# Supplementary material for: Scenario-feature identification from online reviews based on BERT
Source: PeerJ Comput Sci. 2023 May 22;9:e1398. doi: 10.7717/peerj-cs.1398 (PMC10280460; doi:10.7717/peerj-cs.1398)
Supplement: Supplemental Information 1 [file peerj-cs-09-1398-s001.zip]

Archive with 30 entries (25 files):
- Data and processing codes/
- Data and processing codes/Build Co occurrence Matrix/
- Data and processing codes/Build Co occurrence Matrix/CoMatrix.py
- Data and processing codes/Build Co occurrence Matrix/CoMatrixProcess(1).py
- Data and processing codes/MI calculation/
- Data and processing codes/MI calculation/All Scenarios - Feature Data.xlsx
- Data and processing codes/MI calculation/Effective Scenarios - Feature Data.xlsx
- Data and processing codes/MI calculation/MIS.py
- Data and processing codes/Nissan Xuan Yi reviews.xlsx
- Data and processing codes/Pre-processing/
- Data and processing codes/Pre-processing/Calculate semantic similarity.py
- Data and processing codes/Pre-processing/Discontinued words list.txt
- Data and processing codes/Pre-processing/Remove stop words.py
- Data and processing codes/Pre-processing/Revised dictionary.txt
- Data and processing codes/Pre-processing/Splitting sentences.py
- Data and processing codes/Pre-processing/Word Marking.py
- Data and processing codes/Pre-processing/Word filtering.py
- Data and processing codes/Pre-processing/Word vector.py
- Data and processing codes/Pre-processing/langconv.py
- Data and processing codes/Pre-processing/participle.py
- Data and processing codes/Pre-processing/word frequency count.py
- Data and processing codes/Pre-processing/zh_wiki.py
- Data and processing codes/Text classification/
- Data and processing codes/Text classification/ArrangDataSet.py
- Data and processing codes/Text classification/Calculation of recall rate, etc.py
- Data and processing codes/Text classification/Forecast New Data Labels.py
- Data and processing codes/Text classification/Model.py
- Data and processing codes/Text classification/TextClassification.iml
- Data and processing codes/Volkswagen Land Rover reviews.xlsx
- Data and processing codes/codebook.docx
