# Supplementary material for: Scenario-feature identification from online reviews based on BERT
Source: PeerJ Comput Sci. 2023 May 22;9:e1398. doi: 10.7717/peerj-cs.1398 (PMC10280460; doi:10.7717/peerj-cs.1398)
Supplement: Supplemental Information 1 [file peerj-cs-09-1398-s001.zip › Data and processing codes/Build Co occurrence Matrix/CoMatrix.py]

# anaconda/learn python
# -*- coding: utf-8 -*-

import os
import jieba
import collections
import numpy as np
from collections import Counter

import pandas as pd


class Coword_matrix(object):  # 定义了一个共词矩阵的类  初始化参数（切词后的嵌套列表 [[文章1切词结果]，[文章2切词结果]...]）
    def __init__(self,
                 Fulltext_cut_content):  # 传入切词后的嵌套列表，可以得到self.Fulltext_cut_content，self.Full_Feature_word, self.Common_matrix
        # self.Fulltext_cut_content_str = [" ".join(i) for i in self.Fulltext_cut_content]    也可以将列表转化为字符串，使后面对全文本的遍历更快，for...in... 遍历str比遍历list更快！
        self.Fulltext_cut_content = Fulltext_cut_content
        Full_familiar_Feature = {}  # 储存特征和权重，为dict格式
        for Single_text_feature_list in Fulltext_cut_content:
            Single_text_feature_sort_dict = collections.Counter(Single_text_feature_list)  # 词频统计
            Single_text_feature_sort_result = Single_text_feature_sort_dict.most_common(100)
                  # 选出词频统计排名前100的，请按需选择，无参表示全部排序结果，会运行比较长的时间
            Full_familiar_Feature = dict(Counter(dict(Single_text_feature_sort_result)) + Counter(
                dict(Full_familiar_Feature)))  # 化为Counter后作并集，再将结果化为dict
        self.Full_Feature_word, self.Full_Feature_weight = list(Full_familiar_Feature.keys()), list(
            Full_familiar_Feature.values())

        self.Common_matrix = np.empty((len(self.Full_Feature_word), len(self.Full_Feature_word)))  # 构建共词矩阵，大小为[词数]x[词数]
        for row in range(len(self.Full_Feature_word)):  # 将共词矩阵 对角线上元素=它自身在所有文章出现次数
            for column in range(len(self.Full_Feature_word)):
                if column == row:
                    self.Common_matrix[row][column] = int(self.Full_Feature_weight[row])
        for i in range(len(self.Full_Feature_word)):  # i的范围为 1 到 词数
            for n in range(1, len(self.Full_Feature_word) - i):  # n的范围为 1到（词数-i）   i+n的范围为 i 到 词数
                word1 = self.Full_Feature_word[i]
                word2 = self.Full_Feature_word[i + n]
                Common_weight = 0
                for Single_Text_Cut in self.Fulltext_cut_content:
                    # 遍历每一篇文章的切词结果，如果word1和word2在同一片文章中出现，则该两词的权重+1
                    # 也可以将Fulltext_cut_content化为字符串后进行遍历，这样更快！
                    # 如果希望统计word1和word2在同一片文章中出现的最小次数，则可以使用 str.count(),或者 list.Counter分别计算次数，再取最小值 赋予权重
                    if ((word1 in Single_Text_Cut) and (word2 in Single_Text_Cut)):
                        Common_weight += 1
                self.Common_matrix[i][i + n] = Common_weight  # 该矩阵为对角矩阵
                self.Common_matrix[i + n][i] = Common_weight

    def get_Full_Feature_word(self):  # 返回特征词列表
        return self.Full_Feature_word

    def get_Common_matrix(self):  # 返回共词矩阵
        return self.Common_matrix

    def return_word_row(self, word):  # 定义一个方法 参数为一个词，函数返回 该词对应的共词矩阵的那一行
        if word not in self.Full_Feature_word:
            print(word + "   该词不在特征词中！")
        else:
            for row in range(len(self.Full_Feature_word)):
                if word == self.Full_Feature_word[row]:
                    return self.Common_matrix[row]


def delstopwordslist(classsstr):  # 去停用词
    stopwords = [line.strip() for line in
                 open(r'Pre-processing\Discontinued words list.txt', encoding='UTF-8').readlines()]  # 注意停用词文本名称和所在位置
    outstr = ''
    classsstr = classsstr.split(' ')
    for word in classsstr:
        if (word not in stopwords):  # 去掉停用词和长度小于1的
            outstr += word
            outstr += ' '
    return outstr


def Read_Full_Cut_List(path):
    filenames = pd.read_excel(path)
    contents = filenames['CONTENT']
    Fulltext_cut_content = []
    jieba.load_userdict(r'Pre-processing\Revised dictionary.txt')
    for i in contents:
        text = ' '.join(jieba.cut(i))  # 分词
        Fulltext_cut_content.append(delstopwordslist(text).split())  # 去停用词和长度小于1的
    return Fulltext_cut_content  # 每篇文章的分词结果str,再apend到一个Fulltext_cut_content中


if __name__ == '__main__':
    Fulltext_cut_content = Read_Full_Cut_List(r"Build Co occurrence Matrix\review sentence after scene-feature thesaurus screening.xlsx")
    Coword_one = Coword_matrix(Fulltext_cut_content)  # 对该类传入初始化参数
    # 获取特征词
    feature_words = Coword_one.get_Full_Feature_word()
    # 获取共现矩阵
    common_matrix = Coword_one.get_Common_matrix()

    # 转为dataframe
    frame = pd.DataFrame(common_matrix, columns=feature_words, dtype=int)

    # 横轴为场景词库，纵轴为特征词库
    print(frame)
