# Supplementary material for: Scenario-feature identification from online reviews based on BERT
Source: PeerJ Comput Sci. 2023 May 22;9:e1398. doi: 10.7717/peerj-cs.1398 (PMC10280460; doi:10.7717/peerj-cs.1398)
Supplement: Supplemental Information 1 [file peerj-cs-09-1398-s001.zip › Data and processing codes/Build Co occurrence Matrix/CoMatrixProcess(1).py]

# anaconda/learn python
# -*- coding: utf-8 -*-


import CoMatrix
import pandas as pd
import time


def list_of_groups(init_list, childern_list_len):
    list_of_group = zip(*(iter(init_list),) * childern_list_len)
    end_list = [list(i) for i in list_of_group]
    count = len(init_list) % childern_list_len
    end_list.append(init_list[-count:]) if count != 0 else end_list
    return end_list


if __name__ == '__main__':
    print("开始时间：" + time.strftime("%Y-%m-%d %H:%M:%S", time.localtime()))

    Fulltext_cut_content = CoMatrix.Read_Full_Cut_List(r"Build Co occurrence Matrix\review sentence after scene-feature thesaurus screening.xlsx")
    groups = list_of_groups(Fulltext_cut_content, 200)

    # 读取特征词库
    feature_thesaurus = pd.read_excel(r"Build Co occurrence Matrix\feature thesaurus.xlsx")
    # 读取场景词库
    scene_thesaurus = pd.read_excel(r"Build Co occurrence Matrix\Scene thesaurus.xlsx")

    feature_thesaurus_list = feature_thesaurus['WORD'].to_list()
    scene_thesaurus_list = scene_thesaurus['WORD'].to_list()

    frame = pd.DataFrame(index=feature_thesaurus_list, columns=scene_thesaurus_list).fillna(0)

    num_epoch = 1
    for i in groups:
        print("第" + str(num_epoch) + "批次开始处理")
        Coword_one = CoMatrix.Coword_matrix(i)  # 对该类传入初始化参数
        # 获取特征词
        feature_words = Coword_one.get_Full_Feature_word()
        # 获取共现矩阵
        common_matrix = Coword_one.get_Common_matrix()

        # 转为dataframe
        frame_tmp = pd.DataFrame(common_matrix, columns=feature_words, index=feature_words, dtype=int)

        # 横轴为场景词库，纵轴为特征词库
        # 遍历删除不在词库中的列
        for i in feature_words:
            if (feature_thesaurus['WORD'] == i).any():
                continue
            else:
                frame_tmp = frame_tmp.drop([i], axis=1)

        # 矩阵转置
        frame_tmp = frame_tmp.T
        # 遍历删除不在词库中的列
        for i in feature_words:
            if (scene_thesaurus['WORD'] == i).any():
                continue
            else:
                frame_tmp = frame_tmp.drop([i], axis=1)

        # 保存矩阵
        frame = frame.add(frame_tmp, fill_value=0)
        print("第" + str(num_epoch) + "批次处理结束")
        print("结束时间：" + time.strftime("%Y-%m-%d %H:%M:%S", time.localtime()))
        num_epoch += 1

    frame.to_excel(r"Build Co occurrence Matrix\Co-occurrence matrix.xlsx")
    print("suc")
