# Supplementary material for: Scenario-feature identification from online reviews based on BERT
Source: PeerJ Comput Sci. 2023 May 22;9:e1398. doi: 10.7717/peerj-cs.1398 (PMC10280460; doi:10.7717/peerj-cs.1398)
Supplement: Supplemental Information 1 [file peerj-cs-09-1398-s001.zip › Data and processing codes/MI calculation/All Scenarios - Feature Data.xlsx]

## Sheet: Sheet1
	一档(First gear)	三档(Third grade)	上下学(Commuting to and from school)	上下班(Going to and from work)	上桥(Get on the bridge)	上海市(Shanghai)	上班(up to work)	下县(Down County)	下班(Get off work)	不堵车(No traffic jam)	不平(not flat)	专车(special car)	两脚(two feet)	中短途(short and medium distance)	乘坐(by car)	乘车(by car,but in different Chinese word)	乡(countryside)	乡下(Country)	乡镇(township)	买菜(grocery shopping)	二挡(second gear)	二档(second gear,but in different Chinese word)	五口之家(family of five)	代个步(for a walk)	代步(mobility)	代步车(Mobility,but in different Chinese word)	会车(meeting car)	修路(road repair)	倾斜(tilt)	储物(storage)	内环(inner ring)	农村(rural)	冰雪(snow and ice)	减速带(deceleration zone)	凹凸(concave and convex)	制冷(Refrigeration)	制动(Braking)	刹车(Brakes)	加油(Refueling)	加速(Acceleration)	加速性(Acceleration,but in different Chinese word)	匀速(Even Speed)	北京城(Beijing City)	半载(half load)	县城(county)	哄油(coaxing oil)	回正后(after returning to the right)	国道(national highway)	坎(can)
中型车(Mid-size cars)	0	0	0	0	0	0	0	0	0	0	0	0	0	0	2.69928	0	0	0	0	0	0	0	0	0	0	0	0	0	0	0	0	0	0	0	0	0	0	0	0	0	0	0	0	0	0	0	0	0	0
中排(Mid-Row)	0	0	0	0	0	0	0	0	0	0	0	0	0	0	0	0	0	0	0	0	0	0	0	0	0	0	0	0	0	0	0	0	0	0	0	0	0	0	0	0	0	0	0	0	0	0	0	0	0
中间(Middle)	0	0	0	-1.90357	0	0	1.02878	0	0	0	0.385718	0	0	0	2.49117	3.31172	0	0	0	0.0115941	0	0	0	0	0	0	0	0	0	1.60685	0	0	0	-2.13123	0	1.77566	0	-1.23672	-0.85017	0	0	0	0	0	0	0	0	0	0
低油耗(Low fuel consumption)	0	0	0	1.95306	0	0	3.30046	0	5.40282	0	0	0	0	0	0	0	0	0	0	1.86823	0	0	0	0	2.17287	0	0	0	0	0	0	0	0	0	0	0	0	0	2.00647	0	0	0	0	0	3.32036	0	0	1.83923	0
做工(Workmanship)	1.1025	1.71603	0	0	0	0	0	0	0	0	0	0	0	0	0.731986	0	0	0	0	0.737833	0	2.17006	0	0	1.04247	0	0	0	1.56547	2.42619	0	2.86803	0	0	0	0	0	0	0	-0.507394	0	0	0	0	0	0	0	0	0
储物格少(Few storage compartments)	0	0	0	0	0	0	0	0	0	0	0	0	0	0	3.16495	0	0	0	0	0	0	0	0	0	0	0	0	0	0	5.18108	0	0	0	0	0	0	0	0	0	0	0	0	0	0	0	0	0	0	0
免提(hands-free)	0	0	0	0	0	0	0	0	0	0	0	0	0	0	0	0	0	0	0	0	0	0	0	0	0	0	0	0	0	0	0	0	0	0	0	0	0	0	0	0	0	0	0	0	0	0	0	0	0
内部空间(Interior space)	0	0	0	0	0	0	0	0	0	0	0	0	0	0	1.86238	0	0	0	0	0.86823	0	0	4.40282	0	0	0	0	0	0	-0.443409	0	0	0	0	0	0	3.78984	0.619917	0	-1.96196	0	0	0	0	0	0	0	0	0
内饰(Interior)	0.695273	1.3088	1.56034	-0.777202	0	0	-2.82213	0	0	0	-1.88023	0	0	0	-0.774773	0	0	0	0.908267	0.0675748	0	1.17787	0	0	0.573848	-1.10803	0	0	0	0.79156	0	-1.12415	0	-1.58982	0	-0.490282	0	-0.802226	0.691238	1.10528	0.782736	0	0	3.3677	-1.80223	3.3677	0	-1.69839	0
准确度(Accuracy)	0	0	0	0	0	0	0	0	0	0	0	0	0	0	0	0	0	0	0	0	0	0	0	0	0	0	0	0	0	0	0	0	0	0	0	0	0	0	0	0	0	0	0	0	0	0	0	0	0
减震(Shock absorption)	-0.879581	0	0	-3.15941	0	0	0	0	0	0	3.58931	0	0	0	0.42798	2.05588	0	0	0	0	0	0	0	0	-1.93961	-0.0979264	0	0	0.583391	-2.55588	0	1.88595	0	3.84175	5.37781	0	1.67737	0.314797	0	-2.07443	0	0	0	0	0	0	0	-0.273245	4.51983
制冷(Cooling)	0	0	0	0	0	0	0	0	0	0	0	0	0	0	0.891927	0	0	0	0	0	0	0	0	0	0	0	0	0	0	0	0	0	0	2.07688	0	9.89066	0	0.971389	0	-0.610487	0	0	0	0	0	0	0	0	0
刹车(Brakes)	0	-0.814486	0	-2.12289	0	0	0.639546	0	0	0	0.581443	0	0	0	-1.12046	0	0	0	0	-1.79268	0	-0.360454	0	0	-0.488042	0	0	0	1.35688	-3.10432	0	0	2.65945	0.386427	0	0.971389	4.29886	6.04647	0.930517	-0.163439	0	1.12893	0	0	0	0	0	0	0
前后排(Front and rear)	0	0	0	0	0	0	0.639546	0	0	0	0	0	0	0	2.12747	3.50744	0	0	0	0	0	0	0	0	0	0	0	0	1.03495	2.70303	0	0	0	0	0	0	0	0	0	0	0	0	0	0	0	0	0	0	0
前座(Front seat)	0	0	0	0	0	0	0	0	0	0	0	0	0	0	2.29048	0	0	0	0	0	0	0	0	0	0	0	0	0	0	0	0	0	0	2.47543	0	0	0	0	0	0	0	0	0	0	0	0	0	0	0
前排(Front)	0	0	0	-3.16616	0	0	-0.818764	0	0	0	0.708095	0	0	0	1.8475	2.63409	0	0	0	-2.25099	0	0	1.2836	0	-2.94635	0	0	0	0	1.99196	0	-0.120793	0	-1.07188	0	0.513079	0	-2.4993	-1.11276	-5.08118	0	0	0	0	0	0	0	0	1.51308
前面(Front,but in different Chinese word)	0	0	0	0	0	0	0.243124	0	0	0	0	0	0	0	-0.516878	0	0	0	0	-0.189103	0	0	0	0	-0.884464	0	0	0	0	1.08422	0	0	0	-1.33192	0	0	0	0.147546	0	-2.01929	0	0	0	0	2.26302	0	0	0	0
副驾驶(Passenger)	0	0	0	0	0	0	1.05048	0	0	0	0	0	0	0	0.875439	0	0	3.38232	0	0	0	0	0	0	0	0	0	0	0	2.30661	0	0	0	-0.524568	0	0	0	0.954901	0	-2.21194	0	0	0	0	0	0	0	0	0
加速度(Acceleration,but in different Chinese word)	0	0	0	0	0	0	0	0	0	0	0	0	0	0	0	0	0	0	0	0	0	0	0	0	0	0	0	0	0	0	0	0	0	0	0	0	0	0	0	2.07757	0	0	0	0	0	0	0	0	0
加速性(Acceleration)	3.85738	0	0	0	0	0	0	0	0	0	0	0	0	0	0	0	0	0	0	0	0	4.92495	0	0	0	0	0	0	0	0	0	0	0	0	0	0	0	0	0	1.66253	11.1148	0	0	0	0	0	0	0	0
动力(Power)	1.31412	1.8517	1.06371	0.141206	2.28611	-0.713893	-0.733792	0	-0.216393	-2.80136	-0.639892	0	0	0	-2.20429	-1.03582	-0.0358209	-2.57187	-0.173324	0.618252	1.76255	1.58814	0	0	1.21662	0.333936	0	0	-1.70095	-5.64758	0	-0.205746	-0.883818	-0.986911	0.286107	-0.986911	-1.41433	-1.3748	0.992116	1.52735	2.02307	-1.9993	2.28611	2.28611	-1.88382	1.28611	0	-1.19502	-0.986911
动力性(Dynamism)	0	0	0	0	0	0	0	0	0	0	0	0	0	0	0	0	0	0	0	0	0	0	0	0	0	0	0	0	0	0	0	0	0	0	0	0	0	0	0	2.66253	0	0	0	0	0	0	0	0	0
助力(Assist)	-0.43417	0	0	-2.714	0	0	0	0	0	0	1.57529	0	0	0	-3.12661	0	0	0	0	-0.798834	0	0	0	0	-1.49419	0	0	0	1.61376	0	0	0	0	0	0	0	0	1.41229	0	-3.62902	0	0	0	0	0	0	0	0	0
包裹(Package)	0	0	0	0	0	0	0	0	0	0	0	0	0	0	1.84302	0	0	0	0	1.17079	0	0	0	0	-0.524568	0	0	0	0	-0.140846	0	0	0	1.83533	0	2.93486	0	-0.0775202	0	-1.6594	0	0	0	0	0	0	0	0	0
双闪(Double flash)	0	0	0	0	0	0	0	0	0	0	0	0	0	0	0	0	0	0	0	0	0	0	0	0	0	0	0	0	0	0	0	0	0	0	0	0	0	0	0	0	0	0	0	0	0	0	0	0	0
发动机(Engine)	0.618525	1.4247	0	-0.46866	0	0	-2.12127	0	0	0	-0.179369	0	0	0	-1.07391	0	0	0	1.60913	-1.55349	0.544996	2.04866	0	0	0.5585	0.177787	0	0	-1.72586	-3.86513	3.74663	-0.423295	0	-0.236882	0	1.21058	2.69005	0.285656	0.169705	1.3845	0	0.368118	0	0	-0.101367	0	0	-0.997531	0
变速箱(Transmission)	1.85738	1.73395	3.98549	-1.15941	0	0	-0.39698	0	0	0	0	0	0	0	-0.835054	0	0	0	0	0.755755	0	3.18798	0	0	-0.524568	0.317111	0	0	-0.00157136	0	0	0	0	0	0	0	0	0.507442	1.30903	2.06852	0	0	0	0	0	0	0	0	0
后备箱(Trunk)	0	-1.1861	0	-2.07947	0	0	-1.73207	0	0	0	0	0	0	0	1.63721	1.13582	0	-0.400229	0	-1.1643	0	0	1.37029	0	-1.05231	0	0	0	0	2.55748	0	-1.0341	0	-4.30712	0	0	0	-2.82765	0	0	0	0	0	0	0	0	0	0	0
后尾箱(Rear Trunk)	0	0	0	0	0	0	0	0	0	0	0	0	0	0	2.16495	0	0	0	0	0	0	0	0	0	0	0	0	0	0	1.59612	0	0	0	0	0	0	0	0	0	0	0	0	0	0	0	0	0	0	0
后座(Rear seat)	0	0	0	0	0	0	0	0	0	0	0	0	0	0	1.09647	0	0	0	0	0	0	0	0	0	0	0	0	0	0	1.52764	0	0	0	0.281421	0	2.60335	0	0	0	0	0	0	0	0	0	0	0	0	0
后排(Rear row)	-3.90417	-3.29063	0	-3.01407	0	0	-1.51468	0	0	0	-2.89471	0	0	0	1.83385	1.61626	0	-0.50476	-0.10621	-1.68387	-1.17034	0	0.850721	0	-2.37923	-2.12251	0	0	0	1.14745	0	-0.553669	0	-0.553669	0	0.49524	0	-1.93218	-2.13059	-5.51406	0	-2.93218	0	0	0	0	0	-4.29783	0.49524
后背(Back)	0	0	0	0	0	0	0	0	0	0	0	0	0	0	1.02199	0	0	0	0	0	0	0	0	0	0	0	0	0	0	1.03812	0	0	0	0	0	0	0	0	0	0	0	0	0	0	0	0	0	0	0
后轮(rear wheels)	0	0	0	0	0	0	0	0	0	0	4.20388	0	0	0	0	0	0	0	0	3.41472	0	0	0	0	0	0	0	0	0	0	0	0	0	3.49429	0	0	0	1.58144	0	0	0	0	0	0	0	0	0	0	0
后面(rear)	1.06384	-0.644561	0	-2.53792	0	0	-1.19053	0	1.91183	0	0	0	0	0	-0.365569	0	0	0	0	0	0	1.80947	0	0	0	-0.476438	0	0	-0.79512	-0.349433	0	0	0	-0.180614	0	0	0	-0.871069	-0.48452	-0.752506	0	0	0	0	0	0	0	0	0
吸气(suction)	1.13857	2.7521	0	-1.14126	0	0	0	0	0	0	0	0	0	0	0	0	0	0	4.93652	0	3.87239	0	0	0	1.6635	1.92022	0	0	0	0	0	0	0	0	0	0	0	0	0.912139	1.94371	0	0	0	0	3.22603	0	0	0	0
吸震(Shock absorption)	0	0	0	0	0	0	0	0	0	0	0	0	0	0	0	0	0	0	0	0	0	0	0	0	0	0	0	0	0	0	0	0	0	0	0	0	0	0	0	0	0	0	0	0	0	0	0	0	0
噪声(Noise)	0	0	0	0	0	0	0	0	0	0	0	0	0	0	-0.00497911	0	0	0	0	0	0	0	0	0	0	0	0	0	0	0	0	0	0	0	0	5.08687	0	1.07448	0	0.492606	0	0	0	0	0	0	0	0	0
噪音(Noise,but in different Chinese word)	-1.03743	0.576099	0	-2.31726	0	0	0	0	0	0	0.972027	0	0	0	0.270128	0	0	1.36197	0	-1.4021	0	0.0301303	0	0	0	0.744221	0	0	0.425539	0	0	0	0	1.15552	0	3.36197	1.51952	0.34959	-0.263861	0.625695	0	1.93455	0	0	0	0	0	0	0
噪音控制(Noise Control)	0	0	0	0	0	0	0	0	0	0	0	0	0	0	1.52752	0	0	0	0	0	0	0	0	0	0	0	0	0	0	0	0	0	0	1.12751	0	0	0	1.02202	0	0	0	0	0	0	0	0	0	0	0
回馈(Feedback)	0	0	0	0	0	0	0	0	0	0	3.12988	0	0	0	0	0	0	0	0	0	0	0	0	0	0	0	0	0	2.58339	0	0	0	0	2.1979	0	0	0	0.507442	0	-1.07443	0	0	0	0	0	0	0	0	4.51983
地盘(Floor pan)	0	0	0	0	0	0	0	0	0	0	1.91265	0	0	0	-1.78925	0	0	3.3026	0	0	0	0	0	0	0	0	0	0	1.36616	0	0	0	0	2.71763	0	0	0	1.29021	0	-2.29166	0	0	0	0	0	0	0	0.509525	0
坐垫(Cushion)	0	0	0	0	0	0	0	0	0	0	0	0	0	0	2.62438	0	0	0	0	1.49272	0	0	0	0	0	0	0	0	2.32036	0	0	0	0	1.3499	0	0	0	0	0	0	0	0	0	0	0	0	0	0	0
坐椅(Seats)	0	0	0	0	0	0	0	0	0	0	0	0	0	0	1.08694	0	0	0	0	0	0	0	0	0	0	0	0	0	0	0	0	0	0	0.686936	0	4.59383	0	0	0	0	0	0	0	0	0	0	0	0	0
增压(Booster)	0	0	0	-1.02731	0	0	0	0	0	0	0	0	0	0	0	0	0	0	0	0	0	0	0	0	0.192498	0	0	0	0	0	0	0	0	0	0	0	0	0	0	1.86502	0	0	0	0	2.33999	0	0	0	0
声音(Sound)	0.203943	1.55444	0	-2.07589	0	0	-1.31346	0	0	0	1.2134	0	0	0	-0.0734588	0	0	2.01839	0	-0.745684	1.35281	0.686543	0	0	-2.44104	-0.599366	0	0	0	-3.05732	0	0.384515	0	2.28142	0	2.01839	0	1.86398	0.392552	1.03884	0	0.590966	0	0	0	0	0	0	1.01839
夏季(Summer)	0	0	0	1.99259	0	0	3.75502	0	5.85738	0	0	0	0	0	0	0	0	5.08687	0	0	0	0	0	0	0	0	0	0	0	0	0	0	0	0	0	5.08687	0	0	0	-0.507394	0	3.65945	0	0	0	0	0	3.2938	0
外型(Exterior)	0	0	0	0	0	0	0	0	0	0	0	0	0	0	1.29048	0	0	0	0	0	0	0	0	0	0	0	0	0	0	0	0	0	0	0	0	0	0	0	0	0	0	0	0	0	0	0	0	0	0
外形(Shape)	0	2.14899	0	0	0	0	1.60302	0	0	0	0	0	0	0	0.843018	0	0	0	0	0	0	0	0	0	1.47543	0	0	0	0	0.859154	0	0	0	0	0	3.93486	0	0	0	-0.659397	0	0	0	0	0	0	0	0	0
外观(Appearance)	0	0	0	-1.37382	0	0	-0.900894	0	0	0	0	0	0	0	1.24599	0	0	-0.154013	0	0.0819161	0	0	2.61651	0	-1.29152	-1.77177	0	0	0	0.814671	0	-0.787885	0	-4.0609	0	0	0.00352824	-4.1664	0	-4.74827	0	0	0	0	-1.46596	0	0	0	0
大排量(Large Displacement)	0	0	0	0	0	0	0	0	0	0	0	0	0	0	0	0	0	0	0	3.37724	0	0	0	0	2.68188	0	0	0	0	0	0	0	0	0	0	0	0	0	0	0	0	0	0	0	0	0	0	0	0
头枕(Headrest)	0	0	0	0	0	0	0	0	0	0	3.12988	0	0	0	2.42798	0	0	0	0	0	0	0	0	0	0	0	0	0	0	0.444116	0	0	0	0	0	0	0	0.507442	0	-1.07443	0	0	0	0	0	0	0	0	0
头部(Head)	0	0	0	0	0	0	0	0	0	0	0	0	0	0	1.85509	2.48299	0	0	0	0	0	0	2.71745	0	0	0	0	0	0	1.33066	0	1.31306	0	0	0	0	0	-2.06545	0	0	0	0	0	0	0	0	0	0	0
头顶(Headrest)	0	0	0	0	0	0	0	0	0	0	0	0	0	0	1.22635	0	0	0	0	0	0	0	0	0	0	0	0	0	0	1.24248	0	0	0	0	0	0	0	0.305808	0	0	0	0	0	0	0	0	0	0	4.31819
安全(Safety)	1.41113	2.02466	0	-1.19063	0	0	-0.843236	0	0	0	0	0	0	0	-0.795884	0	0	1.48861	0	-0.275464	2.82303	1.74173	0	0	1.02918	-0.129145	0	0	1.13713	-2.5871	0	0	3.17666	-1.41828	0	0	2.64615	1.56369	0	0.216275	0	0	0	0	0.176663	0	0	0	0
安全策略(Safety strategy)	0	0	0	0	0	0	0	0	0	0	0	0	0	0	0	0	0	0	0	0	0	0	0	0	0	0	0	0	0	0	0	0	0	0	0	0	0	0	0	0	0	0	0	0	0	0	0	0	0
容积(Volume)	0	0	0	0	0	0	0	0	0	0	0	0	0	0	1.62063	0	0	4.71247	0	0	0	0	0	0	0	0	0	0	0	0.636761	0	0	0	0	0	0	0	0	0	0	0	0	0	0	0	0	0	0	0
容量(Capacity)	0	0	0	1.25563	0	0	0	0	0	0	0	0	0	0	0.843018	0	0	0	0	0	0	0	0	0	0	0	0	0	0	3.66651	0	0	0	0	0	0	0	0	0	0	0	0	0	0	0	0	0	0	0
宽度(Width)	0	0	0	-1.29691	0	0	0	0	0	0	0	0	0	0	1.74991	0	0	0	0	0	0	0	0	0	-0.0771091	0	0	0	1.44589	0	0	0	0	0	0	0	0	0	0	0	0	0	0	0	0	0	0	0	0
小型车(Small cars)	0	0	0	5.16252	0	0	0	0	0	0	0	0	0	0	0	0	0	0	0	0	0	0	0	0	6.38232	0	0	0	0	0	0	0	0	0	0	0	0	0	0	0	0	0	0	0	0	0	0	0	0
尾喉(Tailpipe)	0	0	0	0	0	0	0	0	0	0	0	0	0	0	0	0	0	0	0	0	0	0	0	0	0	0	0	0	0	0	0	0	0	0	0	0	0	0	0	0	0	0	0	0	0	0	0	0	0
尾排(Tailpipe,but in different Chinese word)	0	0	0	0	0	0	0	0	0	0	0	0	0	0	0	0	0	0	0	7.07768	0	0	0	0	0	0	0	0	0	0	0	0	0	0	0	0	0	0	0	0	0	0	0	0	0	0	0	0	0
尾箱(Tailgate)	0	0	0	0	0	0	0	0	0	0	0	0	0	0	2.66245	0	0	0	0	0	0	0	4.93985	0	0	0	0	0	0	2.41555	0	3.53546	0	0	0	0	0	0	0	0	0	0	0	0	0	0	0	0	0
工具箱(Toolbox)	0	0	0	0	0	0	0	0	0	0	0	0	0	0	4.74991	0	0	0	0	0	0	0	0	0	0	0	0	0	0	0	0	0	0	0	0	0	0	0	0	0	0	0	0	0	0	0	0	0	0
左右间(between left and right)	0	0	0	0	0	0	0	0	0	0	0	0	0	0	0	0	0	0	0	0	0	0	0	0	0	0	0	0	0	0	0	0	0	0	0	0	0	0	0	0	0	0	0	0	0	0	0	0	0
带天窗(with sunroof)	0	0	0	0	0	0	0	0	0	0	0	0	0	0	0	0	0	0	0	0	0	0	0	0	0	0	0	0	0	0	0	0	0	0	0	0	0	0	0	0	0	0	0	0	0	0	0	0	0
底盘(Chassis)	0	0	0	-3.22119	0	0	-0.873794	0	0	0	3.0681	0	0	0	-0.311868	0	0	1.45805	0	-0.306021	0	0	0	0	-1.00138	-0.159703	0	0	1.52161	0	0	2.40914	0	2.68044	4.31603	0	0	1.69359	0	-2.13621	0	0	0	0	0	0	0	-1.33502	3.04301
座(seat)	0	0	0	-1.96677	0	0	0	0	0	0	0	0	0	0	1.08006	3.24852	0	0	0	-0.0515997	0	0	0	0	0	0	0	0	0	0.636761	0	0	0	0	0	0	0	0	0	0	0	0	0	0	0	0	0	0	0
座位(Seats,but in different Chinese word)	0	0	0	-1.40734	0	0	0	0	0	0	0	0	0	0	2.50198	0	0	0	0	0	0	0	0	0	0	0	0	0	0	1.19619	0	0	0	0	0	0	0	-0.740485	0	0	0	0	0	0	0	0	0	0	0
座椅(Seats,but in different Chinese word)	-1.80795	0	1.64208	-3.50282	0	0	-2.74039	0	0	0	0.786472	0	0	0	1.88331	2.44944	0	0	-0.00999493	-0.850687	0	0	0	0	-3.86798	-2.0263	0	0	-2.34498	0.801148	0	-0.0424164	0	0.542546	0	1.91338	0	-0.835966	-3.03438	-2.41784	0	0	0	0	-1.72049	0	0	-2.20162	0
怠速(Idle speed)	2.05003	0.663561	0	-0.644838	0	0	0	0	0	0	0	0	0	0	-0.642409	0	0	0	0	0	2.78386	3.43952	0	0	0	0	0	0	0.513002	0	0	0	0	0.127509	0	2.44944	0	-1.56295	2.40856	0.314608	0	0	0	0	0	0	0	0	0
性价(Value for money)	0	0	0	0	0	0	0	0	0	0	0	0	0	0	0	0	0	0	0	0	0	0	0	0	0	0	0	0	0	0	0	0	0	0	0	0	0	0	0	0	0	0	0	0	0	0	0	0	0
性价比(Value for money,but in different Chinese word)	-0.697204	0	0	0.723405	0	0	1.95532	0	1.47272	0	0	0	0	5.56018	-0.219718	0	0	0	0	2.39756	0	0	0	0	2.63509	3.99134	0	0	0	0	0	0	0	0	0	0	0	-1.31018	-0.923632	-2.89206	0	0	0	0	0	0	0	0	0
性能(Performance)	0	0	0	-1.42994	0	0	0	0	0	0	0	0	0	0	-1.84255	0	0	0	0	0	0	0.917454	0	0	0.374828	0.631545	0	0	1.31286	0	0	0	3.93735	0	0	0	3.40684	1.69634	0	2.24	0	0	0	0	0	0	0	1.04119	0
悬挂(Suspension)	-0.967044	-1.35351	0	-2.66191	0	0	-0.89948	0	0	0	3.21234	0	0	0	-0.752592	0	0	1.43236	0	-0.331708	1.76678	0.685482	0	0	-1.02707	-0.185389	0	0	2.81786	-3.64335	0	0.798491	0	3.50275	4.29034	0	0	0.812297	0	-3.57693	0	0	0	0	0	0	0	-1.36071	2.43236
悬架(Suspension,but in different Chinese word)	-0.396857	0	0	-2.67669	0	0	-0.329293	0	0	0	3.6126	0	0	0	-0.0892954	0	0	0	3.4011	0.238479	0	0	0	0	0	0.384798	0	0	1.65108	0	0	2.36868	0	4.00255	0	2.00255	0	-0.0098334	0	-2.00675	0	0	0	0	0	0	0	-0.79052	0
手动(Manual)	1.89391	2.77048	0	-0.707848	0	0	0	0	0	0	0	0	0	0	-0.798528	0	0	1.97139	0	0	2.30581	2.63955	0	0	0.833886	0.353637	0	0	0	-1.10432	0	1.33752	0	-1.9355	0	2.97139	0	-1.04099	0.345555	0.900691	3.24441	0.543968	0	0	0	0	0	0.178319	0
手动挡(Manual,but in different Chinese word)	0.302796	0	0	-0.392072	0	0	0	0	2.47272	0	0	0	0	0	-2.38964	0	0	0	0	-0.0618681	3.03662	0	0	0	0	0	0	0	0	-1.37351	0	2.06833	0	0	0	0	0	-0.310181	0.076368	1.01483	0	0	0	0	0	0	0	0.909132	0
手动档(Manual gear)	1.46507	0	0	1.18524	0	0	0	0	0	0	2.47453	0	0	0	0	0	0	0	0	0	0	0	0	0	0.405043	0	0	0	0	0	0	0	0	0	0	0	0	1.43705	0	0.855176	0	0	0	0	0	0	0	1.0714	0
手感(Feel)	0	0	0	0	0	0	0	0	0	0	0	0	0	0	-0.78925	0	0	0	0	1.53852	0	0	0	0	0	0	0	0	1.36616	-0.773114	0	0	0	-0.604295	0	3.3026	0	2.74964	0	0	0	0	0	0	0	0	0	0	0
手枕(Hand Restraint)	0	0	0	0	0	0	0	0	0	0	0	0	0	0	0	0	0	0	0	0	0	0	0	0	0	0	0	0	0	0	0	0	0	0	0	0	0	0	0	0	0	0	0	0	0	0	0	0	0
扭力(Torque)	0	0	0	0	0	0	1.92495	0	0	0	2.86685	0	0	0	0.164946	0	0	0	0	2.49272	0	0	0	0	0	0	0	0	2.32036	0	0	0	0	4.25679	0	0	0	0	0	-0.337469	0	0	0	0	0	0	0	0	0
扭矩(Torque,but in different Chinese word)	3.79849	4.41202	0	0.518661	0	0	0	0	0	0	0	0	0	0	0	0	0	0	0	0	0	0	0	0	1.73847	0	0	0	0	0	0	0	0	0	0	0	0	2.18551	0	2.1886	0	0	0	0	0	0	0	0	0
扶手(Handrail)	0	0	0	0	0	0	0	0	0	0	0	0	0	0	2.18107	0	0	0	0	0	0	0	0	0	0	0	0	0	0	2.99075	0	0	0	0	0	0	0	0	0	0	0	0	0	0	0	0	0	0	0
指向(Pointing)	0.328605	0	0	-2.95123	0	0	0	0	0	0	0.338065	0	0	0	-3.36383	0	0	0	0	-1.03606	0	0.396168	0	0	-1.73142	0	0	0	1.37654	0	0	1.09414	0	0.991046	0	0	3.47052	2.62252	-0.897823	-2.86625	0	0	0	0	0	0	0	0	1.72801
指向性(Directionality)	0	0	0	0	0	0	0	0	0	0	0	0	0	0	0	0	0	0	0	0	0	0	0	0	0	0	0	0	1.56547	-0.573806	0	0	0	0.595014	0	0	0	2.29688	0	0	0	0	0	0	0	0	0	0	4.5019
排座位(Row seat)	0	0	0	-0.644838	0	0	0	0	0	0	0	0	0	0	-0.0574465	0	0	0	0	0	0	0	0	0	0	0	0	0	0	1.54365	0	0	0	0	0	4.0344	0	0	0	0	0	0	0	0	0	0	0	0	0
排量(Displacement)	0.523484	1.45894	0	0.828616	0	0	0.912975	0	0	0	0	0	0	0	-1.84703	0	0	0	1.32144	1.48075	1.25731	0.591047	0	0	1.78539	1.30514	0	0	0	-2.15282	0	0	0	-2.984	0	0	0	0	1.29706	1.72095	2.19591	0	0	0	1.19591	0	0	0.451748	0
推背(Pushback)	1.88776	2.50129	0	-0.392072	0	0	2.95532	0	4.05768	0	0	0	0	0	0	0	0	0	0	1.52309	0	0	0	0	1.82773	0	0	0	0	0	0	0	0	0	0	0	0	1.85974	2.66133	2.15234	0	0	0	0	0	0	0	0	0
推背感(Pushback feeling)	2.52587	2.9874	0	0.094037	0	0	0.271506	0	0	0	0	0	0	0	0	0	0	0	0	0.424241	2.93777	2.59343	0	0	1.14392	0.985597	0	0	0	0	0	0.969477	0	0	0	0	0	-2.40903	1.97751	2.29449	2.87637	0	0	0	0	0	0	-1.18972	0
操作(Handling)	0.499833	0	0	0	0	0	0	0	0	0	1.50929	0	0	0	-2.19261	3.43529	0	0	0	0	3.23366	1.5674	0	0	0	0	0	0	0.962805	-0.17647	0	2.26537	0	0	0	0	0	2.05678	1.2734	0.112334	0	0	0	0	0	0	0	1.69113	0
操控(Handling,but in different Chinese word)	0.00459519	-2.38187	0	-1.18777	0	0	-0.605913	0	-0.82548	0	0.920946	0	0	0	-2.60038	0	0	-0.595998	0	1.39482	-1.26158	-0.927842	0	0	-0.197449	0.371212	0	0	2.32555	0	0	-0.644908	0.092058	0.519479	1.26198	-1.596	1.3689	1.5209	-1.05191	-1.5464	0	0	0	0	-1.90794	0	0	-2.80411	1.404
操控性(Maneuverability)	0.887758	0	0	0.415283	0	0	0	0	0	0	0	0	0	0	-0.80468	0	0	0	0	2.10806	0	0	0	0	1.14966	0	0	0	2.67266	-1.78854	0	0	0	-0.0347628	0	0	2.44471	0.859744	0	-0.13717	0	0	0	0	0	0	0	0	2.28717
操纵(Maneuvering)	0	0	0	0	0	0	0	0	0	0	0	0	0	0	0	0	0	0	0	3.27033	0	0	0	0	0	0	0	0	0	0	0	0	0	0	0	0	0	3.82937	2.40856	1.0251	0	0	0	0	0	0	0	0	0
效率(Efficiency)	0	0	0	0	0	0	0	0	0	0	0	0	0	0	0	0	0	0	0	0	0	0	0	0	0	0	0	0	0	0	0	0	0	0	0	0	0	0	0	0	0	0	0	0	0	0	0	0	0
效能(Efficacy)	0	0	0	0	0	0	0	0	0	0	0	0	0	0	0	0	0	0	0	0	0	0	0	0	0	0	0	0	0	0	0	0	0	0	0	0	0	0	0	0	0	0	0	0	0	0	0	0	0
整车(Overall vehicle)	0	0	0	0	0	0	2.42245	0	0	0	2.36434	0	0	0	0.662446	0	0	0	0	0	0	0	0	0	0.29486	0	0	0	2.81786	0	0	0	0	0	0	3.75429	0	1.32687	0	-0.839969	0	0	0	0	0	0	0	0	0
方向感(Directional Feel)	0	0	0	0.577554	0	0	0	0	0	0	0	0	0	0	0	0	0	0	0	0	0	0	0	0	0	0	0	0	4.32036	0	0	0	0	0	0	0	0	2.24441	4.21592	0	0	0	0	0	0	0	0	0	0
方向盘(Steering wheel)	-0.839969	0	0	-2.38283	0	0	-0.0354401	0	0	0	0.584529	0	0	0	-2.11737	0	0	0	0	-0.204633	0	0	0	0	-1.48496	0	0	0	1.49747	-1.29388	0	0	0	-0.231976	0	-0.0255246	2.13202	1.93937	-2.65136	-2.61978	0	0	0	0	0	0	0	-1.8186	1.97448
机械(Mechanical)	0	0	0	0	0	0	0	0	0	0	4.24235	0	0	0	0	0	0	0	0	0	0	0	0	0	0	0	0	0	4.28083	0	0	0	0	0	0	0	0	2.20488	0	0	0	0	0	0	0	0	0	0	0
梁(Beam)	0	0	0	0	0	0	1.8952	0	0	0	2.8371	0	0	0	-0.864801	0	0	0	0	2.46297	0	0	0	0	0	0	0	0	0	0	0	0	0	3.32015	0	0	0	0	0	-1.36722	0	0	0	0	0	0	0	0	0
横向(Lateral)	0	0	0	-1.83748	0	0	0	0	0	0	0	0	0	0	1.74991	0	0	0	4.2403	0	0	0	3.61227	0	-0.617678	0	0	0	0	1.08797	0	0	0	-1.06514	0	0	0	-0.17063	0	-1.75251	0	1.41433	0	0	1.52981	0	0	0	0
止震(Vibration stop)	0	0	0	0	0	0	0	0	0	0	0	0	0	0	0	0	0	0	0	0	0	0	0	0	0	0	0	0	0	0	0	0	0	0	0	0	0	0	0	0	0	0	0	0	0	0	0	0	0
氛围(Ambience)	0	0	0	0	0	0	0	0	0	0	0	0	0	0	0	0	0	0	0	0	0	0	0	0	0	0	0	0	0	0	0	0	0	0	0	0	0	0	0	0	0	0	0	0	0	0	0	0	0
沙发(Sofa)	-0.237133	0	0	-1.51696	0	0	0	0	0	0	0	0	0	0	2.15789	0	0	0	2.56082	0	0	0	0	0	-1.29716	0	0	0	0.225839	-0.913436	0	0	0	-0.744617	0	2.16227	0	0	0	-3.43199	0	0	0	0	0	0	0	-0.630797	2.16227
油耗(Fuel consumption)	-2.41018	-2.21169	0.0398507	1.71087	0	2.16913	1.84721	0	1.84721	2.34471	-3.40072	0	0	1.84721	-1.3747	-1.47472	2.11024	1.57419	1.5577	-1.96749	-1.67636	-3.34262	0	2.26224	-0.516011	-0.821173	0	2.84721	0	-2.76456	2.84721	0.814784	1.26224	-4.91767	0	-2.01078	0.468694	-1.32272	0.886952	-1.60504	0	2.23423	0	0	2.43217	0	0	2.26224	0
油门(Throttle)	2.0608	2.58123	0	-0.897098	0	0	-0.871632	0	0	0	-0.929735	0	5.31819	0	-2.30971	0.996264	0	0	1.85876	-2.30386	1.79463	2.4503	0	0	-1.41426	-0.157541	0	0	0	-3.6155	0	0.826339	0	-3.44668	0	0.460211	1.61775	2.17575	0.641731	1.69884	2.73323	0	0	0	0	0	0	-1.33286	0
流线(Streamline)	0	0	0	0	0	0	0	0	0	0	0	0	0	0	0	0	0	0	0	0	0	0	0	0	0	0	0	0	0	0	0	0	0	0	0	0	0	0	0	0	0	0	0	0	0	0	0	0	0
浅内饰(Light interior)	0	0	0	0	0	0	0	0	0	0	0	0	0	0	0	0	0	0	0	0	0	0	0	0	0	0	0	0	0	0	0	0	0	0	0	0	0	0	0	0	0	0	0	0	0	0	0	0	0
涡轮(Turbo)	0.991136	2.60467	0	0.296268	0	0	0	0	0	0	0	0	0	0	-1.7013	0	0	0	0	0	0	2.0587	0	0	0.516074	1.77279	0	0	0	0	0	0	0	0	0	0	0	0	0	1.55117	0	0	0	0	1.0786	0	0	0	0
液压(Hydraulic)	0	0	0	0	0	0	0	0	0	0	3.59383	0	0	0	0	0	0	0	0	0	0	0	0	0	0	0	0	0	2.04734	0	0	0	0	0	0	0	0	2.29332	0	0	0	0	0	0	0	0	0	0	0
灵敏度(Sensitivity)	0	0	0	0	0	0	0	0	0	0	0	0	0	0	1.29048	0	0	0	0	0	0	0	0	0	0	0	0	0	0	0	0	0	0	0	0	0	0	5.17729	0	0	0	0	0	0	0	0	0	0	0
燃油(Fuel)	2.91879	0	0	1.63895	0	0	0	0	0	0	0	0	0	0	0.226346	0	0	0	6.71674	0	0	3.98635	0	0	1.85876	0	0	0	0	0	0	0	0	0	0	0	0	1.30581	0	0.723932	0	0	0	0	0	0	0	0	0
省油(Fuel saving)	-1.23008	-0.0315839	0	1.51246	0	0	1.83749	0	0.939847	1.52481	0	0	0	0	-0.674589	0	3.70538	1.75429	0	-0.00977956	0	0.422448	0	0	0.616788	0.873504	0	0	0	0	2.70538	0.535457	0	0	0	0.169329	1.91183	-0.521127	0.713419	-0.518041	0	3.06384	0	0	1.85738	0	0	2.0767	0
真皮(Leather)	0	0	0	-1.84871	0	0	0	0	0	0	0	0	0	0	1.98661	0	0	0	0	0	0	0	0	0	0	0	0	0	0	-0.245183	0	0	0	-0.0763637	0	4.41549	0	-1.18186	0	0	0	0	0	0	0	0	0	0	0
空调(Air Conditioning)	-0.309197	0.304335	0	0.410973	0	0	0.565721	0	1.44569	0	-1.29974	0	0	0	-0.914173	0	0	0.0902101	2.81069	-1.67386	1.42463	0.758366	0	0	-0.561867	-1.52754	0	0	-1.84622	-1.66357	3.62626	-0.543662	0	-1.23172	2.94819	4.73407	0.247751	-0.922174	0.464375	0.27731	0	1.83271	0	4.94819	1.36323	0	0	1.10449	0
空间(Space)	-2.1844	-4.37823	0.458273	-1.46424	0	0	-1.33923	0	-0.821835	-2.82183	-1.66037	0	0	0	1.82558	1.26563	0	-2.59235	0	-0.549069	0	-3.9242	2.17817	1.68067	-1.00739	-0.750674	0	0	-1.35886	2.13607	0	-2.22622	-0.904297	-2.41178	0	-1.59235	-1.43481	-1.11288	-3.21819	-3.93869	0	0	0	0	0	0	0	-4.38542	-1.00739
空间感(Sense of space)	0	0	0	0	0	0	0	0	0	0	0	0	0	0	0	0	0	0	0	0	0	0	0	0	0	0	0	0	0	0	0	0	0	0	0	0	0	0	0	0	0	0	0	0	0	0	0	0	0
箱(Box)	0	0	0	0	0	0	1.72855	0	0	0	0	0	0	0	1.42798	0	0	3.06039	0	0	0	0	0	0	-0.399037	0	0	0	0	3.73957	0	0	0	0	0	0	0	-0.951989	0	0	0	0	0	0	0	0	0	0	0
精准度(Precision)	0	0	0	0.355162	0	0	0	0	0	0	3.64445	0	0	0	-0.0574465	0	0	0	0	0	0	0	0	0	0	0	0	0	0	0	0	0	0	0	0	0	0	1.02202	0	0	0	0	0	0	0	0	0	0	0
精度(Precision,but in different Chinese word)	0	0	0	0	0	0	0	0	0	0	0	0	0	0	0	0	0	0	0	0	0	0	0	0	0	0	0	0	4.44589	0	0	0	0	2.47543	0	0	0	0	0	0	0	0	0	0	0	0	0	0	0
紧凑型(Compactness)	0	0	0	0	0	0	1.36016	0	0	0	0	0	0	0	1.84809	0	0	0	0	-0.0720638	0	0	0	0	-0.767425	0	0	0	0	-1.3837	0	0	0	0	0	0	0	-1.32038	0	0	0	0	0	0	1.38006	0	0	0	0
纵向(Longitudinal)	0	0	0	0	0	0	0	0	0	0	0	0	0	0	1.55726	0	0	0	0	0	0	0	0	0	0	0	0	0	0	0.766044	0	0	0	0	0	0	0	0	0	0	0	0	0	0	0	0	0	0	0
纵深(Depth)	0	0	0	3.16252	0	0	0	0	0	0	0	0	0	0	0	0	0	0	0	0	0	0	0	0	0	0	0	0	0	0	0	0	0	0	0	0	0	0	0	0	0	0	0	0	0	0	0	0	0
经济(Economic)	0	0.979063	0	1.25563	0	0	1.43309	0	0	0	0	0	0	0	-0.326907	0	0	0	0	0	0	0	0	0	2.30551	2.73215	0	0	0	0	0	3.71603	0	-1.14195	0	2.76494	0	-1.24745	0.139104	-1.24436	0	2.33752	0	0	1.45299	0	0	0.971868	0
经济型(Economy)	0	0	0	1.57755	0	0	0	0	0	0	0	0	0	0	0	0	0	0	0	0	0	0	0	0	2.79736	4.63904	0	0	0	0	0	0	0	0	0	0	0	0	0	0	0	0	0	0	0	0	0	0	0
经济性(Economy,but in different Chinese word)	0	0	0	1.70309	0	0	0	0	0	0	0	0	0	0	0	0	0	0	0	0	0	0	0	0	0	0	0	0	0	0	0	0	0	0	0	0	0	1.36994	0	-0.211938	0	0	0	0	0	0	0	0	0
胎噪(Tire Noise)	0	0	0	0	0	0	0	0	0	0	3.45181	0	0	0	0.164946	0	0	0	0	0	0	0	0	0	0	0	0	0	2.32036	-0.818918	0	0	0	1.93486	0	0	0	0.82937	0	-0.0155405	0	2.82937	0	0	1.94485	0	0	0	3.25679
胎躁(Tire Noise,but in different Chinese word)	0	0	0	0	0	0	0	0	0	0	0	0	0	0	0	0	0	0	0	0	0	0	0	0	0	0	0	0	0	0	0	0	0	0	0	0	0	0	0	0	0	0	0	0	0	0	0	0	0
脚部(Feet)	0	0	0	0	0	0	0	0	0	0	0	0	0	0	2.42798	0	0	0	0	0	0	0	0	0	0	0	0	0	0	0	0	0	0	0	0	0	0	0	0	0	0	0	0	0	0	0	0	0	0
腿部(Legs)	0	0	0	-3.17287	0	0	-0.82548	0	0	0	0	0	0	0	2.45891	3.04242	0	0	0	0	0	0	0	0	-1.95307	0	0	0	0	1.43065	0	0	0	-2.40053	0	1.50636	0	-0.50602	0	0	0	0	0	0	0	0	0	0	0
自动挡(Automatic)	0	1.93694	0	-0.371462	0	4.58079	0	0	0	0	0	0	0	0	0	0	0	0	0	-0.0412578	0	0	0	0	0	0	0	0	0	0	0	0	0	0	0	0	0	0.295392	1.68194	0.935908	0	1.29539	0	0	0	0	0	0	0
自动档(Automatic gear)	3.21995	0	0	0	0	0	0	0	0	0	2.64445	0	0	0	0	0	0	0	0	0	0	2.70256	0	0	0.574968	0	0	0	0	0	0	0	0	0	0	0	0	1.02202	0	1.61006	0	0	0	0	0	0	0	1.24133	0
自吸加(Self-priming plus)	0	0	0	0	0	0	0	0	0	0	0	0	0	0	0	0	0	0	0	0	0	0	0	0	0	0	0	0	0	0	0	0	0	0	0	0	0	0	0	0	0	0	0	0	0	0	0	0	0
自重(Self-weight)	4.12042	0	0	0	0	0	0	0	0	0	0	0	0	0	0	0	0	0	0	0	0	5.18798	0	0	0	0	0	0	0	0	0	0	0	2.61294	0	0	0	0	0	0.925566	0	0	0	0	0	0	0	0	0
舒适度(Comfort)	0	0	0	-1.10427	0	0	0.243124	0	0	0	2.18502	0	0	0	2.43732	0	0	0	2.97352	0	0	0	0	0	-0.884464	2.54218	0	0	0	-1.50074	0	0	0	2.66808	0	0	0	-0.437416	0	0	0	0	0	0	0	0	0	-0.218103	0
舒适性(Comfort,but in different Chinese word)	-0.56888	0	0	-1.26375	0	0	-1.50132	0	0	0	2.44058	0	0	0	2.35339	2.36658	0	0	0	-0.933544	1.16495	0	0	0	-0.306977	0	0	0	1.21602	-0.923255	0	1.19665	0	2.17156	0	1.83053	0.988068	-1.59689	0	-2.17877	0	0	0	0	0	0	0	-1.96254	2.83053
舱内(Cabin)	0	0	0	0	0	0	0	0	0	0	0	0	0	0	0	0	0	0	0	0	0	0	0	0	0	0	0	0	0	0	0	0	0	0	0	0	0	0	0	0	0	0	0	0	0	0	0	0	0
节气门(Throttle)	0	0	0	0	0	0	0	0	0	0	0	0	0	0	0	0	0	0	0	0	0	0	0	0	0	0	0	0	0	0	0	0	0	0	0	0	0	0	0	0	0	0	0	0	0	0	0	0	0
行李厢(Luggage compartment)	0	0	0	0	0	0	0	0	0	0	0	0	0	0	3.74991	0	0	0	0	0	0	0	0	0	0	0	0	0	0	0	0	0	0	0	0	0	0	0	0	0	0	0	0	0	0	0	0	0	0
行李箱(Luggage compartment,but in different Chinese word)	0	0	0	0	0	0	0	0	0	0	0	0	0	0	1.7759	0	0	0	0	0	0	0	0	0	0	0	0	0	0	2.98468	0	3.42652	0	0	0	0	0	0	0	0	0	0	0	0	0	0	0	0	0
表现(Performance)	0.4126	-0.558831	4.27767	0.355162	0	3.08503	-1.1048	0	0	0	1.42206	0	0	0	-0.40537	0	0	1.22704	1.62559	0.462973	2.56146	0.895201	0	0	-2.23239	0.609292	0	0	-0.709391	-1.84867	0	0	0	-1.09488	0	0	1.38459	-0.200377	0.601209	1.46567	0	0.799623	0	0	-0.0848997	0	0	-0.566026	0
诸物盒(Boxes)	0	0	0	0	0	0	0	0	0	0	0	0	0	0	0	0	0	0	0	0	0	0	0	0	0	0	0	0	0	0	0	0	0	0	0	0	0	0	0	0	0	0	0	0	0	0	0	0	0
调教(Tuning)	0.857385	0	0	0	0	0	0	0	0	0	3.45181	0	0	0	0.749908	3.79284	0	0	0	0.492721	0	1.92495	0	0	0	0	0	0	1.32036	0	0	0	0	2.67183	0	0	0	2.82937	0	0.247494	0	0	0	0	0	0	0	0	0
调校(Tuning,but in different Chinese word)	0	2.68084	0	0	0	0	0	0	0	0	2.07677	0	0	0	0.374869	0	0	0	0	0	0	3.13487	0	0	0	0	0	0	1.53028	0	0	0	0	3.26026	0	3.46671	0	1.45433	0	-0.542583	0	0	0	0	0	0	0	0	3.46671
路感(Road feel)	0.058643	0	0	-2.22119	0	0	0	0	0	0	1.0681	0	0	0	-2.6338	0	0	2.45805	0	0.693979	2.79247	0	0	0	0	0	0	0	1.52161	0	0	1.82418	0	1.87309	0	0	0	1.03063	0	-3.13621	0	0	0	0	0	0	0	0	2.45805
车噪(Noise,but in different Chinese word)	0	0	0	0	0	0	0	0	0	0	0	0	0	0	0	0	0	0	0	0	0	0	0	0	0	0	0	0	0	0	0	0	0	0	0	0	0	0	0	0	0	0	0	0	0	0	0	0	0
车座(Seat)	0	0	0	0	0	0	0	0	0	0	0	0	0	0	0	0	0	0	0	0	0	0	0	0	0	0	0	0	0	0	0	0	0	0	0	0	0	0	0	0	0	0	0	0	0	0	0	0	0
车标(Decals)	0	0	0	0	0	0	0	0	0	0	0	0	0	0	0	0	0	0	0	0	0	0	0	0	0	0	0	0	0	0	0	0	0	0	0	0	0	0	0	0	0	0	0	0	0	0	0	0	0
车身(Body)	-1.30249	-0.688955	0	-2.58232	0	0	0	0	0	0	2.0289	0	0	0	-0.825	0	0	0	0	-0.667151	1.43134	0	0	0	-0.777549	-0.520832	0	0	3.86093	-0.171434	0	0.463048	0	0.997385	3.9549	2.68188	0	1.08454	-1.52891	-1.49734	0	0	0	0	0	0	0	-0.111188	0
车里(Inside the car)	-0.157566	0	0	0	0	0	0	0	2.01236	0	0	0	0	0	1.54231	0	0	0	0	-0.52223	0	0	0	0	-1.21759	0	0	0	0	0.973487	0	0	0	-1.66505	0	0	0	-1.77054	0	0	0	0	0	0	0	0	0	0	0
轮胎(Tires)	0	0	0	-2.26375	0	0	0	0	0	0	1.02554	0	0	0	-0.354428	0	0	0	0	0	0	0	0	0	0	0	0	0	2.06402	0	0	0	4.10355	0.830527	0	0	3.57303	0.403106	-0.210345	-0.593808	0	0	0	0	1.10355	0	0	0	0
轴距(Wheelbase)	0	0	0	0	0	0	-0.756876	0	0	0	0	0	0	0	1.87544	2.11102	0	0	0	0	0	0	0	0	-1.88446	0	0	0	0	0.499258	0	0	0	0	0	0	0	0	0	0	0	0	0	0	0	0	0	0	0
输出(Output)	2.45366	3.38912	0	-1.82617	0	0	0	0	0	0	0	0	0	0	-2.23878	0	0	0	0	0.0889986	0	1.52123	0	0	-0.606362	1.23532	0	0	0	0	0	0	0	0	0	0	0	-0.159314	0.227235	1.58074	5.71105	1.42565	0	0	0	0	0	0	0
运动(Sport)	0	0	0	-1.90895	0	0	-0.561552	0	0	0	0	0	0	0	-2.32155	0	0	0	0	-0.993779	0	0	0	0	-0.68914	0	0	0	0	0	0	0	0	0	0	0	0	0	0	0.0829221	0	0	0	0	0.458348	0	0	0	0
避震(Shock absorbers)	0	0	0	0	0	0	0	0	0	0	3.04242	0	0	0	0.92548	0	0	3.43236	0	0	0	0	0	0	0	0	0	0	3.08089	-0.643346	0	0	0	2.8474	0	0	0	2.41998	0	-2.1619	0	2.00494	0	0	0	0	0	0	4.43236
配置(Configuration)	0	0	1.7187	1.4151	0	0	1.58416	0	1.76052	1.4386	0	4.52606	0	3.52606	-1.83881	0	2.20413	0.668077	1.65159	0.904006	0	0	0	2.9411	1.66808	2.13779	0	0	-1.26836	-2.82267	2.20413	1.35613	2.35613	-2.23881	0	0	-0.174382	0.0480107	0.0422422	-2.11883	0	1.9411	0	0	1.52606	0	0	1.04493	0
间距(Spacing)	0	0	0	0	0	0	0	0	0	0	0	0	0	0	3.16495	0	0	0	0	0	0	0	0	0	0	0	0	0	0	0	0	0	0	0	0	0	0	0	0	0	0	0	0	0	0	0	0	0	0
隔音(Soundproofing)	0	0	0	-2.59237	0	0	0	0	0	0	2.28188	0	0	0	1.16495	0	0	0	0	0	0	0	0	0	0	0	0	0	0	-1.98884	0	0	0	1.17998	0	3.67183	0	-1.92552	0	-0.922431	0	1.65945	0	0	0	0	0	-0.706204	0
靠背(Backrest)	0	0	0	0	0	0	0	0	0	0	0	0	0	0	1.94255	0	0	0	0	0	0	0	0	0	0	0	0	0	0	0.636761	0	0	0	0.80558	0	0	0	0	0	0	0	0	0	0	0	0	0	0	0
韧性(Toughness)	0	0	0	0	0	0	0	0	0	0	0	0	0	0	0	0	0	0	0	0	0	0	0	0	0	0	0	0	0	0	0	0	0	4.23442	8.9993	0	0	0	0	0	0	0	0	0	0	0	0	3.34824	0
风噪(Wind noise)	0	3.0786	0	-0.814763	0	0	0	0	0	0	0	0	0	0	0.357591	0	0	0	0	0	0	3.53263	0	0	0.405043	0	0	0	0	-0.211235	0	0	0	1.54255	0	0	0	0	0	0.592142	0	3.43705	0	0	0	0	0	0	3.86447
风燥(Wind Dryness)	0	0	0	0	0	0	0	0	0	0	0	0	0	0	0.164946	0	0	0	0	0	0	0	0	0	0	0	0	0	0	0	0	0	0	1.3499	0	0	0	0	0	0	0	0	0	0	0	0	0	0	0
驾驶座(Driver's seat)	0	0	0	0	0	0	0	0	0	0	0	0	0	0	1.72016	4.7631	0	0	0	0	0	0	0	0	0	0	0	0	0	1.7363	0	0	0	0	0	0	0	0.214661	0	0	0	0	0	0	0	0	0	0	0
驾驶舱(Cockpit)	0	0	0	0	0	0	0	0	0	0	0	0	0	0	0	0	0	0	0	0	0	0	0	0	0	0	0	0	0	0	0	0	0	0	0	0	0	0	0	0	0	0	0	0	0	0	0	0	0
高度(Height)	0	0	0	0	0	0	0	0	0	0	0	0	0	0	1.44874	0	0	0	0	0.969159	0	0	0	0	0	0	0	0	0	0.65752	0	0	0	0	0	0	0	0	0	0	0	0	0	0	0	0	0	0	0
[truncated: 113 more columns]

## Sheet: 交之前删了（xxx）
列		行
中型车	(Mid-size cars)	一档	(First gear)
中排	(Mid-Row)	三档	(Third grade)
中间	(Middle)	上下学	(Commuting to and from school)
低油耗	(Low fuel consumption)	上下班	(Going to and from work)
做工	(Workmanship)	上桥	(Get on the bridge)
储物格少	(Few storage compartments)	上海市	(Shanghai)
免提	(hands-free)	上班	(up to work)
内部空间	(Interior space)	下县	(Down County)
内饰	(Interior)	下班	(Get off work)
准确度	(Accuracy)	不堵车	(No traffic jam)
减震	(Shock absorption)	不平	(not flat)
制冷	(Cooling)	专车	(special car)
刹车	(Brakes)	两脚	(two feet)
前后排	(Front and rear)	中短途	(short and medium distance)
前座	(Front seat)	乘坐	(by car)
前排	(Front)	乘车	(by car,but in different Chinese word)
前面	(Front,but in different Chinese word)	乡	(countryside)
副驾驶	(Passenger)	乡下	(Country)
加速度	(Acceleration,but in different Chinese word)	乡镇	(township)
加速性	(Acceleration)	买菜	(grocery shopping)
动力	(Power)	二挡	(second gear)
动力性	(Dynamism)	二档	(second gear,but in different Chinese word)
助力	(Assist)	五口之家	(family of five)
包裹	(Package)	代个步	(for a walk)
双闪	(Double flash)	代步	(mobility)
发动机	(Engine)	代步车	(Mobility,but in different Chinese word)
变速箱	(Transmission)	会车	(meeting car)
后备箱	(Trunk)	修路	(road repair)
后尾箱	(Rear Trunk)	倾斜	(tilt)
后座	(Rear seat)	储物	(storage)
后排	(Rear row)	内环	(inner ring)
后背	(Back)	农村	(rural)
后轮	(rear wheels)	冰雪	(snow and ice)
后面	(rear)	减速带	(deceleration zone)
吸气	(suction)	凹凸	(concave and convex)
吸震	(Shock absorption)	制冷	(Refrigeration)
噪声	(Noise)	制动	(Braking)
噪音	(Noise,but in different Chinese word)	刹车	(Brakes)
噪音控制	(Noise Control)	加油	(Refueling)
回馈	(Feedback)	加速	(Acceleration)
地盘	(Floor pan)	加速性	(Acceleration,but in different Chinese word)
坐垫	(Cushion)	匀速	(Even Speed)
坐椅	(Seats)	北京城	(Beijing City)
增压	(Booster)	半载	(half load)
声音	(Sound)	县城	(county)
夏季	(Summer)	哄油	(coaxing oil)
外型	(Exterior)	回正后	(after returning to the right)
外形	(Shape)	国道	(national highway)
外观	(Appearance)	坎	(can)
大排量	(Large Displacement)	坐上去	(sit up)
头枕	(Headrest)	坐着	(sitting on)
头部	(Head)	坑坑洼洼	(potholes)
头顶	(Headrest)	坑洼	(potholes,but in different Chinese word)
安全	(Safety)	城	(city)
安全策略	(Safety strategy)	城区	(City,but in different Chinese word)
容积	(Volume)	城市	(City,but in different Chinese word)
容量	(Capacity)	城市道路	(Urban Roads)
宽度	(Width)	城郊	(suburban)
小型车	(Small cars)	城里	(in the city)
尾喉	(Tailpipe)	堵	(traffic jam)
尾排	(Tailpipe,but in different Chinese word)	堵车	(traffic jam,but in different Chinese word)
尾箱	(Tailgate)	塞车	(traffic jam,but in different Chinese word)
工具箱	(Toolbox)	夏天	(summer)
左右间	(between left and right)	夏季	(summer,but in different Chinese word)
带天窗	(with sunroof)	外环路	(Outer ring road)
底盘	(Chassis)	多装	(more loaded)
座	(seat)	宜昌	(Yichang)
座位	(Seats,but in different Chinese word)	家庭	(Family)
座椅	(Seats,but in different Chinese word)	家庭型	(Household)
怠速	(Idle speed)	家用	(Family)
性价	(Value for money)	家用车	(family car)
性价比	(Value for money,but in different Chinese word)	家用轿车	(Family car,but in different Chinese word)
性能	(Performance)	小坎	(Small can)
悬挂	(Suspension)	小镇	(Small town)
悬架	(Suspension,but in different Chinese word)	居家	(home)
手动	(Manual)	市	(city)
手动挡	(Manual,but in different Chinese word)	市中心	(city center)
手动档	(Manual gear)	市内	(in the city)
手感	(Feel)	市区	(downtown)
手枕	(Hand Restraint)	市郊	(suburban)
扭力	(Torque)	市里	(in the city)
扭矩	(Torque,but in different Chinese word)	带步	(with steps)
扶手	(Handrail)	平地	(flat)
指向	(Pointing)	平坦	(flat,but in different Chinese word)
指向性	(Directionality)	弯道	(curved road)
排座位	(Row seat)	很快	(very fast)
排量	(Displacement)	快时	(fast)
推背	(Pushback)	快速路	(fast road)
推背感	(Pushback feeling)	急刹车	(emergency braking)
操作	(Handling)	憋车	(Hold the car)
操控	(Handling,but in different Chinese word)	拉人开	(pulling and driving)
操控性	(Maneuverability)	拐弯	(Turning)
操纵	(Maneuvering)	拥堵	(Congestion)
效率	(Efficiency)	拦路	(blocking the road)
效能	(Efficacy)	换挡	(change gears)
整车	(Overall vehicle)	提速	(speeding up)
方向感	(Directional Feel)	新手	(new driver)
方向盘	(Steering wheel)	新车	(new car)
机械	(Mechanical)	日常	(everyday)
梁	(Beam)	日常生活	(Everyday Life)
横向	(Lateral)	普通家庭	(Ordinary Family)
止震	(Vibration stop)	武汉市	(Wuhan City)
氛围	(Ambience)	沙土路	(Sandy Road)
沙发	(Sofa)	沟坎	(Ditch)
油耗	(Fuel consumption)	沟沟坎坎	(Gully blockage)
油门	(Throttle)	涌堵	(Chung plug)
流线	(Streamline)	涡轮	(turbo)
浅内饰	(Light interior)	满座	(full seat)
涡轮	(Turbo)	满载	(full)
液压	(Hydraulic)	漆黑	(dark)
灵敏度	(Sensitivity)	烂路	(bad road)
燃油	(Fuel)	爬坡	(climbing)
省油	(Fuel saving)	石头路	(rocky road)
真皮	(Leather)	磨合	(break-in)
空调	(Air Conditioning)	磨合期	(Break-in period)
空间	(Space)	空调	(Air Conditioning)
空间感	(Sense of space)	空载	(no load)
箱	(Box)	纯镇	(pure town)
精准度	(Precision)	缓刹	(slow brake)
精度	(Precision,but in different Chinese word)	菜鸟	(rookie)
紧凑型	(Compactness)	蠕动	(creep)
纵向	(Longitudinal)	行车	(travel)
纵深	(Depth)	行进	(march)
经济	(Economic)	行驶	(drive)
经济型	(Economy)	街里开	(drive in the street)
经济性	(Economy,but in different Chinese word)	起伏	(undulate)
胎噪	(Tire Noise)	起步	(Start)
胎躁	(Tire Noise,but in different Chinese word)	超车	(Overtaking)
脚部	(Feet)	路况	(road conditions)
腿部	(Legs)	路障	(roadblock)
自动挡	(Automatic)	路面	(road surface)
自动档	(Automatic gear)	踩油门	(Step on the gas)
自吸加	(Self-priming plus)	躺下来	(Lay down)
自重	(Self-weight)	转向	(steering)
舒适度	(Comfort)	转弯	(Turning)
舒适性	(Comfort,but in different Chinese word)	轻刹	(Light braking)
舱内	(Cabin)	载满	(loaded)
节气门	(Throttle)	载物	(Load)
行李厢	(Luggage compartment)	过坎	(Over a bump)
行李箱	(Luggage compartment,but in different Chinese word)	过坑	(Over a pothole)
表现	(Performance)	过大弯	(Crossing a big curve)
诸物盒	(Boxes)	过弯侧	(Over curved side)
调教	(Tuning)	郊区	(Suburban)
调校	(Tuning,but in different Chinese word)	郊县	(Suburban County)
路感	(Road feel)	郑州市	(Zhengzhou City)
车噪	(Noise,but in different Chinese word)	重庆地区	(Chongqing area)
车座	(Seat)	镇	(Town)
车标	(Decals)	镇区	(Town Area)
车身	(Body)	镇里	(Zhenli)
车里	(Inside the car)	长春	(Changchun)
轮胎	(Tires)	降档	(Downshift)
轴距	(Wheelbase)	隔离带	(Barrier)
输出	(Output)	颠簸	(Bumps)
运动	(Sport)	颠簸路段	(Bumpy road)
避震	(Shock absorbers)	驾乘	(Driving)
配置	(Configuration)	驾驶	(Driving,but in different Chinese word)
间距	(Spacing)	高峰	(Peak)
隔音	(Soundproofing)	高峰期	(Peak,but in different Chinese word)
靠背	(Backrest)	高架	(elevated)
韧性	(Toughness)	高速公路	(Expressway)
风噪	(Wind noise)	高速行驶	(High Speed Driving)
风燥	(Wind Dryness)	高速路	(Expressway)
驾驶座	(Driver's seat)
驾驶舱	(Cockpit)
高度	(Height)
		一档
		三档
		上下学
		上下班
		上桥
		上海市
		上班
		下县
		下班
		不堵车
		不平
		专车
		两脚
		中短途
		乘坐
		乘车
		乡
		乡下
		乡镇
		买菜
		二挡
		二档
		五口之家
		代个步
		代步
		代步车
		会车
		修路
		倾斜
		储物
		内环
		农村
		冰雪
		减速带
		凹凸
		制冷
		制动
		刹车
		加油
		加速
		加速性
		匀速
		北京城
		半载
		县城
		哄油
		回正后
		国道
		坎
		坐上去
		坐着
		坑坑洼洼
		坑洼
		城
		城区
		城市
		城市道路
		城郊
		城里
		堵
		堵车
		塞车
		夏天
		夏季
		外环路
		多装
		宜昌
		家庭
		家庭型
		家用
		家用车
		家用轿车
		小坎
		小镇
		居家
		市
		市中心
		市内
		市区
		市郊
		市里
		带步
		平地
		平坦
		弯道
		很快
		快时
		快速路
		急刹车
		憋车
		拉人开
		拐弯
		拥堵
		拦路
		换挡
		提速
		新手
		新车
		日常
		日常生活
		普通家庭
		武汉市
		沙土路
		沟坎
		沟沟坎坎
		涌堵
		涡轮
		满座
		满载
		漆黑
		烂路
		爬坡
		石头路
		磨合
		磨合期
		空调
		空载
		纯镇
		缓刹
		菜鸟
		蠕动
		行车
		行进
		行驶
		街里开
		起伏
		起步
		超车
		路况
		路障
		路面
		踩油门
		躺下来
		转向
		转弯
		轻刹
		载满
		载物
		过坎
		过坑
		过大弯
		过弯侧
		郊区
		郊县
		郑州市
		重庆地区
		镇
		镇区
		镇里
		长春
		降档
		隔离带
		颠簸
		颠簸路段
		驾乘
		驾驶
		高峰
		高峰期
		高架
		高速公路
		高速行驶
		高速路
		一档
		三档
		上下学
		上下班
		上桥
		上海市
		上班
		下县
		下班
		不堵车
		不平
		专车
		两脚
		中短途
		乘坐
		乘车
		乡
		乡下
		乡镇
		买菜
		二挡
		二档
		五口之家
		代个步
		代步
		代步车
		会车
		修路
		倾斜
		储物
		内环
		农村
		冰雪
		减速带
		凹凸
		制冷
		制动
		刹车
		加油
		加速
		加速性
		匀速
		北京城
		半载
		县城
		哄油
		回正后
		国道
		坎
		坐上去
		坐着
		坑坑洼洼
		坑洼
		城
		城区
		城市
		城市道路
		城郊
		城里
		堵
		堵车
		塞车
		夏天
		夏季
		外环路
		多装
		宜昌
		家庭
		家庭型
		家用
		家用车
		家用轿车
		小坎
		小镇
		居家
		市
		市中心
		市内
		市区
		市郊
		市里
		带步
		平地
		平坦
		弯道
		很快
		快时
		快速路
		急刹车
		憋车
		拉人开
		拐弯
		拥堵
		拦路
		换挡
		提速
		新手
		新车
		日常
		日常生活
		普通家庭
		武汉市
		沙土路
		沟坎
		沟沟坎坎
		涌堵
		涡轮
		满座
		满载
		漆黑
		烂路
		爬坡
		石头路
		磨合
		磨合期
		空调
		空载
		纯镇
		缓刹
		菜鸟
		蠕动
		行车
		行进
		行驶
		街里开
		起伏
		起步
		超车
		路况
		路障
		路面
		踩油门
		躺下来
		转向
		转弯
		轻刹
		载满
		载物
		过坎
		过坑
		过大弯
		过弯侧
		郊区
		郊县
		郑州市
		重庆地区
		镇
		镇区
		镇里
		长春
		降档
		隔离带
		颠簸
		颠簸路段
		驾乘
		驾驶
		高峰
		高峰期
		高架
		高速公路
		高速行驶
		高速路
		一档
		三档
		上下学
		上下班
		上桥
		上海市
		上班
		下县
		下班
		不堵车
		不平
		专车
		两脚
		中短途
		乘坐
		乘车
		乡
		乡下
		乡镇
		买菜
		二挡
		二档
		五口之家
		代个步
		代步
		代步车
		会车
		修路
		倾斜
		储物
		内环
		农村
		冰雪
		减速带
		凹凸
		制冷
		制动
		刹车
		加油
		加速
		加速性
		匀速
		北京城
		半载
		县城
		哄油
		回正后
		国道
		坎
		坐上去
		坐着
		坑坑洼洼
		坑洼
		城
		城区
		城市
		城市道路
		城郊
		城里
		堵
		堵车
		塞车
		夏天
		夏季
		外环路
		多装
		宜昌
		家庭
		家庭型
		家用
		家用车
		家用轿车
		小坎
		小镇
		居家
		市
		市中心
		市内
		市区
		市郊
		市里
		带步
		平地
		平坦
		弯道
		很快
		快时
		快速路
		急刹车
		憋车
		拉人开
		拐弯
		拥堵
		拦路
		换挡
		提速
		新手
		新车
		日常
		日常生活
		普通家庭
		武汉市
		沙土路
		沟坎
		沟沟坎坎
		涌堵
		涡轮
		满座
		满载
		漆黑
		烂路
		爬坡
		石头路
		磨合
		磨合期
		空调
		空载
		纯镇
		缓刹
		菜鸟
		蠕动
		行车
		行进
		行驶
		街里开
		起伏
		起步
		超车
		路况
		路障
		路面
		踩油门
		躺下来
		转向
		转弯
		轻刹
		载满
		载物
		过坎
		过坑
		过大弯
		过弯侧
		郊区
		郊县
		郑州市
		重庆地区
		镇
		镇区
		镇里
		长春
		降档
		隔离带
		颠簸
		颠簸路段
		驾乘
		驾驶
		高峰
		高峰期
		高架
		高速公路
		高速行驶
		高速路
		一档
		三档
		上下学
		上下班
		上桥
		上海市
		上班
		下县
		下班
		不堵车
		不平
		专车
		两脚
		中短途
		乘坐
		乘车
		乡
		乡下
		乡镇
		买菜
		二挡
		二档
		五口之家
		代个步
		代步
		代步车
		会车
		修路
		倾斜
		储物
		内环
		农村
		冰雪
		减速带
		凹凸
		制冷
		制动
		刹车
		加油
		加速
		加速性
		匀速
		北京城
		半载
		县城
		哄油
		回正后
		国道
		坎
		坐上去
		坐着
		坑坑洼洼
		坑洼
		城
		城区
		城市
		城市道路
		城郊
		城里
		堵
		堵车
		塞车
		夏天
		夏季
		外环路
		多装
		宜昌
		家庭
		家庭型
		家用
		家用车
		家用轿车
		小坎
		小镇
		居家
		市
		市中心
		市内
		市区
		市郊
		市里
		带步
		平地
		平坦
		弯道
		很快
		快时
		快速路
		急刹车
		憋车
		拉人开
		拐弯
		拥堵
		拦路
		换挡
		提速
		新手
		新车
		日常
		日常生活
		普通家庭
		武汉市
		沙土路
		沟坎
		沟沟坎坎
		涌堵
		涡轮
		满座
		满载
		漆黑
		烂路
		爬坡
		石头路
		磨合
		磨合期
		空调
		空载
		纯镇
		缓刹
		菜鸟
		蠕动
		行车
		行进
		行驶
		街里开
		起伏
		起步
		超车
		路况
		路障
		路面
		踩油门
		躺下来
		转向
		转弯
		轻刹
		载满
		载物
		过坎
		过坑
		过大弯
		过弯侧
		郊区
		郊县
		郑州市
		重庆地区
		镇
		镇区
		镇里
		长春
		降档
		隔离带
		颠簸
		颠簸路段
		驾乘
		驾驶
		高峰
		高峰期
		高架
		高速公路
		高速行驶
		高速路
		一档
		三档
		上下学
		上下班
		上桥
		上海市
		上班
		下县
		下班
		不堵车
		不平
		专车
		两脚
		中短途
		乘坐
		乘车
		乡
		乡下
		乡镇
		买菜
		二挡
		二档
		五口之家
		代个步
		代步
		代步车
		会车
		修路
		倾斜
		储物
		内环
		农村
		冰雪
		减速带
		凹凸
		制冷
		制动
		刹车
		加油
		加速
		加速性
		匀速
		北京城
		半载
		县城
		哄油
		回正后
		国道
		坎
		坐上去
		坐着
		坑坑洼洼
		坑洼
		城
		城区
		城市
		城市道路
		城郊
		城里
		堵
		堵车
		塞车
		夏天
		夏季
		外环路
		多装
		宜昌
		家庭
		家庭型
		家用
		家用车
		家用轿车
		小坎
		小镇
		居家
		市
		市中心
		市内
		市区
		市郊
		市里
		带步
		平地
		平坦
		弯道
		很快
		快时
		快速路
		急刹车
		憋车
		拉人开
		拐弯
		拥堵
		拦路
		换挡
		提速
		新手
		新车
		日常
		日常生活
		普通家庭
		武汉市
		沙土路
		沟坎
		沟沟坎坎
		涌堵
		涡轮
		满座
		满载
		漆黑
		烂路
		爬坡
		石头路
		磨合
		磨合期
		空调
		空载
		纯镇
		缓刹
		菜鸟
		蠕动
		行车
		行进
		行驶
		街里开
		起伏
		起步
		超车
		路况
		路障
		路面
		踩油门
		躺下来
		转向
		转弯
		轻刹
		载满
		载物
		过坎
		过坑
		过大弯
		过弯侧
		郊区
		郊县
		郑州市
		重庆地区
		镇
		镇区
		镇里
		长春
		降档
		隔离带
		颠簸
		颠簸路段
		驾乘
		驾驶
		高峰
		高峰期
		高架
		高速公路
		高速行驶
		高速路
		一档
		三档
		上下学
		上下班
		上桥
		上海市
		上班
		下县
		下班
		不堵车
		不平
		专车
		两脚
		中短途
		乘坐
		乘车
		乡
		乡下
		乡镇
		买菜
		二挡
		二档
		五口之家
		代个步
		代步
		代步车
		会车
		修路
		倾斜
		储物
		内环
		农村
		冰雪
		减速带
		凹凸
		制冷
		制动
		刹车
		加油
		加速
		加速性
		匀速
		北京城
		半载
		县城
		哄油
		回正后
		国道
		坎
		坐上去
		坐着
		坑坑洼洼
		坑洼
		城
		城区
		城市
		城市道路
		城郊
		城里
		堵
		堵车
		塞车
		夏天
		夏季
		外环路
		多装
		宜昌
		家庭
		家庭型
		家用
		家用车
		家用轿车
		小坎
		小镇
		居家
		市
		市中心
		市内
		市区
		市郊
		市里
		带步
		平地
		平坦
		弯道
		很快
		快时
		快速路
		急刹车
		憋车
		拉人开
		拐弯
		拥堵
		拦路
		换挡
		提速
		新手
		新车
		日常
		日常生活
		普通家庭
		武汉市
		沙土路
		沟坎
		沟沟坎坎
		涌堵
		涡轮
		满座
		满载
		漆黑
		烂路
		爬坡
		石头路
		磨合
		磨合期
		空调
		空载
		纯镇
		缓刹
		菜鸟
		蠕动
		行车
		行进
		行驶
		街里开
		起伏
		起步
		超车
		路况
		路障
		路面
		踩油门
		躺下来
		转向
		转弯
		轻刹
		载满
		载物
		过坎
		过坑
		过大弯
		过弯侧
		郊区
		郊县
		郑州市
		重庆地区
		镇
		镇区
		镇里
		长春
		降档
		隔离带
		颠簸
		颠簸路段
		驾乘
		驾驶
		高峰
		高峰期
		高架
		高速公路
		高速行驶
		高速路
		一档
		三档
		上下学
		上下班
		上桥
		上海市
		上班
		下县
		下班
		不堵车
		不平
		专车
		两脚
		中短途
		乘坐
		乘车
		乡
		乡下
		乡镇
		买菜
		二挡
		二档
		五口之家
		代个步
		代步
		代步车
		会车
		修路
		倾斜
		储物
		内环
		农村
		冰雪
		减速带
		凹凸
		制冷
		制动
		刹车
		加油
		加速
		加速性
		匀速
		北京城
		半载
		县城
		哄油
		回正后
		国道
		坎
		坐上去
		坐着
		坑坑洼洼
		坑洼
		城
		城区
		城市
		城市道路
		城郊
		城里
		堵
		堵车
		塞车
		夏天
		夏季
		外环路
		多装
		宜昌
		家庭
		家庭型
		家用
		家用车
		家用轿车
		小坎
		小镇
		居家
		市
		市中心
		市内
		市区
		市郊
		市里
		带步
		平地
		平坦
		弯道
		很快
		快时
		快速路
		急刹车
		憋车
		拉人开
		拐弯
		拥堵
		拦路
		换挡
		提速
		新手
		新车
		日常
		日常生活
		普通家庭
		武汉市
		沙土路
		沟坎
		沟沟坎坎
		涌堵
		涡轮
		满座
		满载
		漆黑
		烂路
		爬坡
		石头路
		磨合
		磨合期
		空调
		空载
		纯镇
		缓刹
		菜鸟
		蠕动
		行车
		行进
		行驶
		街里开
		起伏
		起步
		超车
		路况
		路障
		路面
		踩油门
		躺下来
		转向
		转弯
		轻刹
		载满
		载物
		过坎
		过坑
		过大弯
		过弯侧
		郊区
		郊县
		郑州市
		重庆地区
		镇
		镇区
		镇里
		长春
		降档
		隔离带
		颠簸
		颠簸路段
		驾乘
		驾驶
		高峰
		高峰期
		高架
		高速公路
		高速行驶
		高速路
		一档
		三档
		上下学
		上下班
		上桥
		上海市
		上班
		下县
		下班
		不堵车
		不平
		专车
		两脚
		中短途
		乘坐
		乘车
		乡
		乡下
		乡镇
		买菜
		二挡
		二档
		五口之家
		代个步
		代步
		代步车
		会车
		修路
		倾斜
		储物
		内环
		农村
		冰雪
		减速带
		凹凸
		制冷
		制动
		刹车
		加油
		加速
		加速性
		匀速
		北京城
		半载
		县城
		哄油
		回正后
		国道
		坎
		坐上去
		坐着
		坑坑洼洼
		坑洼
		城
		城区
		城市
		城市道路
		城郊
		城里
		堵
		堵车
		塞车
		夏天
		夏季
		外环路
		多装
		宜昌
		家庭
		家庭型
		家用
		家用车
		家用轿车
		小坎
		小镇
		居家
		市
		市中心
		市内
		市区
		市郊
		市里
		带步
		平地
		平坦
		弯道
		很快
		快时
		快速路
		急刹车
		憋车
		拉人开
		拐弯
		拥堵
		拦路
		换挡
		提速
		新手
		新车
		日常
		日常生活
		普通家庭
		武汉市
		沙土路
		沟坎
		沟沟坎坎
		涌堵
		涡轮
		满座
		满载
		漆黑
		烂路
		爬坡
		石头路
		磨合
		磨合期
		空调
		空载
		纯镇
		缓刹
		菜鸟
		蠕动
		行车
		行进
		行驶
		街里开
		起伏
		起步
		超车
		路况
		路障
		路面
		踩油门
		躺下来
		转向
		转弯
		轻刹
		载满
		载物
		过坎
		过坑
		过大弯
		过弯侧
		郊区
		郊县
		郑州市
		重庆地区
		镇
		镇区
		镇里
		长春
		降档
		隔离带
		颠簸
		颠簸路段
		驾乘
		驾驶
		高峰
		高峰期
		高架
		高速公路
		高速行驶
		高速路
		一档
		三档
		上下学
		上下班
		上桥
		上海市
		上班
		下县
		下班
		不堵车
		不平
		专车
		两脚
		中短途
		乘坐
		乘车
		乡
		乡下
		乡镇
		买菜
		二挡
		二档
		五口之家
		代个步
		代步
		代步车
		会车
		修路
		倾斜
		储物
		内环
		农村
		冰雪
		减速带
		凹凸
		制冷
		制动
		刹车
		加油
		加速
		加速性
		匀速
		北京城
		半载
		县城
		哄油
		回正后
		国道
		坎
		坐上去
		坐着
		坑坑洼洼
		坑洼
		城
		城区
		城市
		城市道路
		城郊
		城里
		堵
		堵车
		塞车
		夏天
		夏季
		外环路
		多装
		宜昌
		家庭
		家庭型
		家用
		家用车
		家用轿车
		小坎
		小镇
		居家
		市
		市中心
		市内
		市区
		市郊
		市里
		带步
		平地
		平坦
		弯道
		很快
		快时
		快速路
		急刹车
		憋车
		拉人开
		拐弯
		拥堵
		拦路
		换挡
		提速
		新手
		新车
		日常
		日常生活
		普通家庭
		武汉市
		沙土路
		沟坎
		沟沟坎坎
		涌堵
		涡轮
		满座
		满载
		漆黑
		烂路
		爬坡
		石头路
		磨合
		磨合期
		空调
		空载
		纯镇
		缓刹
		菜鸟
		蠕动
		行车
		行进
		行驶
		街里开
		起伏
		起步
		超车
		路况
		路障
		路面
		踩油门
		躺下来
		转向
		转弯
		轻刹
		载满
		载物
		过坎
		过坑
		过大弯
		过弯侧
		郊区
		郊县
		郑州市
		重庆地区
		镇
		镇区
		镇里
		长春
		降档
		隔离带
		颠簸
		颠簸路段
		驾乘
		驾驶
		高峰
		高峰期
		高架
		高速公路
		高速行驶
		高速路
		一档
		三档
		上下学
		上下班
		上桥
		上海市
		上班
		下县
		下班
		不堵车
		不平
		专车
		两脚
		中短途
		乘坐
		乘车
		乡
		乡下
		乡镇
		买菜
		二挡
		二档
		五口之家
		代个步
		代步
		代步车
		会车
		修路
		倾斜
		储物
		内环
		农村
		冰雪
		减速带
		凹凸
		制冷
		制动
		刹车
		加油
		加速
		加速性
		匀速
		北京城
		半载
		县城
		哄油
		回正后
		国道
		坎
		坐上去
		坐着
		坑坑洼洼
		坑洼
		城
		城区
		城市
		城市道路
		城郊
		城里
		堵
		堵车
		塞车
		夏天
		夏季
		外环路
		多装
		宜昌
		家庭
		家庭型
		家用
		家用车
		家用轿车
		小坎
		小镇
		居家
		市
		市中心
		市内
		市区
		市郊
		市里
		带步
		平地
		平坦
		弯道
		很快
		快时
		快速路
		急刹车
		憋车
		拉人开
		拐弯
		拥堵
		拦路
		换挡
		提速
		新手
		新车
		日常
		日常生活
		普通家庭
		武汉市
		沙土路
		沟坎
		沟沟坎坎
		涌堵
		涡轮
		满座
		满载
		漆黑
		烂路
		爬坡
		石头路
		磨合
		磨合期
		空调
		空载
		纯镇
		缓刹
		菜鸟
		蠕动
		行车
		行进
		行驶
		街里开
		起伏
		起步
		超车
		路况
		路障
		路面
		踩油门
		躺下来
		转向
		转弯
		轻刹
		载满
		载物
		过坎
		过坑
		过大弯
		过弯侧
		郊区
		郊县
		郑州市
		重庆地区
		镇
		镇区
		镇里
		长春
		降档
		隔离带
		颠簸
		颠簸路段
		驾乘
		驾驶
		高峰
		高峰期
		高架
		高速公路
		高速行驶
		高速路
		一档
		三档
		上下学
		上下班
		上桥
		上海市
		上班
		下县
		下班
		不堵车
		不平
		专车
		两脚
		中短途
		乘坐
		乘车
		乡
		乡下
		乡镇
		买菜
		二挡
		二档
		五口之家
		代个步
		代步
		代步车
		会车
		修路
		倾斜
		储物
		内环
		农村
		冰雪
		减速带
		凹凸
		制冷
		制动
		刹车
		加油
		加速
		加速性
		匀速
		北京城
		半载
		县城
		哄油
		回正后
		国道
		坎
		坐上去
		坐着
		坑坑洼洼
		坑洼
		城
		城区
		城市
		城市道路
		城郊
		城里
		堵
		堵车
		塞车
		夏天
		夏季
		外环路
		多装
		宜昌
		家庭
		家庭型
		家用
		家用车
		家用轿车
		小坎
		小镇
		居家
		市
		市中心
		市内
		市区
		市郊
		市里
		带步
		平地
		平坦
		弯道
		很快
		快时
		快速路
		急刹车
		憋车
		拉人开
		拐弯
		拥堵
		拦路
		换挡
		提速
		新手
		新车
		日常
		日常生活
		普通家庭
		武汉市
		沙土路
		沟坎
		沟沟坎坎
		涌堵
		涡轮
		满座
		满载
		漆黑
		烂路
		爬坡
		石头路
		磨合
		磨合期
		空调
		空载
		纯镇
		缓刹
		菜鸟
		蠕动
		行车
		行进
		行驶
		街里开
		起伏
		起步
		超车
		路况
		路障
		路面
		踩油门
		躺下来
		转向
		转弯
		轻刹
		载满
		载物
		过坎
		过坑
		过大弯
		过弯侧
		郊区
		郊县
		郑州市
		重庆地区
		镇
		镇区
		镇里
		长春
		降档
		隔离带
		颠簸
		颠簸路段
		驾乘
		驾驶
		高峰
		高峰期
		高架
		高速公路
		高速行驶
		高速路
		一档
		三档
		上下学
		上下班
		上桥
		上海市
		上班
		下县
		下班
		不堵车
		不平
		专车
		两脚
		中短途
		乘坐
		乘车
		乡
		乡下
		乡镇
		买菜
		二挡
		二档
		五口之家
		代个步
		代步
		代步车
		会车
		修路
		倾斜
		储物
		内环
		农村
		冰雪
		减速带
		凹凸
		制冷
		制动
		刹车
		加油
		加速
		加速性
		匀速
		北京城
		半载
		县城
		哄油
		回正后
		国道
		坎
		坐上去
		坐着
		坑坑洼洼
[truncated: 8,372 more rows]
