# Supplementary material for: Scenario-feature identification from online reviews based on BERT
Source: PeerJ Comput Sci. 2023 May 22;9:e1398. doi: 10.7717/peerj-cs.1398 (PMC10280460; doi:10.7717/peerj-cs.1398)
Supplement: Supplemental Information 1 [file peerj-cs-09-1398-s001.zip › Data and processing codes/MI calculation/Effective Scenarios - Feature Data.xlsx]

## Sheet: Sheet1
	一档(First gear)	三档(Third grade)	上下学(Commuting to and from school)	上下班(Going to and from work)	上桥(Get on the bridge)	上海市(Shanghai)	上班(up to work)	下县(Down County)	下班(Get off work)	不堵车(No traffic jam)	不平(not flat)	专车(special car)	两脚(two feet)	中短途(short and medium distance)	乘坐(by car)	乘车(by car,but in different Chinese word)	乡(countryside)	乡下(Country)	乡镇(township)	买菜(grocery shopping)	二挡(second gear)	二档(second gear,but in different Chinese word)	五口之家(family of five)	代个步(for a walk)	代步(mobility)	代步车(Mobility,but in different Chinese word)	会车(meeting car)	修路(road repair)	倾斜(tilt)	储物(storage)	内环(inner ring)	农村(rural)	冰雪(snow and ice)	减速带(deceleration zone)	凹凸(concave and convex)	制冷(Refrigeration)	制动(Braking)	刹车(Brakes)	加油(Refueling)	加速(Acceleration)	加速性(Acceleration,but in different Chinese word)	匀速(Even Speed)	北京城(Beijing City)	半载(half load)	县城(county)	哄油(coaxing oil)	回正后(after returning to the right)	国道(national highway)	坎(can)
中型车(Mid-size cars)															2.69928
中排(Mid-Row)
中间(Middle)							1.02878				0.385718				2.49117	3.31172				0.0115941										1.60685						1.77566
低油耗(Low fuel consumption)				1.95306			3.30046		5.40282											1.86823					2.17287														2.00647						3.32036			1.83923
做工(Workmanship)	1.1025	1.71603													0.731986					0.737833		2.17006			1.04247				1.56547	2.42619		2.86803
储物格少(Few storage compartments)															3.16495															5.18108
免提(hands-free)
内部空间(Interior space)															1.86238					0.86823			4.40282														3.78984	0.619917
内饰(Interior)	0.695273	1.3088	1.56034																0.908267	0.0675748		1.17787			0.573848					0.79156									0.691238	1.10528	0.782736			3.3677		3.3677
准确度(Accuracy)
减震(Shock absorption)											3.58931				0.42798	2.05588													0.583391			1.88595		3.84175	5.37781		1.67737	0.314797											4.51983
制冷(Cooling)															0.891927																			2.07688		9.89066		0.971389
刹车(Brakes)							0.639546				0.581443																		1.35688				2.65945	0.386427		0.971389	4.29886	6.04647	0.930517			1.12893
前后排(Front and rear)							0.639546								2.12747	3.50744													1.03495	2.70303
前座(Front seat)															2.29048																			2.47543
前排(Front)											0.708095				1.8475	2.63409							1.2836							1.99196						0.513079													1.51308
前面(Front,but in different Chinese word)							0.243124																							1.08422								0.147546							2.26302
副驾驶(Passenger)							1.05048								0.875439			3.38232												2.30661								0.954901
加速度(Acceleration,but in different Chinese word)																																								2.07757
加速性(Acceleration)	3.85738																					4.92495																		1.66253	11.1148
动力(Power)	1.31412	1.8517	1.06371	0.141206	2.28611															0.618252	1.76255	1.58814			1.21662	0.333936									0.286107				0.992116	1.52735	2.02307		2.28611	2.28611		1.28611
动力性(Dynamism)																																								2.66253
助力(Assist)											1.57529																		1.61376									1.41229
包裹(Package)															1.84302					1.17079														1.83533		2.93486
双闪(Double flash)
发动机(Engine)	0.618525	1.4247																	1.60913		0.544996	2.04866			0.5585	0.177787					3.74663					1.21058	2.69005	0.285656	0.169705	1.3845		0.368118
变速箱(Transmission)	1.85738	1.73395	3.98549																	0.755755		3.18798				0.317111												0.507442	1.30903	2.06852
后备箱(Trunk)															1.63721	1.13582							1.37029							2.55748
后尾箱(Rear Trunk)															2.16495															1.59612
后座(Rear seat)															1.09647															1.52764				0.281421		2.60335
后排(Rear row)															1.83385	1.61626							0.850721							1.14745						0.49524													0.49524
后背(Back)															1.02199															1.03812
后轮(rear wheels)											4.20388									3.41472														3.49429				1.58144
后面(rear)	1.06384								1.91183													1.80947
吸气(suction)	1.13857	2.7521																	4.93652		3.87239				1.6635	1.92022													0.912139	1.94371					3.22603
吸震(Shock absorption)
噪声(Noise)																																				5.08687		1.07448		0.492606
噪音(Noise,but in different Chinese word)		0.576099									0.972027				0.270128			1.36197				0.0301303				0.744221			0.425539					1.15552		3.36197	1.51952	0.34959		0.625695		1.93455
噪音控制(Noise Control)															1.52752																			1.12751				1.02202
回馈(Feedback)											3.12988																		2.58339					2.1979				0.507442											4.51983
地盘(Floor pan)											1.91265							3.3026											1.36616					2.71763				1.29021										0.509525
坐垫(Cushion)															2.62438					1.49272									2.32036					1.3499
坐椅(Seats)															1.08694																			0.686936		4.59383
增压(Booster)																									0.192498															1.86502					2.33999
声音(Sound)	0.203943	1.55444									1.2134							2.01839			1.35281	0.686543										0.384515		2.28142		2.01839		1.86398	0.392552	1.03884		0.590966							1.01839
夏季(Summer)				1.99259			3.75502		5.85738									5.08687																		5.08687						3.65945						3.2938
外型(Exterior)															1.29048
外形(Shape)		2.14899					1.60302								0.843018										1.47543					0.859154						3.93486
外观(Appearance)															1.24599					0.0819161			2.61651							0.814671							0.00352824
大排量(Large Displacement)																				3.37724					2.68188
头枕(Headrest)											3.12988				2.42798															0.444116								0.507442
头部(Head)															1.85509	2.48299							2.71745							1.33066		1.31306
头顶(Headrest)															1.22635															1.24248								0.305808											4.31819
安全(Safety)	1.41113	2.02466																1.48861			2.82303	1.74173			1.02918				1.13713				3.17666				2.64615	1.56369		0.216275					0.176663
安全策略(Safety strategy)
容积(Volume)															1.62063			4.71247												0.636761
容量(Capacity)				1.25563											0.843018															3.66651
宽度(Width)															1.74991														1.44589
小型车(Small cars)				5.16252																					6.38232
尾喉(Tailpipe)
尾排(Tailpipe,but in different Chinese word)																				7.07768
尾箱(Tailgate)															2.66245								4.93985							2.41555		3.53546
工具箱(Toolbox)															4.74991
左右间(between left and right)
带天窗(with sunroof)
底盘(Chassis)											3.0681							1.45805											1.52161			2.40914		2.68044	4.31603			1.69359											3.04301
座(seat)															1.08006	3.24852														0.636761
座位(Seats,but in different Chinese word)															2.50198															1.19619
座椅(Seats,but in different Chinese word)			1.64208								0.786472				1.88331	2.44944														0.801148				0.542546		1.91338
怠速(Idle speed)	2.05003	0.663561																			2.78386	3.43952							0.513002					0.127509		2.44944			2.40856	0.314608
性价(Value for money)
性价比(Value for money,but in different Chinese word)				0.723405			1.95532		1.47272					5.56018						2.39756					2.63509	3.99134
性能(Performance)																						0.917454			0.374828	0.631545			1.31286				3.93735				3.40684	1.69634		2.24								1.04119
悬挂(Suspension)											3.21234							1.43236			1.76678	0.685482							2.81786			0.798491		3.50275	4.29034			0.812297											2.43236
悬架(Suspension,but in different Chinese word)											3.6126								3.4011	0.238479						0.384798			1.65108			2.36868		4.00255		2.00255
手动(Manual)	1.89391	2.77048																1.97139			2.30581	2.63955			0.833886	0.353637						1.33752				2.97139			0.345555	0.900691	3.24441	0.543968						0.178319
手动挡(Manual,but in different Chinese word)	0.302796								2.47272												3.03662											2.06833							0.076368	1.01483								0.909132
手动档(Manual gear)	1.46507			1.18524							2.47453														0.405043													1.43705		0.855176								1.0714
手感(Feel)																				1.53852									1.36616							3.3026		2.74964
手枕(Hand Restraint)
扭力(Torque)							1.92495				2.86685				0.164946					2.49272									2.32036					4.25679
扭矩(Torque,but in different Chinese word)	3.79849	4.41202		0.518661																					1.73847													2.18551		2.1886
扶手(Handrail)															2.18107															2.99075
指向(Pointing)	0.328605										0.338065											0.396168							1.37654			1.09414		0.991046			3.47052	2.62252											1.72801
指向性(Directionality)																													1.56547					0.595014				2.29688											4.5019
排座位(Row seat)																														1.54365						4.0344
排量(Displacement)	0.523484	1.45894		0.828616			0.912975												1.32144	1.48075	1.25731	0.591047			1.78539	1.30514													1.29706	1.72095	2.19591				1.19591			0.451748
推背(Pushback)	1.88776	2.50129					2.95532		4.05768											1.52309					1.82773													1.85974	2.66133	2.15234
推背感(Pushback feeling)	2.52587	2.9874		0.094037			0.271506													0.424241	2.93777	2.59343			1.14392	0.985597						0.969477							1.97751	2.29449	2.87637
操作(Handling)	0.499833										1.50929					3.43529					3.23366	1.5674							0.962805			2.26537						2.05678	1.2734	0.112334								1.69113
操控(Handling,but in different Chinese word)	0.00459519										0.920946									1.39482						0.371212			2.32555				0.092058	0.519479	1.26198		1.3689	1.5209											1.404
操控性(Maneuverability)	0.887758			0.415283																2.10806					1.14966				2.67266								2.44471	0.859744											2.28717
操纵(Maneuvering)																				3.27033																		3.82937	2.40856	1.0251
效率(Efficiency)
效能(Efficacy)
整车(Overall vehicle)							2.42245				2.36434				0.662446										0.29486				2.81786							3.75429		1.32687
方向感(Directional Feel)				0.577554																									4.32036									2.24441	4.21592
方向盘(Steering wheel)											0.584529																		1.49747								2.13202	1.93937											1.97448
机械(Mechanical)											4.24235																		4.28083									2.20488
梁(Beam)							1.8952				2.8371									2.46297														3.32015
横向(Lateral)															1.74991				4.2403				3.61227							1.08797												1.41433			1.52981
止震(Vibration stop)
氛围(Ambience)
沙发(Sofa)															2.15789				2.56082										0.225839							2.16227													2.16227
油耗(Fuel consumption)			0.0398507	1.71087		2.16913	1.84721		1.84721	2.34471				1.84721			2.11024	1.57419	1.5577					2.26224				2.84721			2.84721	0.814784	1.26224				0.468694		0.886952			2.23423			2.43217			2.26224
油门(Throttle)	2.0608	2.58123											5.31819			0.996264			1.85876		1.79463	2.4503										0.826339				0.460211	1.61775	2.17575	0.641731	1.69884	2.73323
流线(Streamline)
浅内饰(Light interior)
涡轮(Turbo)	0.991136	2.60467		0.296268																		2.0587			0.516074	1.77279														1.55117					1.0786
液压(Hydraulic)											3.59383																		2.04734									2.29332
灵敏度(Sensitivity)															1.29048																							5.17729
燃油(Fuel)	2.91879			1.63895											0.226346				6.71674			3.98635			1.85876													1.30581		0.723932
省油(Fuel saving)				1.51246			1.83749		0.939847	1.52481							3.70538	1.75429				0.422448			0.616788	0.873504					2.70538	0.535457				0.169329	1.91183		0.713419			3.06384			1.85738			2.0767
真皮(Leather)															1.98661																					4.41549
空调(Air Conditioning)		0.304335		0.410973			0.565721		1.44569									0.0902101	2.81069		1.42463	0.758366									3.62626				2.94819	4.73407	0.247751		0.464375	0.27731		1.83271		4.94819	1.36323			1.10449
空间(Space)			0.458273												1.82558	1.26563							2.17817	1.68067						2.13607
空间感(Sense of space)
箱(Box)							1.72855								1.42798			3.06039												3.73957
精准度(Precision)				0.355162							3.64445																											1.02202
精度(Precision,but in different Chinese word)																													4.44589					2.47543
紧凑型(Compactness)							1.36016								1.84809																														1.38006
纵向(Longitudinal)															1.55726															0.766044
纵深(Depth)				3.16252
经济(Economic)		0.979063		1.25563			1.43309																		2.30551	2.73215						3.71603				2.76494			0.139104			2.33752			1.45299			0.971868
经济型(Economy)				1.57755																					2.79736	4.63904
经济性(Economy,but in different Chinese word)				1.70309																																		1.36994
胎噪(Tire Noise)											3.45181				0.164946														2.32036					1.93486				0.82937				2.82937			1.94485				3.25679
胎躁(Tire Noise,but in different Chinese word)
脚部(Feet)															2.42798
腿部(Legs)															2.45891	3.04242														1.43065						1.50636
自动挡(Automatic)		1.93694				4.58079																																0.295392	1.68194	0.935908		1.29539
自动档(Automatic gear)	3.21995										2.64445											2.70256			0.574968													1.02202		1.61006								1.24133
自吸加(Self-priming plus)
自重(Self-weight)	4.12042																					5.18798												2.61294						0.925566
舒适度(Comfort)							0.243124				2.18502				2.43732				2.97352							2.54218								2.66808
舒适性(Comfort,but in different Chinese word)											2.44058				2.35339	2.36658					1.16495								1.21602			1.19665		2.17156		1.83053	0.988068												2.83053
舱内(Cabin)
节气门(Throttle)
行李厢(Luggage compartment)															3.74991
行李箱(Luggage compartment,but in different Chinese word)															1.7759															2.98468		3.42652
表现(Performance)	0.4126		4.27767	0.355162		3.08503					1.42206							1.22704	1.62559	0.462973	2.56146	0.895201				0.609292											1.38459		0.601209	1.46567		0.799623
诸物盒(Boxes)
调教(Tuning)	0.857385										3.45181				0.749908	3.79284				0.492721		1.92495							1.32036					2.67183				2.82937		0.247494
调校(Tuning,but in different Chinese word)		2.68084									2.07677				0.374869							3.13487							1.53028					3.26026		3.46671		1.45433											3.46671
路感(Road feel)	0.058643										1.0681							2.45805		0.693979	2.79247								1.52161			1.82418		1.87309				1.03063											2.45805
车噪(Noise,but in different Chinese word)
车座(Seat)
车标(Decals)
车身(Body)											2.0289										1.43134								3.86093			0.463048		0.997385	3.9549	2.68188		1.08454
车里(Inside the car)									2.01236						1.54231															0.973487
轮胎(Tires)											1.02554																		2.06402				4.10355	0.830527			3.57303	0.403106							1.10355
轴距(Wheelbase)															1.87544	2.11102														0.499258
输出(Output)	2.45366	3.38912																		0.0889986		1.52123				1.23532													0.227235	1.58074	5.71105	1.42565
运动(Sport)																																								0.0829221					0.458348
避震(Shock absorbers)											3.04242				0.92548			3.43236											3.08089					2.8474				2.41998				2.00494							4.43236
配置(Configuration)			1.7187	1.4151			1.58416		1.76052	1.4386		4.52606		3.52606			2.20413	0.668077	1.65159	0.904006				2.9411	1.66808	2.13779					2.20413	1.35613	2.35613					0.0480107	0.0422422			1.9411			1.52606			1.04493
间距(Spacing)															3.16495
隔音(Soundproofing)											2.28188				1.16495																			1.17998		3.67183						1.65945
靠背(Backrest)															1.94255															0.636761				0.80558
韧性(Toughness)																																		4.23442	8.9993													3.34824
风噪(Wind noise)		3.0786													0.357591							3.53263			0.405043									1.54255						0.592142		3.43705							3.86447
风燥(Wind Dryness)															0.164946																			1.3499
驾驶座(Driver's seat)															1.72016	4.7631														1.7363								0.214661
驾驶舱(Cockpit)
高度(Height)															1.44874					0.969159										0.65752
[truncated: 113 more columns]
