# Supplementary material for: Scenario-feature identification from online reviews based on BERT
Source: PeerJ Comput Sci. 2023 May 22;9:e1398. doi: 10.7717/peerj-cs.1398 (PMC10280460; doi:10.7717/peerj-cs.1398)
Supplement: Supplemental Information 1 [file peerj-cs-09-1398-s001.zip › Data and processing codes/MI calculation/MIS.py]

# anaconda/learn python
# -*- coding: utf-8 -*-

import numpy as np
import pandas as pd
from sklearn import metrics

import CoMatrix


def mi_score(list1, list2):
    return metrics.mutual_info_score(list1, list2)


if __name__ == '__main__':
    sentence_nums = 26611

    Fulltext_cut_content = CoMatrix.Read_Full_Cut_List(r"Pre-processing\reviewes after removing stop words.xlsx")
    matrix = pd.read_excel(r"Build Co occurrence Matrix\Co-occurrence matrix.xlsx", index_col=0)

    columns = matrix.columns.tolist()
    index = matrix.index.tolist()

    MI_frame = pd.DataFrame(columns=columns, index=index).fillna(0.0)

    for i in index:
        for j in columns:
            p_s_f = matrix.loc[i, j]

            p_s = 0
            p_f = 0

            for k in Fulltext_cut_content:
                if i in k:
                    p_s += 1
                if j in k:
                    p_f += 1

            if p_s == 0 or p_f == 0:
                MI_frame.loc[i, j] = 0
            elif p_s_f == 0:
                MI_frame.loc[i, j] = 0
            else:
                MI_frame.loc[i, j] = np.log2((p_s_f * sentence_nums) / (p_s * p_f)).astype(float)

    MI_frame.to_excel(r"MIS.xlsx")
    print("suc")
