# Supplementary material for: Scenario-feature identification from online reviews based on BERT
Source: PeerJ Comput Sci. 2023 May 22;9:e1398. doi: 10.7717/peerj-cs.1398 (PMC10280460; doi:10.7717/peerj-cs.1398)
Supplement: Supplemental Information 1 [file peerj-cs-09-1398-s001.zip › Data and processing codes/Nissan Xuan Yi reviews.xlsx]

## Sheet: Sheet
用户名	评论时间	评论内容
Kevinzhou	2021-03-23 发表	优点：第14代轩逸正式登场，焕新设计极具运动风格，一改往日居家、中庸的形象。具体来看，新车前脸采用日产家族最新的V-motion2.0设计语言，U型前格栅颇具辨识度，两侧由镀铬饰条点缀，并与引擎盖隆起的筋线衔接在一起，视觉感受颇为犀利。值得一体的是，黑色中网与镀铬饰条形成了鲜明对比，进一步强化前脸立体感。此外，前大灯组经过全新设计，也为前脸造型加分不少，配合下方的雾灯及L型黑色装饰饰板，使车身视觉宽度有所拉伸。。缺点：外观跟天籁太相似了。外观：车身侧面，轩逸顶部的曲线由B柱向后延伸，给人的感受十分协调。前后轮上方通过肩线勾勒，结合深刻的腰线，营造出低趴的视觉效果，运动感得到显著提升。需要注意的是，2021款日产轩逸在2020款基础上，全系标配LED后尾灯。此外，2021款轩逸新增暗夜选装包，包含黑色后扰流板、熏黑前格栅、熏黑门把手、熏黑轮辋等十大专属定制配件。。内饰：内饰部分，2021款…
不死鸟至尊	2021-02-18 发表	优点：这辆车超级省油， 价格平民化，新款的乘坐空间有所加大。缺点：CVT变速箱保持不变，动力方面没什么提高。外观：前脸采用家族式的传统设计理念，车身流线型设计，全车整体感很好。内饰：座椅的包裹性很好，方向盘的手感好。空间：空间进一步加大，后排坐3个胖子也不会拥挤。配置：配备1.6L122马力的发动机，CVT变速箱。动力：动力输出有点弱，作为通勤车是没问题的。操控：操控性比旧款有很大的提高，方向盘的手感好。油耗：这辆车超级省油，买它就是看中它的油耗低。舒适：作为紧凑型车，车内空间大，设计简洁，软质材料应用多，
wx49936516	2021-02-18 发表	优点：提速快。缺点：2020年9月买的，车子一直漏电，车灯都是.暖气跟前都是关闭的，但是车子不开三四天就没电，打不着火，经过4S店首保检测说是没问题，没有找到原因，只是说继续看，目前问题还是有，一天不开就没电，打不着火，也不知道问题在哪里。选车理由：看销量第一，觉得车子肯定没问题，才选择的
起司猫小起	2021-02-09 发表	优点：这款车的优点是空间和动力方面不错，发动机与变速箱的匹配很好，整体车子非常流畅，没有什么顿挫感，空间方面挺大的，做起来不会感觉拥挤。。缺点：缺点是内饰上面稍微有点欠缺，设计上并不是那么的吸引人，整体比较简约，会比较拉低档次。。外观：外观风格我还是挺喜欢的，整体设计的比较好，车身线条非常流畅，不管正面还是侧面看都非常好看，而且车身的做工也比较精细。。内饰：内饰这一块儿设计风格我不太喜欢，感觉没有什么设计感可言，虽说手感按钮各方面品质上没有什么问题，但整体布局还是稍显得简单了一些。。空间：空间方面确实挺不错的，一家四口完全可以轻轻松松，不管是出门游玩还是日常使用它都能够满足，整体的利用率还是挺高的。。配置：配置不错，真皮多功能方向盘手感很好也很实用，倒车影像清晰度不错，电动天窗我也挺喜欢的。。动力：动力这一块也还不错，对动力也没有太过高的要求，就是日常市区代步就可以了，超车完全不是问题，…
mb50007395	2021-01-08 发表	优点：买了以后发现优点完全没有。缺点：中控异响，冬天干吼不走，动力太差，反正就是各种查各种不舒心，谁买谁后悔，辣鸡日产回家就把车砸了！！！！！！！！！！！！！！！！！！！！！！！！！！！！！！！。选车理由：看颜值还可以，以为油耗低，其实并不低，没有暴力驾驶油耗7.8
杰123	2020-12-08 发表	优点：最满意的地方是车的外观特别漂亮，还有超级低的油耗，跟传统的那种日产车的外观设计上相比的话，这车更像那种小跑车的感觉，性价比也非常高，外观特别时尚，燃油在我朋友的车里应该算是最低的了。。缺点：缺点是空调暖风机的噪音有点大，天气冷了，开暖风的时候如果把档位开到最大，就能听见暖风机异响的声音，虽然问题不是很大，但也挺烦人的。。外观：外观上来讲的话，线条特别的时尚，整个车身比较低和宽，有种跑车的感觉，外观非常的年轻化，运动感也比较强，就是一看上去就很有力量和速度的那种。。内饰：内饰的话做工还是非常不错的，大部分采用皮质包裹，里面有日产智联系统，而且还带记录仪，基本上不用再花什么钱，特别是中间一个三个圆筒一样的出风口，感觉搭配特别合理，设计感很强，特别上档次。。空间：空间上来说的话还是挺大的，家里人基本上平均身身高都在175到180之间，然后都是中型偏胖的体型，坐进去之后也显得非常的协调，没…
omok2008	2020-12-08 发表	优点：优点是这辆车的性价比比较高，首先是品牌价值，虽然说现在各款类型的车都在前进，但是日产始终还是遥遥领先的，日产车的三大件儿质量和保值率这一点一直都是第一位，第二点就是这款车的油耗真的是非常的低，也非常的省油，经济性比较好。。缺点：缺点的话就是车内的配置确实是有点太低了，跟同类型车相比，车内基本上没有什么配置可言，几乎就是一辆可以开的车，然后什么配置都没有。。外观：外观非常大气时尚，潮流前卫，车身的流水线条非常流畅，然后层次分明，车灯的设计也非常的犀利，还有就是尾部的设计非常的性感，个人觉得日产这款车的外观绝对是独占鳌头。。内饰：内饰方面整体来说还是很不错的，车内的整体效果也很棒，然后就是车内布局上边儿非常的简单大方，合理整洁，做工上也是特别的厚道，内饰方面可以称得上是精工细作。。空间：轩逸这款车空间方面还不错，先说是车内的乘车空间，乘车空间能力非常强，坐上去很舒服，不拥挤，驾驶空间位…
safsafgdsggee	2020-12-08 发表	优点：优点是轩逸的外观非常漂亮，流线型的车身看着很舒畅，车头车尾的造型也非常简约，符合我的审美，和天籁相比感觉就像车身尺寸缩小了之后的样子，其他的地方没有什么太大的变化，一样很漂亮。。缺点：缺点是大灯是卤素的，夜晚行车照明效果比较一般，有时候碰到对面来车开着远光灯，我闪远光，好像对面没什么反应，要是led大灯的话肯定效果会强很多。。外观：车的前脸非常有气场，从车头看过去给人的感觉很大气，尺寸虽然不大，但车头车身车尾比例设计的却很自然，从车顶到车尾，线条的过渡不生硬，看起来还非常的圆润饱满，真的是很不错。。内饰：内饰方面，我喜欢空调的出风口设计，三个圆形的空调出风口很有特点，用料和布局上都不错，尽管十万多点的价格不算贵，但是该用的软性材质都用了，触感很舒适，看着也不是很廉价。。空间：空间方面能满足我一家三口的日常出行，在后排媳妇和小孩儿坐的很宽松，我身高173，差不多腿部空间还有两个拳头左…
haber9855	2020-12-06 发表	优点：优点是外观车子整体设计的非常好，然后这个车子的做工非常不错，线条很流畅，间隔距离都是一样的，油漆的质地也非常漂亮，看上去非常亮眼，不管是出门还是工作，日常使用都给自己增添了很多信心。。缺点：缺点是车子的味道稍微有些大一些，然后也准备了一些活性炭去除味，但是感觉作用并不是特别明显，把车子重新清洗一遍，然后车里面还是有味道，所以还需要多通风慢慢去散掉。。外观：外观非常满意，车子的整体设计还是非常好看的，而且他该精致的地方也做得很精致，该霸气的地方也非常霸气，我觉得不管是居家还是出门工作都还是比较可以的。。内饰：内饰方面我觉得还行吧，主要是它的味道有些大，所以不是太喜欢，而且我也费了很多的功夫，去驱散这个味道，所以对内饰上不是特别的满意，不过内饰使用手感上还是很不错的。。空间：车子的空间大小是完全够我们家使用的，能看出来这款车的空间比相同类车型的车子表现还不错，一般情况下乘坐都是不会觉得…
aasss111	2020-12-06 发表	优点：对这款车来说，最满意的就是它的油耗了，轩逸这款油耗真的是非常的，就拿目前的油耗水平来说，平均百公里大概7.3个左右，其实这让我很意外的，之前知道这车省油，早就想入手一台，到手之后油耗果然没有让我失望。。缺点：缺点是它的车漆会比较薄一些，平时开车的时候需要多注意，我刚提车没多久，就在小区倒车的时候不小心刮了一下花围栏，当时感觉没怎么在意，之后才发现车漆掉了些，还是有点心疼的。。外观：外观方面比较时尚，运动确实挺符合我的审美的，就是车漆比较薄一点，开车的时候需要格外的注意，千万注意不要刮蹭。。内饰：内饰风格是我喜欢的风格，内饰的氛围比较居家舒适一些，皮质的座椅，真皮的方向盘，用料各方面还是不错的，质感也很好，总体还是挺不错的。。空间：空间整体来说还是比较宽敞的，后排的空间充足，坐三个成年人也没有问题，后备箱也还好，虽然后座座椅不能放倒扩充空间，但是基本上日常使用是没问题的。。配置：配置…
skfzm200308	2020-12-01 发表	优点：轩逸的优点就是作为家用的代步车性价比是蛮高的，空间也很宽裕，油耗低，养车成本也不高。。缺点：隔音做得不够，风噪胎噪什么的在开车的时候还是有点明显的。另外一个就是内饰的用料做工感觉还差点，别的没什么。。外观：轩逸的外观我很喜欢，车身线条干净利落，还给我一种棱角分明的利落感，搭配银色的外观，就有一种沉稳而又不失锋芒的感觉。。内饰：轩逸的内饰简约大方，但是塑料感还是有点强的，新车买来的时候味道有点大，就开窗散了一段时间。。空间：空间的话我也就是家用，基本上家里人坐进去都觉得挺舒服挺宽松的，这就够了。后备箱的储物空间也不错，一般家用的时候也不需要装太多，偶尔旅行装装行李箱，带点手信什么的完全够用。。配置：配置方面其实都还好，除了感觉车载导航有时候容易断网，别的没啥。。动力：轩逸的动力还是很够用的，能够满足日常的驾驶。我一般也是在市区开，家用车，很少开到一些复杂的路况，不知道爬坡啊烂路啊动力…
mb49195803	2020-09-16 发表	优点：空间宽，比较方便，开车舒适，动力还可以。。缺点：唯一就是不是传统手刹，而是脚刹，有时还不习惯呢。。外观：前卫时尚，比较有个性。。内饰：内色也不是全黑或者黑白了，中色很喜欢。。空间：空间一直都比较满意。。配置：配置还是19款一样的发动机，配置基本没有变化。。动力：动力如果不开eco的话，还可以，开了就很肉的感觉。。操控：操控很好，比较人性化设计。。油耗：油耗还可以，看人家开到6.3不知道怎么开的，，很好奇哈哈。舒适：舒适度非常好，真皮沙发，跑高速也不会觉得腰酸背痛。可以可以
志者	2020-08-28 发表	优点：2020新经典轩逸车体空间大，后排坐三人也不觉拥挤，座位真皮感觉很舒服，CVT驾驶容易1.6的排量动力非常充足，适合家庭上下班和外出旅游，经济省油。。缺点：引擎盖是松动的，经过颠簸路段时总会发出咯吱咯吱的不和谐声响。真不明白所有的小汽车引擎盖都能盖得严严实实，就这种今年推出的新经典轩逸的引擎盖是松动的，在展厅也能看到好几部引擎盖松动的新车，在街边我也留意了停在街道边的新版经典轩逸，大部分引擎盖都是松的，打电话给客服，叫我去4S店，经销维修工都说这款车都这样，买这种车晕死。
z99991689	2020-08-20 发表	优点：轩逸太经典了，新瓶装旧酒。缺点：大家说轩逸这车一直是换壳不换心。外观：轩逸前脸很大气，细节设计也更精致。内饰：设计感觉确实太老气了，轩逸中庸过了头。空间：轩逸的空间感可以骄傲地向中级车看齐。配置：配置比较满意，对得起这个价格。后雷达、倒车视频影像等等。。动力：非常够用。。操控：方向低速轻盈高速沉稳，悬挂偏软（我喜欢的风格），刹车线性。。油耗：8.7的油耗。。舒适：座椅坐着很舒适，相关配置也丰富，整体驾驶感觉不错。
lfang2009	2020-08-20 发表	优点：销量比较靠前的合资a级轿车。缺点：刹车行程有点长，有时感觉刹不住，可能还没适应，跟车距离要保持好。。外观：有一种很沉稳的感觉，看起来比较大气。内饰：内饰不错，简单实用，没有过多鸡肋的配置，稍微有几处不够人性化，但是基本可以习惯。。空间：外观稳重大气，空间也完全满足家庭需求。配置：娱乐配置和安全性配置都齐全。动力：起步慢些，但是关了节能还是可以冲出去的，发动机真不错，一种极为顺畅的线性加速，不知不觉中就80码以上，赶紧丢油门降速度。操控：还行吧，没有一般轿跑的操控性，本人基本都是山路，弯道特别多，对于操控要求比较高，说实话，但是也不差，足够用。油耗：有经济的油耗表现，良好的性能。舒适：座椅舒适性给五个赞，长途腿不麻，腰不疼，人不困，坐过的人都说好，比朋友的丰田还舒服，这点真是意想不到的。静音做的真棒
小漠	2020-07-27 发表	优点：隔音不是很好，噪音有点大，座椅 设计可以再长点。缺点：动力，起步还是比较肉，提速也不快，前面 的时候感觉还好，后面就没有动力。。外观：外形很好看呀，不知道大伙的审美一不一样呢，想想空间配置性价比，很不错的。内饰：仪表台风格很符合我的审美观，时尚不失稳重！采用环保材质，新车气味不重的！。空间：介绍上说同级别中最大空间，最大轴距，我去看车的时候，也觉得是真的很不错后备箱还可以拉货。。配置：平时用到的配置就是那么几样，这车还是可以满足我的需求的，。动力：动力系统，发动机不要小看排量，力量绝对超乎想象。。操控：感觉不错，没什么好说的，就一个直观感觉。。油耗：油耗目前是10.2升，还行吧。。舒适：减震很软舒服，过大坎不会很颠。
百威	2020-07-27 发表	优点：外形好看，不错，家用角度来看，舒适和空间都不错，价格也不贵，性价比很强。。缺点：现在卖的不错，就是还要等一下自己要的颜色。。外观：外观上高大上，霸气，老婆很喜欢，我就觉得还行吧，最重要是喜欢吧。内饰：内饰大气豪华感很强，第一眼很惊喜，仔细看做工也不错。。空间：空间绝对够用，不差到哪儿去，后排也比较舒服。。配置：配置还行，用着都挺不错，不会要求太高。。动力：启动提速不快，后段提速也还可以，动力输出比较平顺。。操控：平平常常的开，方向盘没什么虚位，指向挺准的，刹车有点软吧。。油耗：百公里5升不到，应该还不错，在市区的情况不会升的太夸张。。舒适：舒适性挺好，跟轿车差不多。避震还不错，滤震干脆。
蓝色知更	2020-07-27 发表	优点：最满意的整个车的空间大，坐在车内没有一丝一毫的压抑感，。缺点：发动机噪音有点大，应该是正常的吧？。外观：吸引我的最主要的还是前脸，认知度很高的。。内饰：车内没异味，中控台的用料软料，但是手感很不错，有几处触感不错的，赞一个。。空间：本人182，坐上去一点压力都没有，特别要说的是后备箱空间，比预期要大，家用很合适。。配置：平时用到的配置就是那么几样，这车还是可以满足家庭需求的。。动力：输出平稳，动力相应及时.。操控：方向指向精准，没什么虚位，底盘毫不拖沓，刹车够自信。。油耗：目前平均油耗是7左右，基本市区行驶，偶尔跑跑高速，油耗确实挺不错的，没有细细算过！。舒适：整体都很不错，座椅舒服软，噪音也很小
mb49893590	2020-05-29 发表	优点：省油空间大。缺点：做工一般，目前开了一年，前排座椅放到后不能自动回弹，需要手扳。副驾安全带提醒没有了不确定是不是本来就没有，看资料是有前排提醒的，4s说是没有，刚拿回来的时候大概3000公里离合器异响已修复。其它还好对得起这个价钱。。外观：有点老气，总得来说还行。内饰：塑料感强，方向盘啥的，哎。经典。空间：空间没话说，666。配置：能动，能遮风挡雨就好，不奢求。。动力：我的是1.6手动，动力相对CVT来说更得心应手，家用足够。。操控：底盘可以跟面包车媲美？？？？？？？？。油耗：油耗在预料之中基本市区道路，平均7.0的样子。舒适：座椅比较舒适，噪音比较大
mb49377781	2020-02-16 发表	优点：买车千万选，实在第一条。我买车图的就是实在，车实在跑在大道上人才会更尽情挥洒，三天两头的犯些小毛病只会让人疲惫不堪。轩逸车我最看重的一点就是省钱，省心，省事，它耐用小毛病少，还省油，毕竟这是一辆基本每天都陪伴我在路上的通勤车。人生路漫漫，轩逸来相伴！。缺点：1.6升自吸发动机CVT变速箱，起步提速表现一般，加速时速度没办法一点就到位，在繁杂的城市道路，争取到几秒，就能少堵几分钟。更重要的是高速行驶想超车时，还是有点信心不足，只能深踩油门，榨干深藏的动力输出让发动机歇斯底里的啸叫。但是总体用车而言，除了相对动力肉些，其它都还蛮不错的，不后悔自己的选择。。外观：轩逸的外观每次改款都遵循着不断进步，为了能提高自身的优美身段，车为悦己设。2020款的外在自是继承优秀的家族基因，流线型的车身，隐藏式的后车柱设计，都让小轩逸的外观平增了几许勇猛，一往无前的想驰骋在这片悠扬的天地。。内饰：202…
不要酒驾	2019-11-20 发表	优点：后排空间大，座椅舒适，油耗本人高速，平均5.1，市区开空调6.5。缺点：目前没有。选车理由：试过卡罗拉，菲斯塔，思域，最后还是买了轩逸，因为我对动力要求不大，菲斯塔思域直接直接过了，最后就是卡罗拉，可惜后排空间太小了，而且前脸本人欣赏不来，结果只能轩逸了
bansou	2019-10-31 发表	优点：，适合年轻人开。缺点：1、底盘太低了，晚上停车时候不注意前面有个石阶给擦花了前底盘，很无语，真的有点后悔买这车2、动力有点软，挂档拉到底就是L档，跟以前的车拉到底就是D档，现在老挂错到L档，每次都得退回来，有点不习惯 3、脚杀是最多人吐的地方。外观：外观时尚年轻，这车最吸人地地方应该就是外观了。内饰：内饰一般吧，仿皮座椅还是觉得一般般，没有网上说的大沙发这么夸张，顶配就不清楚了。空间：空间还可以，我买的家用车的标准是车长4.7米左右，宽不小于1.8米，这让我不选卡罗拉而选了这车的原因，这车还算可以。配置：没有定速，连一个很普通的倒车雷达都没有。动力：动力一般家用够用了。操控：操控还可以。油耗：耗油现在刚跑1200百公里，耗油5.5。舒适：舒适度可以，感觉和开有后独立悬挂差不多，可能是开的路比较好没觉感出来
qz49126074	2019-10-26 发表	优点：该车外观还算可以 比较简洁大气内饰就重点的说哈 车内塑料感强不说吧 油漆做的不是很好 时间久了容易掉漆 就像蛇皮一样配置就更不用多说了减配减的不是一般的厉害呀动力一般吧 家用够用 就是起步的时候太肉油耗是最满意的地方 只要开车比较规范 城镇5.5上下。缺点：动力弱 车漆薄 内饰差。选车理由：油耗
兔兔兔兔图	2019-10-11 发表	优点：这款车的外观显得很霸气，尤其那个车灯衬得特别张扬的那种霸气，红色的车身更加出众，还有这款车的舒适性绝对在同级别车里是最高的，不亏是移动大沙发，还有这款车的优油耗，对于我这种家庭夫男来说，太满意了，5点多的油耗，还是在市区经常开的情况下出的，就这基本上已经省油到没朋友了好吗，这款车的后期保养费用也低，买车的话，肯定是要买稳定，故障率低的车啊。。缺点：感觉底盘有点低，每次回乡的时候都不太想开车回去啊，底盘花的不成样子！！还有脚刹，很不习惯，老是感觉不太安全，还有就是没有优惠。。外观：外观给人的第一感觉就很霸气，首先这车的设计我就觉得很大气，侧面的腰身的线条很运动化，大灯很犀利，车漆光滑透亮。。内饰：内饰的设计感也很不错，整个中控台的设计很高级，屏幕也不大不小，很喜欢那个出风口，像炮筒一样，很高级，整体使用起来手感和视觉感都很满意。。空间：空间挺大的，我180的身高还有点胖，坐进去座椅调…
nest	2019-09-20 发表	优点：车子造型很好，也够硬朗气派，厚重感，给人一种很踏实很安心的驾乘氛围，很时尚，空间也不小气。。缺点：起步动力比较柔和吧。外观：外观简洁大气，霸气的前脸，大大的车身，车漆是金属漆，摸起来很厚实，很有光泽度。。内饰：中控大屏、内饰布局没什么问题，也挺好看的。。空间：空间很好，一点都没有不满意的地方，外观看起来不小，内部空间也很好。配置：无匙启动系统、稳定、倒车影像，够平常用。。动力：动力很强，动力随叫随到，日常开完全不怕动力跟不上，上陡坡的动力问题也不会感觉发动机负荷过大。操控：方向盘力度合适，高速稳，车身扎实，过坑洼路段时这灵敏的方向盘也不会觉得难以控制。油耗：油耗一般，正常水平范围吧，8升左右吧也要去到这个水平了。。舒适：皮座椅，挺好，要是有腰托就更好了，空间也还行，回弹柔和，隔音好，发动机声音静
czs830	2019-09-18 发表	优点：动力方面还算不错的，开着也舒服，车小但是很精悍。缺点：目前还没有发现有什么小毛病，等以后发现了再来补充。。外观：造型美观，符合年轻人审美，尤其是完美车身腰线，也是我选择他的重要部分。内饰：座椅有些粗糙，低配用的都是布艺，容易赃，而且突出性不强。空间：本人170CM空间绝对够用，空间不是强项，无所谓吧。配置：配置还行，有倒车影像电动天窗、倒车雷达等等。动力：动力足，提速快，推背感很强，跑山路根本不费劲，再也不用担心动力不足导致熄火什么的。加速表现：动力十足，油耗合理，就是没有导航，其他的没有什么了。。操控：方向盘很小，握起来也很舒服，转向很轻，也很精准，路面有小起伏的时候这个车过滤的很好，但遇到减速带的时候，颠簸就比较大了，整体还好。。油耗：油耗还可以，挺合理，适合居家过日子。舒适：座椅舒适性很不错，静音效果应该也挺好吧，还没高速开过，具体以后再做评价。
hgsh	2019-09-17 发表	优点：外形好，肯定第一点就是车子的高颜值啦，真的是太好看了，车内设计科技感强。。缺点：就车子的味道有点大吧。虽然买的是新车已经给过自己心理预期说车子会有点气味的。外观：高大威猛，比较喜欢，个人觉得前脸比屁股好看。。内饰：内饰设计很有科技感，感觉比较偏年轻人，我觉得挺新颖的，设计很出色。空间：空间很大，无论是头部空间还是腿部空间都比较宽松。配置：安全配置比较主要，上坡辅助、定速巡航等等。动力：提速很快，动力很强，加速感不错，动力上坡很给力。操控：操控不错，转向灵活准确，安静，提速也挺快的。油耗：跟一般车开没区别，也不用太注意着来开，油耗也不会高太多。舒适：减震性好，同级别里面比较出色，悬挂很重要
qz49016345	2019-09-16 发表	优点：新款外观有特点。缺点：悦享版与同级别车比1,主控一键锁窗，其他三门主驾位都不能开，必须解锁才能升降。2,音响环绕感没有，两后门的喇叭是假的，后玻璃下的喇叭给后排座位的人刺耳感。。选车理由：感觉感觉？？？？？？？？？？？？？？？？？？？？？？？？？？？？？？？？？？？？？？？？？？？？？？？？？？？？？？？？？？？？？？？？？？？？？？？？？？？？？？？？？？？？？？？？？？？？？？？？？？？？？？？？？？？？？？？？？？？？？？？？？？？？？？？？？？？？？？？？？？？？？？？？？？？？？？？？？？？？？？？？？？？？？？？？？？？？？？？？？？？？？？？？？？？？？？？？？？？？？？？？？？？？？？？？？？？？？？？
Stanley	2019-09-12 发表	优点：我最满意的地方有两个，第一个就是动力方面，就算满载也没有压力，空调开了也影响不大，特别是走长途，跑高速时，就算超车也没有压力。第二个就是空间大，均满足坐下来还不觉得拥挤。缺点：转速一高感觉发动机声音明显，不够安静。外观：外观是没得说的，年轻运动型车型，那个流线型。很是不错。大爱。内饰：内饰中控软内饰，都是用搪塞的工艺，很不错，我的第一辆车子，很喜欢；门的设计手扶和手拉都是很不错的。。空间：空间杠杠的,不管是副驾还是后排空间都是很大的，主驾空间也是不错，视野开阔狠不错。。配置：后期我加装了前后保险杠，侧踏板，挡泥板，原装胎压监控，很不错的。就这些了。动力：涡轮没有接入之前可以说有点肉，但是你只要舍得给油不存在动力不足的情况！没有肉的车，只有肉的人，想超车一脚油门就过去了。操控：方向盘手感很好，就是跑高速的时候发现方向盘有点偏右，最后又没有了，现在基本是指哪里打那，狠不错，路感很清晰。…
i天涯	2019-09-11 发表	优点：准备换车，所以专门去4S店看了2019款速腾和2020款轩逸，两部车车身外观时尚新颖，车身都加长加宽处理了，全系标配LED前后灯光，油耗也都能接受。速腾后排地板中间凸起太多是所有大众车的通病，而且很多安全配置只有高配和顶配才有，对于普通家庭来说速腾中高配车型的价格也偏高。再对比2020款轩逸座椅及内饰舒适，车辆内部空间大，价格也合理，大部分普通家庭都可以接受。。缺点：我对轩逸不满的地方主要有加速慢，以及前排遮阳板化妆镜没有配照明灯、后排的头枕没有办法调节高、低，顶配车型没有配置自动巡航功能感到不满意，而且配置的单天窗面积也太小，你说没有电子手刹也就算了，配个后排头枕高低调节，以及可开启全景天窗和定速巡航，就算价格高一些也行啊！毕竟一个家庭买一部车子怎么也要用个五到十年的，所以还是再观望一下后期改款的车型看看吧！。选车理由：之前还看过大众宝来、朗逸、本田凌派、思域、丰田雷凌和卡罗拉，…
真希	2019-08-25 发表	优点：操控性能比较优秀，省油，噪音控制基本能够接受。。缺点：暂时还没发现什么，等先开一段时间再说，到时发现了再来补充吧。。外观：开出去，回头率超高，很满意。。内饰：内饰还好，新车没什么味道。。空间：空间是这台车最大的优点，尤其喜欢尾部的高度还有宽度。。配置：ABS防抱死、制动力分配、刹车辅助等。。动力：起步挺快的，第一辆车没体验过其他的，没得对比。。操控：首先方向盘轻重适中，转弯很好控制，开起来也不费力，底盘高度也很满意，有一期还轻松过了个小台阶。。油耗：真心省油没商量，我开车不算猛，一切都是按照发动机的特点来给油。行驶至880公里油耗约6.5升。。舒适：车当然是坐着舒服才会买进的啊，不舒服要买它干嘛。
produceplan	2019-08-22 发表	优点：外观柔美大气，外形和性能征服了我，征服了路上的人的眼光。缺点：没什么吐槽，避震太硬太过于性能也是个缺点。外观：喜欢外观，从侧面看车身比较长，流线也比较好看，最中意的一点，也是很多人选择它的要素之一，全车线条流畅，一点多余都没有。内饰：内饰相对来说有点复杂，个人偏向简洁的风格，不过还好吧，用着顺手就好。。空间：空间足够用了，驾驶空间，乘坐空间，还有后备箱都是妥妥的，不用担心。配置：配置丰富，安全配置都不错，还有科技配置，虽然不一定用上，但有还是好点的。动力：起步很快，但是起车以后提速挺快的，平时注意切换驾驶模式，不开快车。操控：方向盘有点重，底盘悬挂感觉这个价位的车里面，也是没什么问题的。。油耗：空载油耗还好，挺省油，主要看路况，不堵车情况是很好的。舒适：舒适挺不错的，隔音还行，水平还可以，坐后面不会觉得回响特别大，噪音问题的话，发动机、胎噪、风噪特别微小
mb48966320	2019-08-21 发表	优点：开车很顺，女士驾驶无压力，坐着舒服，开着很稳，功能比较多，朋友买的19款的，开了几次后彻底爱上轩逸这个车了，对驾驶人很友好，对乘车人很舒适，油耗那么低，在县级出去办事油耗更低。。缺点：钥匙没啥不满意的，要是绿牌就更好了。外观：别人问我我都说我买的是天籁。内饰：天籁车主看到我的没事都不淡定了，凭啥这么便宜，比他的内饰还好，哈哈。空间：空间很大，各种姿势随便摆。配置：目前市面上的配置都有，用着也很方便。动力：感觉很充足，我开完全超过预期。操控：路感清晰，座椅很软，非常满意。油耗：5.8油耗不服不行，来个混动起不更厉害了。舒适：日产沙发厂，名不虚传
mb48048073	2019-08-21 发表	优点：配置丰富，移动大沙发。经济省油。缺点：1.6的排量还是比较肉一点。外观：外观时尚大气，线条流畅，比较符合年轻人的审美。内饰：内饰做工精细，手能摸到的地方都采用了软包，豪华感强。空间：空间较为充裕，后排座三个人都不会觉得挤。配置：车道偏离预警，盲区预警基本上已经够用了。动力：动力不是特别满意，在加速超车时候还是比较肉，等转速起来了才能有点感觉。操控：家用轿车也不太追求操控，还可以吧。油耗：油耗方面还是挺满意的，刚刚提的车可能还在磨合期吧，油耗5.6左右，还可以接受。舒适：舒适性就不用多了，买沙发送车，大家都懂的
halou007	2019-08-21 发表	优点：这车的样子很时尚耐看吧，居家风格的车子，主要也是偏实用为主吧，油耗低和非常好开，空间大。缺点：车上的味难消除，一开始只是觉得隐隐约约有点味，还可以接受的样子。外观：外观漂亮，有气质，挺好看，居家小车子没什么好要求的。内饰：内饰其它都还好，做工方面差点，毕竟价格摆在这，可以接受的。空间：腿部空间很自在，后排地台也不算突，完全不影响中间乘客的舒适性，1米75的个头坐后排还算很好的。配置：定速巡航、ESP、自动空调、胎压检测、蓝牙电话等。动力：动力不错，绝对够用，对我而言动力没什么要求，省油才是最好的。。操控：开着也很省心省力，底盘也稳，过坑洼路面也比较有信心。。油耗：平均油耗在7以内，郊区和城里都开过~没上过高速，算是日常使用平均油耗了，七升左右。舒适：座椅包裹和支撑性一般性，悬架软硬适中吧，减震可以，不会硬的不舒服
jiqimao5210	2019-08-21 发表	优点：外观算新颖，很独特大气，白色比较耐看，质感很强，尤其是尾灯的设计特别讨好我，前后脸都是这车的一个亮点。缺点：到手才一个星期也不能就妄下结论，就目前来看不满意的地方还不多。外观：车头不失憨厚，略有霸气。侧身有阳刚之气，就是车尾处理的不好，虽说不用主流的流线型，硬也可以做些层次和棱角出来啊。内饰：饰方面与其他车的内饰相比，没有什么特别的，但看了这么久还是挺顺眼的。。空间：空间日常够用了，上下班坐坐同事，空间方面足够了。行李箱方面放倒座椅可以用巨大形容。。配置：大屏，胎压监测，语音交互，换挡提示，续航显示等等。动力：动力非常足，起步有力，推背力明显，稍微加点油速度一下子就上来了，而且转速还不快。操控：方向盘有点轻，底盘稳重扎实，然后就是在过坎和较大坑洼时，感觉颠簸，觉得减震有待加强。油耗：挺省油的，周末走的国道，高速，然后上下班单程几公里公里，开的慢，综合油耗8，还在不断下降。舒适：避震…
灰太狼122	2019-08-20 发表	优点：最满意的实用性吧油耗也很低，还是不错，挺讨好我和家人的吧，实用性也很好的，质量也很OK。缺点：行驶有点疲软吧，收油降档或者急加速都有感觉，可能是能量设置方面。外观：看着挺舒服，这造型非常的不错吧，很时尚俊俏，很有大气感的。内饰：内饰其它都还好，做工方面可能有点差强人意了。空间：空间就是大啊，坐很多人，也比较舒服，座椅也很舒服的。配置：配置齐全，无论是安全配置还是行车辅助都很多，完全够用。动力：动力起步没什么力，需要大脚给油才跑，速度起来后还不错，中后段也可以。操控：没什么操控可言，方向盘不重不轻，这车开车比较舒服，适合休闲的开。。油耗：显示8升不到，这里的路况稍微有些堵车，这个水平还是很ok的。舒适：舒适性我觉得会比较不错，不管路面的路况怎么样，避震感觉很软，但也不会软得太晃，开车或者坐车的都比较可以相当舒服。
mcggij	2019-08-12 发表	优点：对于我这种超级屌丝，完全足够了。外观大气硬朗，不像某车看起来扭扭捏捏，也不像某车看起来软软弱弱。动力只要不吝啬油，那绝对给你信心。在高速上很稳，遇到横风弯道毫无压力。。缺点：驾驶室两侧车门的储物格，中间那一层很鸡肋啊，不知道能放什么，基本放什么都不合适。外观：整体外观敦实，耐看，精致，大气，外观都是因人而异，有人觉得好看，有人觉得丑，有人觉得胖，但是我是可以接受的，因为他有很大的空间。内饰：内饰这个做工，真是太出色了，我就是看重他的内饰。空间：空间真的个人觉得很充裕，宽大，舒适，前排调好位置，后排还富裕了很大的空间。配置：配置还行吧，性价比说得过去，就是保养好像贵了点，降一点就好了。动力：发动机动力很充沛，想超车很轻松，不会拖泥带水的，最高开过150，还有源源不断的动力。操控：操控非常好，行驶起来很稳，高速过弯，完全没有飘的感觉，上面说了最高开过130，方向盘绝对稳，没有抖动。油耗…
高山	2019-08-12 发表	优点：省油舒适优惠大！同价位的选了一圈，最终圈定了，最后没说的，就它！全方面合适我！。缺点：漆面薄，座椅有点硬。。外观：外观？对我来说360度无死角，不错不错，遗憾的是差个尾翼，等几天装上就行了。 还有油漆太软啦。内饰：中控布置的很好，按键顺手，操作人性化，仪表盘晚上开车视觉上很舒服，千万别换哦。空间：对于身高1.75左右的人乘坐简直是皇帝的享受，后排座一人的话座中间，完全是龙椅啊！太宽敞了。配置：原车CD蛮好的啊，信号又好，按键布置的很合理，背光很漂亮，看论坛里好多人换导航倒车影像··真心看不懂，在手机横行的年代导航一体机还有意思吗？。动力：各档位齿比很密，就是为城市设计的。 目前2000转换挡提速各种轻快。操控：减震偏硬， 连续坑洼路走起来不舒服，但是支撑力度足了，城市各种切线变现很稳当。油耗：老驾驶员了，大车小车都会开。 油耗对我来说浮云，想通点真的不相差那5块10块的，我开车蛮随…
迷茫	2019-08-05 发表	优点：空间还可以，坐着宽敞，日产的移动沙发。总体来说缺点大于优点，不划算，这不是钱的问题，宁愿多花点钱去买卡罗拉也不想要这个。缺点：垃圾车子，油耗高的吓人，市区10个油往上，底盘容易有异响，找不到，解决不了，，外观也不怎么好看，后悔死了，当初怎么眼瞎买了这么个玩意。选车理由：原本想买卡罗拉的，结果被忽悠
Wangbuaa	2019-07-18 发表	优点：我的是黑的,外表非常满意。就是PP有点儿翘着,不是尤其漂亮,不过总体感觉仍是非常挺不错。。缺点：只能说是马马虎虎,方向转向不是挺清晰,高速路时候方向盘有些沉,制动挺给力,油门也挺轻巧。外观：我的是黑色的,外观很满意。就是屁股有点翘,不是特别好看,但整体感觉还是很不错。。内饰：还不错吧。毕竟价位摆在那里。不能和高档的车比。。空间：同级别中空间算是最大了吧。配置：这车的配置仍是挺不错,不过报价就有点儿高,无非也可以了,必定报价摆在那儿,也不能指望什幺。动力：这个价位,动力还可以,起步加速有点肉。但是只要肯给油还是可以的。。操控：只能说是一般般,方向方向性不是非常清晰,高速公路时候转向有点儿沉,制动非常给力,油门也非常轻盈。油耗：高速油耗很满意,但是在市区就有点偏高了。舒适：这个价位,我感觉很好了
黛七七vivian	2019-07-18 发表	优点：就是冲外表买这个的。缺点：车体沉,拐弯时侧倾感略大,高速路稳定性不太好,方向盘指向还挺不错。。外观：就是冲着外观买这个的。内饰：内饰一般,没有什么特别值得说的,不过做工还可以,没有什么大问题。。空间：非常满意,空间很大。后排坐三个大人都不挤,腿部也有很充裕。。配置：买的低配的,配置还算可以吧。动力：这个动力对于家用足够了,只要舍得踩油门。。操控：车体沉,急转弯时侧倾感略大,高速公路稳定性不太好,转向方向感还挺不错。。油耗：感觉有点高,可能跟个人开车习惯有关,我开车比较猛,所以也不太在乎。舒适：舒适性不错,座椅的舒适度很好。
BetterUr	2019-07-18 发表	优点：高端大器,上档次,内敛的华丽,内敛豪华,相符我这个年龄层。。缺点：一般般吧,方向好轻。就是过弯的车速不能快时。要不然就挺危险了。外观：高端大气,上档次,低调的华丽,低调奢华,符合我这个年龄段。。内饰：比较中庸吧,没有特别的亮点。空间：一般吧 后排坐三个成年人就挤。配置：要是是家用,性价就非常高了。。动力：城市代步,偶尔自驾游一下还是可以的,就是在起步的时候有点肉。但是只要你舍得给油门。动力还是不错。。操控：还算行吧,方向蛮轻。就是过弯的车速不能快时。要不然就非常危险了。油耗：没有想象的那么省油,可能跟个人驾驶习惯有关,本人驾驶风格一般。。舒适：过减震带的时候感觉有点硬,可能跟悬挂有关吧
qq8521314	2019-07-18 发表	优点：个人认为外表仍是挺不错,就是前头有点儿小了,如果能够像S2那样就好啦。。缺点：不晓得是自己操作压力,还没习气,反正开的车车也少,没有对比性。然而感觉仍是挺不错的,方向的转向仍是较准的。。外观：个人觉得外观还是不错,就是前脸有点小了,要是能像S2那样就好啦。。内饰：还可以吧!毕竟是低配,没有什么好的要求!。空间：这个级别,空间很满意,后排坐三个人很宽敞。。配置：不太高 报价有点儿小贵了 配置低 不过该买 也就不在意了。动力：:动力强劲,提速很快,超车很有自信。。操控：不晓得是自己操作压力,还没习气,反正开的车车也少,没有参考价值。不过感觉仍是挺不错的,方向的方向性仍是还算准的。。油耗：高速油耗很满意,市区有点偏高,不过也在可承受的范畴。舒适：总体感觉还可以。就是座椅的舒适度不是特别好。不过我喜欢。座椅的包裹感很强,坐着也很舒适。很满意
qq薄荷旳味道	2019-07-18 发表	优点：就冲这个外表来买这个的,特别中意前头,大爱。缺点：除方向有些偏重,别的没压力。外观：就冲着这个外观来买这个的,尤其喜欢侧面,大爱。内饰：我的是全黑的,很有运动感,就是容易脏,容易沾灰,建议大家不要买。空间：比同级车都大,后排空间也大。配置：坐骑有点儿偏硬,无非一般般。必定报价摆在那儿,也不也许有多好的。。动力：不错 只要舍得给油门 还是很不错的 毕竟排量小。操控：除方向有点儿重了,别的没压力。油耗：没有预期低,我的车油耗高了点,不过也在接受范围之内。。舒适：整体感觉还不错
小牛是个开心的孩纸	2019-07-18 发表	优点：漂亮 我的车车是蓝色的 感觉非常有动感 非常中意 就是没有日间灯。缺点：高速路跑过160麦,方向挺稳,挺有自信。外观：好看 我的车是蓝色的 感觉很有运动感 很喜欢 就是没有日间灯。内饰：喜欢,做工还可以,用料也不错,就是中控的屏幕太小,。空间：够用,后排坐3个人也不觉得挤,腿部也有一拳的空间。。配置：这车卖的就是这个价格了,性价一般般,配置过低了。。动力：在城市开,足够用了,高速超车也很轻松。就是起步的感觉有点慢,不过我是新手也不是什么问题,。操控：高速公路跑过160迈,方向挺稳,非常有信念。油耗：感觉油耗还是有点偏高,可能是我的驾驶习惯的问题。舒适：驾驶位很舒服。后排空间大。
kindnesss	2019-07-18 发表	优点：还可以,就是尾巴有点儿丑,无非还能够接收,。缺点：新手谈不上操控性,反正开着舒适,方向也轻巧。外观：还可以,就是尾部有点丑,不过还能接受,。内饰：可以,就是味道太大了,放东西不知道放了。空间：非常大 后排坐4个人都没问题。配置：刚上市,没怎样谈,早买早用。性价不太高。现在官降了。。动力：一般吧,起步肉了点,但只要肯给油,还是可以的。。操控：新手谈不上操纵,反正开着舒适,方向也轻盈。油耗：很省油的了。舒适：座位很舒服 空间很大 坐着也很舒服 就是后排中间的位置有点硬 不过也可以了
mb48766783	2019-05-19 发表	优点：空间大，。缺点：电瓶超垃圾，三千公里，四天不开就没电了，4儿子还说易损件，不在包范围内，动力也不行，上个小坡，一挡二挡还行，上三挡就开不走了。后排没有出风口，坐椅不支持四比六放倒，中央扶手箱就是个摆设，怎么放都够不着。选车理由：外观亮，空间大，平顺，座椅超舒服，油耗超低，高速5.8左右
mb48764767	2019-05-19 发表	优点：很后悔，买了这个车，刚买完没几天，刚到五十脉，突然发动机一下到了三千多转，可是车还在五十迈，找到秦皇岛佳浩店说没事，就一直担心变速箱有问题，两万的时候召回一次，说刹车系统有问题，就挺担心这个车，到两年半三万多公里的时候问能不能检查一下，店里维修售后人员说不能，保养一直在佳浩做花了不少钱，刚做完保养，到四万发动机故障灯就亮了，这时候，来个师傅忙的笔记本电脑连接车里一根数据线，两分钟然后说，当时我看着弄得，有好几项有问题，变速箱坏了，当初，让他们店里给察说不能，感觉被欺骗了，现在的太后悔买这个车了，答案就是你摊上了，没办法，厂家也不管，毛病太多了，而且，还吃台，保十万连一半都没跑上，三年过了几个月，感觉被骗了，宣传都是骗人的，希望能有个质量部门能给解决一下。缺点：变速箱太垃圾了，刹车太垃圾，油耗太高十个，。选车理由：哈弗，朗逸，别克
孤独异人	2019-05-19 发表	优点：空间，油耗还是不错的。动力一般正常代步。缺点：一档起步换二挡严重顿挫。加速太肉。时速120以上感觉车身发飘，车身不稳，满载感觉就好点。严重的是发动机漏油，我开了5000公里首次保养换机油4S店把机油撒的发动机上那里都是，中间断断续续的清理了几次，气门室盖上始终有油渍，4S店解释是以前的机油没有彻底清理干净。一直给拖到现在33000公里了，没办法了，要联系厂家给换气门室盖。无语！。选车理由：宝来，思域
mb48612488	2019-05-06 发表	优点：整个车还不错，。缺点：动力不够。开到70多车身抖动，换了变速箱还是有一点，买这车我真的后悔。网上说的那些坏点多让我碰到。4s也检查不出来到底哪里毛病。我希望厂家给我们这些买车者一个完美的答复。多是辛辛苦苦赚的钱被你们这些卖车的忽悠真的太可气，。选车理由：外观吧
asdfgsdg15489	2019-04-05 发表	优点：外观线条设计非常好，特别高大上，空间大，自驾游方便，可以放很多行李！。缺点：暂时没有发现什么缺点，要吐槽的。。外观：外观大气动感，回头率还是蛮高的一款车。。内饰：内饰没有什么特点是突出的，当然也不会说讨厌，在同等价位中也是很可以的。。空间：2700的轴距，空间肯定不用说。买的时候就是冲着空间去的，主要是家里人坐空间小的车会感觉到有点压抑。。配置：ABS防抱死、制动力分配、刹车辅助等等。。动力：动力很够用，平时也就是上下班还有就是接送小孩子。。操控：方向盘很小很轻，指哪打哪，特别是跑高速的时候，溜得不得了。。油耗：油耗差不多是7.5升，希望磨合期过后有所下降。。舒适：舒适性还可以，坐在车里还算舒适，虽然是织物的座椅，但是好在我的屁股不挑，而且座椅也算是柔软。
mb48102156	2019-03-27 发表	优点：优点就是油耗了，自己开平均6.5左右，市里8-9个，。缺点：减震没的说，镜面路还好，过减速带响的你怀疑人生。操作台异响，还能接受。发动机底盘居然没有护板，谁他妈的杰作，倒车雷达也是变成三个点，减配都到明面上了，内部就不用说了。。选车理由：油耗低，车价便宜点
楽楽	2019-03-25 发表	优点：优点就是后排空间大，舒适性好，大沙发座椅。省油，静音。还有保值。。缺点：车漆薄，操控没有，动力一般。。选车理由：省油，经济耐用，省心。买菜车。保养便宜。纯市区开，一年上一次高速。平均时速显示19公里每小时，油耗7.7 你们觉得省油么？ 反正天天都是赌在堵上，车速没上过50码，一般跟蜗牛杨蠕行。自己在咸鱼网上淘的中控屏，75元包运费，自己安装，是不是很爽。哈哈。
mb47851990	2019-02-15 发表	优点：造型时尚大气，空间宽敞出色，油耗也相对较低，动力一般。缺点：动力偏弱，我买的是2019 cvt智联尊享版，提速不是很快，不过还能接受。外观：设计时尚动感，线条轮毂分明，比经典好看。内饰：内饰精细，看起来高端大气，豪华，内饰材料都是软的，和经典轩逸比，内饰好太多了。空间：空间是相当大，我一米八，坐车里面还一点没问题，后排坐上去也不挤人，腿部空间有15公分，空间是这车绝对的优势。配置：安全配置驾驶位置和副驾驶都很好，后排的稍微差点。动力：动力倒是一般，不过还行。操控：操控一般，。油耗：油耗方面还是相当不错，省油是真省，比以前那车省不少。舒适：舒适性很好，坐着很平稳，平顺，很舒服
Joyce42	2019-01-17 发表	优点：空间和油耗，没想到那么大的车油耗可以那么低。缺点：悬架有点硬，过大的减速带确实震动很强。中控上的材质是硬塑料，还有头枕为毛这样设计，开车都要低头啊！。外观：外观大气，稳重，整车刚柔并济的造型。屁股也非常耐看，尾灯很有标志性。。内饰：内饰沉稳不错，很有商务气氛。空间：满意，后座一米八的朋友坐上去都可以跷二郎腿，后车厢放倒后真的是一米八的床。配置：如果有运动包围选装，我已经要加装，那才适合年轻人呢。动力：起步有点肉，那么大的车又不是F11要去赛车，市区可以接受。操控：操控也不错，转弯力度有点叫劲，上手很快。。油耗：没上过高速，不过跑到60,70,的时候油耗能在7,2。比官方说的油耗还低，这个很赞。舒适：座椅软硬很合适，左边加了一点软包，这个价格有点想不到，减震偏硬，过古力的时候咚咚响，有点心慌。
mb47835953	2019-01-15 发表	优点：乘坐舒适，外观时尚大气，操控得心应手，后排中间扶手，贴心设计，前脸闪闪发亮，中级车的观感，经济车的价格。缺点：开空调的时候五档动力不足，但五档不常用。备用钥匙太简陋了，变速球不好看。外观：外观十分喜欢，前脸时尚，从侧边看又中规中矩。。内饰：内饰座椅感觉很好，左右都有化妆镜，室内灯自动开启功能十分人性化。。空间：前后排空间都非常大，犹如中级轿车的感受。配置：安全配置足够，冰雪路面制动不跑偏，ABS灵敏。。动力：平常跑车用34挡，动力足够，开空调的时候5挡感觉动力不足。。操控：操控得心应手，换挡非常轻松，两指头就轻松操作，方向在高速也非常稳准。油耗：油耗非常低，长途行驶（20公里以上）百公里4-5个油，十分省油。。舒适：乘坐非常舒适，空间宽大
美好一天	2018-12-31 发表	优点：空间不错，。缺点：前天刚提的车，今天车交给我去加油站加油，老是跳枪，加油站人员和我说你的油箱有问题，后来就换了个加油站加油还是频繁跳枪，弄的我一肚子气，去汽贸问去，说让我自己去4s店检查去，4s店离我们这里三百多公里，我刚开出的新车就这毛病，我为什么自己去，你汽贸不得管吗，后来把车扔到汽贸我就没管了，不知道他们怎么处理，你们的车有这毛病吗？。选车理由：现在一肚子气，
mb47851990	2018-12-24 发表	优点：新轩逸2019尊享版，空间大，动力还可以，油耗低，这车124000裸车，可能贵了点，不过用的还可以……。缺点：暂时没发现。选车理由：空间大，舒适性可以，我这版内饰也很好，经典的也看了，内饰真不咋的，所以选择了这款，而且马力比经典的大，更宽
wx47854513	2018-12-19 发表	优点：第一点，油耗问题…轩逸不愧是省心的车！平时开车的时候要注意一下，不要猛踩油门！油耗还是可以的！最高记录300一箱油跑了800多公里第二点，空间问题…后排可以伸直脚，坐上去没有压迫感、座椅很软，很舒服。缺点：第一点，行驶中想要超车，一脚油门感觉踩空了一般的感觉…累觉不爱，想想油耗还是可以接受的第二点，开窗行驶非常的吵，而且开快点，感觉you?xg有一点飘飘的感觉。外观：前盖再长一点就好了。内饰：这个皮还是很好的！值得推荐。空间：坐起来非常舒适。配置：还是差一个导航～。动力：有点肉肉。操控：有时候会感觉飘。油耗：这个油耗真的灰常满意！现在的油价6.6左右！油耗4毛都不用。舒适：座椅真的很舒服
mb47835953	2018-12-09 发表	优点：外观美观大气，油耗很低，空间宽敞。缺点：没有烟灰缸，变速球档次低。外观：外观时尚，线条流畅。内饰：前面板简单，屏幕很小。。空间：空间很宽敞，后排空间很大。。配置：配置够用。动力：开空调5挡的时候动力弱。。操控：操控随心所欲。油耗：油耗非常低，只要驾驶得当，百公里4至5升，一箱油跑过1100公里后，加了43升。。舒适：舒适性很好，安静。
清风明月-上海	2018-11-15 发表	优点：空间大，油耗低就是它的优点。。。缺点：急加速时，噪音大点，但是可以接受的。。。外观：大气，浑厚，挺虎人的！。内饰：内饰大气一般吧，硬塑料 比较多，要是换成软材料档次大大提升。空间：我身高182体重100公斤做每个座位空间都很富裕。空间大就算满座也不觉得压抑。。配置：配置方面没有什么特别想说的要是多点高科技的系统就更好了。。动力：得益于身高马大，体重高，还好柴油自动动力源源不断，提速挺好的！。操控：开起来就是人车合一的感觉，十分带感。刹车脚感非常好。。油耗：坐等出磨合期，现在的油耗都不太准呢。舒适：悬架表现挺整得，没有哪些松散的感觉，过比较颠簸路面过滤的还可以！
l-n2008	2018-11-15 发表	优点：外观优雅，开起来还是做起来都舒服，内饰细腻，还省油。缺点：还是一贯作风，内饰风格中庸个性风格凸显不够。外观：给人眼前一亮，车头大气，尾部也饱满。整体档次感提升。内饰：就是看起来上档次，内饰根据不用担心绝对满意。空间：本人一米七三，后面坐三个大人都还算舒适除了中间的脚有些不好放。。配置：平时用到的配置就是那么几样这车还是可以满足需求的。。动力：动机平常代步，出行足够用。。不要跟豪车去比赛，一般同级别车里算中上等。。操控：慢慢习惯就好了。方向 盘转动很轻松，转向灵敏。。油耗：油耗表现还好吧，跑高速最省油！。舒适：底盘调校已经比老款好一点，过减速带没那么有震感了。高速120胎操还能接受，有条件自己换轮胎会更好。
天涯浪子	2018-11-12 发表	优点：外观大气，空间大！。。缺点：这台新车电池不行，才提车2个多月，用了4次才检测出来，电池变形，不保电，4s店更换了电池，不知道又能支持多久。唉新车2个多月就出现这样的问题，质量有待考证。。选车理由：外观好看，里面的空间足够大，大家都说这款合资车省油，后期保质高，所以听朋友建议下手买了这款合资车，但还是不怎么满意。
mb47599596	2018-11-07 发表	优点：空间大，内饰大气，。缺点：起步较慢慢，动力差，19款轩逸后门或是后柱出现异响，SSSS什么也没送，太小气了，后来一比较，比其他地区的ssss优惠少三四千块，黑啊，还是团购的呢。。外观：中规中矩，适合中青年以上年龄使用，白色要加2千。内饰：内饰大气，美观，选择了黑色皮沙发，看起来还不错，因为是新车的缘故，气味非常大，不知道开一段时间后会不会好点。。空间：非常满意。配置：安全配置配备不足。动力：动力肉，起步晚。操控：非常好。油耗：油耗低，磨合期内综合油耗6.5，满意。。舒适：非常舒适
我喜欢向日葵旳温暖	2018-10-27 发表	优点：大气,漂亮,回头率很高,我的车是蓝色的,很喜欢,就是屁股稍微有点难看。。缺点：感觉油耗有点高了。可能是我的开车习惯的问题吧。外观：外观设计时尚,线条流畅。内饰：中控设计的很时尚很有科技感,做工也很好。。空间：在这个级别里,空间还是不错的。。配置：感觉性价比还是不错的,毕竟是自己的第一辆爱车。。动力：家用足够了,只要舍得给油,还是很给劲,。操控：悬挂偏硬,过弯支撑不够,方向盘指向精准。油耗：:偏高,可能是新车,磨合后会好些。舒适：感觉座椅很舒适。隔音也不错,发动机的噪音很小。
WEIFENG82	2018-10-27 发表	优点：买这车的人,大部分人是冲着外观买的。。缺点：还行吧,毕竟车身重。油耗也在能接受的。。外观：满意 大气 漂亮 重要的事情说3遍 哈哈。内饰：个人觉得内饰很不错,做工也不错。。空间：比较宽敞,后排坐3个人一点也不会觉得挤。。配置：对于我这个价格来说性价比很高了,毕竟配置在那摆的,就是价格有点贵了,不过谁让咱就喜欢了。动力：不错 起步有点肉 但是只要肯给大油 还是很给力的。操控：还是不错,方向盘指向很好,指哪打那。。油耗：基本都是在市区开的,油耗有点偏高。。舒适：避震有点偏硬,不过可以接受,座椅包裹性很好
liverbool1	2018-10-27 发表	优点：整体外观很不错,很喜欢,尤其是侧面和尾部。。缺点：综合油耗还算满意,毕竟车身重量摆在那里,高速上的油耗还是很低的。市区的话,就高一点。总体还可以接受。外观：外观漂亮大方，是我选择这个车的重要原因。内饰：非常满意,做工精细,用料厚道。中控面板和门板都用的软性材质。手感很好。中控的设计也很时尚。。空间：还可以吧 后排坐3个人也不觉得拥挤。配置：很高了。这个价格买到这样配置的车,值了。我觉得性价比还是挺好。。动力：加速能力一般,不过够用了,又不是赛车。家用够了。操控：没有开过什么车 也没啥对比,感觉还不错。油耗：市内油耗有点高了,高速上还可以。毕竟车重和排量摆在那里,。舒适：前排舒适性不错,后排就不说啦,只能说是够用,不过座椅包裹性很好。隔音也不错,高速上120也很稳。
楚嫚时尚SHOW	2018-10-27 发表	优点：喜欢的人喜欢,不好看也不会选择。。缺点：耗油有点高了,不过也在接受的范围之内。外观：这是我选择它最主要原因,外观时尚大气,很适合我们80后开。哈哈。。内饰：塑料感十足,不过做工还是不错的。中控设计很时尚。。空间：满意 后排坐3个人一点都不会觉得挤。配置：对于这个价位的车,我觉得性价比还是很高了,毕竟配置在那里放着,我觉得很满意了。我是个屌丝一族。。动力：发动机动力输出比较平顺。加速性能不错,但在高速超车的时候有点力不从心。不过家用也够了。。操控：开了这么多车,感觉操控很好。油耗：不算高,也不算高。高速油耗低的很。市区就有点伤不起了。舒适：很好 座椅很舒适 就是后排中间的座位不适合长途
Joyce欣子	2018-10-26 发表	优点：这是最满意的一点,大气、漂亮,回头率很高。特别是那对大灯,很有杀气,很喜欢。缺点：方向指向还是比较准,就是感觉方向盘有些重,可能是自己操作问题吧。外观：买的是白色的,感觉很不错。外观也很喜欢,就是屁股有点高。不过我还是比较喜欢这种风格。。内饰：总体来说内饰还算不错吧,毕竟价格在那,不过还是有一些小瑕疵的地方,比如车门和门板上都有异响,这点让我有点郁闷。空间：绝对够大。后排坐三个大人一点不拥挤。。配置：相对于同价位车,性价比很不错。。动力：提速很快。动力输出平顺,加速线性,动力源源不断。。操控：只能说是一般,方向盘指向不是特别清晰,但是指向精准,高速过弯道也很稳,没有飘。。油耗：因为我是在市区跑的所以油耗有点高了。舒适：一般,减震有点硬,过减速带有点颠
bury-life	2018-10-26 发表	优点：喜欢的就是外观,不张扬,但又不失时尚感,很适合年轻人开,。缺点：转弯的侧倾有点严重,不过我喜欢这种感觉。外观：大气、漂亮、时尚,回头率很不错。内饰：总体来说还不错,就是做工还有提升的空间。。空间：绝对够用了,我身高178.后排空间也足够。。配置：这价格买这个车,性价比很高了,。动力：城市里开开,动力足够,高速超车也没问题,。操控：指哪里打哪里!很精准,就是感觉方向有些沉,可能是我没习惯的原因。但是我觉得还可以。就是感觉悬挂有点偏硬!。油耗：这个排量的油耗还是可以接受,但是在市区里油耗偏高。。舒适：在这个价位的车,我感觉舒适性还是不错,就是后排座椅不能调节,这点很不好。
zhangtinghong	2018-10-26 发表	优点：外观给我很大的惊喜，外形，空间，动力都很不错。缺点：动力方面吧。外观：外观整体大气、美观、时尚，开着也算可以，很实在的一部车。内饰：内饰材料很好，做工精良，很具质感，摸起来质感不错，新车没什么气味，基本上满意了。。空间：每个座位头部和腿部的空间都是挺富裕的，后备箱的空间还可以，空间真的好。配置：很满意的配置，样样齐全，方向盘换挡，定速巡航等等，功能很多，驾驶的乐趣很多。。动力：只要舍得给油，不怕跑的不快，发动机声音也不会因为大脚油特别响。操控：操控精准，得心应手，开起来很轻松，底盘也比较高，开车的视野很好。。油耗：油耗不担心，挺省油的。舒适：空间大，满座也不觉得压抑，在车内感觉挺舒服的，宽敞明亮，视野好
姐的溫柔妳不配擁有	2018-10-25 发表	优点：外观是我最喜欢的地方了。缺点：电子转向,操控还可以,悬挂有点硬,过减速带有点颠簸。不过还能忍受。。外观：前脸霸气 侧面也很流畅 尾部设计的也不错。内饰：虽然都说是塑料感,但是摸起来手感不错。。空间：空间很大 后排坐4个成年人都没啥压力。配置：还可以吧。毕竟是自己喜欢。。动力：只要舍得给油动力还是可以,但是如果想超车,就得深踩油门。。操控：不是很好开,方向盘很轻,指哪打哪,高速上120也不飘。减震有点硬。。油耗：高速跑的多 油耗还是很满意的。舒适：挺舒适,就是后排座椅不能调节,坐着不太舒适。隔音效果不错,就是胎噪比较大,
哈雷819733	2018-10-25 发表	优点：买这车的原因就是外观,我觉得外观很好看。。缺点：这车操控一般吧 方向盘指向不是很精准 但是也是可以接受的范围。外观：个人认为外观是我最满意,漂亮,大气。。内饰：非常喜欢,做工很好,用料也很厚道。就是新车味道大。中控都是硬的。不过这个价位也不能要求太多了。空间：很大,后排坐三个人一点不挤,前排空间很大。配置：如果是家用,我还是很喜欢的,性价比很高,值得购买。动力：只要舍得踩油门动力还是不错滴,但是要想超车的时候就得深踩油门了。操控：悬挂偏硬 过减速带的时候 有点跳 不过还好。油耗：基本在市区跑,油耗有点偏高,不过还可以,可以理解。舒适：底盘调教很舒适 座椅包裹性也很不错
qq冰柠啡191	2018-10-25 发表	优点：这车外观我觉得是我的最喜欢,最满意的地方,就是屁股和尾灯不好看,。缺点：因为车身较重的原因,在起步时有点慢,但是速度起来了就很好,超车也很有自信。高速上超车也是很轻松的。。外观：个人觉得外观很好看,尤其喜欢侧面,越看顺眼,。内饰：喜欢的是米色的,感觉比较运动。。空间：宽敞,特别后排空间,我身高180坐进去还有一拳多的空间。。配置：感觉还不错,如果价格再低点就好啦。动力：低转速动力不足,但是在城市里跑起来还可以,高速超车很轻松。就是满载上坡时,有点力不从心,。操控：还好吧,方向盘比较重,但是高速上还是挺稳的。底盘及悬挂:悬架有点硬,过减速带的时候,感觉有点颠簸。总体来说还是可以的。。油耗：可能我开车习惯问题,我的车油耗高了点,不过还可以接受。舒适：还行,座椅的包裹感不错,就是隔音效果一般
qq小不229	2018-10-25 发表	优点：仁者见仁,智者见智,我是觉得很不错。我的车,外观接缝紧密,漆面光滑。。缺点：不知道是不是因为我是新手,起步有点慢。。外观：:外观大气,时尚,动感十足。回头率高。很喜欢。内饰：喜欢的内饰,简单,大气。做工也很好,很满意。。空间：一般吧 我身高180 前排座椅调好后 后排就比较紧凑了。配置：还是比较不错,这个价位能有这些配置,我觉得值了。动力：这个排量的动力就这样了,只能说够用,如果想飙车,那还是算了,这也是我的第一辆车。不过,我觉得还可以。。操控：还可以吧,毕竟是家用车,不是赛车,家用够够了。方向盘很轻,很容易上手。过弯也比较有自信。刹车也比较灵。总体来说不错。。油耗：本人开车习惯比较好,所以油耗比较高,但也在可接受范围之内。。舒适：座椅包裹性很好,坐着很舒适,隔音效果很好,高速120码噪音也不大。就是胎噪稍微大一点。
wufei800	2018-10-25 发表	优点：挺漂亮,我的是白色。外观大气。。缺点：感觉起步有点慢,不过舍得给油门,还是有推倍感的。。外观：前脸霸气 侧面也很流畅。内饰：喜欢的内饰,很有科技感,做工也很精细。空间：一个字,大,两个字很大。三个大胖子坐进去都不觉得挤。。配置：总体来说性价比还是不错的,就是配置方面没有什么特别的,没有什么高科技配置。不过也够用了。动力：开空调动力下降明显,起步慢,加速也慢。操控：指向准确 方向盘很轻。油耗：感觉油耗还是有点高,不过还能承受,毕竟这么大的车子,而且油耗还在可以承受的范围之内。。舒适：一般吧 座椅的包裹性挺不错 就是噪音大
aifei300	2018-10-25 发表	优点：我的是黑色的 外观很满意 很喜欢。缺点：由于是新手的缘故吧,起步肉,但是跑起来还是可以,毕竟是家用的。。外观：外形时尚大气。很有面子。。内饰：座椅的包裹性很强。中控也是比较时尚,就是用料上有点不满意,做工也比较粗糙。不过这个价格的车子也不能奢求什么。哈哈。哈哈。呵呵。空间：在这个级别里,已经很好的啦。配置：没有性价比可言,但是也不低。我觉得性价比还是不错。。动力：因为车身较重,所以起步比较慢。。操控：感觉还可以,方向盘指向精准。油耗：新车,油耗有点偏高,不过也能理解。毕竟车重在那里,。舒适：隔音效果很不错,就是胎噪有点大
赛威克-无风	2018-10-24 发表	优点：外观时尚大气，在车内的乘坐空间也是很宽敞的，一点都没有拥挤的感觉。。缺点：目前还没有发现有什么小问题，等发现了再来补充吧。。外观：外观很满意，适合像我这种90后开！。内饰：内饰也都是实用够用而已、用料还不错、真皮座椅也不错、但是还是那句话、满满的够用、毕竟这也是个实用的家庭用车、能豪华到哪里去、够用、就可以了。。空间：不管是前排，还是后排，驾驶和乘坐空间都很宽敞，头部空间也很宽裕。。配置：无钥匙启动系统、无钥匙进入系统等等。。动力：动力真心不错，完全没有跟不上的感觉。。操控：操控很棒，方向盘很轻，指哪打哪。。油耗：油耗跟自己的习惯有关，跟技术也有点关系。我开车的油耗挺正常的，7.5多油。。舒适：很舒服，有商务车的感觉
abc85608559	2018-10-24 发表	优点：外观时尚大气，车的空间也不错，开起来没有压抑的感觉，很舒适。。缺点：没有前/后雷达的。。外观：珠光白外观大气，驾驶位视线出色，路上罕见回头率高。内饰：内饰的话比较中庸，没有太大的特色，但是整体给我感觉还是很舒服的。。空间：不管是前排，还是后排，驾驶和乘坐空间都很宽敞，头部空间也很宽裕。。配置：配置方面够用，不过没有前/后雷达。。动力：动力很充沛，不过我开车还是比较温柔的，追求安全不会特别在乎速度。。操控：操控准确，指哪打哪，当然不能跟豪车比较了。。油耗：比我预期的多了一个多油，不过也还能接受啦。 现在毕竟磨合期，等出了磨合期也许会降点。。舒适：车内舒适性最重要了，这车不错。
osd01ax86	2018-10-22 发表	优点：家庭用足够,后排坐3个大人没压力。。缺点：由于是新手,感觉动力还行,就是起步有点慢,。外观：不错,就是冲着这个外观买这个的,我也是外貌协会的。内饰：用料一般吧,毕竟价位摆在这里,也不能要求太高。空间：车内空间很大 后排坐三个人一点都没有拥挤感。配置：比其他车性价比高,配置高,价格也便宜。动力：因为车身重,起步比较肉。但是速度上来了就好很多。高速上跑到100码以上,动力还是不错。。操控：因为是第一辆车,没有对比,感觉还行。。油耗：还可以吧 毕竟这么重的车身。舒适：开长途也不会觉得很累,后排座椅的角度可调。
Plutonist	2018-10-22 发表	优点：宽敞,后排坐三个大人不拥挤。。缺点：低转速的时候动力输出较弱。。外观：时尚大气,很有运动感,很适合年轻人开,。内饰：一般般吧。这个价格,也不能要求太高。不过内饰还是不错。就是中控的屏幕有点小。其他都很好。很喜欢。。空间：很好,后排空间很宽敞,坐着也很舒适。配置：同价位的车型中,配置较高,性价比很高。。动力：偏弱,起步肉,加速还算可以。。操控：新手不知道什么叫操控性,反正开着挺好。油耗：最满意的一点就是这个油耗,我的车油耗低。。舒适：车子的舒适性很不错,座椅很舒服。
花之舞步peggy	2018-10-22 发表	优点：相当大,我的身高180的体重坐进去,头顶空间还有一拳的空间。。缺点：动力偏弱,特别是起步,不过舍得给油还是不错,家用够。外观：个人觉得很不错,很耐看。内饰：一般吧,这个价格的车子也不能奢求太多,。空间：比较大,后排空间也大,坐三个人很轻松,后排座椅可以放平。。配置：当时买车的价格是有点贵,但是买了以后感觉很好,性价比还是不错的。动力：动力只能说一般,起步有点肉,不过家用足够了,又不是赛车,安全第一。我不需要那么大的动力。够用就可以了。操控：一般吧,方向盘比较重,但是高速上很稳重,指向精准。油耗：我是新手 油耗还可以接受 现在还没过首保。舒适：车内静音做的不错,高速上很稳,就是胎噪稍微大了一点
JaseyZhao	2018-10-22 发表	优点：后排坐3个人,一点都不会觉得挤。。缺点：内饰还有待完善吧，起步也有点肉。外观：我觉得外观是最喜欢了,尤其是前45度看过去,很霸气。。内饰：这价格的车就不要要求太多,也没什么好说的。空间：还不错 我身高180 体重160 坐进去还是很宽敞。配置：和同级别车比,性价比很高。如果你是在市区代步,还是很实用的。。动力：不知道是不是因为我是新手,起步肉的很。上坡也是,不过我不太追求动力。。操控：方向精准,指那走那。方向盘很轻。油耗：感觉油耗还是有点偏高,可能跟驾驶习惯有关。舒适：底盘调校很舒适 过弯很有信心
143rong	2018-10-15 发表	优点：当然还是颜值最满意，然后就是质量放心，也不后悔买了。缺点：隔音效果很一般，有时候不好挂挡A柱盲区有点大。其他目前没什么问题的。。外观：外观都说前。。。。后。。。但总得来说颜值很高。珍珠漆漆面还是比较厚的，光泽度也不错。。内饰：风格属于耐看型，不夸张也不老气。手感材质：硬塑料较多，合资是这样啦。空间：本人182，坐上去一点压力都没有特别要说的是后备箱空间，比我之前的大多了。。配置：ABS防抱死，刹车辅助牵引力控制等等。。动力：因为我开车温柔不爱乱超车。开着很不错。。也没他们说的动力肉的感觉啊。。过红灯的时候也没让人拉在后边啊。。。操控：电子助力方向，低速轻高速沉，没什么虚位指向精准，指哪打那，路感回馈明显。方向盘握感很不错。高速过弯支撑性较好。。油耗：油耗一点都不高，哪怕是堵车的时候也没有说高到哪里去。。舒适：悬架偏硬，对细微颠簸过滤不彻底比较颠。
袁政	2018-10-14 发表	优点：空间很大，坐4个人很宽敞适合出去自驾游，后备箱也很能装，放一个折叠车，两个大箱子很轻松，还能继续装，真的非常实用。缺点：嫌弃不够软悬挂做得不好舒服。。外观：本来外观就是因人而异、有的人觉得那个好看、有的人觉得另一个好看、我不觉得丑但是起码出去说这是我的车、我会很自豪、并不会嫌弃他难看。。内饰：毕竟这也是个实用的家庭用车能豪华到哪里去、够用、就可以了。。空间：很大，我1米8身高坐进去很舒畅外带一个小肚腩，长途开车都不觉得累；车整体高度比较耐看。配置：从亮的地方突然进入隧道大灯可以自动调节灯光亮度，照亮前路，不用自己动手操作。。动力：比较满意，提速轻快顺滑，变速箱给力悄无声的就上100。怠速时，车外几乎感觉不到车子已经启动。。操控：指向精准，底盘韧性高，非常扎实但是方向盘的回馈力度和线性较高尔夫差些！。油耗：这车重，油还不错，不算费。舒适：很舒服，x真心真不是盖的。
zhuxiangyi	2018-10-11 发表	优点：外形时尚大气。很有运动感,我很满意。就是屁股有点小,不过我还是觉得好看的。。缺点：车内隔音很不错 就是发动机声音大了一点 不过还可以忍受 毕竟价格在这摆这。外观：这车就是冲着这个外观去买它的。内饰：非常喜欢,尤其是中控的设计,很喜欢。空间：:前排很舒服,后排一般,不过也可以了,毕竟是紧凑型的车,不能要求太高。。配置：一般,如果价格再降一万,性价比会更好。动力：城市代步足够,起步慢了一点。。操控：比较精准,方向盘很轻,刹车也很灵敏。油门和刹车都很轻。。油耗：比预期高,不过还能承受。舒适：还行吧 毕竟是运动车型 悬挂有点偏硬
默煦summer	2018-10-11 发表	优点：这车外观我觉得是最好看的了。。缺点：悬架偏硬 但是过弯的支撑很不错 没有明显的侧倾感。外观：如上所说，外观真的非常好看，是我喜欢的。。内饰：非常喜欢内饰的设计,用料也很好,中控台的软性材质很不错。。空间：我身高178,空间很好。后排坐3个人也不觉得拥挤。。配置：性价比很高了,该买配置的才有,不过现在的价格应该都差不多。。动力：可以,只要你舍得给油门,还是很给力滴,。操控：操控很不错 指哪儿打哪。油耗：因为我是在郊区,所以油耗还算满意。。舒适：避震偏硬 过颠簸路段的感觉还是比较明显的
dftea112	2018-10-06 发表	优点：各方面都算不错啦，是我很满意的车。销售顾问的耐心。缺点：目前还没有发现有神异样，等以后发现了再来补充。。外观：最满意的一点没有之一。车都是看外观的。内饰：精致一直都在。没得说的，设计也都好看。空间：应该目前这个品牌在售的，最大空间表现了吧，空间毋庸置疑啦。配置：车内日常光照很不错，还有前后的雷达很灵敏，整体而言对得起这个价位了。。动力：动力随叫随到，开起来还是非常不错的。。操控：方向机还是很不错的，指哪走哪。悬挂也还行，不软也不硬。过减速带噪音也小。。油耗：觉得这么大的车，油耗肯定不低，但事实上只有9左右，而且还是新车，就目前的表现来说还是很不错的。。舒适：感觉舒适性很好，越坑洼路段，颠簸感不强，同时上坡感觉很不错。
sugfasdjfg	2018-05-21 发表	优点：外形挺耐看的，油耗真的很低，我开了快500多公里了，还在磨合期哦！。缺点：隔音极差！底盘一般般，经常碰底。。外观：整车刚柔并济的造型。屁股也非常耐看，尾灯很有标志性。。内饰：对比了几个同价位车型，还是最喜欢他。。空间：纵向空间不错，我1米7调整好坐姿，后排可以跷二郎腿。但横向就小了点，从三个人有点几挤。。配置：发动机电动防盗，遥控钥匙，无钥匙启动/进入系统等等。。动力：在市区超车无压力。起步的时候速度不错，中期速度稳定，很舒适。。操控：现在汽车行业逐渐成熟，感觉每个车子方向盘精准度都没问题。。油耗：用95的油，油耗较低，我现在是12个左右。。舒适：真皮座椅，包裹性，舒适性还是不错的。
zyfxly	2018-05-20 发表	优点：红色的外观很可爱，大爱这造型，有一种古典美啊，两大灯特别好看。缺点：内饰档次不太好，用料不是很好，我看很多国产车都不错的。外观：买这车主要还是因为这外观，非常的好看，非常的有魅力。内饰：内饰还行，就是用料不太好，不过这仪表显示都是很不错，按键也不错。。空间：空间确实不大，适合一个或两人开，载不了多少人。配置：配置很好，功能挺多的，可以说该有的配置都有了。动力：动力挺好的，本来定位就是女性用的车，不需要太强的动力，而且车也不大。。操控：操控性能还行，转向十分轻松灵活，过弯侧倾力也不大。油耗：油耗百公里9个油吧，挺省的，加一箱油可以开很久。舒适：舒适性不错，隔音很好骗，基本没噪音，悬架调节的很好。座椅舒适度高。
mb47008089	2018-05-06 发表	优点：油耗低，百公里长途仅4个左右，平均油耗5.3。舒适，后排空间大，操控性较强，提速要求不太高，还可以吧。家用足够。。缺点：三档车，档杆抖动。静音效果差，石子击打车底声音，听得清清楚楚。。选车理由：性价比高，适宜家用。油耗低，每月上下班2600里地，200多元汽油足矣。
种怜烟	2018-04-21 发表	优点：外观大气，配置高端，油耗不高都是优点。。缺点：没挑到毛病，总体很满意。外观：这个价位的车，我觉得，款式新潮，引领时尚。。内饰：中控台多采用采用软质材质，做工在这个价钱上算有档次。。空间：不管是前排空间还是后排空间，我都非常满意。满载也没有觉得拥挤。。配置：ABS防抱死，发动机电动防盗，遥控钥匙，无钥匙电动启动/进入系统等等。。动力：相比其他排量的车，这款车的动力对于我足够了。。操控：操控没有什么问题，基本上就是指哪打哪，路面反馈也还行。。油耗：车子也有这么大，我现在开了1000公里了，平均的话在12升左右。舒适：座椅坐着很舒服，空间大没压抑感，坐我的车简直就是享受啊，哈哈哈。
典飞槐	2018-03-18 发表	优点：车的操控和动力这些没的说，非常好，开起来舒适度也蛮高的，豪华的感觉也有。缺点：内饰做的不好，不值这个价格，有点小失望。外观：萝卜白菜各有所爱，车有的人看着好看有人看着是很丑的，我感觉自己的车自己看着好看就行了。。内饰：内饰无惊艳之处，符合虎子低调稳重的性格，内饰的用料异味很重，深刻怀疑大陆和本土的内饰原材料有差异。。空间：前后排和头部空间都很充足，后备箱长宽够用，高度略显不足，不过可以说是够用了。。配置：相当全面的配置，上坡辅助还是挺好用的，安全配置和行车配置都是很全的，导航也是非常实用的，总体上我是很满意的。。动力：提速快。加速和收油，没有顿挫感，开起来随叫随到的感觉。操控：指向精准，底盘韧性高，非常扎实，给人一种很安全的感觉。油耗：目前的油耗是10个，自己感觉还是很不错的。。舒适：座椅柔软度不错，包裹性一般，车子悬挂很舒适，过减速带和小坎很舒适。
祭清绮	2018-02-25 发表	优点：满意的地方有很多，但是让我说最满意的地方吧，是外观的设计。。缺点：目前还没有什么问题的，等以后有问题了再来补充吧。。外观：车的前头的设置，我个人觉得挺好看的。外观整体看着大气，家里人挺喜欢的。。内饰：内饰像飞机舱设计那样还不错，运动感也体现了 仪表中控：仪表也好看，有时表设计，高档车才有的。空间：别的不说就这个空间，对于我们家来说是非常充足的。。配置：发动机电动防盗，遥控钥匙，倒车视频影像，后雷达等等。。动力：刚起步真的很肉很一般，行驶中提速很不错。。操控：转向精准。经过一段不是很好的路，底盘的反馈很清晰，这点还是非常满意的。。油耗：油耗算很低，我加95的，第一箱油300块走5公里。舒适：座椅整体的包裹性很强，很厚实。在静音方面，厂家真是下了点功夫的。
宾智美	2018-02-25 发表	优点：大致上我都是较为满意的，除了内饰之外，要不然也不会选择这款车了。我觉得动力吧，动力是最满意的地方。缺点：内饰自我感觉塑料感有点点不满意吧。外观：整车刚柔并济的造型。屁股也非常耐看，尾灯很有标志性。。内饰：内饰可以说比较一般嘛，塑料感，不是很精美，不是很吸引人吧。空间：空间足够大，一家人出游感觉绰绰有余了。配置：发动机电子防盗，无钥匙启动/进入系统，另外操控配置上，上坡辅助还有缓坡换降很人性化，值得一提的是电动天窗，逼格很高。。动力：上坡的时候才感觉到动力很足，发动机不错的。操控：指向准确，十分灵活，方向盘很稳重很喜欢。油耗：跑了这么多的公里，综合油耗10.3吧。舒适：很舒适，尤其是前排的空间，开长途都不会感觉累
牢茗雪	2018-02-25 发表	优点：从一开始买这款车就是因为这款车的外形吸引我，外观漂亮,全家人都爱。。缺点：细节方面还是做得不够好，有待进一步改进。。外观：其实上外观这是最吸引我的一点，大气、美观、时尚，简直就是人见人爱啊。。内饰：内饰比较一般粗糙不是很精美，没有吸引人的。。空间：一坐进去感觉很宽敞，后排座三个人不显得拥挤，前排主副驾的空间也很满意。。配置：配置方面很是丰富，只要我能想到的就不愁这车没有，什么无钥匙启动/进入系统，上坡辅助等等。。动力：从提车开始，一直在城区跑，完全够用，暂时没有什么不满意的。动力方面感觉自己不是很懂，但就自己感觉还是足够的。。操控：同级中等水平，在这个价位里算是做的还可以的了。。油耗：刚刚开了一箱油，目前感觉11个油。舒适：在这个价位里算是可以的，座椅感觉挺舒服的。
濮阳淑雅	2018-02-25 发表	优点：最满意的就是空间了，特别是现在结婚了有小孩子，这个车对这方面的空间利用的还是不错的，发动机可以，如果能是涡轮的话，估计就更好了。外观很时尚，。缺点：目前还没有发现有什么小问题，等以后发现了再来补充。。外观：外观造型还是很满意的，特别是侧面及后面的造型，越看越喜欢！不满意的是做工，车身缝隙，密封胶条，这些细节还是有待提高的！。内饰：中控谈不上高档，和豪华更沾不上边，智能说是简洁，实用！一目了然,空调，音响系统很容易上手，开车途中也很容易操作！。空间：这个空间确实很大。我身高179，我调好座位后，后面那个位置我坐还有至少一拳半距离。后备箱也确实很大，家用十分合适。。配置：配置方面我不是特别懂，就没有什么好说的了。。动力：我对动力没有太大追求，只要够用就行。。操控：转向精准度很好，指向清晰，路感反馈很好！悬架偏硬。。油耗：怎么样才能跑出6-7个油呢！。舒适：座椅较硬，开时间长了会感觉腰酸…
豆飞翼	2018-02-25 发表	优点：外观帅气，空间宽大，操控灵活，动力强劲，大爱。。缺点：设计豪华，做工细腻，实在是没有什么可以挑剔的。外观：外观十分的帅气，看起来十分精致，典雅高贵大气也不失运动。内饰：内饰无论是用料还是做工都是一流的水准，中控面板的质感也很好。。空间：身高186，体重175，坐进去一点不拘束，这空间是很好的。配置：这个价位这个级别，配置可以说是应有尽有了，高科技也挺多的。。动力：动力对我来说够用了，起步虽然不是太快，但跑起来后还是挺不错的。。操控：操控相对比较精准，各种操作的效果都挺好的，可以说是车随心动。油耗：油耗在意料之中。相信后面还能降降，主要跟路况和驾驶风格有关。舒适：舒适性很好，座椅的支撑性和包裹性都很好，隔音特别好。
skiller2009	2017-11-05 发表	优点：空间大.座椅舒服.。缺点：拐弯时有点拐不过来。。外观：因人而异了，主要是成熟人士开的，对于不追求运动感，活力感的人来说，此车很实用。并无什么亮点。做工车漆：车漆真的是薄薄薄。只能这样了，并不能过分要求，吹毛求疵。做工还算满意，不会显得粗糙。铁皮真心是薄，给别克变道别了一次，轮帽直接陷了进去，而别克只是漆面有所损伤。但是我不后悔买这车，我只用来代步上下班，常走市区，我认为，省油才是王道。如果大家常走高速的，建议买车身重点的，开起来稳，且高速时也省油车灯设计：设计就不说了，光线倒很不错。尤其是打开远灯时，路况一览无余。。内饰：内饰中规中矩的，米哦色的内饰真心不耐脏，还不显高档，来个黑色的多就好，一看就知道都是硬塑料的，不过14款的比我这12款的我觉得还是有所提升的，单调的操控台，单调的仪表盘啊。。。。。还好我都能接受...拼装的工艺我觉得还是可以的，缝隙没有特别的大...。空间：空间宽…
benson799	2017-11-05 发表	优点：发动机静音控制得较好。缺点：拐弯时有点拐不过来。。外观：因人而异了，主要是成熟人士开的，对于不追求运动感，活力感的人来说，此车很实用。并无什么亮点。做工车漆：车漆真的是薄薄薄。只能这样了，并不能过分要求，吹毛求疵。做工还算满意，不会显得粗糙。铁皮真心是薄，给别克变道别了一次，轮帽直接陷了进去，而别克只是漆面有所损伤。但是我不后悔买这车，我只用来代步上下班，常走市区，我认为，省油才是王道。如果大家常走高速的，建议买车身重点的，开起来稳，且高速时也省油车灯设计：设计就不说了，光线倒很不错。尤其是打开远灯时，路况一览无余。。内饰：虽然没有扶手箱，内适只能说沉稳实用，成熟人士开的，你想怎么样？？异味异响：新车异味超大，开了半个钟，晕了我半天。最后买了四个炭包，打开窗户日晒夜吹才好了。空间：空间不多说，坐过的都知道。。配置：这性价比没得说，相当推荐。标配配置：有防抱死，安全气囊，这些可以，但…
红豆Lee	2017-11-05 发表	优点：省油安静舒适。。缺点：拐弯时有点拐不过来。。外观：因人而异了，主要是成熟人士开的，对于不追求运动感，活力感的人来说，此车很实用。并无什么亮点。做工车漆：车漆真的是薄薄薄。只能这样了，并不能过分要求，吹毛求疵。做工还算满意，不会显得粗糙。铁皮真心是薄，给别克变道别了一次，轮帽直接陷了进去，而别克只是漆面有所损伤。但是我不后悔买这车，我只用来代步上下班，常走市区，我认为，省油才是王道。如果大家常走高速的，建议买车身重点的，开起来稳，且高速时也省油车灯设计：设计就不说了，光线倒很不错。尤其是打开远灯时，路况一览无余。。内饰：虽然没有扶手箱，内适只能说沉稳实用，成熟人士开的，你想怎么样？？异味异响：新车异味超大，开了半个钟，晕了我半天。最后买了四个炭包，打开窗户日晒夜吹才好了。空间：轩逸经典的前后空间真的没得说，在十万左右的车当中，几乎无敌，缺陷是宽度不够。储物空间：挺大的，够高够长。储物…
csshenfa	2017-11-05 发表	优点：感觉挺省油，天天在市区跑，几乎是7个多油，动力还觉还行，肯给油，提速不是问题！。缺点：铁轮毂，这种档次的车居然还配置铁轮毂，实在有些说不过去。。外观：外观我是不怎么喜欢，太像个胖子，新轩逸就比较好看！老款的轩逸个子太高了。让人看去怪怪的感觉、。内饰：虽然没有扶手箱，内适只能说沉稳实用，成熟人士开的，你想怎么样？？异味异响：新车异味超大，开了半个钟，晕了我半天。最后买了四个炭包，打开窗户日晒夜吹才好了。空间：该车的乘坐跟载物空间还是很厉害的、日本鬼子真的聪明，把空间榨取的一点也不放过，我是做工程的，经常要载人跟载物，这车帮了我大忙，所以给满分.日本鬼鬼它把车子的前排空间利用的非常到位，而且前排脚部的空间非常的接近发动机舱。个人感觉这对驾驶者来说是非常不利的，日本鬼子真的不是什么好东西，利用空间的优势来赚取国人喜爱，。配置：这性价比没得说，相当推荐。标配配置：有防抱死，安全气囊，这些可…
jrp_lw	2017-10-22 发表	优点：内饰温馨，有家的感觉，配色简介大气，座椅一流的质感！很喜欢电动座椅。。缺点：隔音不是很好，哪怕时速只有四五十，还是觉得很吵，虽然门板看起来很厚实。。外观：外观大气经典耐看，特别是前后大灯，到现在也不过时。车的侧面袖长顺滑，过度合理，给人感觉看起来很顺眼。。内饰：中控也很喜欢，手摸到的地方基本上都是软材质和皮革。当然不能和二三十万的车比。。空间：车不是很宽，但是空间很大，后排座三个人也算宽敞，就是高度有点顶头。。配置：价格适中，十几万公里了，只换了减震器等几个部件。故障率少算是性价比高了吧。。动力：2.0的排量刚好够用，起步要上2500才够劲。。操控：不敢高速急转弯，也用不到，超车感觉很爽，没开过宝马，ST,GTI等操控好的车，感觉轩逸的操控还算可以吧。。油耗：真的很省油，2.0排量还是自动挡，上下班时速也就五六十而已，天天短距离上下班也才8.5的油耗！比很多1.6排量的都省油！。舒…
西域铁马	2017-10-20 发表	优点：最满意的就是空间。对比了同级车，轩逸空间绝对是首屈一指。特别是后排。一般我都享受不到后排，有几次喝过酒，让同事帮我把车开回家，才有机会坐在后排，觉得空间真够大。好多人坐我车，第一句话就是这车真宽敞。另外还有一点就是座椅舒适，这也是轩逸主打亮点。我购车的目的就是居家舒适，轩逸完全符合我的目标，自然就是它了。。缺点：没有EPS，不厚道，底盘隔音效果一般，减振偏硬。保养周期太短，5000公里3个月，车漆薄。外观：比较满意！就是整车缝隙较大且不是很均匀。内饰：手套箱(副驾驶侧)-设计不合理或不易操作 杯架-设计不合理或不易操作 遮阳板或化妆镜-设计不合理或不易操作。空间：没得说，谁用谁知道。。配置：性价比比较高，这是这款车的另一大优点，我感觉自己买的就贵了，当时是急着要提车，所以砍价不是很彻底，相信再和销售员磨点耐心，应该可以把价格压到12万以下。。动力：动力只能说够用,既然买了轩逸CVT…
zhongzhongnini	2017-10-19 发表	优点：舒适、省油？舒适吧，坐着比以前的奇瑞A3好多了，隔音也不错。缺点：1:发动机很热，感觉散热不好。2：皮薄，用手用力一压都会凹下去，3：前防撞梁不够厚，感觉比较松散。4:后轮没有独立悬挂，转弯侧倾严重。5：动力不足，起步稍慢。6：刹车偏软。。外观：只能说偏商务，本人80后，如果纯家用可能会买卡罗拉，感觉年轻时尚些，但我是要家用商务兼顾，偶尔要接送客户，所有我选的铂金灰。内饰：内饰没的说，真皮座椅，中控台上面是软的，就是黑色容易脏，哎，整天擦、擦、擦，，，，，，。空间：满意。配置：性价比还是不错的，前提是你不太在意没有车身稳定系统。优惠力度大，而且有一键启动无钥匙进入，家用性价比还是很高的。动力：动力对我来已经足够了，毕竟不是拿来赛跑的，舍得给油还是可以的。操控：这块不是我这种人最关心的，我习惯温顺驾车。不是说车是男人的小老婆吗？悠着点，不会错的！。油耗：我只是听说油耗低，实际上我现在…
lemonlove	2017-10-15 发表	优点：空间特别舒服，外观大气，外黑内浅霸气。。缺点：1、底盘：主要是过坑或砂石路面，底盘的散让人感觉要疯掉，油门踏板就一免费按摩器；2、动力：1.6日常代步够用，偶尔来个急加速，只能干瞪眼，陡坡无力；3、转向：方向盘的虚位太大，基本无操控可言；4:、论坛规格：都使用16村钢圈了，还用195的胎宽，有点小家子气，你看朗动1.6都使用215/R17了，轩逸好歹也用个205/R16的嘛；。外观：小天籁的称号真迷惑了不少的观众，外观大气漂亮。轩逸俗称小天籁，外观自然是高大上，没的说。我买的是碧玉黑，其实还是白色的最漂亮，不过要加价2000，白色加价不说，今后的打理给自己更多的困难！！！。内饰：用料好中控台用料厚道。空间：符合自己要求。配置：性价比高，综合衡量的话还是很合算的，如果朋友想买车，还会推荐买这款。。动力：ECO平时上下班6.0L/KM，做人多时关掉ECO动力完全够用，高速使用S档超车无…
kofc05	2017-10-15 发表	优点：空间。缺点：开了那个是ECO，3个人，从超市底下停车场上来时停坡上上不去了~~尴尬~~动力真的一般般，不过有心理准备，所以能接受。之后索性就不开ECO了，踩油门跟踩到棉花一些样~~都能急死人还有实木面板强烈要求换成原来的颜色~~新的不太好看~。外观：我觉得很大气，当初选车时也是因为外形首先吸引了我，可以和中级车有的比。内饰：一般。空间：空间绝对的满意，可以与B级车媲美，后排坐3个成年人完全没问题，一点也不觉得挤。配置：要说性价比，在购买当时14年10月份来看应该算很高了，当然现在来看的性价比不算高，现在福特福瑞斯和斯柯达经典感觉都比新轩逸要划算。感觉车买了就要开啊，要是开的少，觉得亏待自己啊，这个车只会越来越贬值，而且加油、维修、保养、保险、停车位都要花钱，停在家都要花钱，所以要多开。。动力：动力只能说一般吧，特别是想超车的时候，真心的累，超一半的时候，对面来车了，然后就放弃了，丢…
luangfengyuan	2017-10-13 发表	优点：外观大气，内饰真皮包裹舒适很好，后排空间较大。缺点：轮胎尺寸比较奇葩，市面上常见的16寸有205 55 16 。或者最近流行的205 60 16，但是轩逸搭配的是195 60 16的轮胎，上一次新车提来没多久就报废一个新轮胎，无奈开了好多天的备胎，因为轮胎店一直没货，特别是我们这种小地方，过了好几天才到货，其实195 60 16的效果跟205 55 16的差不多的，为什么不选择这个呢，我也很奇怪。。外观：简单大方 耐看。内饰：手能接触的地方都用的软材质，缝接处做工还是挺精细的，但是都能用上软材质就更好了。。空间：空间很大，坐着很舒服，自己从后面做这看前面 感觉很远。配置：其实性价比还是挺高的，空间大，内饰好的车我觉得轩逸也是前几名了。更何况优惠力度也蛮大的，以后开一开油耗应该也不会高，毕竟排量摆着呢。。动力：肯给油还是可以的，坐满5个人，给油都有点困难。操控：本人不是赛车手，日常上…
aimline	2017-10-02 发表	优点：要说最满意的那就是这车太省油了，真的太省了。我开过的最最省油的车。说出来你们或许都不信，夏天开着空调都能跑出5.8的油耗！！！！！实际会多点，也就是6个油！别忘了这是一台1.6发动机的车。油耗是纯计算出来的，不完全是表上显示！可能是MT车型外加手法好。不过论坛也有很多车主表示一直在6个油左右。。缺点：储物空间。因为我是手动档车型，手刹的位置比较传统，但如此一来，便没有了中央扶手箱的位置，某宝买了一个还不太稳定，只能凑合用用了，真羡慕自动档车型自带扶手箱。同时，门上也没有办法放饮料瓶，只能放本书，储物空间不是很满意。。外观：作为85后，这个外观一开始真的对我没有吸引力，选择轩逸完全是因为他的实用性。用车2个月，现在感觉外观算是比较经典，很耐看，属于越看越觉得好看的类型。。空间：轴距2.7米 看过的车属它最大了看过 新世嘉·新爱丽舍·菲翔·C50t·悦动·K3。配置：这点上点到为止，因…
施乐善人	2017-10-01 发表	优点：汽车尾部设计饱满，驾驶轻便，汽车离地距离160，这点非常满意。缺点：最不满意就没有防撞梁和洗衣机般的空调旋钮。两条钥匙就一条带遥控，备用钥匙是机械钥匙。。外观：时尚，大气，威武，是我的范儿，不落伍。。内饰：舒适版的内饰还是可以接受的，我是对真皮座椅不感冒，所以才选了低配。其它差不多百分之90的都是pvc塑料，只是希望日后打理方便一些。动力：动力而言 1.6的感觉足够，很多时候感觉都不是1.6的车子了，感觉是1.8了。当然这个是在舍得给油，以及关掉ECO的前提下的。。操控：本人以前就开过比亚迪F3，相比之下。觉得这车能满足我目前的操控性，指向很精准，电动助力转向很轻。以前那个F3我就觉得转向太重了？甚至怀疑要是女孩子的话能吃得消吗？。油耗：cvt无级变速发动机，油耗肯定要比其他AT发动机稍低一些的，基本上也得看路况，最开始提车的时候，到城乡结合部跑了跑，最低时行车显示屏显示油耗5.2…
小米777	2017-10-01 发表	优点：发动机好，声音很小很小，几乎听不到，跟我朋友的朗逸比，声音比他小多了，感觉很自豪，而且舒适性好，空间也大，坐在后排还可以巧二郎腿呢。。缺点：最不满意就是车漆比较薄，开出去不知道刮到哪了，回家一看就有几道浅浅的痕迹。外观：外观这玩意是仁者见仁智者见智，也是萝卜青菜各有所爱，只能够说是中规中矩马马虎虎还过得去，算是紧凑级轿车里面看起来比较大气上档次的了，虽谈不上低调奢华，但是作为家用来说很合体面了，并且是有面子也有里子。。内饰：因为不是豪华版，内饰还可以，灰色的，车面台还行，按起来不是很硬，较软。最满意的是空调旋钮，和豪华版尊享版是一项的，就是本来要的桃木内饰没有，是银色的塑料，可以吧，老婆不满意。。空间：空间不用多说，一个字：大，我觉得同级别就新卡罗拉能比了。。配置：我是裸车10W买的比原来刚刚买车的优惠2W多干净非常超值，又赶上国家减免购置税减半，所以也就11W出头全部下地了，非常…
zhangyuezhangyue	2017-09-30 发表	优点：油耗和舒适性。缺点：没有ESP车身稳定系统。。外观：大气。内饰：内饰还比较厚道，做工也不错，车门周边的皮革包裹很耐看和上档次，总体来说内饰的话大部分人是没得什么挑剔的。。空间：：紧凑型车享受中级车的空间。配置：高。动力：动力绝对够用，买这车的估计没一个想要去激烈驾驶吧，舍得给油还是能有点推背感的，起步提速一般，速度悠起来之后加速超车也很爽。。操控：一般。。油耗：油耗不错，可以接受，一般在6.5左右徘徊。。舒适：对我来讲，操控和驾驶满意，对坐过我车的普遍反映来说就是很舒适，空间很好，老婆孩子基本一沾车就睡了。毕竟，轩逸主打的就是舒适，这点不是盖的。
少淝淝	2017-09-30 发表	优点：空间十分的宽敞，油耗极低。。缺点：要说自己的爱车最不满意的一点，就是内饰了，其实买车不可能十全十美，但是老款的轩逸卖了这么对年竟然不对内饰有一点变化，还是那10年前的风格，没有一丝时尚，缺乏时代的美感。能够接受轩逸内饰的消费者，一定很朴实，不会对那一丝时髦的装点有所要求。。空间：轩逸的空间相当大 同级别车型中是最好的，乘坐相当舒适，后备箱空间也大经常放自行车，车内空间也很好，1.8米大个怎么动都碰不到头，后排座椅就是个大沙发，可以翘起二郎腿了感觉相当舒服，喜欢车震的朋友这款车是不错的选择。。动力：动力方面本人不是追求速度的。要不都选择别的车型了。1.6的动力对于我还是够的。每天上下班... 浏览： 3526次支持：1人。操控：油门比较灵敏而且很轻，电子助力方向灵活，开起来很轻松惬意。但是麦弗逊式的独立悬架，后扭力梁式的悬架，注定它不是一款以操控为卖点的紧凑级车，起步提速较慢，转向不…
Tanallen	2017-09-30 发表	优点：大气宽敞。缺点：话说是顶配的，像是顶肺的，原厂都不带上锁自动升窗功能，需加装；还有车漆易花，漆太薄，漆易花！漆易花！漆易花！重要的事说三遍，安全套刮几下都不破，这车漆草过留痕。。外观：比老款的确实进步了不少，好看了不少，经常有些朋友都问，你这是天籁吧，个人感觉倍有面子，心里暗爽。。内饰：基本都是软的，就是气味太重了，2个多月了很难闻。空间：超级大，这都不用说了，相信每条口碑这都是最满意的。配置：非常高，居家必备。动力：爬坡太吃力，ECO模式太菜了。油耗：提车到现在920KM，加了540的油钱，现在估计还能跑200KM，跑了大概300KM高速，其余都在市、郊区跑，算下来大概就是5毛左右，电脑显示综合油耗6.8。油耗整体9分。。舒适：总体感觉还可以，过路肩后排有点颠
0350lcy	2017-09-30 发表	优点：乘坐舒适性很好。缺点：最不满意的就是隔音吧。过个烂路那噪音简直没谁了。。。还有就是油漆太薄了，一碰一个坑。。。外观：初看一般，但是很耐看，越看越中意那种，不像K5，初看很炫，过后觉得很一般。内饰：挺好，09款内饰还是挺好的，不像现在出的12经典那么没有质感。在这价钱里我觉得轩逸内饰还是挺漂亮的。。空间：高大，体型高大魁梧驾驶员最好的选择。。配置：性价比不错，不论是上下班，还是买菜去超市，都是够用的选择。不光空间大，而且后备箱也很大，就证明了是家用的首选，这就是最大的性价比。家里使用的利用率很高，觉得的值得赞一个。而且，买的时候优惠的力度也比较大，一万多，像很多的车型，刚上市一年的时候，并没有这么大的优惠，所以说轩逸还是很实惠的，性价比很高的一款车，良心的卖家，并没有因为销量很高，就存在恶意涨价的事情，值得赞一个，这也是当时主要考虑的一方面，对于一款车，这样已经足够好了，性价比已经很…
liyaoming1215	2017-09-30 发表	优点：宽敞舒服。。缺点：：有影响没雷达有雷达没影响这是哪个脑残想出来的啊！！！！！还有就是安全系数真低，前保险杠里满满的泡沫填充物啊！还有中控放个屏除了倒车基本没什么用，给个导航会死啊！。外观：中规中矩，典型的家用车.13新款的还不错.。内饰：中央仪表盘一般，显示信息极少。仪表盘上方材质是塑料的，门扶手的材质为下塑料，上真皮。挡位附近的深棕色木材质还不错，不会给人很廉价的感觉.总体价位来说很不错了.。空间：同等价位的车，算是领先了。。配置：要看你的定位是什么了，作为菜车。相当不错 值得购买。。动力：油门踏板很软，轻轻一点车子就往前窜。再给油就不怎么给力了，但是中段加速还是很不错的，CVT的变速箱很安静，换挡没有顿挫感。动力家用完全足够，关键还有一个sport按键，按下这个键以后转速会变高，升档很快，加速比起之前也会好一点。。操控：操控咱就不谈了，指向模糊，高速过弯没信心。时速80以上过弯…
shell31486	2017-09-29 发表	优点：舒适省油毛病少。缺点：钥匙，日产太不厚道了，这么个小东西连折叠钥匙都不给。外观：外观总体来说挺满意的，虽然不能给人惊艳的感觉，但很耐看，比老款轩逸犀利很多，老款轩逸看上去虽然很温和，但是肉肉的，新款轩逸变得年轻化了许多，也不会让人觉得不舒服，更没有让人轻易吐槽的地方。。内饰：中控很人性化，用料很多都是软性材料，硬塑料比较少，但是感觉空调键设计的有点落后，有点丑。。空间：轴距2700的车，空间跟B级车差不多，在里面可以跷二郎腿了，家用的话，空间足够，后备箱也很大，可以钥匙遥控打开后备箱，很方便。。配置：对于不抵制日系车的之家车友们来说，这款车值得拥有，对于普通家庭来说各项功能都足以满足日常需求，性价比非常高，这里能给95分，为什么没有给100分，这是为了照顾反日系车朋友的感情，毕竟都是中国人嘛，呵呵。。动力：一般，家用足够了。山区爬长坡的时候稍显吃力。如果银子充足，建议上1.8L，曾…
pengboy	2017-09-29 发表	优点：空间挺大。。缺点：车子略轻，高速行驶似乎有些飘，信心不强；。外观：这个车子的外观除了车头比天籁短了一些，其他几乎和天籁一样了，朋友看到我的车都说小子混的可以啊，直接就是天籁啦！哈哈！外观还是很满意的。。内饰：舒适版的内饰还是可以接受的，我是对真皮座椅不感冒，所以才选了低配。其它差不多百分之90的都是pvc塑料，只是希望日后打理方便一些。空间：大，轴距长。买车前媳妇都没看实车，说老公看上那款就买。提车后媳妇头一次坐上去，就说这车这么大，媳妇怀孕8个月，坐上去特别宽松。感觉空间就是轩逸的最大优点！。配置：买之前对比了卡罗拉，凌派，还有k3，最终还是选了轩逸，毕竟性价比比卡罗拉好，保有量比凌派好。以后维修起来方便，费用也低点。。动力：1.6CVT的动力就差点，起步比较肉，舍的踩油的话动力还是可以了。不过我这边比较多山，要是到乡下地方不是很好，爬坡要是不舍的给油就很肉。。操控：本人以前就开…
zmfj003	2017-09-28 发表	优点：最满意就是空间，大，真的很大，我186调整好之后后面做个170以下的不成问题。缺点：也不是说不满意把，我觉得是以后需要改进的地方；首先就是仪表盘太脆弱了，表面的浮灰我用抽纸轻轻的擦了下，没想到购车还没到一个月的新车，仪表盘的屏竟然被我给擦花了，我不知道其他车主是不是也有遇到过这种情况；第二就是只要发动机熄火了，窗户啊 天窗什么的都不可以关了，必须还有重新启动关闭！有点麻烦；第三就是日间行车灯好像不是自动的，每次都要手动操作！。外观：老婆觉得还行，我开始不喜欢所以选车时没考虑，时间久了，也能接受。。内饰：轩逸的内饰做工就不用多说了，同级别来说，用料绝对属于上乘，全车基本上没有多少硬邦邦的地方，基本上经常会碰到的地方全部都是塘塑或是皮质包裹。只是有一点，仿桃木的内饰对于像我这种年轻人来说，就不太喜欢这种设计了。。空间：本人183CM做前面将座位调好头顶还有4指宽空间，但坐后排自立就顶头…
laofan.la	2017-09-28 发表	优点：最满意的不止1点：1，空间大，我177，体重180，前排头部超过一拳，调整好座椅后，坐后排，腿部可以翘二郎腿。2，车内的静音做的很好，80的速度，车内依旧比较安静。3，油耗真的很低，纯市区，时速在16-18，油耗6.8，这个超出我的预期。4，座椅真的很舒服，无论是前排还是后排，座椅柔软，照顾家人的首选。。缺点：现在还没发现，唯一的一点是纯市区的油耗高达11.6，还是在开了ECO节油模式下测量的，我这边纯市区的环境是人多、自行车多、摩托车多、三轮车多、车多，并且堵车时间虽然不是很长，但是非常频繁，车速基本上只有20km/h左右，也许是车还在磨合期吧，油耗竟然高达十几个点，还没开空调呢！等以后过磨合期了再上传油耗，希望纯市区油耗有所下降。。内饰：车内饰做工还不错，操作台及车门用软塑料。颜色搭配还算不错，偏成熟化。。空间：非常的宽敞，同级别的车中算是比较大的了。配置：优惠完的价格，很不错…
neo181	2017-09-28 发表	优点：给人很舒服的感觉。缺点：标有日行灯的，结果是示宽灯，期待有高手改装一下，估计接一根线连接acc和led灯就可以了。。外观：虽然是几年前的设计，但是一点都不落伍，很精致，也大气。我的车是象牙白，感觉比其他素白色的耐看，漂亮、温馨，只是蚊虫喜欢爬在上面，而且容易脏，有一些不知道哪里来的污点慢慢沉积在车漆表面，只好多清洗。。内饰：还行，能再提高点当然好。就是塑料部分太软了，指甲不小心划到就有痕迹。。空间：本人身高180，体重85公斤基本没什么压力！挺好！。配置：现在应该是不错的出手时候，比之前降价了不少，大城市优惠力度更大。。动力：动力还行吧，满载的时候油门都到底了车子都还不怎么会动。。操控：新手一个不好评论 感觉还可以。油耗：没上过高速，一直在市内走走停停，油耗一直下不去。但每月油钱也就二三百。为什么别人的油耗那么低？。舒适：舒适度满意。座椅真不赖
w77931802	2017-09-28 发表	优点：空间大，舒适性好。缺点：车头看起来好短啊。外观：外观中庸，没有什么亮点。内饰：内饰不错 大部分都是软性材质包裹。空间：空间还是蛮大的。配置：年底购车，价钱有点偏高，不过落地12.5万左右买辆顶配还是不错的了,顶配只比最低配贵了8800,多了那么多配置,相对于某些品牌,日产还是显得比较有诚意.。动力：一般吧，比上不足，比下有余，比个1.6速腾还是绰绰有余的。。操控：转向在接收范围内，悬挂调教适中，后悬挂偏软，感觉有船的感觉，底盘较德系车还是有点差距！。油耗：6.1的综合油耗 超乎预期了 原先预计怎么也得7.5个油 没想到只有6.1 而且确实没有刻意为了省油而高档低俗的开就是自然的行驶 起步5秒之内就能上40迈，60迈过后，发动机转速稳定保持在1500转左右。。舒适：乘座较舒服
dcdb	2017-09-28 发表	优点：车内安静，省油省心！。缺点：红绿灯起步时，要等cvt衔接上速度才能上来，有时感觉cvt打滑，转速都2000转了，就是速度不上来，平时2000转时速都可以达到120km。时速70过弯车会过度倾斜。冬天来了非得要以20码的速度慢悠悠的行驶1公里左右，上下班也就三公里，够悲剧的。。外观：外观总体来说挺满意的，虽然不能给人惊艳的感觉，但很耐看，比老款轩逸犀利很多，老款轩逸看上去虽然很温和，但是肉肉的，新款轩逸变得年轻化了许多，也不会让人觉得不舒服，更没有让人轻易吐槽的地方。。内饰：中控样子还不错，就是配置太含蓄了点，还是自己花钱换了很多东西。。空间：同级别的车来说，暂时没见过比轩逸空间大的。。配置：对于不抵制日系车的之家车友们来说，这款车值得拥有，对于普通家庭来说各项功能都足以满足日常需求，性价比非常高，这里能给95分，为什么没有给100分，这是为了照顾反日系车朋友的感情，毕竟都是中国人嘛…
封号重来	2017-09-26 发表	优点：外观大气，内饰真皮包裹舒适很好，后排空间较大。缺点：动力不足，有顿挫感。外观：比较耐看,属于越看越好看的类型,成熟大方得体.。内饰：总体搭配挺好。空间：空间绝对够用，我1米85的身高，体重75公斤，在驾驶位置调到最低，头顶差不多还有3指的空间，也没觉得憋屈，副驾驶位置就更大了，后排空间方面，腿部空间是没得说的，就是我这个身高在后排的话头部空间紧张了点，都要挨着车顶了，不过也是我本人身高有点高，所以空间是非常大的。配置：比来比去还是它，不错。动力：1.6L 家用足矣，又不飙车，绝对够。操控：经济型轿车谈不上什么操控 但也不赖！。油耗：100公里8.0，是在磨合期，可以接受，以后可能会少些。舒适：没的说了座在车上就想睡觉，车座椅绝对和家里沙发有一拼。
ttee1	2017-09-25 发表	优点：油耗。缺点：燃油经济性不是很好。油表显示百公里9.7个，实际更高一些.本人年轻，车是家里放着不开的。个人开车比较猛，0-100相对而言提速比较快，只有肉人没有肉车嘛.。外观：中规中矩，典型的家用车.13新款的还不错.。内饰：中央仪表盘一般，显示信息极少。仪表盘上方材质是塑料的，门扶手的材质为下塑料，上真皮。挡位附近的深棕色木材质还不错，不会给人很廉价的感觉.总体价位来说很不错了.。空间：：在A级车里算不错了，就是窄了些，新款已经补足了这个差距了。。配置：要看你的定位是什么了，作为菜车。相当不错 值得购买。。动力：动力一般，2.0的CVT提速线性，0-40 2000-2500转比较有力，地板油还是有推背感的...后续动力不足，可能是车辆长期停放的原因，120之后就上不去了。。操控：操控比较灵活，但是40+过弯有明显的侧倾。高速120有些飘，过大车时尤为明显.总体来说不错，毕竟定位就是…
lalalalala13	2017-09-25 发表	优点：舒适、6碟DVD。缺点：说到不满意的话，也只有一点，就是用料做工不是很厚道，车身很脆弱，而且内饰看着不错，有真皮，有木质装饰条，但是中控上竟然都是硬塑料，塑料感太强了。档次一下降了不少！。外观：圆润饱满，设计前卫！。内饰：门，方向盘等真皮包裹，还加入桃木装饰，看着挺高档。中控分布明了，不过硬塑材质大打折扣！。空间：空间表现真的很不错，我178的个儿，坐在前排调到舒适位置后，头部一拳多，然后再坐到后排座位时，腿部空间将近两拳，头部也有一拳多。而且储物空间也不错，手套箱很大，扶手箱也有两层，下面那层深度很不错，并且前排扶手箱前还有一个储物槽，还可以放两瓶水。只是车门的储物盒不是很理想，只能放一些小物件。。配置：在07年当时这个价位的车，它该有的配置它有，别车没有的它也有。而且燃油经济性也不错，配置丰富，性价比高。。动力：2.0动力充沛，CVT变速箱也很好的将动力释放出来，如果是家用的话…
zhangcang0633	2017-09-25 发表	优点：空间够大，后排可以翘二郎腿了，座椅舒适，我不用座套，包裹性很棒，外形时尚，前大灯和后灯造型都挺漂亮，迎合年轻人的口味。。缺点：老生常谈esp啊，头部空间真的差了点，尤其是副驾驶座椅。内饰：内饰用料和做工都很不错，触手可及都是软的，做工精细。空间：车内空间非常充裕，在紧凑型车里表现非常不错，但是车尾箱空间只能达到紧凑型车里的平均水平。。配置：性价比还是可以的，这个价位算是好的了。动力：起步慢点！到上了六十码舍得给油都上了。操控：指向有点模糊，不过这车不是主打运动的，家用舒适度还是够了。油耗：现在一千多公里，降到6.5，大概5毛左右一公里，很满意。舒适：空间大、座椅就和家里的沙发样、呗舒服
haowei0411	2017-09-23 发表	优点：要说最满意的那就是这车太省油了，真的太省了。我开过的最最省油的车。说出来你们或许都不信，夏天开着空调都能跑出5.8的油耗！！！！！实际会多点，也就是6个油！别忘了这是一台1.6发动机的车。油耗是纯计算出来的，不完全是表上显示！可能是MT车型外加手法好。不过论坛也有很多车主表示一直在6个油左右。。缺点：最最不满意的一点就是这车实在是为了省油而不息一切代价啊！！！！！车身的重量减轻不说，电瓶也缩水。看到前保险杠拆掉之后防撞梁仅是一根U型铝合金，那脆弱得可怜的保险杠为长达4米6的接近B级车的车身提供保护。。。整备质量仅1.18吨！！！！！我不得不说，省油的代价是高昂的。但是很多人也在强调车开出来也不是用来撞的。。空间：轴距2.7米 看过的车属它最大了看过 新世嘉·新爱丽舍·菲翔·C50t·悦动·K3。动力：接近12秒的提速并不出色，但也不是非常的逊色。前段加速还是挺有力的，尤其低档高转，…
风雨欲满楼	2017-09-22 发表	优点：除了保养和剐蹭没进过4S店和修理厂。缺点：最不满意的就是悬挂实在是太软了，时速80过弯的时候车身倾斜很厉害，可能跟车身较高有关，时速超过120车子就很飘了。。外观：中规中矩，典型的家用车.13新款的还不错.。内饰：中央仪表盘一般，显示信息极少。仪表盘上方材质是塑料的，门扶手的材质为下塑料，上真皮。挡位附近的深棕色木材质还不错，不会给人很廉价的感觉.总体价位来说很不错了.。空间：前后排空间直逼B级车，但是车身宽度小，所以我猜是门板比较薄。。配置：要看你的定位是什么了，作为菜车。相当不错 值得购买。。动力：动力一般，2.0的CVT提速线性，0-40 2000-2500转比较有力，地板油还是有推背感的...后续动力不足，可能是车辆长期停放的原因，120之后就上不去了。。操控：操控比较灵活，但是40+过弯有明显的侧倾。高速120有些飘，过大车时尤为明显.总体来说不错，毕竟定位就是家用买菜车…
88890ok	2017-09-21 发表	优点：空间十分的宽敞，油耗极低。。缺点：一些细节上做的不是很到位。比如 1.车门上的警示灯开门的时候不能亮，如果晚上开车门不能有效提醒后面来车。2.四个门板的储物空间少，只有主副驾驶位有条窄格，只能放钱包或卡片。3后排座椅不能放倒，这就限制了它的载物能力。4.没有USB接口，只能从AUX口连接到手机听音乐，真的很不方便。这些问题不是只有我一个人反映过，希望厂家能够重视，能够有所改进，我想这也不会增加多少成本。。内饰：内饰温馨和谐，简约雅致，主要以浅色为主，主打的是家居风格，坐进去给人一种舒服.轻松的感觉。车内的甲醛味道很小，整个布局比较合理，中控中规中距，一些设计比较人性化，整体感觉不错。。空间：空间绝对满意、特别是车顶高、这样也牺牲了侧面外观、以及开高速时有横风、或是对面来大车会车时、自己车左右晃。。动力：动力方面本人不是追求速度的。要不都选择别的车型了。1.6的动力对于我还是够的。每…
半山腰儿	2017-09-20 发表	优点：小轩开着真心的省油，乘坐舒适，空间同级别数一数二，媳妇开着很顺手，好上手，不会爆发，一直都很匀称，开着在自己的控制范围，跑长途很舒适，座椅很柔软，正配轩逸这个名字。缺点：提速慢，挂S档只能听见发动机的咆哮，转速表指针上升，而速度上不去。。外观：外观比较中庸，不张扬，没有太激进的地方，符合我80后的个性。。内饰：我选的是浅色内饰，很温馨，毕竟家庭用，黑色有点压抑了（个人观点），缺点是不耐脏。。空间：必须满意。配置：优惠在那，配置少了点但价钱够优惠了。。动力：动力家里很合适，足够，带6个人上坡很轻松。操控：没有操控。油耗：提车开了400公里已经降到7.3，现在开了1800公里，油价平均在7元左右，综合油耗在5.5元左右一公里，很满意，希望换了机油后能有更好的表现。舒适：后排很舒适，前排一般。我老爷子1.70.太胖了，190斤，副驾驶座椅推到最后，仍然不是很舒适，让他去后座了！
256354	2017-09-20 发表	优点：空间 油耗。缺点：车漆薄 真是薄无止境啊 走在砂石路上非常响 无ESP 这个真的很恶心 ESP才几个钱啊。外观：很符合我的审美观。内饰：内饰方面，大多都以软质的材质为主，看起来比较舒适，没有很僵硬的感觉。空间：紧凑型车 里面算大空间的了。配置：买车之前天天上论坛了解，也实地去了好多家4s，最后定的轩轩，老婆相中英朗了，可是那凯越的发动机让我感觉那就是升级版的凯越，反正很满意。。动力：动力稍微有点乏，一是起步时，二是满座时给我感觉稍微有点乏力。操控：基本没有驾驶乐趣、毫无激情可言、什么指向精准那是胡扯！1.8的也好不到哪里去、只适合在路况很好的柏油路上慢慢开！路况不好的地区、想要找驾驶乐趣的请绕道！。油耗：油耗也非常高市区道路百公里8个油。舒适：座椅挺软的，坐上去的感觉要比朗逸、卡罗拉、英朗舒服些；整车隔音也相当好，怠速基本上听不到发动机的声音，高速行驶时，驾驶室里主要是胎噪和风噪，…
哦买噶大	2017-09-20 发表	优点：满意的地方有好几点，没有优先顺序，所以，在这里就一并列出：空间大、舒适度好、安静、黑色显得大气，个人觉得非常适合我的审美观和年龄段。呵呵！。缺点：选的铂金灰，颜色有一点点深，喜欢经典轩逸的灰色。外观：很满意，外观接缝紧密，做工出众。内饰：还不错，多媒体系统用的比较顺手，内饰味道也不重。空间：空间超大，1.65身高调整到习惯的坐姿，后排太空了，即使副价调到最后，那边的空间都还很宽松，翘腿没问题 尾箱很大我很少有机会把他装满。配置：其实性价比这个东西很主观，你认同它了，就觉得它性价比自然高得很了。而我的观点是，同样价钱，它的配置的确比两田一众的高，品牌价值这个东西，现在这个年代不好说，二十年前开台富康或捷达，已经是个超级有钱人，现在开台B级车，别人也不会觉得怎么样，开个奔驰宝马的，回到农村还是带给开车者很大的自豪感的——当然，这也主要是自己给自己的感觉，很多人眼中，车无非就是一个代步工…
群38485896	2017-09-20 发表	优点：外观漂亮和油耗非常的低。缺点：真的要说不满意的地方我觉得就是动力了，起步感觉力不从心，动力肉肉的。。外观：刚开始很不喜欢 感觉太不协调了 有点儿窄 不过现在觉得换可以。内饰：用料很做工总的来说这个价位的车，还是很实在的。空间：大~很大~超级大~买轩逸就是奔着他的空间来的~开着坐着都舒服~家里人都说好~。配置：按现在的优惠力度，难得了，早一年还要14万。。动力：只能说够用，如果想运动足就不用考虑了，家用车足够了。操控：电动助力的方向盘,带来的是轻松的指向,非常好开,刹车的助力也很充足,当然高速中的变向这些就有点乏力咯,不会做到指哪打哪,但是开起来也是非常舒适就对了.。油耗：不是说省油吗，我现在八升了，可能是我开车习惯不好，喜欢大脚油门。高速上最少跑到5.5。舒适：座椅很柔软，像沙发一样，乘坐非常舒适，静音效果也不错，空间够大。
gwdong68	2017-09-20 发表	优点：好像没有。要说就是油耗吧，高速跑过3毛4。用小熊油耗记录。。缺点：后叶子板无衬，行驶响声有点大，无ESP。外观：外观成熟稳重，适合我开。空间：决对满意。配置：超高,除开国产品牌之外,挂了个日产的标,能在这个价位买到绝对超值!。动力：起步时比较肉，但是加速还是很灵敏的，高速超车没有问题。操控：还行。油耗：不提了，5个油。舒适：完美。座椅虽然没有豪华车那种包裹性，但是这是沙发啊！沙发，沙发，说三遍。静音，做得很好，停车怠速，没有声音。只是路过泥泞的地方，泥巴沙子打得底盘好响啊！
zixuanbm	2017-09-20 发表	优点：座椅舒适，空间宽敞。。缺点：车子的避震效果不好，车速上70公里即使在水泥路上也会很颠簸。。外观：：外观，仁者见仁智者见智，个人觉得09款轩逸的外观很饱满，有种厚实的感觉，头灯的设计很好，两个小翘角，让很多新手很容易掌握车头位置。。内饰：：和新款性比较，09款的内饰配色更温馨，更体现了家庭感。做工也精细。进到车内都种回家的感觉很舒服！。空间：空间非常大。拉满人没有问题。配置：在10年时候这个价位购买还算可以，如果现在这个价位的车子选择还是很多的。不过有这个空间和油耗，还算不错的啦，不过车还是薄了点和轻了点，总体还算可以的。。动力：2.0的排量+CVT的组合，加速很线性，只要舍得踩，加速还是不错的。。操控：舒适性向操控性妥协的结果，操控一般，悬挂较软，轮胎195，不适合剧烈操作，但应对日常驾驶完全足够。最值得称赞的是轩逸的刹车系统，均衡有力，不温不火，试过100公里直线地板刹，车子仍然…
(⊙o⊙)	2017-09-20 发表	优点：轩逸百公里综合油耗6.4L/百公里，同事都夸轩轩省油。缺点：驾驶座高度不够，我1.7米上车都感觉有点矮了，最多还剩两指距离，当然座位是要跳到比较舒服的位置，便于观察前方，以利于行车安全。。外观：大气，看久了不烦，耐看型。。内饰：我选的是黑外米色的内饰，比较温馨家用很合适，黑内的比较运动，夏天太热，个人感觉不是很喜欢。。空间：空间十分满意，同级别车型中可以说是非常不错的。配置：由于不是新换代车型，优惠还是挺大力度的，性价比很高。。动力：家有够用，追求速度快感的最好选1.8的。操控：满意。油耗：在可以接受的范围内 7.5。舒适：好
哈尔滨租车	2017-09-20 发表	优点：座椅非常厚实柔软, 外加电动调节.。缺点：动力不足，尤其是起步上斜坡的时候，会很心塞。。外观：比较满意！就是整车缝隙较大且不是很均匀。内饰：内饰我选的黑内，非常满意。软塑料中控台在紧凑型车里很少有的，这点要赞下日产。。空间：超级满意，此级别无人能及。配置：优惠3.6万，还说啥，总共才多少钱的车。动力：动力稍稍弱点，起步要比同类车型逊色点，不过，鱼和熊掌不能兼得，没有办法的事情。。操控：方向盘指向真的很模糊，而且还方向会偏左，真恶心。自从开了这车我就没敢跟人说操控。提速肉，方向差。算了买这车就要有颗静若处子的心态！。油耗：纯室内大约8升左右，高速大约5.8左右，现在行车电脑显示百公里是6.9升。舒适：舒适性不错，也是这个车的优点
wys513	2017-09-20 发表	优点：很舒适，加速很平顺。油耗低。缺点：沙子打底盘响。外观：阿伯车，特别是车头造型。40多岁人开就差不多。我80后严重接受不了，外观我比较喜欢凌派的肌肉感。但老婆大人喜欢它的舒适性，考虑到以后都是她开为主所以就妥协了。。内饰：没什么缺点吧。空间：车身长，轴距大，空间阔，后排可以跷二郎腿。。配置：买这车就是看中的性价比，在我看来这样的价格，这样的做工，这样的配置在同级竞争对手中性价比是最高的了，唯一能和它比比的也只有卡罗拉了，可是卡罗拉的配置略低，所以轩逸完胜了，毫无疑问性价比之王。。动力：动力还可以。操控：一般 过急弯倾斜的比较厉害。油耗：惊喜。舒适：尊享版新增了日行灯。一键启动，后出风口解决了后排炎日的夏天问题
sw8636228	2017-09-20 发表	优点：后排空间大，座椅乘坐舒适，节油。。缺点：车身感觉略微有点轻，车子上如果坐了两个人，那么就完美了。外观：稳重，大气，有质感。老少皆宜，经久耐看。。内饰：我选的黑色好，。空间：大！大！大！重要的说三篇，赶上B级车的空间咯。。配置：在合资里面性价比很高，该有的配置都有，唯独缺少了ESP（为什么我反复提及ESP，毕竟在欧洲它是乘用车的强制性配置啊）。。动力：动力一般，上下班够用。操控：方向盘手感不错。油耗：油耗较低,非常满意.。舒适：真的很爽，座椅就像大沙发，呵呵，不多驾驶时间长的话腰部支撑还是偏软有点小困。后排空间。。嗯，行政级别！
xnlx	2017-09-18 发表	优点：日产的沙发座椅真不是盖的 太tm舒服了 还有这车的隔音真不错 怠速几乎没声 这车跑了九万公里了 之前还是挺省油的 平均6到7 但我换完火花塞之后油耗就上来了 上升到9左右 真是气人。缺点：动力 动力真是太差了 我的车是手动的 相对cvt还有一些爆发力 市内超车油门要踩得深一些才有劲 100以上加速简直虐心 操控是我第二个不满意的点 过弯 变道侧倾严重 但考虑他舒适的份上我还是睁一只眼闭一只眼吧。外观：前头看很经典的日产雷诺风格，侧面看还是那个尾巴很圆润，后面看车有点窄高，好在尾箱比较大很实用。。内饰：轩逸的内饰还是比较精细温馨的，挺符合家用车这个定位的。空间：家用的话还算给力的！176CM坐上去头顶还有一个拳头高 后排就更加不用说了，坐上去还可以翘二郎腿呢 总体来说还可以！。配置：性价比很高，能以A级车的价格买到B级车空间和低油耗的轩逸，我觉得超值。。动力：1.6的动力较弱，提速表…
哈哈162	2017-09-17 发表	优点：空间非常不错。。缺点：稍显瘦高，风大有点飘。科技天窗版竟然没有导航仪，买后还要再配，不理解。。外观：中规中矩，典型的家用车.13新款的还不错.。内饰：中央仪表盘一般，显示信息极少。仪表盘上方材质是塑料的，门扶手的材质为下塑料，上真皮。挡位附近的深棕色木材质还不错，不会给人很廉价的感觉.总体价位来说很不错了.。空间：该车用途主要是上下班代步，轩逸空间优势明显，整体宽敞，尤其是后排腿部空间较大，不过横向宽度较窄。总体感觉这车座四人就绝对够用，不影响舒适性，空间满足个人需要。。配置：要看你的定位是什么了，作为菜车。相当不错 值得购买。。动力：油门踏板很软，轻轻一点车子就往前窜。再给油就不怎么给力了，但是中段加速还是很不错的，CVT的变速箱很安静，换挡没有顿挫感。动力家用完全足够，关键还有一个sport按键，按下这个键以后转速会变高，升档很快，加速比起之前也会好一点。。操控：操控咱就不谈了…
babyxmm0541	2017-09-17 发表	优点：性价比高，最近优惠幅度比较大朋友们可以下手。。缺点：不满意的地方就是车灯了 别的地方还没发现 至于异响 烧机油等 我的是新车 还没出现过这种问题。外观：很不錯,夠穩重,大氣.什麼人都適用PS:很多人都說這是中年人的車,但是我覺得年輕人開也不錯.外觀也挺運動的。内饰：浅灰色，有家的感觉，说高端、大气、上档次不算过分。我不喜欢黑饰，黑了吧唧的，压抑。网上纠结的只有驾驶侧有一键升降功能，我以为其他车窗不能升降呢，上车一试，原来是按住了就升降，松开就停止。挺好！谁往车外扔个果皮啥的（不赞赏），想开多大都行。这个事太纠结，有点矫情。。空间：长度不错，宽度不错，高度低，座位最低后三指，我172.！！。配置：在選軒逸的時候,有想過本田新出的淩派,就是覺得軒逸的性價比暫時比起同級別的車還好才選擇的他。动力：设计很人性化，空车时选择ECO模式，很省油。满载带着4个大老爷们开着空调，动力输出也很强劲，…
cjmy88gs2009	2017-09-17 发表	优点：省油，耐看，大气。缺点：新车味道太大，中控台有异响。外观：新轩逸对于经典轩逸来说，有了质分飞跃，换代改的比较多，车型很饱满，款式新颖，前脸都是家族脸，外观很像新天籁，大灯很帅，可惜不是标配LED大灯，要顶配才有，后灯则很给力是LED灯。。内饰：比老款轩逸进步了很多,中控台设计的科技感很足，并且恰到好处地向主驾驶倾斜了一定的角度，内饰材质软硬度适中，基本达到了我的预期。。空间：前后空间都比较大，特别是后排，三个大人不挤。2700的轴距真不是盖的，坐过卡罗拉和新福克斯，和轩逸差的多了去了。。配置：对于不抵制日系车的之家车友们来说，这款车值得拥有，对于普通家庭来说各项功能都足以满足日常需求，性价比非常高，这里能给95分，为什么没有给100分，这是为了照顾反日系车朋友的感情，毕竟都是中国人嘛，呵呵。。动力：动力就不是日产的强项啦，1.8还好起步还行，但要给油大点，用CVT波箱都是这样的起步…
古姿	2017-09-16 发表	优点：车内空间大，油耗低，乘坐非常舒适。缺点：要说自己的爱车最不满意的一点，就是内饰了，其实买车不可能十全十美，但是老款的轩逸卖了这么对年竟然不对内饰有一点变化，还是那10年前的风格，没有一丝时尚，缺乏时代的美感。能够接受轩逸内饰的消费者，一定很朴实，不会对那一丝时髦的装点有所要求。。内饰：上面说了、内饰我满意、100分的话我给90.温馨、经典、耐看、协调、特色、标志性美。空间：挺宽敞的，我180的大胖子坐着开着也挺舒服，。动力：用了不到一年的轩逸，动力的感觉只能用够用表示。其实买轩逸的人都不是太追求动力澎湃的，很多都是稳稳的在那行车。对于日产这台1.6的发动机参数应该用平庸表示，没啥值得夸耀的地方，配合5速手动变速箱，既不会感到吃力，也很难享受风驰电掣的感觉。总之，在动力方面绝对对得起选择轩逸的消费者。。操控：对于一款家用轿车来说，一个不是很会驾车的人 来说操控不是很突出的啊 够用就行…
兴@风@作@浪	2017-09-15 发表	优点：现在跑了4000+公里，每次都是加200块的油，然后能跑550+公里，前提是不开空调情况下，相当的省油！。缺点：温度低于10度会有CVT变速箱冷车保护，500米才解除。CVT在40码有口哨声。晚上开车灯光太暗，全系不带ESP。外观：这个看个人喜好吧，我觉得45度角非常大气，像天籁，后边看，轮胎偏窄了。整体来说，比较满意。。内饰：软塑料，皮革用料多，显高档，接封小，工艺满意。。空间：足够大了，我看凯美瑞也就我这水平。O(∩_∩)O~。配置：很高。较豪华版多了自动空调、无钥匙进入、一键启动和后排出风口，价格才高出2800元，个人认为这款尊享版性价比绝对高。。动力：代步足够，不适合飙车。操控：转向指向性不是太好 以前开的是大众车 但是方向更轻 开起来比较舒服 底盘也没什异响 高速最快140 感觉可以接受。油耗：油耗非常满意，天天在市区开油耗不超过7个，很好。。舒适：座椅舒适，打孔座椅透气…
明白一	2017-09-15 发表	优点：外观大气，10.5万的车价很值，有自动恒温空调，不论春夏秋冬使用都很爽，座椅舒服，软绵绵的，拥有一种家的感觉，内饰精致漂亮，特别是木纹，很显档次，邓禄普轮胎安全舒适，一键启动无钥匙进入即方便又可以装逼，钥匙放包里基本没拿出来过，隔音好，后备箱空间喝乘坐空间大。。缺点：最不满意的基本上没有，要非得说一个的话应该是价格吧，我们这边小城市优惠没有上海广州那样的力度，所以说性价比稍微低点，但是同级别比起来算优秀的了！。外观：比较大气。内饰：最满意内饰。空间：很满意。配置：提车时优惠力度不小,物有所值。动力：没开过其他的车，感觉还行，点了油门就有反应，舍得给油超车不是问题。。操控：方向盘依然很轻便操控，比大众丰田同等级的方向盘要好。。油耗：市区市郊各一半，新车500公里7.2算可以了。。舒适：隔音效果一般，舒适性不错。
yzw100973	2017-09-14 发表	优点：空间大，外观耐看，省油。。。。。缺点：没有ESP ASR 扶手箱太靠后。外观：外观比上一代要感觉运动，前后车灯还是识别该车的重要标志，不过觉得大灯不亮，过段时间去升级透镜。。内饰：中控台及门侧面全软质，手感不错，么事就按一按。。真皮座椅，直接用。不用座椅套。。空间：能够满足家庭需求，乘坐空间尚可，如果后面坐超过3个人就很难移动，后备箱基本够用！。配置：个人认为相当高的，特别是促销降了2万多很合算；。动力：加速一般，没有什么激情，也不会有什么感觉很慢。操控：：指向性很好，指哪儿打哪儿，哈哈！。油耗：目前油耗6L，80%是高速路，所以油耗比较低。。舒适：五星级豪华移动座椅，有后排出风口，自动空调，完全是高端大气上档次
ymfsgfyqy	2017-09-13 发表	优点：后排空间打，舒适性良好！。缺点：只有四个档，更不满意的就是车的悬挂，板车啊！！！。外观：由于轴距比较的长，车就显得挺大气的、很稳重的感觉，比较符合大众的审美观。。内饰：轩逸轩逸，车的名字就包含有安逸的意思，就是说车开起来舒适安逸，特别值得一提的是，非常舒适柔软的真皮座椅，就算是长途旅途，也不觉得辛苦的做工精致，材质较软，沿袭了日产车的一贯风格，颜色温馨。仿桃木的部件挺不错，仪表盘、CD、空调等部件做工精细。。空间：空间倒是挺满意的，后备箱够大，后排够宽敞，也就是前后够长。前排有点矮，稍微坐正点有点局促，后排坐四个人就有点拥挤了。。配置：出众的空间和舒适，少了运动的激情，只能说是仁者见仁智者见智了。。动力：起步和超车时总是慢半拍，发动机转速攀升的不是很迅速，深踩油门，变速箱降档也不是那么积极，总是思考一会儿人生再完成降档。不过对于家用来说，还是够用的。慢慢开呗。。操控：轩逸车的操控性…
hrbd123	2017-09-13 发表	优点：舒适。缺点：方向盘路感不是很好，另外后悬挂不是独立悬挂，过颠簸路面时不是很好。。外观：时尚 线条也比较优美 和 老款对比就是 一个小伙和中老年的比较 最大的亮点是尾灯 采用了LED灯 配合灯的造型 屌爆了 近看 比较大体 但 距离远 看到就变成好小气了 如果车头能长10CM的话 感觉应该会不同 还有就是 车头的弧度太大了 侧面看感觉怪怪的。内饰：内饰给人一温馨的感觉 ，或许这也是日本车一贯的作风吧，米色内饰确实很棒，再加上桃木条纹的装饰条，让人耳目一新，还是那句话，就跟做在家里沙发似的，很舒服。空间：超级舒适.。配置：在10年时候这个价位购买还算可以，如果现在这个价位的车子选择还是很多的。不过有这个空间和油耗，还算不错的啦，不过车还是薄了点和轻了点，总体还算可以的。。动力：：2.0+CVT的动力组合配1.28吨的车身，驾驶时很轻松，只要稍微多给点油就有了推背感。无论是正常的行驶还是…
polo_3124	2017-09-13 发表	优点：空间大。缺点：手动变速箱在怠速空档情况下存在滚珠声。。外观：这个的评论就必须很主观了，因为审美人人不同。最初看上轩逸也是因为一部分外型因素，大气的车身，大气的前大灯，大气。。。。。我只能用很多大气来形容它，因为它就是这样一辆车，紧凑型的B级车。。内饰：浅色内饰很显脏，手挡的没有中央扶手，后排没有出风口和杯架。。空间：空间不错，一开始不懂车。买车的时候是朗逸和它选1个，感觉轩逸头部空间更好点，就选了她。。配置：这个价位很难评论性价比，如果按照经济舒适性来评论的话，它真的物超所值，因为后期费用确实低很多！！！！！但是如果按照同级别（紧凑型）其他小排量来说，它还是略贵了一些，但比同排量的话它比其他车型更有竞争力！！！！！。动力：对我来说有足够了，甚至在市区都有点过剩了，以前都开的什么小货车、皮卡、面包，在市区感觉加一点油“噌”的速度就上去了，真怕超速。高速轻松到140，感觉油门还有三分之…
zhangle002	2017-09-13 发表	优点：我买车主要就是为了代步用，这动力完全够了，非常的喜欢。最满意发动机的声音，不仔细听几乎听不到，座椅十分舒服。缺点：没有发动机防盗，如今七八万的国产车都有的功能，1.6手动舒适版居然没有这功能，确实很坑，为了不破坏电路，我也没有做防盗升级，所以有时候停在外面还是挺担心的。。空间：空间十分宽敞，本人180CM的身高，前面调好坐姿，在坐到后面感觉一点不会感觉到拥挤等不适的感受，大赞空间。后备箱绝对够大，出门自驾什么的完全可以。。动力：1.6手动，个人感觉还算有劲，超车什么的一般没问题。但是跑高速超过110感觉发动机就吃力了，明显的咆哮声都变了，80-95又省油声音也柔和。所以这车在城市周边跑环城高速最合适了。。操控：家用挺适合，驾驶起来感觉挺轻盈，估计跟轮胎窄有关系。轮胎窄没敢急速转弯，怕抓地不牢失去平衡。方向盘在打死的时候会有咯噔一声，貌似对转向不好。所以基本快打死的时候就不在动了。。…
aabb008	2017-09-13 发表	优点：发动机系统稳定，油耗低。。缺点：底盘有点太高，感觉像个驼背的；还有中控有异响；车身太窄！。外观：外观不是特别的突出，太成熟了，不太适合年轻人开，但是30岁以上的人开给人以很成熟的感觉。而且外观很圆乎乎的，像面包一样，估计是有人喜欢，有人不喜欢！有点太沉稳了，但是没有天窗，有点不上档次，要是高配就好了，但是高配性价比不是特别的高。内饰：内饰做工很好，很不错，有家的温馨感，而且没有很多硬塑料，都是软质的材料，不怕碰，这点是很好的。还是暖色调，不是冷色调，很安全的感觉。而且即使是中控台上面是用的是硬的塑料，但是并没有给别人留下廉价的感觉。空间：大，同级别表现不错。。配置：那是第一次买车。美哦与经过下昂西对比。买之前就是多看了思域，也试驾了，但是由于空间问题，Pass.当时真的不便宜，现在的轩逸值得购买。性价比是肯定高的，耐操，大空间，合资车，不算大的油耗，2700的抽距。。动力：一般般，…
hsgdfgdfg	2017-09-12 发表	优点：油耗。。缺点：动力，车上要是满员的话基本上就是车主们经常说的‘踩油不走道’了。。外观：第一眼看到新轩逸，就喜欢上了，完全就是小天籁，而且耐看，不像新卡罗拉那样，开始觉得很惊艳，但看久了就觉得没那么好看，而且新轩逸的设计使得整辆车显大，数据跟卡罗拉差不错，但是看起来就要比它大。大灯下面的小泪滴竟然只是示宽灯，这个有点不爽，为什么不直接做日行灯呢，还有近光像1.8顶配那样加个透镜那就瞬间高大上了。内饰：还可以。空间：2700轴距，紧凑车数一数二的后排空间。配置：总体性价比很高。操控：我还是新手，不懂什么操控！反正开着还行！！！就是过弯车速超过40就侧倾严重！！！。油耗：油耗要重点说一下：由于上班不到两公里，我一般是预热一分钟起步，一公里左右过了低温保护，刚能加速就到公司了，这样开车油耗很高，达到12个了，我认为这是我个人原因。周末陪女儿是学舞蹈，开起来瞬时油耗很低。我希望也能达到车友说…
世嘉我喜欢	2017-09-12 发表	优点：最满意还是油耗啦，跑了快两年42000㎞，现在油耗低到6.6每/百公里，自己平时上下班不怎么堵车，加上经常下县，走高速比较节油吧。当初买车时候，工信部给的油耗是6.5L/km,加上自己开车比较爱惜和规范，所以车子油耗是大亮点。。缺点：1.6L的动力配上无级变速传动结构的动力总承动力明显不够，加速还不如1.2T的车子。。外观：满意居家好男人，不属于运动派，家用车就这样了。内饰：中规中矩。空间：坐在后排都能跷二郎腿。配置：在同级别车型里性价比应该算是很高的了，饱满，。动力：小轩轩啊小轩轩，你这魁梧的身躯，1.6L用在你身上真心不够啊，特别特别就是满载的动力啊差劲着呢！1.8的应该没有这样的差吧！不过为了节油，厂家给你配套1.6L的心脏也好了。。油耗：目前是7个，还没出磨合期呢 油耗还是比较满意的。舒适：座椅舒适应该同级别最强了吧。隔音也很不错。
嘉旅	2017-09-12 发表	优点：不止一点，最满意的地方有几点，油耗，说实话这车油耗真的很低，行车电脑显示是6.2，我估计的话是6.5左右，在南宁到处修路的情况下，已经不错了。第二是隔音做的不错，怠速几乎没有什么声音。第三是座椅很舒服，移动沙发名不虚传，呵呵。缺点：动力方面实在是让人感觉不够给力，由于经常跑二环感觉肉肉的，提速有点偏慢，可能磨合期，开多了会好点吧。而且最近天冷CVT低温保护也有一定影响。。外观：外观漂亮，大气，时尚。内饰：一般.空调变换的按钮实在老气。空间：很大。配置：总体还行，就是没有后防撞梁和车身稳定系统让我心里咋都不爽。动力：感觉还不错。。操控：操控性还行吧，刹车肯定没有马6的好啦，买车其实看什么用途最重要，喜欢飙车的话就操控方面多考虑下，我主要是商务上下班而已，觉得也马马虎虎凑合，开几年卖了再换一台呗。。油耗：这个还是比较满意。舒适：对于这个级别的车来说，舒适性绝对一流了，座椅很软，但是的确…
ms神仙	2017-09-12 发表	优点：空间 外观。缺点：操控，想感觉驾驶体验的请绕行,。外观：银色真的很耐脏。我都一个星期没动车了，太原灰尘大，车身不摸根本看不出来有厚厚一层土。汗个！外观中庸，属于看得过去。大灯不是很亮，没透镜，黄光挺散的。。内饰：米色内饰不耐脏，设计的按钮都在舒适使用中，黑色的内饰就很好了，商务感十足，一点不像10几万的车。储物设计还是有提高的地方，每个人的习惯不同！。空间：我和媳妇都是1米7多的身高，不论做前排还是后排都不会有压抑的感觉。后排的头部空间真心大，我上身长，坐其他车都要弯着腰，坐轩逸不会。打算这个月入手A4L,很担心它的空间。其他同等级的车也开过一些，就空间而言，轩逸绝对是排名靠前的。。配置：对于价格在8万左右，合资车，紧凑大空间还有谁？这个价位的骊威停产了、本田的飞度和锋范绝对小一号，手挡还没收音机、韩系法系的也都看过了，最终还是觉得轩逸的性价比应该是最合适的。。动力：一般，毕竟1.…
xiaoban27	2017-09-11 发表	优点：车子大，还省油，坐着舒服。缺点：方向指向较模糊，不过咱又不赛车，日常使用足够了！。外观：这个的评论就必须很主观了，因为审美人人不同。最初看上轩逸也是因为一部分外型因素，大气的车身，大气的前大灯，大气。。。。。我只能用很多大气来形容它，因为它就是这样一辆车，紧凑型的B级车。。内饰：一般。米色内饰很有家的感觉，中控的塑料有点让人不爽，不过也无伤大雅。。空间：很大很宽，后排座成年人可以跷二郎腿，长途跋涉一点也不疲劳。配置：这个价位很难评论性价比，如果按照经济舒适性来评论的话，它真的物超所值，因为后期费用确实低很多！！！！！但是如果按照同级别（紧凑型）其他小排量来说，它还是略贵了一些，但比同排量的话它比其他车型更有竞争力！！！！！。动力：1.6的动力中规中矩吧，反正拉这么个车不轻松也不费力，个人感觉貌似60过后的加速要比之前来的快，不知道感觉的准不准，最快的时候是拉了三个人，跑到190多点…
笨熊骑士	2017-09-10 发表	优点：经济。缺点：说实话，合资车的异味有点大，买了很多竹炭包放在车里面，测量到甲醛检测仍然是比较高的。。外观：外观这玩意是仁者见仁智者见智，也是萝卜青菜各有所爱，只能够说是中规中矩马马虎虎还过得去，算是紧凑级轿车里面看起来比较大气上档次的了，虽谈不上低调奢华，但是作为家用来说很合体面了，并且是有面子也有里子。。内饰：内饰用料非常讲究全是软唐塑，包括门内边上部分，用料讲究做工扎实，装配的塑料件也是严丝合缝，有美观线的位置也是粗细均匀一致，线条优美。。空间：空间感觉挺足够，177的身高，在里面驾驶完全没有感觉到任何拘束。后尾箱也足够日常使用。配置：我是裸车10W买的比原来刚刚买车的优惠2W多干净非常超值，又赶上国家减免购置税减半，所以也就11W出头全部下地了，非常超值，给力。。动力：虽然是1.6的发动机，但是动力还是不错的。不管是平地，还是高速，都没有肉的感觉。。操控：过弯不是太平稳 ，但是…
TAsharp	2017-09-10 发表	优点：座椅舒适，操作容易上手。外观大气。。缺点：1、车钥匙不只是简陋是丑陋。 2、电瓶竟然用的是湿式的不是免维护的并且容量还很小。 3、空调按钮在这里鄙视一下。 4、操控对于我个人来说，真的很一般。 5、后悬挂过减速带的时候，感觉会蹦起来。 6、储物格太少。。外观：铂金灰低调，耐看。内饰：比较温馨，适合我们30多岁的人。空间：满意。配置：还可以。动力：有点差.市区够用.我都没有开过EOC。操控：这个车 谈不上操控。油耗：非常省油，个人习惯7.4。舒适：真皮座椅坐着很舒服。整车的隔音效果值得赞一下。过减速带的时候车很柔软。家用车我很满意。
8229988	2017-09-10 发表	优点：我买的是14款的，所以那两个掉档次的缺点已经改了（洗衣机按钮，电动车钥匙）。最满意的当然是空间了，其次就是舒适性，这样的价格这样的车，已经相当知足了，而且省油，这是重点。。缺点：10多万的车我觉得应该配置个折叠后视镜阿..自动空调..这个比较失望。外观：外观较为大气，不少人觉得就是小天籁，跟经典款相比更加大气，特别是尾部的处理，后尾灯的造型，前面 就较为圆润了，整体线条比较流畅，男女都适合开的一款车。。内饰：内部装饰简洁大方，色彩自然流畅，我很喜欢。空间：空间很大，在同级别轿车中，他的空间算是数一数二的了，总之空间很满意。配置：性价比那是不错了，超高的。动力：1.6的动力跑平路那没的说,也许是还没出磨合期,不敢使劲踩油门的原因吧!上坡的时候动力还是觉得有点不够!也许出了磨合期会好点!家用的话,1.6的动力足够了.。操控：转向一般般，底盘软软软。油耗：这也是我当时卖他理由，别的车我在…
ceciljiang	2017-09-10 发表	优点：车里如沙发，静音也很到位，空间足够大。。缺点：离合接触点有点难掌握，原厂手刹偏松，已经返回4S调试，拉4格足够卡住车子。外观：萝卜青菜，各有所爱，就我而言，我觉得车身线条很漂亮，车前后灯也好看，不另类但也绝不守旧。。内饰：浅灰色，有家的感觉，说高端、大气、上档次不算过分。我不喜欢黑饰，黑了吧唧的，压抑。网上纠结的只有驾驶侧有一键升降功能，我以为其他车窗不能升降呢，上车一试，原来是按住了就升降，松开就停止。挺好！谁往车外扔个果皮啥的（不赞赏），想开多大都行。这个事太纠结，有点矫情。。空间：空间是强项，但是车身有点窄，后排只能做三个成人，。配置：在選軒逸的時候,有想過本田新出的淩派,就是覺得軒逸的性價比暫時比起同級別的車還好才選擇的他。动力：1.8动力很充足，城市跑足够有余，提速迅猛。操控：一般，毕竟不是以操控而出名的。油耗：目前跑了2300，综合油耗6.3，其中有1000公里的高速路…
山地猩猩	2017-09-09 发表	优点：电动座椅。缺点：原车没原装导航升级，D挡动力不足。驾驶位座椅偏软，屁股就凹进去，弄到经常腰有点酸疼。米色座椅不耐脏，用湿布擦去擦不掉。A柱偏大，过弯视野不好看。后排不能放倒。。外观：可以接受，大体。内饰：塑料感和桃木的廉价感,就单纯内饰负分!。空间：最满意的就是空间大 后排坐杠杠地。配置：这价位能买到，性价比非常高。动力：1.6 不开ECO的情况下 动力相当不错，打开ECO油门再狠点踩，起步是反应慢点。。操控：一般没有突出优点。油耗：自动挡这油耗不错一箱油二百多一点跑五百公里吧。舒适：不愧对沙发厂称号，隔音不错，经常忘记熄火。
qiuyua	2017-09-09 发表	优点：座椅舒适起步灵敏油耗满意。缺点：1.6的排量加上cvt加速有点慢。内饰：就那样子吧，想更上档次只能改动部分内饰。空间：空间比较大，很不错。。配置：可以。动力：动力够用，不过20Km/h之前提速稍有点慢，但是油门使劲踩，转速超2000的话，提速相当迅速，高速上超车也不吃力。。操控：车子好开，方向盘转向轻巧，市区开舒服，不过上了高速就有点太轻的感觉。油耗：油耗平均6.6吧，因为刚跑500公里，应该不是很准。。舒适：之前有看过胖哥阿力试车轩逸的评测视频，对这款车的座椅是赞誉有加，去商场实地考察，两万元的座椅能有这个舒适度。
简约2006	2017-09-09 发表	优点：外观不错，越看越喜欢。缺点：最不满意就是车漆比较薄，开出去不知道刮到哪了，回家一看就有几道浅浅的痕迹。外观：这个车子的外观除了车头比天籁短了一些，其他几乎和天籁一样了，朋友看到我的车都说小子混的可以啊，直接就是天籁啦！哈哈！外观还是很满意的。。内饰：内饰用料非常讲究全是软唐塑，包括门内边上部分，用料讲究做工扎实，装配的塑料件也是严丝合缝，有美观线的位置也是粗细均匀一致，线条优美。。空间：空间绝对可以，在紧凑车里估计就数轩逸空间大了，三世同堂无压力，自驾游后备箱还可以放好多吃的喝的。。配置：我是裸车10W买的比原来刚刚买车的优惠2W多干净非常超值，又赶上国家减免购置税减半，所以也就11W出头全部下地了，非常超值，给力。。动力：动力一般！毕竟他是以舒适性及大空间为卖点。相信大家也不会太苛求的！。操控：当车速到了100-120没有感觉方向跑偏，就是拐弯的时候侧倾明显，所以在打算安装防侧倾…
FIT073	2017-09-09 发表	优点：省油 舒适 平顺 安静。缺点：横向空间只有1700mm，看起来好瘦好高，当年也是忍住了这个缺点。。外观：外观不出众，唯一屁股还能给我一点感觉，车的侧面是我最喜欢的了，大气优雅。。内饰：内饰给我一种家的感觉，总体感觉还不错，中控布局良好，功能按键一目了然，桃木装饰是我最喜欢的，真皮的覆盖率也是同级别中比较厚道的了。。空间：空间相当大，特别是后排空间，虽说是一款紧凑型车，但是从空间看来，很像中级车的感觉，跑长途，坐在后排的人，感觉很舒适，腿部空间也很大，让后排乘坐的人不会感觉很拥挤。配置：性价比听4S店员说也比较高的，但不知道是真还是忽悠我。呵呵。动力：起步偏慢，没有什么推背感，但中后端的动力还是挺充足的，油门有时反应快有事反应慢的，是不是天气原因啊，高速超车表现平平，还是我油门踩的不够深呢？。操控：这个只能说比较一般了，急弯的时候的侧倾让我以为车都要翻了，高速风大的时候也很不控制，方…
mmyy15	2017-09-09 发表	优点：空间很大，操控顺手。缺点：车漆挺薄的。。没有ESP。。然后是动力吧，平时一个人开没什么，有时一家人满载，总是差点意思。。外观：很好看。内饰：内饰都是温馨为主，不时尚。空间：对于紧凑型的汽车来说空间挺大的。前排 后排 后备箱都挺大。就是副驾驶位置高度太高不能调节。配置：价格也还可以，因为没有导航，送了个导航，送了行车记录仪，白色的车，比较喜欢。动力：一般生活足够了。操控：之前开的车型不是很多，很难作比较。只是听网上说轩逸的操控一般般，毕竟操控不是它的强项。。油耗：油耗比较满意，但是前阵子有点怪，700公里时，突然油耗变成了8.2，跑了高速又降下来。现在跑到了1800公里，我一般是三分之二的高速，三分之一的城区，综合路况油耗是电脑显示6.1L，我第三箱油还没跑完，初步估计实际油耗是7L，现在93油价5.51，还是控制在0.4元每公里，比较满意。。舒适：除了后轮悬挂以外，其他均满意
hongdongchen	2017-09-09 发表	优点：空间大，轴距2700，坐后面可以翘二郎腿。。缺点：新车天窗渗水，4S点说正常，。外观：可以，挺大气的，适合男士开。。内饰：尊享版，到处是软性材料，到处是真皮，浅内饰，很家具范，也很舒服，不压抑，不过我还是喜欢黑内饰，老婆大人不在我才说的。希望她没看到这篇东西啦。。哈哈。空间：本人183cm，前后左右都很宽敞，就是头顶有点紧张，行李箱空间大，我家大号婴儿车很轻松放进去，开过英朗，那座位太小还很硬，再坐回轩逸，那感觉只能偷着乐～。配置：物有所值。动力：可以接受。操控：转项精准度高，乘坐舒适，隔音好。。油耗：综合8个。舒适：真皮座椅很舒服，移动沙发名不虚传，隔音也做得非常好。
lyweoo	2017-09-08 发表	优点：空间大，坐着舒服。。缺点：后悬挂太差 好像板车。外观：外观大气，有点像天籁，所以也有小天籁之称，不知道的人还真以为是天籁呢~。内饰：黑内真的很不错。。空间：还可以，但是后座不能放倒比较可惜。还有就是副驾驶座因为不能调高低有点顶头。。配置：这个价位你说很高的性价比也不太可能，1.6自豪，没有电子稳定系统，没有一健起动，等等。。动力：CVT启动是比较肉的，但开起来加速很快，轻点油门提速很快。。操控：操控舒适，方向盘很轻，很舒服。就是加速方面差点，难怪这么多人买了1.8的。油耗：油耗跑市区才7个油，高速6个，或者才5.5个油。很喜欢，油耗很给力。。舒适：同级别应该最高分吧。很多车都坐过，也开过一些，轩逸最舒服。睿翼跟轩逸一比简直就是板凳（无恶意）~~
立夏春光	2017-09-08 发表	优点：空间！绝对是空间！其次就是油耗！。缺点：最不满意的就是日本车的通病油漆薄！还有就是她油门和刹车那是裸露的！在就是她A柱那里有点挡视野！。外观：大气。内饰：：要是有黑色内饰就更好了！。空间：感觉还行，也就前排空间小点，但后面还行，所以总的还不错。。配置：性价比很高，家用轿车首选轩逸。。动力：《足够》日产黄金动力组合综合来说还是不错的，相比于同级别1.6水平绝对在中上等了，不是传说中那么肉，个人觉得不管是市区还是长途，虽谈不上澎湃刺激，但完全够用，加速流畅轻盈，很舒服的感觉。。操控：新轩逸操控性整体不错，转向精准，刹车灵敏，提速没有顿挫感。在同级别车型中，已经属于不错的水平。。油耗：油耗比较满意，在同类车里算佼佼者。舒适：很舒适
jlspyy	2017-09-08 发表	优点：在同级车里空间油耗都不错。。缺点：悬挂软、。外观：最喜欢新轩逸的大灯。内饰：比较大气，就是中控有点跟这个车不太匹配。空间：空间比较满意，坐的很宽敞，有B级车的空间。配置：买时刚上市不久，裸车13.5，在车展上优惠了9000元，觉得还是可以的，当然现在优惠幅度应该大了不少。动力：起步有点肉 红绿灯的时候反应有点慢 不过如果车速跑到60以上发动机就像一匹撒欢的战马 驰骋在你的“战场”上 100以上动力游刃有余。操控：转向还行。油耗：油耗的话就更不用说了,这个是最令人满意的目前还在磨合期百公里才6点多,过了还不更省吗?。舒适：满意家庭用车很好的选择，现在有尊显版的就更好了，自动空调，日行灯，一健启动都有了，超值
速度感	2017-09-08 发表	优点：1、空间大，坐满五个人非常舒适，这也是当初排除其他，非轩逸不可的原因；2、座椅舒适，日产真的非常侧重于乘坐舒适感，移动的沙发；3、外观大气，改款后的轩逸 真的很大气4、节油，没出磨合，市区堵车8.2，看到论坛里6.几的前辈，还是很期待的~~5、CVT变速箱非常平顺，提升乘坐舒适感；。缺点：日间行车灯没有给点亮，空调按钮是洗衣机按钮，太掉档次了！反光镜为什么不是电动的呢！。外观：外观时尚动感，更适合当下年轻人的倾向；。内饰：真皮座椅，赞。。空间：可以说同等价位的合资车三厢轿车里属2012款新轩逸最大了。（个人感觉-。-）。动力：很一般，提速感觉比较肉。操控：轻盈 指向精准。油耗：油耗表现极佳，CVT的优势。舒适：好
wj0208jp	2017-09-08 发表	优点：油耗超级省，静音效果很好，座椅舒服。缺点：动力太弱，超车的时候明显跟不上节奏，可能是排量小加CVT的原因。外观：大气。。内饰：内饰的做工还是很不错的 样子吗比较中庸，大部分人都能接受，唯一的缺点就是颜色太单一了，如果有黑色的就完美了。。空间：空间比较满意，。配置：还好。动力：1.6的动力足够了，又不和人飙车。起步时会慢一点，这和开着ECO应该有关系，其实只要舍得给油，F0也能开出F1的感觉。咱毕竟新车，舍不得暴力。速度到40以上后超车什么的，都很平顺。。操控：操控偏舒适，开起来很轻松，刹车很棒，很自信。。油耗：油耗真的很低，80%乡间公路只有7.1油耗。舒适：没得说。觉得的舒服。可以用心境舒畅来形容。
晓风残月	2017-09-08 发表	优点：舒适度很好.座椅设计舒适.隔音不错.油耗低.样式适合我们中年人开。缺点：洗衣机旋钮，这个必须批评。。外观：中庸平淡，耐看。内饰：1.6的空调面板太丑了，要是改成1.8的自动恒温空调就好了。。空间：相比同款车，后排空间算是大点，但是前排主架在我看来不够用。配置：性价比比卡罗拉1.6还有新福克斯高一点点。动力：我是1.6自豪，感觉在市区够用了。操控：还可以，当然了，与那些上了20W的是没法比的，但是对于家庭用车已经够了。。油耗：油耗还是令人满意的，毕竟这么大的车子，百公里油耗才6个。。舒适：这也是轩逸的强项，坐着很舒服，是为乘坐者而造的车。不是独立悬挂，减震稍硬，过减速带时比较颠簸。
fanshifeng	2017-09-08 发表	优点：油耗低，空间比较好。。缺点：车漆薄。外观：外观很漂亮。很像天籁。。内饰：偏重于居家。改成这个地板纹，有点不爽，要是上黑内的估计会好一点。但媳妇看不上黑内，只能如此了。不过时间看久了，感觉也不错。。空间：必须满意。配置：11万多到16万多，新轩逸的价格可选空间还是很大的，相对一些德系车来说，唯一遗憾的就是全系没有ESP，这点配置比较坑爹，其他该有的还是有的，本人是1.6CVT豪华，落地15W，性价比还可以。。动力：还行吧，只要舍得给油门，动力就上去了。这个要看个人习惯了。。操控：悬挂、底盘还是软肋！。油耗：油耗一般般。舒适：不错，就是有时候过坎子不是很舒服
130158356	2017-09-08 发表	优点：空间大，座椅舒服，油耗比较低。缺点：最不满意就是在开空调后，仅仅是空调一档，在起步的时候明显感觉动力不足。。外观：高端大气上档次。小天籁实至名归，个人感觉比经典的好看。。内饰：协调温和。。空间：空间很大,2.7米的轴距,同级别的车相比,轩逸肯定排首位。配置：同级同价位的合资车里空间最优秀油耗做低，而且CVT是正时链条终身免维护的，性价比我觉得按100满分的话怎么也得值90吧，。动力：不强劲超速的，完全够用。。操控：方向盘很轻，城市驾驶还有原地掉头什么的很轻松，但是指向确实模糊，毕竟不是为了运动而生。油耗：还算不错，4毛钱一公里。舒适：越级了 中级车的享受
jiajia028	2017-09-08 发表	缺点：14改款已经有了很多改进了，现在主要还是安全配置上，如果在这个价位中能多一些安全上的配置就很好了。如果高配中还能有些后视镜加热，DVD导航之类的就完美了。毕竟价钱就在那，也不能奢望太多吧。。外观：一般吧，不算丑也说不上漂亮。内饰：用料做工非常好。空间：乘坐空间宽敞，满意！！。配置：空间，油耗及舒适性注定了它是一部性价比很高的家用车。动力：1.6就比较肉了，不过市区代步家用是完全够用的。喜欢开快车急加速的朋友们就会觉得比较吃力了。。操控：转向很舒服，避震过软，过减震带波动稍显明显；。舒适：真皮打孔座椅，很舒适~
北京小五	2017-09-08 发表	优点：空间大，家里人都比较高，不会拥挤，翘臀让后备箱看起来也蛮大。缺点：钥匙实在太难看了，都没有电动车的钥匙好看！还有就是漆太薄了~。外观：OK!车尾比车头好看，车头比较圆！！。内饰：中控台扶手不可向前调节。空间：我以前开的是景逸，这个竟然不比他差多少，满意。。配置：新车的性价比都不行，。动力：还行，以前开的五菱小面包，与之相比的话，优势明显。目前还在磨合，没有激烈驾驶，动力目前是够用！。操控：操控就很一般。。舒适：空间大加上柔软的坐垫，和家里的沙发有的一拼，1.6顶配额还是真皮，手感也很不错。只不过颜色是米色的，不耐脏。
福建007	2017-09-08 发表	优点：家用，后排空间大。。缺点：1.6CVT空调旋钮好难看，整个一个微型车的面板。钥匙那是相当难看了，有打算改成折叠钥匙。。外观：外观大气稳重，小天籁的名称可不是吹的。。内饰：非常满意，中控软包，座椅舒适度同级别少见。。空间：空间非常大 2米7的轴距 内部空间已经达到B级车的水平了。配置：一般。动力：动力日常使用没问题。操控：操控很舒适，不过没有什么驾驶乐趣。。油耗：油耗6.2满意，我的1.8思域7个油，轩逸这个油耗也满意了。舒适：仿皮的座椅很软很舒服，整车调教偏软，过坑简直是噩梦！！！
renxin2222	2017-09-08 发表	优点：1、省油，市区7.2-7.6升多高速6.4-6.7。比我开手动挡还要省。 2、车内空间大，尤其是后排，可以和B级车媲美。 3、车整体很安静，包括发动机、风燥、胎噪，满意。 4、整体做工很精细，体现出了尼桑的造车水准。 5、沙发很不错。。缺点：动力，不怎么给力，特别是起步。外观：非常好，属于耐看型。比2016款还好看。为什么要停产。不理解。真的不理解啊！。内饰：做工不错。但是不太上档次，控调那快地方真的是太难看了。空间：就是冲着空间买轩逸的，绝对值得推荐。配置：优惠挺大，各种配置都有，主驾驶座椅电动，皮座椅 内饰大面积软皮或者塑料。唯一遗憾的是没有ESP。动力：动力家庭用车足够了，本来最先考虑的是1.8的，但是没有现车，试过1.6后感觉还行。我平时不爱开快车，但只要舍得给油车还是很给力的。。操控：还好，马路很宽，指向的精准度够用了。。油耗：非常满意。舒适：满意，座椅坐的很舒服
大东海001	2017-09-08 发表	优点：样子好看，舒适性很好性价比很高。缺点：日常驾驶地盘还算舒适，小的颠簸都很从容，可每次过较大的减速带时车子的后悬挂都会弹跳的很厉害，经常会咯噔一声，前座无感觉，但明显感觉后面弹一下，很硬的感觉。这时就感觉地盘有点散，不实的感觉，和家里的英朗相比逊色不少。。外观：耐看不错。内饰：用料高档，做工精细，中控台说不上有现代感，不过这车本来也是主打家居生活，很温馨！。空间：买车的时候试驾了N款车，新宝来，朗动，新福克斯，最后小轩在于朗动的终极PK中完美胜出。轩逸驾驶的空间比朗动确实强太多，同是2.7米的轴距，轩逸的空间比朗动着实感觉大出一些。宝来，福克斯更不能和轩逸比了。大空间，必须有！。配置：不是很高 裸车价11万左右的话可能要好些。动力：对力对于1.6车型肉。操控：还不错。油耗：很理想，一般加油300元可以跑650公里。。舒适：舒适性很好，座椅跟沙发差不多，即使开长途也不会感觉累。不平路面…
qhdth	2017-09-08 发表	优点：空间大。缺点：油漆很薄小石子轻轻一沾漆面就有小点了 轮胎处隔音不好。外观：外观每个人的审美不一样，不多说了，才发现后尾灯内侧居然不会亮，是假的装饰用的！！！！还有就是车漆太薄了，稍微一蹭就是一个明显的划痕，白色的车漆比其他的车看着发黄。。内饰：真皮部件略显高档，但塑料件安装的感觉松松垮垮，这个下面再细说。。空间：超大，完全能够满足大家庭使用。。配置：至于性价比，首先外形还不错，应该能秒杀很多中年男人和一些女人们的，家一样的内饰给人一种温馨的感觉。还有那CVT变速箱，这车最厉害就是变速箱了。110的时速，转速才那么的1800.实在是很牛。所以这车的性价比还是中等偏高的，。动力：1.6就那样吧，也不比别人慢多少。。操控：这车子操控没有可比性，CVT属于懒人开的，哈哈。要说操控应该买手动档的。。油耗：CVT节油性还是很不错，7.5吧堵车的时候，不堵车那就7个以下了。。舒适：坐着舒服，噪声…
q1w21q2w	2017-09-08 发表	优点：1.新轩逸最满意的肯定是空间和舒适度了。坐到车里有种坐B级车的感觉。2.油耗表现不错跑了2次高速，平均5.2个油。市区由于还在磨合期，平均7个油，期待后期的表现。3.车内静音效果不错，基本听不到发动机的声音。。缺点：还是大家都谈论的，CVT的动力表现确实不敢恭维，尤其是ECO经济模式开启的状态下动力实在太弱，等灯的时候经常被秒杀！。外观：外观，仁者见仁智者见智，个人觉得12款新轩逸比09款的好看多了外观很饱满，有种厚实的感觉，头灯的设计很好，有眼镜蛇般犀利的眼睛，让人看着有种霸气外露的感觉。虽然整体车身比09款的变短了，但是车宽也加长了，让人觉得更加的大气。。内饰：比较时尚，就是空调面板按钮不太美观。配置：中庸,建议购买。动力：动力不是很够用。1.6的，加上CVT变速，起步比较肉。尤其是上坡时候感觉使劲踩油门，车还是磨磨唧唧的走。上坡的时候就甭想超车了。。操控：不错。。舒适：很好
阿波99	2017-09-08 发表	优点：空间大，油耗低，声音小。。缺点：配置低了点...。外观：外观 新轩逸已经脱离老轩逸那种呆呆的外观，了 变得时尚了。LED后尾灯非常漂亮。。内饰：真皮部件略显高档，但塑料件安装的感觉松松垮垮，这个下面再细说。。空间：买的时候看中的就是空间,进4S店往车里一坐，完全就不想下来了。哈哈。后排空间相当大,同价位车子里面空间应该是最大的,翘翘二郎腿什么的没问题拉。 轻轻松松。 哈哈。配置：家用车来说，这车性价比绝对高，大空间，低油耗，外观又大气，上班送老婆接小孩买菜样样都不误，车的价格也不高，绝对值得拥有！。操控：舒适性好了 操控就差了啊。油耗：油耗很给力，拿到车刚跑100公里左右时显示屏显示油耗11.2，我现在跑了1200公里了（中途跑了一趟高速），显示屏显示油耗9.0，实际我自测的油耗在7个油左右，做完二保应该还要降低点的。真心说一句，这车跑高速真节油。。舒适：移动沙发
jian8812201220	2017-09-08 发表	优点：先开始说明，小弟没什么文化，文章也写的不太好，请大家多多包涵和谅解，我现在就说说用车心得，省油，坐着舒服，开着也舒服，发动机声音小，刚开始我在看了好多同级的车，看了又看比了比，感觉轩逸这车不错，空间大，口碑也好，没出过大的问题，我查阅了2014年的销售排行榜还是没有跌过前十名的时候，总体感觉还行。缺点：灯光不够。外观：外观看着还挺大气的，特别是侧身看。。内饰：内饰软性材质的比较多，就是家居风格，这个价位的一般的也就是家用车，就是浅色的不耐脏啊。。。空间：真的很大，没得挑。配置：这个价位，不错了，销量说明一切。动力：够用。操控：方向盘够轻，转向不是太灵活。油耗：车刚从店里出来的时候，低头一看尼玛的34.5/100公里，加油站去加了油，慢慢就降到了8.4，本人最低时候开到过4.7/100公里，现在仪表显示是5.8/100公里，不知道这算不算省油，平时也没刻意去注意这个！
oloi	2017-09-08 发表	优点：空间。缺点：钥匙太丑，不能折叠，携带不便。外观：非常漂亮。内饰：一般，没有选配，也没有全黑的内饰，现在年轻人都喜欢全黑内饰，希望厂家以后改进。。空间：空间是我最喜欢也所以选择他的重要吗理由之一，同级的车里空间绝对是首屈一指的，前后都OK,忒别是后排真心布错。配置：对于豪华版的车来说,钥匙也不是折叠的,更别说导航一体机,。动力：1.6其实够用了的，只要舍得踩油门，还是挺有劲的，高速上不知不觉就会到120，没有特殊用途的话，1.8没必要，毕竟CVT主打舒适，飙车不在行。操控：毕竟我们用车都是日常行驶，操控性还是可以的，不过高速操控稍微差点，自己开车高速100KM/H就感觉有点飘了。油耗：CVT变速箱、全铝发动机、较轻车身、较窄轮胎还有很多说不上的因素（本人汽车知识浅薄），总之油耗真心低。。舒适：过坎硬邦邦的，差凯美瑞好多，其他和凯美瑞差不多，哦，对了音响不好。
色鬼强忍	2017-09-08 发表	优点：油耗方面十分给力！现在跑了1100公里了算下来一公里5角左右。缺点：地盘太低，有很多台阶别的车都能上，我只能用技术一个一个轮胎找角度上，要是没有足够的空间就上不去了。还有就是没有插卡和USB的接口，都什么时代了，就算没有插卡的，也得有USB啊，厂家是逼我们换导航啊。。外观：外观还可以吧。内饰：不错。空间：空间十分出色，满足一家人需求。我家个人适中，175左右。。配置：性价比比较高 尤其是新款升级以后。动力：加速超车很肉，不过家用还可以。操控：操控挺好的，我也不怎么懂车，只能这么大概的概括一下。油耗：油耗是日系车的优势，6L-6.5L/100KM总体上说是非常省的。还有ECO模式，不过开启后会降低车的动力。。舒适：舒适性很好，车内静音处理很给力，行车关窗基本听不到发动机声音，音响效果也不错，要是能在主驾驶周围增加一到二个小的储物格就更好了，总的来说很舒适。
好利百金	2017-09-08 发表	优点：驾乘空间十分舒适，新轩逸外观靓丽。。缺点：动力吧，如果硬是要找问题的话，但毕竟是1.6排量啊，没办法，建议米够的直接上1.8的，绝对没错。。外观：我选的象牙白！外观大气！就是不耐脏！要经常洗车！多加保养！买来总共洗了五回！回回都是这边洗过那边下雨！怎么老天总和我作对呢？。内饰：较好。空间：较宽敞。配置：超值，同等价位的车没有这款车的配置高。动力：没有网上说的那么差，敢给油动力还是不错的，当然比不了1.8的强劲。在保证舒适性的情况下，这样的动力还是基本足够了，又想省油又想动力强劲，还是去火星找吧。。操控：方向盘指向明确,不过后悬挂实在太差,过减速带弹跳太夸张,一分钱一分货大概就是这道理。油耗：从接车回来以后一直没清零,现在601公里,电脑显示油耗6.6升每百公里。舒适：真皮座椅十分柔软，宽大并且包裹性强，坐上一天的长途也不会感觉浑身酸疼。
efire	2017-09-08 发表	优点：外观时尚、动感、年轻，乘坐超级舒适，油耗低。。缺点：空间小啊，本人185的大汉子，开着确实不太舒服。外观：相比上一代轩逸 新轩逸造型更年轻化了 告别了上一代圆滑的造型 年轻中透出一点运动气息 象牙白比较大气 耐脏 缺点就是补漆比较麻烦。内饰：做工很日式的精细。空间：2700的轴距，前后的空间还是够大的。动力：市区绝对够用。油耗：：非常满意·目前2890公立，百公里油耗7.6。这是仪表盘上显示的·我特意在亮红灯的时候加了100元油，算算在市区，一共是跑了143公里亮红灯·~所以仪表盘上的跟实际的误差0.8个左右。所以·实际油耗是百公里8.4左右。。舒适：很舒适，主驾驶左边感觉不好放脚，感觉窄了一点。后排特宽。
zdbs002	2017-09-08 发表	缺点：动力不够，起步感觉很肉，可能我是一个喜欢起步比较有劲的人，但我绝对不是开车猛的人。唉！车皮也有薄！随便刮下都见底漆，洗车也要小心翼翼！。外观：改款后样子好看不少，像小天籁，贴膜的时候去贴膜车间找车，老爸非要说一辆一样颜色的天籁是我的车。。内饰：内饰都是软材料。皮也是真皮。布局合理，手感不错，。空间：2700的轴距，这个就不多说了。选择轩逸，空间应该是首选。。配置：降价2W绝对高性价比。动力：表现一般，估计是经常跑市内开了EOC模式。操控：采用电子助理，操控起来比较轻，很适合年轻女孩操控。。舒适：和福克斯、长城、长安等系列的车开起比起来4-5小时不会累，其他车2小时腰酸背痛的。座椅舒服
yinw	2017-09-08 发表	优点：空间大，油耗低，驾驶不费力。缺点：动力欠缺，这里给大家推荐1.8排量的，动力应该可以。。外观：比较漂亮的造型，我发现合肥这边大家都喜欢金色的，经常在路上能碰到双胞胎的，大家在车内互笑下，嘿嘿。。内饰：满意，当时买的时候没有全黑内饰很遗憾。。空间：空间很大，185的个子后面能翘二郎腿。动力：动力就不说了，需要时间才能提速。在城市里面没什么需求，在高速就有了。。油耗：现在才开1400公里，从12.8L降到8.6L，市区走得多点，不知道再下去会怎么样了，期待一直降。这车本来就是省油的（网上这样讲的）。。舒适：没的说，沙发座椅杠杠的，我有时候喝酒了让老婆开车，我都喜欢坐到后排去享受一下，哈哈
ggjjkdlksala	2017-09-08 发表	优点：最满意就是空间。缺点：动力不够，起步感觉很肉，可能我是一个喜欢起步比较有劲的人，但我绝对不是开车猛的人。唉！车皮也有薄！随便刮下都见底漆，洗车也要小心翼翼！。外观：外观中规中矩，不露锋芒，也不土，我喜欢。。内饰：内饰一般一般,最不满意的就是日产车的钥匙，真的是太垃圾了！丑的是无话可说！。空间：大大大大大！巨大，比面包车的都还大，前面头部空间我1,7个头完全够用，而且还有很大。动力：提速一般般，踩完刹车踩油门感觉像空挡，不提速。操控：转向精准度很好！路感反馈一般。油耗：很满意 跑了四百公里了 7.0油耗还不错 暗示别人都有六点多的 我还得好好努力 争取跑到六点五。舒适：舒适性很好，不愧叫小天籁
車橆飛輰	2017-09-08 发表	优点：空间。缺点：配置。外观：还可以没那么动感。空间：很大。配置：降价2W多，性价比还是不错的，但是不降价是性价比很低的。。动力：市区开开差不多，CVT提速是真的慢。操控：操控感觉一般了，方向盘太轻了，路感不是很好，不过很适合女性开，当初买新轩逸就是想着老婆也能开开。。油耗：油耗很满意了，市区开现在一直是6.3了，前几天是6.2，非常满意了，开空调的话会高些，网上有人说会达到7L，目前我还没遇到啊。舒适：太舒适的大沙发座椅，不比朋友的索8差什么。移动沙发床的名号不是白叫的。
guangshutang	2017-09-08 发表	优点：外观漂亮、空间大。缺点：暂时没发现。。内饰：内饰比较温馨，比较居家，放东西的细节设计差了些。。空间：前排不顶头，后排完全可以跷二郎腿。天窗采光度不错，适合晒晒太阳。动力：1.6加速太软,难怪4S试驾车不给试驾1.6。操控：：方向盘挺软的·打方向很舒服···地盘对于这种价位的车·算高了·。油耗：很满意 全市区 1公里不到6毛钱 高速上可以跑到5点几的油耗 相当不错了 导致本人一个的油费在650元左右 在有车一族里算是很低的了。舒适：同级别第二（广告法）
我支持奇瑞	2017-09-08 发表	优点：1、空间比较宽阔，无论是前排还是后排坐上去都没有什么压抑感相当的舒服。2、油耗比较满意现在开了7千多公里平均油耗6.2升/公里，1.6排量的同等车型来说没有几个能和它比了，这也符合我们这些工薪族的口味！。缺点：后悬架还是比较硬，过个减速带、坑洼什么的，都要留意这点，不然颠死。还有就是储物空间。但是最最不满意的疑点，这个钥匙，真心拿不出手啊。。。就算是1.8的，或者天籁的，那个钥匙我觉得也长的非常的难看。。。。外观：白色，感觉很上档次，外观也是属于一眼看上而且越看越耐看型，年青不失沉稳。。内饰：木色条纹很是喜欢。空间：非常不错，和朋友的思域卡罗拉相比感觉后排大了很多。。配置：挺不错，主要适合家用。。动力：起步只要舍得给油完全可以！家用我的要求不高！完全可以胜任日常用车！。操控：还可以。油耗：省油是很多轩逸车主非常看重的，毕竟钱都是辛辛苦苦挣来的，比不上两桶油说涨就涨来得快，选轩逸可以…
zhaoshaobo123	2017-09-08 发表	优点：外观不是很突出，但是属于耐看型，不像有些韩系车，第一眼觉得外形很惊艳，可惜看久了就觉得不好看了。各方面都还是比较满意的，这是我的第一辆车，而且是家用车，能遮风挡雨，能带着家人出去游玩，我已经很满意了。。缺点：无一体机，无自动升窗，无报警，LED灯少，皮薄，钥匙丑。外观：新轩逸外观采用日产最新设计理念，和天籁一样采用家族脸谱，简洁亮丽，车身线条优美和谐，后大灯采用的LED灯组，晚上很漂亮。内饰：我这一批车算是幸运吗？没有传说中的洗衣机旋钮，而且中控台也算是大气，有些细节的处理上让我对内饰还是比较满意的。。空间：很大座着很舒服。动力：足够用。。操控：很轻松，只是不带车身稳定系统有点遗憾。油耗：油耗是轩逸的特大亮点，反正我非常满意的，100km5.8L还带空调，赞一个！我一年要跑50000km算一下能节约不少￥！。舒适：当初看车的时候，就是觉得座椅舒服，坐着有种沙发上的感觉，老婆特别喜欢。
xiaoniren	2017-09-08 发表	优点：空间大，油耗低，乘坐舒适。缺点：可能是1.6的排量.动力肉肉的.还有买车时被4S坑死。外观：还行，符合80后审美要求。内饰：用料不错，都是软材质，中规中矩的，个人还是蛮喜欢的。空间：空间比较满意，坐的很宽敞，有B级车的空间。动力：动力比上不足比下有余，1.6的车子，你想他在速度上有飞越感也不可能，你总不能拿2。0。2。4的来比吧。家用很不错了。不过起步还是有点肉的。速度加上去后不错，人要不会满足，总不能又想油耗低，动力又好，车身又重（等等）。 没有十全十美的东西。操控：个人觉得操控性属于中等水平，家用已经足够。。油耗：市区油耗在６．９个，目前市区跑５２００里。加油小票算了一下；综合百公里油耗０．５６毛。。。。１００码左右油耗在降，高速会更低！期待。。。。。。。。。。。。。。。。。。。。舒适：这也是轩逸的强项，坐着很舒服，是为乘坐者而造的车。不是独立悬挂，减震稍硬，过减速带时比较颠簸。
说好不爱	2017-09-08 发表	优点：外形。缺点：由于13年12月的的车，所以，后排出风口减配了，还有，就是，后排座椅无法放倒！。外观：外观偏成熟，也不难看。内饰：内饰很好。空间：满意！后备箱空间够大！由于家里开的有一店面，偶尔需要带带货物，后备箱很给力！。配置：总体还是不错的。至于网上很多人说轩逸碰撞测试非常差。但是本人认为，开车上路安全方面与驾驶习惯有80%的关系。至于另外的20%话中彩票也需要运气，当然的对于开车来讲谁也不想碰这种运气。还是开车注意点，货车离远点。。动力：在市区开ECO起步超车什么还能凑合，高速嘛 还是劝大家关掉吧，到时候连跟车都跟不上。但是在S档下到是挺卖力的，虽说油耗相对会有所增高但是当前的年代哪还有买得起车加不起油的呢？。操控：较满意。油耗：市区目前2300公里油耗7个，全市区比较堵，高速5.4个油。舒适：舒适性是同级一流的，特别是座椅和隔音效果
yummskdjg	2017-09-08 发表	优点：空间大、后备箱大、油耗低。提车后加100元钱的油，跑回家是75公里左右，居然可以跑三趟单边，也就是225公里左右，不过是市郊的路。去提车人比较多，叫几个人进去试，后排可以座三个人没感觉拥挤，还比较舒适。后备箱适合过年回家，太能装了，过年装过一次。。缺点：中控空调洗衣机按钮，以及全系无ESP，不过现款已经改掉了。外观：很好看，线条很流畅，远看很像天籁，(*^__^*) 嘻嘻……。内饰：内饰一般，在此价位的内饰还可以。空间：非常满意，。配置：日系车比较省心，因此跟其它车系比的话，还算不错的。。动力：1.6为油耗来的，不做比较。操控：完全不错，配备了电子助力转向，在装一个方向盘套，那摸起来手感很棒！。油耗：还好 新车磨合有点高。舒适：轩逸的舒适性没话说，因为当初的市场就是冲着中级车去的，有了天籁，反正也不用去抢了。我开过做过很多紧凑性车，轩逸算是最舒适的了。
的vdf36	2017-09-08 发表	优点：油耗低。缺点：安全性能是我对它有点失望的地方，前保险杠一般，后面直接就可以说是没有，车身稳定系统，侧气囊这些很实用的都没配备。推荐大家没事的时候看看拆车网，解说的很详细。。外观：外观够年轻，不像经典版那样上了年纪的外形。内饰：不错，就是味道很久还没散。。空间：空间在同级别车里是最大的，非常喜欢。动力：不开空调还好，开了空调动力就有点弱了。开了空调起步感觉力不从心。。操控：指向还算可以 有一定的虚位，方向盘很轻盈。。油耗：非常满意，平时上下班开，基本市内比较多，油耗平均6.2L/百公里（行车电脑显示），非常满意。舒适：减震方面挺好的，座椅也蛮舒服！就是腰部没有支撑时间开长了的话腰会很不舒服！逆天都是带电动座椅啊，在同级别的车根本就没有这么逆天的配置，当然自主车除外，还有就是后排空间真的可以媲美中级车了，这点让我非常的意外和惊喜！
愚过添情	2017-09-08 发表	优点：空间大 外观好 据说是高富帅 我是新手 和满意 开了四百公里了 马上首保了很不错 强烈推荐购买。缺点：车漆薄，薄得让你不知道怎么就又花了。外观：很好看1234567890。内饰：内饰还行吧，尤其是开门开关，手放的地方全是真皮，这点很满意，同等配置比卡罗拉强太多了。。空间：完美。新轩逸的空间排名第一不是吹出来的，前排宽敞舒适，后排更是大的离谱的感觉，后备箱也不错。。配置：省油，舒适，保养便宜，没有小毛病，家用上下班代步的不二选择。动力：平时没有剧烈驾驶的习惯，觉得1.6的够用了，。操控：马马虎虎。比上不足比下有余。。油耗：高 。。舒适：可以
wxt0030	2017-09-08 发表	优点：当然是油耗了，得益于CVT变数箱及行车电脑的控制，高速开到110公里转数还是1800转！开了3000多公里下来自己计算了一下综合路况的实际油耗只有7.2个，比我妈妈的荣威350手动的还省半个油！座椅舒适度真是名不虚传的高啊，真的是个移动的沙发！2700MM轴距，十分给力，后排身高180哥们表示很给力！。缺点：操控性太一般了，地盘技术和悬挂不行。外观：外观还行，反正每个人的审美都不一样。内饰：比较温馨，适合我们30多岁的人。配置：个人感觉OK!高大上，外观漂亮，动力基本够用，价格略微有点高。。动力：1.6的动力就没必要说了吧，一个人开反正够用，坐满五个人的话，动力就呵呵了，然后在把空调打开，呵呵呵呵！。操控：很一般 第一辆车 要求不高。油耗：超省油，图的就是这个。。舒适：空间和座椅是同级车中个人认为最舒服的了
asdb	2017-09-08 发表	优点：油耗低。缺点：地盘太低，有很多台阶别的车都能上，我只能用技术一个一个轮胎找角度上，要是没有足够的空间就上不去了。还有就是没有插卡和USB的接口，都什么时代了，就算没有插卡的，也得有USB啊，厂家是逼我们换导航啊。。外观：侧面看车头短了，其他角度不错。。内饰：买的豪华版，只有米色的内饰，还配了个洗衣机转盘，哎。。。比较喜欢黑内。空间：空间很大，买车时主要就是看中了空间，尤其是后排，坐在后排敲个二郎腿不成问题。。动力：1.6的动力也还好 中规中矩吧 不肉 也不冲。目前感觉良好 不知道冬天怎么样（低温保护）。操控：这个真的一般般。油耗：非常满意 中级车的身板 微车的油耗。舒适：日产的车舒适度绝对是同级无人能敌的，宽敞的空间、宽大的座椅，软软的悬挂，每次跑高速的时候都特别舒服、安逸、安逸到发困，闪闪呼呼的特别安静。
不会迷失方向	2017-09-08 发表	优点：车内空间很大，特别是坐在后面时。缺点：动力肉，无车身稳定结构，太轻了，旁边的车快速驶过会被拉过去。动力肉，无车身稳定结构，太轻了，旁边的车快速驶过会被拉过去。动力肉，无车身稳定结构，太轻了，旁边的车快速驶过会被拉过去。。外观：耐看，车灯很炫，但豪华的没有日间灯。。内饰：都还不错哦，比较喜欢淡淡的色调和软性面料，但是空调旋钮的外观就不怎么满意了。空间：相比同价位同类型车，那是相当的大了，堪比B级车了！！！。动力：动力也就一般吧，1.6排量里边我感觉应该算中规中矩，我也不赛车，平时开的也很平稳，还行能打85分吧。。操控：方向盘准确轻盈，油门刹车也不重，还是比较舒适的。不知道日产是不是提倡：简单操控，安全驾驶的理念！。油耗：油耗6左右，目前平均油耗显示5.7，非常满意。舒适：非常舒服。适合家用。
卖猪人	2017-09-08 发表	优点：内饰好，舒适，操控好，外观也棒。缺点：钥匙。外观：漂亮，很有流线感。。内饰：属于居家型的，做工还算是比较精细的。比福特和大众的要强很多！就是空调旋钮太丑了。。空间：在同级别车里面来说，空间还是比较宽敞的，特别是后排座椅，翘脚起来坐都没问题。赞一个。真皮座椅还算舒适。如果驾驶座有设计腰部支撑就更好了。。配置：作为代步车来说性价比还是不错的，特别是油耗我很满意。。动力：动力一般吧，很普通的加速，城市正常不会有压力，不会有太好的超车享受，高坡没有试过。。操控：还是和个人习惯有关，开起来挺舒服，没的说。。油耗：还算可以，也不是大家所说的日常特别省油。。舒适：舒适性也没什么说的，座椅堪比家里的沙发，我买的是豪华版，带天窗真皮，值得夸赞的是打孔真皮真的很舒适，坐车的都感觉舒服，想睡觉的感觉。
ahtiida.com	2017-09-08 发表	优点：油耗很低，空间大，座椅舒适，隔音效果好。。缺点：日系。。。。都明的啦。外观：外观有着小天籁之称，尾灯很好看，前头X型设计很大气…侧看线条很美！。内饰：1.6的空调面板太丑了，要是改成1.8的自动恒温空调就好了。。空间：长途后面坐过三个大人，六个小时也不会太辛苦，腿部空间也够宽裕，可以坐的比较舒服，真皮座椅软的想睡觉。。。配置：性价比在同等价位的我感觉很高了，毕竟15万以下的车选择不多，因为本人个高，一般的车子进去顶头。动力：一开始怕1.6动力会不行，用了一段时间，还可以，加油过去挺轻快的，上山也不会太肉。。操控：平时都还行，但转急弯有点不爽，感觉车子倾斜得厉害，于是我花了300多元，在网上买了一根顶吧，就好多了。。油耗：开ECO模式话0.5元就能下来。舒适：好，跟家里的沙发一样
醉了醒了001	2017-09-08 发表	优点：座椅舒服，空间大。。缺点：动力高速5个成年人都有点吃力,油漆太差了,一个月给小石头碰了两块.都不知道什么时候碰的.还有就是路上有小砂子时会有砂子打到底盘的声音很响..。外观：大气，很多不认识车的人都说是天籁。。内饰：内饰桃木和塑料的，座椅还不错，这个真皮座椅是我家人选他的理由之一。空间：超级大，前排可以调整任何舒服的位置，后排坐4大人较舒服，纵向空间充裕，横向空间比老款加宽后也十分足，可以说在A级车里空间表现最好的。。配置：高。动力：动力方面，因为是新手，还在磨合期内，所以不便发表什么意见，但是觉得市内跑肯定够用~。操控：可以介绍，当然试驾的时候确实没有K3/朗逸好。。油耗：油耗还比较满意！因为我常常开长途！100元的93号的话可以跑个200公里左右吧！市区的话高一点！
太丑了	2017-09-08 发表	优点：非常均衡，配置也不低，非常适合家用。缺点：内饰储物柜太少，油箱不够大。。外观：无所谓了，仁者见仁。内饰：一般，尤其是空调旋钮是真心丑，都不忍直视了，还不如7~8万的车呢，除了这个之外，用料还是很扎实的，朗逸都是硬塑料的，轩逸起码上层内饰是搪塑的软性材料。。空间：大，很大灰常大很满意的，感觉车的空间和外观真的很不符这么小的车怎么空姐这么大，居然还是紧凑的车型，想不通啊。配置：一般。动力：动力一般，但是1.6的排量，CVT的特性，这些合在一起，动力表现也就知足了。。操控：指向不错，转向助力变化线性，低速很轻，一个指头就能转动，速度上来了就变沉，很稳定，转弯侧倾也比较合理。油耗：油耗还行吧，上面显示着7.5，（没空过空调）跑了500KM了，毕竟是新车，还没跑太远，油耗比较满意
好饿日期了	2017-09-08 发表	优点：车内比较宽敞，座椅比较舒适，高度也还可以（本人182cm）。。缺点：提速比较慢，毕竟是1.6和CVT，不过推背感还是有的。外观：流线型的车身，三角大灯和尾灯，LED灯，无处不透露出车辆更新设计的理念。内饰：很好，简洁大方，所以我用个“雅”字来形容，可能会吾适合果D“非主流”人士，但大方老实稳重的人士都会中意。空间：空间较大，尤其后排感觉最舒服，日产的车坐在后排才能感觉出舒适。。动力：动力一般，拥堵路段瞬时加速慢得可怜。操控：对于一款家庭用车来说，操控性能只能说还可以。。油耗：1.6CVT发动机很经济，我磨合期在7.8左右，全程开空调，经常三人镇道。。舒适：皮质座椅比较舒适，包裹性也挺好，长途驾驶不会腰疼，驾驶位电动调节很方便。前后排座位间距较大，腿部空间大。后排座位虽然无法调节，但是角度合适，舒适性好。车窗只有驾驶位置的车窗是可以一键升降的，其他的三个玻璃没有，不大爽。
小宝盛世	2017-09-08 发表	优点：日系车最重要的优势就是省油百公里的耗油才6L-6.5L十分不错的成绩，整体空间上来说跟同档次车相比之下无论是后排还是前排都是非常宽松的，载满五人都不觉得拥挤。非常适合上班族和喜欢自驾游的朋友入手。车的外观相比轩逸经典时尚了许多，更复合了年轻人的口味。。缺点：做工差，没有esp、没有后防撞梁。。外观：非常高档、大气、上档次、好多人都会把它看作是新天籁，哈哈，还是很欣慰的 ，新轩逸可是有小天籁的名号，赞一个。内饰：4。空间：座位空间较大， 当初买这车看中的优点之一；后备箱较小，杂物塞不下多少。。配置：非常高，对超车什么的没特别大追求的人值得考虑。他的卖点就在油耗和舒适性上。。动力：CVT启动是比较肉的，但开起来加速很快，轻点油门提速很快。。油耗：就这让我很满意，和朋友说都感觉牛B！自动档才7个多点的油耗。。舒适：可以 就是副驾驶太高
雨前1	2017-09-08 发表	优点：空间还有舒适性这车还是可以还有隔音，都很让人满意，非常舒适。缺点：空调控制十分难看，没有后防撞梁，十分不厚道。外观：外观时尚动感，更适合当下年轻人的倾向；。内饰：内饰较上一代有很大改观，时尚居家，温馨典雅，适合居家好男人。空间：秒杀了同级车，后排坐3个大人很舒适一点也不挤，后备箱足够用了，车门的声音也很厚实，朋友坐我的车都说一点也不挤。。配置：我的车落地为14.4万！相比同级车来看！我比较满意！。动力：1.6CVT的动力不行。操控：正常行驶够了，飙车肯定不行，刹车很好。方向有点紧，十五度内，放那是那，不会自动回了，可能是新车紧吧。。油耗：市区8个，感觉还凑合。舒适：很好，空间大，真皮很软，中控都是软塑料，噪音控制很好，在里面有高档车的感觉
AMYPJ	2017-09-08 发表	优点：大灯可以调高低比较省油后排空间大。缺点：高科技技术少。毕竟同价位的都带ESP，有的还带后视镜加热，一键启动等功能，但是新轩不厚道啊，具体的说是日产不厚道啊。什么都没有，基本功能倒是够用，但如果遇到雨雪天气就惨了！。外观：外观还算满意，。内饰：内饰一般吧，因为没有黑色的内饰让我拿的米色，容易脏。。。不是很喜欢。。貌似现在有黑色内饰了。。空间：蛮大的，坐5个人毫无压力。。配置：感觉如果再优惠多一点就更好了。动力：动力方面的话，刚开始肯定是不行的，因为小排量汽车1.6的，肯定比不上2.0提速，到80左右提速就上去了。操控：轻便灵活。。油耗：油耗给力，稳定在6.5，每公里不到五毛。。舒适：比较舒适，静音效果不错。座椅比较舒适。
dfgdfbdffbbf	2017-09-08 发表	优点：油耗，日常使用大部分县城郊区，现在2万6千多公里，平均算下来6.5升/百公里。。缺点：动力有点肉，特别表现在上坡和超车时；厂家太小气，主要表现在：1、车钥匙不能折叠，备用钥匙链遥控按键都没有；2、副驾驶座椅没有电动控制装置；3、车内主驾驶周边缺少储物格，放小东西很不方便。外观：着是买它的主要原因，非常漂亮。内饰：做工精致 用料考究。空间：很大很舒适。配置：在同级别的车中性价比算是不错的，同样价格买到的配置比别的车要好。动力：家庭用车很好的选择，现在有尊显版的就更好了，自动空调，日行灯，一健启动都有了，超值。操控：简单明了。油耗：满意，油价7.7元/升，300元油费，走520公里，还未亮灯。舒适：一般吧，过减速带时不好。
ghjgjjhj	2017-09-08 发表	优点：车间做工非常良好,中控样式同价位显高档。缺点：空调效果不好。外观：就是第一眼看上就喜欢上了，时尚大气。。内饰：内饰中规中矩，符合家庭的居家感，跟运动系相反的节奏。空间：大，舒适，设计合理。动力：肉，新车没用S挡，有次按错了（坐车上听歌兴奋了），转速一下就蹿到4000,赶紧松油门。没敢试S挡不过看这架势，S挡应该很给力。但油耗可能就高了。。操控：易上手，过弯时倾斜明显，车上人员感觉不舒服。油耗：油耗是日系车的优势，6L-6.5L/100KM总体上说是非常省的。还有ECO模式，不过开启后会降低车的动力。。舒适：这个车很舒适，很宽敞，开车感觉很平稳。很适合辛苦的上班族坐这种移动沙发，减轻疲劳。
xiaogen2	2017-09-08 发表	优点：车内左右空间和前后排乘坐空间够大,1.76米个头坐驾驶位感觉舒服并且不影响后排乘客，后排同时坐3个人不拥挤。。缺点：没有什么不满意的。。外观：挺大气，有行政范，耐看，稳重，。内饰：满意。空间：我在选车的时候就十分注重后座空间，这是也是我买轩逸的一个重点，在此不多说了。。配置：综合来说，性价比很高，不愧为家轿之王。相信很多人选择这款车，和我的想法一样。大空间，低油耗，舒适感强，外观霸气。。动力：还好。操控：一般，也不是别人说的什么虚位大，怎么说呢，各人见解吧。油耗：暂时上班用都是6.7油耗左右。。舒适：上上等，那沙发一样的坐椅，真的太舒服了。这个是我最满意的地方。我家LP也是看中这点才同意买这车的
haowei3	2017-09-08 发表	优点：空间大，油耗低，声音小。。缺点：开ECO动力不足。外观：新轩逸外观还是很漂亮的，我的是黑色的，个人感觉比白色好看。。空间：还可以 后排做着很舒服。动力：够用，CVT省油加速慢。操控：操控我还真不好说，可能悬挂软，盘子打的急点，就左右倾斜厉害，但是也很有驾驶的感觉啊，为什么一定是稳稳的才叫操控，但是速度不能太快，那样很危险，没开国、过别的车，所以不好评价操控到底怎么样，十几万的车嘛，又是新手，所以不用追求这个。。油耗：当时买它的时候就是看准了这一点出色的表现，真心省油，市区最多7个左右还是堵车，郊区6.4左右，现在我百分60在郊区跑，百分40在市区跑，油耗6.5升。。舒适：一般般。
二手车-15	2017-09-08 发表	优点：家用，后排空间大。。缺点：动力肉，无车身稳定结构，太轻了，旁边的车快速驶过会被拉过去。动力肉，无车身稳定结构，太轻了，旁边的车快速驶过会被拉过去。动力肉，无车身稳定结构，太轻了，旁边的车快速驶过会被拉过去。。外观：稳重大气。内饰：内饰还可以吧，真皮方向盘，电动天窗，7寸的导航，倒车影像都有，虽然中控台是硬塑料的，也不错了。。空间：很大，日常绝对够用。外出旅行空间也是杠杠的。配置：高。动力：一般，没有那种瞬时加速的快感。操控：一般。。油耗：目前行驶1000公里8.1，路况：松山湖大道（80）、八一路（70），城区（上下班拥堵）东莞的朋友应该都知道上面的路况的。。舒适：沙发！
Tiger_Iguana	2017-09-08 发表	优点：舒适度真的不错，空间宽敞。缺点：稳定性不是很好，高速风大有点飘，LED日行灯竟然是假的，石子打到车身的声音在车里面听有点明显，还有就是音响不是很好！。外观：外观很漂亮。很像天籁。。内饰：上深下浅的配色很居家很温馨，我个人就喜欢这种风格，对全黑内饰不感冒，因为看起来压抑。中控区设计的不错，加上木纹装饰看起来很协调。。空间：非常OK！家庭首选！！。配置：内饰中规中矩，空间很充裕，油耗很经济，舒适性好，性价比高 。。动力：动力弱 起步慢。操控：这都不是一款追求操控方面的车。如果追求操控了就选择运动版的车吧。。油耗：6.3，我觉的还算省油……。舒适：座椅舒适度上乘！后排也很舒服！
halu918	2017-09-08 发表	优点：肯定是油耗低，空间又大了，后备箱空间也挺大的，上次搬家，一车子装了好多东西。缺点：车漆软！到现在车身、机盖上面都有好多划痕了，尤其是机盖上面，不知道在哪里被溅的小石子给打出两个白点来，黑色车，好难看啊！。外观：有种小号天籁的模样，时尚靓丽，2700的轴距是一大卖点。。空间：空间非常大，前排后排都很好赶上迈腾了。配置：很高。动力：够用，红灯起步不输给其他车。不影响其他车辆的通过，提高路口的通过率，新轩逸的变速箱还是非常舒适的，线性加速让人一种很平稳的感觉。。操控：操控不是日产的强项。中规中矩。油耗：比较低。舒适：真皮座椅、个人感觉还可以。
ktthlpfgjhkl	2017-09-08 发表	优点：真心省油，基本没有小毛病，座椅舒服向大沙发，。缺点：钥匙不是折叠的。。外观：挺大方的，挺漂亮。内饰：内饰中规中矩，没有我很喜欢的地方，也没有让我讨厌的地方，只不过浅色调的内饰比较容易显脏。。空间：宽敞 乘坐舒适。配置：外观好看 空间大 价钱便宜 油耗低。动力：1.23t的车重1.6l的发动机够用，舍得给油的话，还是很“猛”的，可能是cvt变速箱的缘故，起步、突然加速的时候感觉有点延迟，还有就是爬坡略略显得乏力。。操控：操控性很好！没几天就上手了！女孩子开很好！方向盘蛮轻的！。油耗：很经济。舒适：简直就是沙发，如果驾驶座加个腰部支撑点就更完美了。
symg	2017-09-08 发表	优点：空间大，沙发坐垫，油耗低。缺点：操控性能有待提高。外观：外观大气，朋友都说是20W的车。。。内饰：还可以。符合家人的眼光！。空间：足够宽敞，但副驾驶位没有高低调节，身高180以上会顶着头。配置：我一直认为买车是看自己的需求来买，这个的话我觉得轩逸性价比还是比较高的。动力：在1.6里面也就比丰田4at要差些。和大众现代的6at对比还是有优势。但是丰田4at会串车。操控：指哪打哪，不错！。油耗：油表显示5.8，实际油耗大概6.6左右。本来没跑过高速，不过平时跑的路段堵车较少。。舒适：真皮座椅很舒适，活动空间好，只是车内装修的味道大了点，久久不能散去
laoanningbo	2017-09-08 发表	优点：油耗低，空间大，舒适性好。目前1150公里油耗6.8L/百公里；空间不论前排还是后排，空间都非常OK，同级别中遥遥领先，跟中级车有的比。还有就是沙发一样的座椅，舒适性数一数二！。缺点：加速稍微有一点肉。。外观：大气，优雅。内饰：如果有黑色的内饰就好了。。空间：真的很大，家人都是大体格的，一点没有压力。动力：动力一般般。1.6的感觉只够家用，。操控：很舒服。油耗：最满意一点，过年回家1000公路全程高速，加满上高速，中途加200元，回家附近十公里加满油160元（均7.5元/升），合计约4毛/公路，很爽
xiaohuan28695	2017-09-08 发表	优点：车内空间大。缺点：底盘感觉有些松散。。外观：还行，比较中庸大气，要是再显宽点就好了。内饰：软材料包裹，还不错，中控台没有加导航，其实也蛮不错的，就是差点东西，USB，东风你不差这点东西吧，顶配没有USB，怎么想的呢？？？。空间：空间在同档次车里绝对属于上乘的了，朋友们坐过我的车都说空间大。。配置：综合考虑是不错的。。动力：有点小失望，S挡还行.。操控：CVT讲究的是平顺，省油。做得很好了。。油耗：这个必须赞一下，低。。舒适：比较舒适，烂路的时候相对差些，毕竟价钱在那里
xwhym	2017-09-08 发表	优点：空间舒适。缺点：钥匙不是折叠的。。内饰：舒适美观，内饰非常有家里的感觉，车的隔音也非常的好，坐在里面很安静。。空间：乘坐的空间足够用，后备箱也够大，比一般的轿车绝对大很多，点烟器的设计有点坑爹。动力：1.6开了eco上坡动力不行，关了eco1.6的动力其实还不错。发动机按s挡或上3000转动力就不算差了。。操控：此车主打舒适；操控性就不是很好哪！。油耗：这是我看重的一点。舒适：舒适性没得说，除了过弯侧倾会比较明显以及烂路底盘噪音较大以外正常使用很舒服。
dsv123098	2017-09-08 发表	优点：外观大气，比较舒适。缺点：钥匙丑陋，十几万的车了，不敢奢望有智能钥匙，无钥匙进入，但最起码也要折叠钥匙吧，现在自主车基本都是折叠钥匙了，真搞不明白。还有一个就是车内异味比较严重。。外观：倒梯形前脸，风骚的腰线，。内饰：中控台样式新颖，用料高档，做工精细。空间：小轩的空间还是比较令我满意的 在同类别车中也是佼佼者 前后排都可以 周末外出一家4口都比较满意 后备箱的空间也挺大 购物的时候很少试过放不下的 空间还是比较满意。配置：价格还算满意，就是配置有点低了，没有后出风口。动力：在最不满意里说过了。操控：转弯没开过太快，最高在80公里/小时基本不外倾。刹车比较灵敏，也控制的比较自然，不过急刹时，要给点力！电子助力转向一贯的轻盈，车掉头、倒车、移库非常舒服，高速载一人140公里/小时有点小飘。。油耗：比较满意， 用5W-30的油，维持在6.0，比较不错。舒适：座椅舒适，空间够大，噪音小，…
fcyfan	2017-09-08 发表	优点：空间大 舒适性高 省油。缺点：发动机高转速声音确实不太好听，其他都可。外观：大气 漂亮，尤其是前后的LED灯，太给力了。太古金色，在阳光底下，无与伦比！在稍微装饰下，那效果绝对的。。。自己想去吧！。内饰：新轩逸内饰的用料绝对用心，仪表台基本上都是软包材质。方向盘和变速杆的设计都十分得当，各个按钮开关也很合理，近乎完美。。空间：很大，很好。。配置：在同等级别的车来说价格算比较贵了一点，性价比真心说一般。。动力：1.6比较弱一些。操控：操控舒服。油耗：这是目前我接触过的最省油的车。综合油耗7.2左右。市区高速个半，但市区还是很拥堵的。目前近4000公里下来，我一直都没有清零计算油耗，一直都是这么累计下来的。7个油的油耗我觉得很正常。换做同级别别的车，那至少也要高出1升，当然大众的1.4T还是会和轩轩不相上下。。舒适：这个我给满分，什么都不说，仅仅是那个像沙发般的座椅就已经令我完全屈服了…
royken	2017-09-08 发表	优点：乘坐非常舒适!油耗非常的低!。缺点：1、没有ESP,这个虽说平时用不到，但是关键时刻还是很有用的，就像买保险；2、遥控钥匙造型简单，成本不高，日产完全可以提升一下；3、跟上条一样，空调旋钮和内外循环拨杆都太老式了，朋友安慰我“复古”；4、大灯没有日间行车灯，假的 ，呵呵 ，不如不做；5、后排座椅不能放倒，这是硬伤，影响了搭乘能力；6、大灯不够亮,有待加强啊。外观：改款后样子好看不少，像小天籁，贴膜的时候去贴膜车间找车，老爸非要说一辆一样颜色的天籁是我的车。。内饰：上下两层分离式内饰，上深下浅，层次分明，很温馨。可惜1.6的没有自动空调和一键启动。。空间：这个级别的车非常优秀。动力：非常适合市区驾驶，不会出现等信号延迟启动现象。。油耗：这是我最满意的一点，平时就是上下班用，市区油耗也就是7.0-7.5之间，跑过几次高速，平均油耗都在6.0左右。舒适：座椅简直是移动沙发了。
qazqaz79	2017-09-08 发表	优点：座椅舒适,比较柔软，后座空间大，尾箱空间大。缺点：暂时还没有最不满意的，如果非要有的话，就是新车车内太臭，于是我不得不花了170多块，在网上买了5包一清汽车除味剂净化宝纳米矿晶，因为家里有小孩，所以这钱也必须得花了。什么皮薄、动力不强的，暂时还没发现，第一，我又不是开装甲车，第二，我也不是开赛车，我这人个性温和、慢条斯理，所以暂时还没有对其他人反映的皮薄、动力不强有什么感觉。。外观：外观没得说，我很喜欢的。同事都说这是明显就新款的小天籁。内饰：用料方面还行！就是油门踏板那不应该裸露在那！内饰还比较简约时尚的！就是科技感不强！。空间：非常好，后排感觉就像高档车一样的大空间，我试过坐7个大男人开了12公里。。配置：不高。动力：1.6的动力就没必要说了吧，一个人开反正够用，坐满五个人的话，动力就呵呵了，然后在把空调打开，呵呵呵呵！。操控：这车咱能不谈操控吗。。舒适：舒服 真皮座椅感觉不错
jngaleg	2017-09-08 发表	优点：空间够大，舒适性够好。油耗较小。适合上下班。。缺点：前排空间有点小了。车子的外壳太薄了，有一次在路上，我因为停车离前面车太近，正好后面有一辆面包车没刹住车撞了我的车屁股。所以我车又顶一下前面车，没想到啊，人家前后车都没事，我的车前面车引擎盖都翘起来了，前后保险杠也坏了，后车盖也翘起来了，走保险花了7500快，耽误了7.8天时间。。外观：耐看。内饰：内饰温馨，我是越看越喜欢。车的内饰很温馨。开始我还觉得灰的话有些暗淡，但是看的越久越喜欢，热的时候没有米色那么燥，冷的时候感觉有点温暖。全车基本的内饰都是软质的，扶手箱和门把手的柔软皮质让我开车的时候很放松，既使是堵车你也不会那么累。空间：非常满意。配置：价格不便宜，性价比不高。动力：1.6的排量真不怎么好，如果平时两三人是没有问题的，5个人比较吃力。。操控：方向轻。油耗：8到9个左右。舒适：安静，座椅柔软
鲜活空气	2017-09-08 发表	优点：宽敞、舒适，内饰非常温馨。每次开长途的时候一点压力也没有，就好像在家里看看电视的感觉。这一点也是我当初选择该车的主要理由。我相信所有认真坐在车里的人，大部分都会选择它的。。缺点：车内储物空间实在太少了，手机都没地方放。。外观：外观运动大气，吸引年轻人眼球，装饰空间大，我买的象牙白，搭配银条装饰之后更是漂亮，虽然有点遗憾大灯日行灯是假的。。内饰：没有韩系的花哨，但也比德系的简约要好很多，材质用料很讲究，桃木设计透着稳重，合适25岁以上人士选择。那个像老式洗衣机旋钮的空调开关，果然更换掉，掉档次啊。。空间：相对于这个价位来说，空间是很令人满意的。。配置：性价比比卡罗拉1.6还有新福克斯高一点点。动力：开空调时起步比较肉。操控：操控比我之前的北斗星好不少，很多人说轩逸舒适操控性一般，其实觉得还不错了，开S档也能运动一下。油耗：非常省油，很满意。。舒适：不错
sdrzyd	2017-09-08 发表	优点：外观；油耗；空间。。缺点：轩逸的操控和起步真的很头痛啊，开惯了家里的经典福克斯后，开轩逸觉得方向轻动力不足，和小福没得比啊，虽然小福是1.8的，这大概就是居家和运动的不同吧，不可能两全。还有就是新车气味特别大。。外观：漂亮。内饰：细致 温馨。空间：空间大，后排坐着舒服。配置：没有ＥＳＰ，不能锁门自动升窗也就算了，车钥匙不是折叠的，个人就有点郁闷了。。动力：1.6其实够用了的，只要舍得踩油门，还是挺有劲的，高速上不知不觉就会到120，没有特殊用途的话，1.8没必要，毕竟CVT主打舒适，飙车不在行。操控：方向盘轻，女士可以单手揉轮。指向精准，不过没有esp千万不要高速过弯，容易失控，亲测过车速太高过弯侧倾严重，。油耗：油耗相当满意纯市区每公里五毛不到，嘿嘿。。舒适：舒适性对于轩逸来说也是一大优点，因为座椅很软，就给家里的沙发一样，其它的让各位想向一下吧！
吉利猫猫	2017-09-08 发表	优点：乘坐舒适度超级高，我女朋友自己有辆大众帕萨特，坐完我的车后，强烈表示自己的是破车，哈哈，还有油耗的确超级省油，我开了两百多公里高速，油耗直接到了5.6，还不错，符合自己要求，另外静音效果很不错，不知道是我喷了4瓶原厂底盘装甲的原因还是车子的确静音效果OK，我自己本来对声音比较敏感，完全OK，。缺点：速度高点或转急弯侧倾较明显。外观：文质书生的顾家好男人的感觉。内饰：内饰整体感觉比上一代时尚了很多，用料和做工都很好。。空间：空间大但载物空间不大且不多，拿个停车卡都无地方放！。配置：挺好的。动力：1.6动力太弱，起步2000+、加速超车要地板油。操控：方向盘指向明确,不过后悬挂实在太差,过减速带弹跳太夸张,一分钱一分货大概就是这道理。油耗：行车电脑显示6.2 其实比这多。舒适：乘坐舒适，到时驾驶位置就一般了，隔音效果还可以，就是胎噪太大
春天的花朵1111	2017-09-08 发表	优点：油耗低 空间大 坐着舒服。缺点：车漆薄后面悬挂不舒服，车速超过二十过减速带屁股跳动太大。外观：外观也是相当可以的，当然并不特别出众，但是对于轩逸家族来说，大进步啊，车头大灯比起经典的还和旧款蓝鸟，都是显露霸气，鹰眼看天下，帅字了得。内饰：做工一般。空间：空间大，充裕。配置：这车性价比只能说一般，因为紧凑车里面不算便宜的，价格还比较坚挺。个人认为比大众的性价比还是高多了！。动力：代步可以，较弱的动力。操控：一般吧！。油耗：基本在5.0-5.7之间。上高速，我的历史记录是3.6L/百km。牛！。舒适：舒适性也非常满意！座椅就像家里的沙发一样舒适，即使你有一个非常挑剔的屁股坐上去也会满意。前后排腿部非常放松！ ------★★★★★
SL4S	2017-09-08 发表	优点：油耗低。缺点：空调是手动的。外观：对外观很喜欢，大气。特别是车停着车库，卷帘门提起那时，真漂亮。再就是这次的颜色也不错，很大气。比较适合家居开。。内饰：我买的黑内 喜欢。空间：家用足够，5个人乘车空间也够用，后备箱空间也挺充足。配置：裸车13W全下来将近15，这个价格区间可能有很多车可以选择，但是新轩的黄金搭档是同级别中技术最为先进的，宽大的空间在同级别中也是绝对占优势的。如果你需要一辆舒适、安静、省油的家庭用车的话，这个价位新轩绝对是一款好车。。动力：看怎么开了，一般城市里开开足够了，高速的话开到120没什么问题，前提是条件要好，横风稍微大点的话有点飘，在隧道开到130还是稳的。。操控：超控不是很满意，只够自己用。油耗：很好，很省油。舒适：移动沙发的称号不是盖的，座位相当软
盛世嘉年华	2017-09-08 发表	优点：油耗低，空间比较好。。缺点：电池小，没有后防撞梁、钥匙太坑爹、车身轻了点。。外观：比较中规中矩，要是前脸再长点就更好了。。内饰：用料还是可以的，但是内外循环可不可以不要这么原始，连我原来的FRV乞丐都是按钮的了，原装的空调旋钮还是洗衣机样式的，不能忍，直接换掉。空间：空间可是这车的卖点啊，特别是二排座，手枕放下，好像坐在大沙发上那样，很舒适。。配置：性价比比较高 尤其是新款升级以后。动力：只要不开ECO就不肉，我一般一个人的时候开着ECO动力还可以，车上有三个人基本我就不开ECO了，这是动力输出还是不错的。操控：电动助力指向性模糊，底盘偏向舒适性，侧向支撑不足，。油耗：市区8个，感觉还凑合。舒适：乘坐舒适，到时驾驶位置就一般了，隔音效果还可以，就是胎噪太大
雨天过后	2017-09-08 发表	优点：省油。缺点：起步有点肉。中控有点异响。安全气囊太少，对后排乘客的保护只有安全带。皮薄漆薄。大灯不亮。钥匙太摩托车化了。。外观：外观好看，当时选车的时候轩逸并没有在考虑范围，但是在汽车城转一圈后，还是选了轩逸，外观上确实挺吸引眼球。。内饰：一般，还可以。空间：毫不犹豫给了5分，内部空间非常大，坐在后排，翘个二郎腿完全没有任何问题，前排空间也不错。另外提一下主驾驶室的自动座椅，这个我喜欢！。动力：1.6自动豪华版动力一般，不开ECO模式下基本够用，但开了ECO的情况下，起步、提速就显得力不从心了。。操控：对我来说还行~。油耗：才行驶413公里，全是在市区行驶，偶然开空调油耗8.4升/100公里，还可以接受。。舒适：满意，特别是后排，
hgfygjgj	2017-09-08 发表	优点：空间大、舒适、省油。缺点：前脸不是特好看，动力稍微差点，后排座椅不能放倒。大灯不是特别亮。外观：OK!车尾比车头好看，车头比较圆！！。内饰：大家都明白哈哈哈。空间：我1.75坐进去还有好多空间。配置：算是性价比较高的一款A级车，适合家用，30出头的爷们开出去，既稳重又不失沉闷，挺好！。动力：动力不至于网上说的那么差，只要你肯给油，虽然反应会迟钝一些，但推背感也会有一些的。操控：就一买菜车，别谈操控了。。油耗：大概7升左右，目前记录来看大概0.55元/公里。。舒适：舒适性很不错啊，之所以会买轩逸的一个很大的原因就是去 看车的时候坐进去发现真的非常非常的舒服啊，前面座椅有高低调节是很赞的。只是副驾驶就没有了很可惜啊。。。
华韵配音	2017-09-08 发表	优点：：油耗低，噪音小，后备箱空间也大，最关键是cvt提高了不少的舒适性，没有了顿挫感。。缺点：没有ESP；在国外这是必配的，这车在我们的国度却省去了，确实讲不过去！。外观：漂亮，很有流线感。。内饰：一般。空间：2700毫米的轴距不是盖的 空间表现非常好。配置：性价比那是高啊，我买这个车，家人，朋友，亲戚都说，这价钱买这车，一个字《值》。动力：我是1.6自豪，感觉在市区够用了。操控：指向还可以，方向盘很清。。油耗：一般在6.0左右，高速一般5.7。市区6.5左右。综合6.8升左右。。舒适：说道舒适性，不得不提的是日产的座椅，没话可说的，真的很软很舒服。坐上去的感觉，跟其他的同级车型比较，差距是立竿见影的。不愧是移动的沙发。
zxcvb221	2017-09-08 发表	优点：空间及舒适性较好。缺点：不满意的就是悬挂太硬了，路面不太平整的整个车都很振动，噪音也很大，特别是轮子的位置，应该是车皮太薄的缘故了，不过性价比很高就不计较那么多了。外观：外观见仁见智，我觉得非常不错！。内饰：很漂亮，除了洗衣机旋钮。。。。空间：空天基本都不要说，够大，够用！。配置：没啥性价比。我只知道掉价太快了，一年掉了3万块。。动力：基本能满足需要，1.6的相比1.8的性价比很高。操控：方向很轻，指向感觉还蛮准，不过超过40过急弯时感觉车侧倾很厉害，还有方向盘不能完全回正。。油耗：一般，店里销售说省油，感觉也不怎么样。舒适：舒适性很赞！特别是坐椅很软，很舒服！长时间开车也不会觉得屁股疼！坐在后排也是一种很好的享受！
njzqyx	2017-09-08 发表	优点：空间比较大。缺点：起步肉，车漆薄，最纠结的是日本车出身！比地主老财还可恶,全国人民都批斗，我还迎难而上，不知难而退，太不明智！这里先自我检讨一下！。外观：符合我的要求，有小天籁的外形。大、长。。内饰：内饰中规中矩，没有我很喜欢的地方，也没有让我讨厌的地方，只不过浅色调的内饰比较容易显脏。。空间：空间很大，两台日产的车都比较满意空间，空间比得上中级车，座椅也很舒服。。配置：还可以，能接受。动力：120迈以下动力我觉得完全够了，小轩轩是一辆怎么开都不会有推背感的车，但是提速很快，真的很神奇。。操控：方向很轻，好开就对了。油耗：跑了1408公里油耗没降下来，行车电脑显示8.1个油。舒适：空间大 舒适
XLXLXLXXXX02	2017-09-08 发表	优点：舒适度真的不错，空间宽敞。缺点：空调效果不好。外观：外观美观大气，轩逸有几款不同的颜色，搭配不同年龄不同层次的人，都会显得非常靓丽。。内饰：豪华有档次，很有家居范。。空间：非常的大,同事刚买的明锐,两车放一排,打开所有的车门,互相乘坐后,他说后排空间明显的没我的轩逸大!轩逸的后排都能跷起二郎腿了!。配置：还行吧~。动力：动力一般,毕竟只有1.6的排量,特别是夏天坐满人开空调,加速较慢.。操控：方向很轻。女孩开着很舒服。。油耗：：很省油。。舒适：就这个级别和价位而言，座椅舒适度和全车隔音效果还是不错的，高速上120迈听音乐的效果还能接受。空调制冷快，夏天很舒服。减震一般，过小区减速带要开得慢点。
lilin824355	2017-09-08 发表	优点：《油耗》油耗比预料中还要低，因为用车频率比较高，日后能节省不少费用。缺点：由于13年12月的的车，所以，后排出风口减配了，还有，就是，后排座椅无法放倒！。外观：珠光白 虽然加了2000大洋 不过真值得。内饰：温馨，家居。空间：：空间相当给力·我181，前面放了一个拳头·后面至少还有2个多拳头空间·。动力：动力稍微有点弱，但可以接受。看很多朋友都报怨起步慢，如果开启运动模式动力也是相当给劲的。。操控：方向盘比较轻，侧方停车有点困难（不全是技术问题），可能是方向盘打轮的指向性（是这个词吧）不太好。。油耗：跟同级别的1.6L排量的都差不多。舒适：沙发沙发！！很舒服！就是走烂路的时候有些颠簸！
贵州乾骏汽车	2017-09-08 发表	优点：都非常好，特别值得说的是油耗低还有电动调节的座椅非常实用。。缺点：起步动力有点弱。外观：年过而立的我，这个车感觉蛮合适的。有大哥天籁的名声在，我这小轩偶尔还能冒充一下，心里的那个小得意。那腰线，看着就是顺眼。。内饰：满意。。空间：还可以，满足使用。。配置：性价比来说基本可以给予肯定。。动力：有点弱弱，家用还行，本人开车没有激情驾驶习惯。操控：汽车车头的指向性不错，转弯也比较顺畅，没有别人说的侧倾那么厉害。。油耗：平均速度60—80迈之间，耗油6.0—6.2之间 很满意。舒适：坐着比较舒服,但还没有远行,最远开的差不多是两个小时,目前感觉还是良好的,就差出远行体验是否过关!
轩奇汽车销售	2017-09-08 发表	优点：空间大，很舒服。。缺点：底盘，悬挂不行遇到沟沟坎坎感觉车子都在跳舞.。外观：车型看起来年轻，运动气息。流线型。车底盘看起来高些，有次停车，别的车在路边的路牙就无法停进去，轩逸轻松进位，没有任何剐蹭。。内饰：不错。。空间：非常舒适，长期满座5人，但坐起来非常舒适。配置：还可以。动力：1.6排量稍微弱了点，不过这车用着是享受，不和哪些小钢炮什么比。操控：不错，如果加上玻璃开关灯和加油盖开关灯就好了（晚上加油不方便）。油耗：油耗基本在6.7-8.1之间徘徊，我感觉更低的油耗还是会慢慢开出来的，磨合期还没过呢。。舒适：空间大，座着舒适。不过副驾位置稍显差一点，座椅调稍靠后一点才行
壁灯了	2017-09-08 发表	优点：空间大~。缺点：钥匙。外观：中庸不失大气，但我们这个城市基本是35-45岁的人开这台车，年轻人比较少！。内饰：内饰足够家居，足够温柔。喜欢！。空间：算是很大了，毕竟只是一款经济型的家用轿车。。配置：肯定很高，只是4儿子店把价格控制的还是很死，没优惠到最理想的价位！。动力：还可以，相对来说，只是起步会慢一点，但加速很快，不知不觉就超速了。满员上斜坡要深踩油门。。操控：方向感很准确，很轻。还可以上下调节呢。不过根本用不上。。油耗：提车回来8.2，现在6.8，也不懂是不是省油。舒适：其他还行就是底盘过坎的时候有一种砰砰比较松散的感觉，这点我也不太满意
冈拉梅朵	2017-09-08 发表	优点：油耗 新车到现在入了1060元 跑了2400多公里还没亮油灯。缺点：车内装饰有异味。外观：大气，宜家宜商，男女老少皆宜。。内饰：车窗-有异响。空间：空间很大，宽敞。配置：本人觉得新轩逸作为一部家用车 性价比还是不错的！。操控：操控我还真不好说，可能悬挂软，盘子打的急点，就左右倾斜厉害，但是也很有驾驶的感觉啊，为什么一定是稳稳的才叫操控，但是速度不能太快，那样很危险，没开国、过别的车，所以不好评价操控到底怎么样，十几万的车嘛，又是新手，所以不用追求这个。。油耗：基本满足了预期。。舒适：悬挂很软,座椅也很软,车内的氛围很舒适,不会感到压抑.
munich0501	2017-09-08 发表	优点：空间很大，舒适性好，开车发动机很安静。。缺点：动力。外观：够大，都气派。内饰：我的买的是带真皮的，感觉很上档次，很气派。中控台总体感觉可以，就是空调旋钮不是洗衣机旋钮就好了。。空间：很大。配置：当时买的时候刚换代，价格没优惠，放到现在这个价格绝对不会再买这了。动力：一般，排量小也没指望动力有多好。家用足够了。操控：不怎么样！。油耗：当时买它的时候就是看准了这一点出色的表现，真心省油，市区最多7个左右还是堵车，郊区6.4左右，现在我百分60在郊区跑，百分40在市区跑，油耗6.5升。。舒适：坐起来好舒服，日产车真是无得讲，坐过大众车好像坐木板一样
a279864180	2017-09-08 发表	优点：这价位的车空间确实可以，坐感舒适，油耗比较经济。缺点：皮太薄，稍微碰下就掉漆，我朋友跟我买了一样的，撞了路边的隔离护栏。轮胎传动轴都掉了。外观：外观比老款更阳光 更好看。内饰：和外观一样中庸，没有太多的惊艳。。空间：在同价位的车中，车内空间是最大特色之一，坐过此车的朋友都说空间大，感觉相对其它同级别车较好。。配置：中上等吧！感觉不错！。动力：1.6的动力也还好 中规中矩吧 不肉 也不冲。目前感觉良好 不知道冬天怎么样（低温保护）。操控：一般！。油耗：整体油耗不高，属于比较省油的类型。舒适：绝对在同级别车中首屈一指
不怕水的鱼	2017-09-08 发表	优点：座椅厚实，舒服。缺点：无esp。外观：比较漂亮。内饰：舒服。空间：2700mm的轴距真心大在后排轻轻松松翘起二郎腿，后备箱空间也不错虽然后排不可以放到用后备箱放大件物品也够用。。配置：如果是上下班，平时家常用，肯定就选它了，这款车也就主打舒适性，省油，空间。。动力：1.6CVT在市区开足够了，长途爬山坡就太弱了。操控：方向指向性还是有点模糊的!但是方向盘真的很轻!劲小的女生驾驶很不错!。油耗：目前油耗是7.2，在高速上的话还会少点。舒适：舒适性没得说，除了过弯侧倾会比较明显以及烂路底盘噪音较大以外正常使用很舒服。
zhanhui0618	2017-09-08 发表	优点：油耗低。缺点：就是Cvt豪华的车车居然用的是那么老土的空调旋钮，难看啊。不过好在用习惯了；还有就是那个钥匙啊，用摩托车钥匙来形容一点也布为过，好在现在都可以DIY,自己解决了这个小难题，150元搞定折叠的。外观：说不出哪里好，也说不出哪里不好的地方，自己喜欢就好了。内饰：木色条纹很是喜欢。空间：这个空间的确是超大的，我身高170，体重70KG，坐进后没有一点紧促感，当初选车的时候试驾过科鲁兹、起亚K3、大众朗逸、朗动等，感觉还是轩逸比较好。个人超喜欢迈锐宝，但考虑到资金无奈放弃了。。配置：在同等品牌中不管外观还是内饰舒适性都在前茅。在方面就动力偏低了点，综合本人给4分以上。。动力：动力一般，CVT无级变速，主要是提速感觉不行，开起来之后感觉还可以。。操控：比较适合女孩子开 转向轻松。路感不是太好。如果不是十分追求操控。也是不错的选择。油耗：这车油耗是亮点，应该说非常低。。舒适：一般…
ffffff6s	2017-09-08 发表	优点：最满意的就是新轩逸大气的空间了，尤其是后排膝盖与前排座位有两拳的空间呢！很喜欢全家出去玩真的很方便，。缺点：2012款1.6CVT豪华版的空调竟然是手动的而且没后排出风口。这点让我很难容忍。不知道夏天的时候冷空调效果如何了。。外观：无比大气、上档次、低调奢华。有内涵。碧玉黑一眼就看中了它，开着很面子。。内饰：：桃木太好看了·这只是个人眼光···。空间：紧凑车算说得过去啊！。配置：本人觉得新轩逸作为一部家用车 性价比还是不错的！。动力：1.6排量上下班开开足够，高速上需要超车也能拉得起速度，起步只要肯给油也是很迅速的；上坡（高架上闸道）稍显费力，感觉速度起不来。有个ECO的节能模式按钮，按下后自动控制发动机转速，时能节省点油，但是加速非常慢，看个人喜好了。。操控：马马虎虎。。油耗：最满意就是这一点 高速在5.5个油，市区基本在7.5个油，综合在5毛一公里。。舒适：座椅十分舒适，但整车…
oyer21	2017-09-08 发表	优点：舒适！空间大是满意的一点！日产的发动机没的说！好！。缺点：机油消耗过快。外观：日产的珍珠白时间长了就发黄，大灯太暗。内饰：真皮还是很舒服的，不过就不知道奶不耐脏。。空间：前后排的空间很长，坐在里面腿部很舒服，就是车身稍微窄了一点，后排三人有点挤。。配置：不考虑日产的元素，同价位非常有竞争力。动力：一般般，起步很没力，低速转弯也不好，好像转弯的时候等方向回直了再加油门就像完全失去动力一样，要深踩油门才能有加速的感觉，可能1.6排量的车都是这样的吧，感觉要驾驭轩逸就要心平气和，缓踩油门，上了一定的速度就不会感觉很没力了。操控：一般买的自动挡，没啥可动的。油耗：已经说过了，很给力。觉得跟变速箱油关系，平常市区转速基本不会高过1500转，告诉爬坡也不过2000转而已。舒适：舒适性很不错，座椅软，被包围的感觉，后排坐着像家里的沙发，隔音效果也很好，胎噪在差路的时候很明显。悬挂装置有点硬，但还…
a7022426	2017-09-08 发表	优点：油耗低，空间确实让人很满意，座椅很舒服，没有像大家说的那么轻秒杀很多同级车，发动机很静音！开起来感觉很舒适。空调按妞太难看。缺点：没有电子稳定，动力有点肉，车子过轻。外观：很漂亮。尤其是白色，停在那里，老远就能认出来，这种白比较柔和，自然，阳光下星星点点的，煞是好看。。内饰：内饰没什么特色，普普通通吧，能接受。。空间：这也是我最看好的一点之一。很大。很宽敞。同级别车型中估计没有多少能比的上了！家用绝对够用！。动力：动力充沛，不过推背是感受不到的，这个级别的车就这个样了。。操控：助力转向功能使得方向盘变得十分轻便，多功能方向盘使得操作更加便捷，sport功能满足追求速度快感人群的需要，唯一转弯时方向感略微有点不清晰。。油耗：油耗还算行，我新车到现在都是加的97号油，行车电脑到现在一直显示6.8L/KM。。舒适：没得说，这车算同级别舒适第一，怠速噪音非常非常低，变速箱平顺，就是音响不好
江汉渔夫	2017-09-08 发表	优点：轩逸是我买的第一辆车，我也没驾驶过别人的豪车，所以没法比较，但我认为这次买车经历是良好的，用了3个多月了，非常身心，有车的几个朋友（他们的车的价位与轩逸相当或者稍高、稍低一点）也夸我选对了轩逸。我感觉空间、油耗和品牌最满意。。缺点：全系没ESP,1.6以下没日间行车灯,这些都是安全指标.什么时代了,应该早加上。外观：日产的珍珠白时间长了就发黄，大灯太暗。内饰：内饰感觉比较简单，不过简单就好，实实在在的东西才更实用。。空间：在同价位的车型中.空间已经是很大了.自己原来买的比亚迪F3.空间都满意.这次换车.父亲说要换比F3宽的.因为父亲腿不太好.新轩逸可以把腿脚伸直.后排空间大.坐。配置：很便宜1234567890。动力：瞬间超车功能一般，汽车转速上去了，速度上不去，由于不怎么跑高速，在市区这个车的动力够用了。操控：还可以 不错。油耗：400元钱能跑500公里大概，目前才1000公里。
林爱菁	2017-09-08 发表	优点：家用，后排空间大。。缺点：配置较低。外观：非常喜欢，经常被人误认为是天籁，被朋友戏称小天籁。内饰：内饰方面不是太满意，因为比较古老，不够年轻化。空间：同系车型中最大的。配置：性价比不错，还跟我以前307一样标配了行车自动上锁真的让我惊喜啊，且油耗高速能跑到5.5，空间超乎我想象，一家三口足矣！我真的觉得性价比不错。动力：不得不承认，这点确实是轩逸的美中不足的一大缺点，相比广本的凌派（甚至锋范），还有朗逸等众多15W左右的车，动力都稍显得不足，还好本人是女生，当然不会做那些危险的超车动作了，安全第一，~-~。操控：这车操控非常好，打方向什么的都非常精准，个人感觉方向还是有点重，其次过个减速带什么的感觉还是很舒服的，没有很颠的感觉。其他的一切都很自然，很顺手，都能轻松驾驭。我跑了五百多公里就能很熟练的操控它了。。油耗：低，高速最低甚至只有5个左右
迪迪f0	2017-09-08 发表	优点：空间，舒适！。缺点：油漆太薄，树枝挂下就出白色底漆了，一年最少一千元用于补漆上，不是我技术不行，是真的很容易露出底漆了。后面也问过油漆工，“对于这个有办法不”，人家直接说多喷几次，无语~~~~。 现在已经习惯油漆太薄了，养成开车多打几把方向盘的习惯，有点险情的路段先下车观察后再过，这样挂到油漆的概率就大大降低了。。外观：很大气，车色我选的碧玉黑。当时就黑色有现车。内饰：说得过去。空间：同级中是少有的大。配置：比较高，就是日本车也有自己的缺点。车漆薄，车轻。动力：动力一般，正常家用绝对够了；。操控：操控平平，没有亮点，和现在买的昂克塞拉不是一个级别，不过这车当时就为了家用而买的，操控压根就没有考虑。。油耗：1.6CVT主要市区，目前油耗维持在6.4左右，油耗表现还是比较满意的。。舒适：空间大，座着舒适。不过副驾位置稍显差一点，座椅调稍靠后一点才行
新锐势力	2017-09-08 发表	优点：座椅很舒适。。缺点：味道太大了，用了一个多月了味道还没有散去，还有遇到坑包或减速带的时候车辆反馈太大，再有就是车辆没有防撞梁，这点是最坑人的，哪怕有个小小的追尾恐怕后备箱都要变形。外观：外观圆润，现代感强，前进气格栅前卫，号称“小天籁”。内饰：内饰做工比较好，但是就是储物空间太少。。空间：乘坐空间宽敞，储物空间充足。配置：性价比什么意思 不明白？ 反正喜欢就买了呗 不喜欢的话 再便宜也不想要啊。动力：动力家庭足够用的了。操控：操控的话回正能力差点，其他都OK，正常水平。油耗：新车还没跑过告诉，一直市区平均40，最快80也挺不了几分钟，现在400多公里了，显示12.6了，天天在降。舒适：在平坦的道路上行驶感觉还是非常不错的，其隔音降噪做到位了的，就是跑水泥拼接路面时就不爽了，减震及车身的稳定性就不咋地了，但是跑这种路面的时候少，总体舒适性还是满意的。
zjkyuexiang	2017-09-08 发表	优点：毛病少，省油。 好开。现在路上的新轩逸越来越多了。。缺点：悬挂软、。外观：16寸的轮毂还是比较提升车的整体气质，（雷凌才15）前脸和屁股也比较和谐，没有鲜明的亮点，前后大灯确实漂亮，但是白色还是给了我不一样的感受，个人比较喜欢！。内饰：差劲。空间：对于这辆车，我最满意的就是空间了。因为买车的时候，考虑到了父母和妻子一起乘坐，所以选择了新轩逸，果然没失望，空间很大，后排都可以翘起二郎腿了，而且座位比家里的沙发还舒服。前排的话，把座位调到最低，175cm身高，头顶可以有两拳，算是同级车里比较宽裕的了，我以前经常开表弟的思域，调到最低，也是一拳左右。。配置：还可以。动力：：自己家用，足够。操控：这车操控就一般了，主打舒适的就别谈操控了。。油耗：百公里6.5升，我觉得还有得降。舒适：同级别里一大卖点。
谁的谁心疼	2017-09-08 发表	优点：新轩逸的空间优势实在是太明显了，绝对秒杀其他同等级的紧凑型汽车，整体宽敞，尤其后排腿部空间超大！全车座椅很舒服很软，内饰很温馨，油耗很低，外观很大气！。缺点：提速慢，挂档费力，油漆薄.。。外观：大气 漂亮，尤其是前后的LED灯，太给力了。太古金色，在阳光底下，无与伦比！在稍微装饰下，那效果绝对的。。。自己想去吧！。内饰：非常简洁，看的舒服，做工非常好。。空间：空间绝对没话说，同级别里表现最好的。配置：只能说还算可以。。动力：安全驾驶的前提下，动力足够了。操控：操控还是很不错的，电子助力的转向，让你在原地转方向盘的时候，丝毫不感觉费力。。油耗：还行吧， 前提是把动力省下了。以后不会再买CVT。舒适：舒服性没话说！很棒！真的比沙发坐的舒服！空间比较大！她2700的轴距在那里！跟一般的中性车差不多！
deofuick	2017-09-08 发表	缺点：钥匙有点丑陋，安全配置有点简单，。外观：感觉这车从20到40的年纪都可以开，中庸，大气，家族前脸也很显档次，小天籁的名字不是盖的，尾灯led也很漂亮，开出去很有面子。。内饰：买的1.6CVT自豪，但内饰谈不上豪华，做工还算可以，塑料感还算很强，座椅还没有黑色的，不耐脏。。空间：空间只能说是够用。配置：河南的日产店都是一个老板，搞垄断，优惠小。找朋友去安徽提的车，算下来比我们那优惠五六千，这样算下来在我们这性价比算是很高了。。动力：动力我觉得就算说的过去吧，一般，1.6的我也没有对它要求太好，够用了，家用没问题。操控：很舒服。油耗：目前没降下来，纯市区，很堵车。10L百公里，慢慢开过磨合期，不堵车可能要好点，现在平均速度才13。舒适：超级舒服，谁做谁知道，移动的大沙发。
TT烈火	2017-09-08 发表	优点：好开，我不懂得什么操控性，但这车简简单单很好开，老婆开着也很省心。缺点：动力差，车辆在满载情况下超车时给人一种力不从心的感觉，操控略差，灯光昏暗,气囊太少,全系无车身稳定系统。。外观：外观大气，比同级车型好看多。只不过车漆偏软有点经不住磨练。。内饰：软包的中控和门很有档次。空间：必须满意。配置：性价格尚可。动力：加速推倍感太弱，也许这是家用轿车的普遍软肋吧，希望出带T的车型！。操控：指向不错，转向助力变化线性，低速很轻，一个指头就能转动，速度上来了就变沉，很稳定，转弯侧倾也比较合理。油耗：CVT节油性还是很不错，7.5吧堵车的时候，不堵车那就7个以下了。。舒适：真皮穿孔座椅，电动天窗、真皮方向盘，座椅电动调节，车内静音效果很棒，人生第一辆车，还能要求什么呢
joywc35	2017-09-08 发表	优点：像沙发，空间大。。缺点：动力吧，如果硬是要找问题的话，但毕竟是1.6排量啊，没办法，建议米够的直接上1.8的，绝对没错。。外观：外观没有什么特殊的设计，比较中规中矩，很协调。。内饰：比较满意，真皮搭配也很好，有家的感觉。空间：超级大，前排可以调整任何舒服的位置，后排坐4大人较舒服，纵向空间充裕，横向空间比老款加宽后也十分足，可以说在A级车里空间表现最好的。。配置：性价比非常合适 紧凑型车里空间油耗特别出色的一款车。动力：不是急性子的人足够了 要想激情就按 鸡血模式吧~s键。操控：一般，偏舒适，软。油耗：这车爬坡费油，110元的油钱跑了240公里，不赖吧，我是自己测算的：出发前加满油，回来再加满，看里程！。舒适：：本车的买点就是主打舒适、坐椅是最好的。
7头玩蚜	2017-09-08 发表	优点：外形。缺点：1.6L配上CVT变速箱再加上偏舒适的悬挂系统已经注定了这不是一辆可以给人带来太多激情的车，起步时经常被被人按喇叭催促，当然如果你舍得狠踩油门就不一样了。。外观：有小天籁之称，自然不会差，有一次4S店的维修工都看走眼了，以为是天籁，也许是我改了氙灯的原因吧。。内饰：内饰做工精致，很满意。。空间：非常大 全家都很喜欢。动力：开的是1.6的自豪版时速 100前还行，跑高速100后就有点乏力，CVT起步打滑，当时速过40后就有小错顿感，N挂D 发动机会抖动，N挡开灯也是，可能是电瓶安数不够。。操控：人车合一，新轩逸还是给到你。。油耗：第一次跑了个百公里，油耗显示7.0。舒适：其他还行就是底盘过坎的时候有一种砰砰比较松散的感觉，这点我也不太满意
骑驴超奔驰	2017-09-08 发表	优点：空间大，座椅舒服。缺点：方向盘很活，属于防困型操控，钥匙不好看，空调钮太一般和面包车一样。。外观：中规中距吧．。内饰：我选的浅色内饰，很清气、很舒适、很适合家用。用料很给力，基本上都是用的软性材料，四门版和换档杆的 仿桃木条也比较上档次。门板上胳膊能碰到的地方都是皮质材料包裹，其他位置也都是软材料，中控台都是软材料。内饰很简洁，操作也很容易上手。家用足够，不是很华丽，但是也足够上档次，不会给人一种廉价的感觉。。空间：比起同级别的算大的，本人1.8，体重180.驾驶空间舒适。。配置：性价比较高。动力：安全驾驶的前提下，动力足够了。操控：这车纯属家庭用车没什么感觉和激情。油耗：很底，现在跑了1400公里，油款800元左右。舒适：座椅宽大柔软舒适，腰部支撑性不足
loerrna	2017-09-08 发表	优点：外观大气，空间大，油耗低。缺点：因为刚提的新车，暂时没有最不满意，，只是觉得油耗比想象中要大，可能是新车，基本都在123档 左右。。。。外观：新轩逸的外观，大气而且尊贵，豪华，不管去什么地方都有面子。内饰：内饰总体来说还是不错的，采用了大量的软材料，给人一种很温馨的感觉，家庭味道很重，不愧是主打家庭路线的车，东风日产：人，车，生活。。。。空间：空间给力啊，因为我本来身高也不高，170CM左右，朋友坐我的车都说空间真大，老婆在后面一直夸，真心不错。。配置：相对来说性价比比较高。动力：一般，排量小也没指望动力有多好。家用足够了。操控：CVT的变速箱，开起来很简单方便。油耗：在心里预期里面 还可以。舒适：非常舒适，真皮座椅很好，自动调座很方便
暮色蔼亭	2017-09-08 发表	优点：空间还有舒适性这车还是可以还有隔音，都很让人满意，非常舒适。缺点：加速动力稍微差点，1.6也就这水平，关闭ECO动力有所提升。。外观：外观能接受，一看车就知道车主是个居家好男人型。内饰：内饰温馨， 中控平台也是软料来的，最不喜欢车里大部分是硬塑料的。如果有黑色内饰更好。听说现在也出了黑色内饰。空间：空间没的说，很大很舒服。唯独后排中间比较凸起一点之外。配置：日产的车性价比可以，不然我也不会买第二台这品牌了。油耗低，空间大，家用很合适。。动力：1.6的动力也就一般，不过起步还有偶尔有推背感的，但是加速不是很快，也许我现在正在磨合，不敢太狠的开，等磨合过了在试试。。操控：低速时方向沉稳指向到位，高速沉稳稳定。油耗：平均6个油，很好
对得住观众	2017-09-08 发表	优点：舒适性、空间、油耗、外观。缺点：内饰空调键设置，特别是选择内循环和外循环的时候感觉像货车，这点必须改掉啊。外观：无所谓了，仁者见仁。内饰：家用车比较温馨。给我一种听着音乐慢慢开到家的效果。。空间：宽敞！有好几个个朋友第一次做上轩逸的第一句话出奇的一样!都说：这车挺宽敞的。前排副驾驶一般身高的人腿都能伸直。后排膝盖前面基本快两拳的距离。2700mm的轴距果然不一般。紧凑级里也挑不出几个吧。。配置：绝对比同价位的车型性价比高。。。动力：上下班接小孩上下课足够用，因为在市区行驶从试过超60Km/h，。操控：还可以！有不是玩飞车里！。油耗：最低5.1，现在一直5.7,200块够我一个星期上下班用，80km一趟。舒适：较舒适
西地不平	2017-09-08 发表	优点：空间实在够大,其实平时也很少机会载人,驾驶座位舒适。缺点：最不满意的是原车的钥匙，十几万的车子钥匙居然还不如摩托车钥匙。1.6顶配没有一键启动就算了，怎么的也得配个折叠钥匙吧，可惜是这个也没有。。外观：很好，有点小天籁的感觉。。内饰：内饰总体不错。空间：前后排的空间很长，坐在里面腿部很舒服，就是车身稍微窄了一点，后排三人有点挤。。配置：1.6的车可以说没得比，个人感觉很后悔买1.6的，奉劝大家买轩逸最好上1.8的，在舒适性的前提下匹配1.8的动力估计会很完美。动力：1.6L ,够用,。操控：：操控很容易上手、我觉得女的开没压力、一学就会开。。油耗：全市区开空调，8个多油还是非常满意。。舒适：好
117224133	2017-09-08 发表	优点：前排座椅舒适，发动怠速安静，行驶过程中噪音小。这款轩逸比较耐看，车内空间大，后备箱空间也大。超级省油。。缺点：内饰储物柜太少，油箱不够大。。外观：整体还可以。内饰：差，13万多的车内饰配置没跟上。空间：空间够大，我183cm的个头坐进去毫无压力，最多的时候车里五个人也不觉得挤，后排地板凸起较小，坐在后排中间的人不会感觉不舒服。。配置：说实在的，这车性价比真够低的，同价格的车，配置要甩出轩逸好几条街。动力：1.6+CVT的动力家用够用，肯定和大排量车没有比。油耗：城市路段，百公里油耗7.0，很满意。。舒适：挺舒适的，轩逸的座椅舒适一向都是出名的，这个不用质疑，而且后排的舒适度不亚于B级车
abeng	2017-09-08 发表	优点：空间宽敞，后排3个大人不显局促，油耗低省钱！。缺点：没有ESP，。外观：比较中规中矩，要是前脸再长点就更好了。。内饰：本来看中了朗逸，可里面的内饰硬梆梆的，有角有棱像街上跑的老捷达出租车，对比起来新轩逸的内饰很上档次（空调界面除外）。。空间：非常大 全家都很喜欢。配置：我买的时候性价比一般,按现在优惠的幅度来说性价比非常高。动力：基本够用。操控：中规中矩，油门轻，方向盘也轻，很适合女生驾驶。油耗：刚提车是7.5个 乡村路装三个人加空调14个 目前1200公里降到九个。舒适：没话说，不愧号称会移动的沙发！就是要不要套坐垫很郁闷，套了吧舒适性下降，不套吧，又怕皮椅磨损了不好看……
anc627	2017-09-08 发表	优点：空间大、内饰漂亮、乘坐舒适、油耗小、噪音低、车型及外观大气。。缺点：空调不是自动的！。外观：很满意，外观接缝紧密，做工出众。内饰：做工比较细腻，中控采用软塑料，比较厚道。家居味比较浓。。空间：空间很大，家庭用比较合适，后备箱也比较大，后排随便座三个人，又一次居然可以挤座四个（超载了，不提倡）。。动力：1.6L ,够用,。操控：方向盘转象精准，很轻，好不错！就是急拐弯的时候，感觉有点倾斜，可能日本车都这个样子吧！地盘，没有大众的稳，呵呵，这个可以接受吧！。油耗：满意。舒适：避震太软，过减速带时弹得太厉害了
寒冰-11	2017-09-08 发表	优点：空间非常够用，舒适度适中，安静！。缺点：接缝处不严谨，细看大灯和尾灯处缝隙较大，没有USB接口真心不满意！。外观：大气，时尚。。内饰：还是比较满意的。空间：够大，不顶头，家用不错的选择。配置：还可以吧。 要不也不会选它..。动力：做为上下班车足够了，起步也不是那么肉，平时想快速超车可以用Ｄs档提速感觉也很好．半年多了，只有一次拉了五个人，打着空调，在乡村公路一个较长的陡坡上，快到坡顶时确实感觉拉不动了，换了Ｌ档，呵呵．。操控：感觉减震不是很运动，其他的都还好。油耗：6.3，我觉的还算省油……。舒适：舒适性很赞。
75615180	2017-09-08 发表	优点：外观线条漂亮，有点小天籁的感觉，挺喜欢45度的照片。。缺点：车辆的配置方面，1.6自动豪华的没有自动空调，ESP，四门车窗一键升降。。外观：外观大气，好看，就是感觉车尾有点小。。内饰：很不错。空间：空间绝对满意。谁说这车空间小，我都跟他急！。配置：家用车，13万能坐到这样的空间，真皮的座椅，这样的省油，性价比很好啦！！。动力：1.6的动力一般，提速很慢。操控：操控性差，过弯明显。油耗：已经说过了，很给力。觉得跟变速箱油关系，平常市区转速基本不会高过1500转，告诉爬坡也不过2000转而已。舒适：很舒适，安逸。
苏州爱轩逸	2017-09-08 发表	优点：外观大气，时尚，后排空间大。内置比较温馨。。缺点：钥匙是很普通的，备用的居然是无遥控的，另外内饰不耐脏。外观：中规中矩，我选的铂金灰很是满意，会根据光线不同变色，牛！。内饰：用料还算厚道，就是装配细节和那洗衣机转钮有点掉范。空间：本人175，开车喜欢把座位放到最低，靠后，这样子后排的人都可以翘二郎腿。配置：超高的性价比，这个价位很难再找到同样的车型。。动力：新手无法求证动力怎么样，但是对于我来说1.6作为家用车已经足够了。。操控：一般了，感觉底盘还是有点轻，唯一遗憾是没车身稳定。油耗：油耗低，符合预期
ice_80	2017-09-08 发表	优点：后排空间无敌，当时因为这个原因PK掉很多候选车厢，如朗动，宝来朗逸等。缺点：避震稍微差，过坑湾的路段需要慢。。外观：一般般吧，没有什么亮点，很平凡。内饰：灰白色内饰加上桃木装饰充满居家感，十分温馨。。空间：和同行紧凑型车比较优势还是很大的。配置：同类车还好吧。。动力：动力的话就不是很足了，起步比较肉，加速还行，不过家用真的ok啦，比较这车是以舒适为卖点。。操控：我感觉够用了。油耗：非常省油，个人习惯7.4。舒适：舒适性也是选择它的理由之一了，这个可以自己去试坐下就可以感觉出来了。
botodo	2017-09-08 发表	优点：空间不错，车内静音效果好，当然也和我从来不激烈驾驶有关。。缺点：没有后排出风口，只有主驾位有一键升降。外观：新轩外观还是可以接受的，本人91年出生的，跟老婆一起看中了新轩。。内饰：媳妇说稍微显点老气。空间：空间相当大哦，2700的轴距很给力。配置：跟人感觉很高。。动力：起步甩掉并排车30米，高速120以下很折磨人，高速160以后动力输出锐减。。操控：方向很灵敏，。油耗：当初看中的就是省油，基本都是在市内驾驶，对于油耗还算满意。。舒适：感觉还是挺不错的，座椅有加热功能，冷天坐很舒服
jhcvsk	2017-09-08 发表	优点：乘坐空间宽敞，储物空间充足，油耗低，符合预期，中控台样式新颖，用料高档，做工精细，座椅舒适度上乘，车内无噪音。。缺点：烧机油有待确认（80%可能性），待再跑一段完全确认后发送报告给厂家。外观：外观年轻，适合的人群年龄段跨度很大。内饰：内饰也很不错 中控台 软硬结合 加上仿桃木的装饰 以及淡灰的的颜色 相当不错哦！。空间：后排空间很满意，一般来说坐过的都说宽敞。。配置：：性价比低、（我是买贵了不过只要买对不怕买贵）。。动力：起步有点肉 过了40就流畅了 这个我可以接受 我估计买这台车的人不是看他的动力 呵呵。操控：这个不好说，操控到底算个什么了？反正我开着是挺舒服的。。油耗：低，全程空调才6个多油。舒适：座椅真皮包裹，有坐沙发的感觉，日产车的座椅是我坐过最舒适的；后排乘坐无压抑感，空间比较足，后排有三个头枕。全车独立悬挂，感觉偏软，在快速行驶过程中遇到坑洼时，车辆起伏比较大，但调教的…
kk车缘	2017-09-08 发表	优点：油耗，空间。缺点：摩托车钥匙拿不出手啊！。外观：外观很漂亮。车身也比较大。时尚，美观。大气。。内饰：我的是浅色内饰，感觉整个车空间会大一些。内饰的做工和质量也还不错。不过有一点不好的是，前排两个座椅不是全部包皮的，座椅后面的下部还是绒布的，老婆说有小朋友的话，以后会经常踢到这个位置，容易脏，也不容易弄干净，要是皮的话，擦擦就行了。。空间：紧凑车算说得过去啊！。配置：一直关注该车近2年了，价格一直很坚挺，直到4S店搞活动才出手的，优惠后的性价比还可以。。动力：1.6的动力就没必要说了吧，一个人开反正够用，坐满五个人的话，动力就呵呵了，然后在把空调打开，呵呵呵呵！。操控：我对操控的概念有点模糊，我也不喜欢开快车，所以这方面我不是很在乎，我平时就市区周围转转。。油耗：很低。从提车时30公里就一直开着综合油耗统计，未再清零过，目前1万7公里。OK。。舒适：乘坐舒适，开车的、坐车的都犯困，这…
方向灯	2017-09-08 发表	优点：舒适性高，后排空间大，内饰很温馨，油耗低，新轩逸外观很时尚，家用相当满意。。缺点：可能是1.6的排量.动力肉肉的.还有买车时被4S坑死。外观：外观不错，很大气，尤其在城市离开，确实挺显档次的，远处看跟天籁似的，所以经常跟朋友们在一起指着天籁就会说是“这是我哥！”日间行车灯虽然是假的，还是挺唬人的。。内饰：典型的家用车，内饰温馨大气、做工和用料都很好，门板、中控台都是软性的材质包裹，赞一个。空间：够大，一家五口去游玩很宽敞。配置：一般，降了N万后的今天才能算高性价比。动力：城市上下班代步，自驾游足够了，高速超过80码 超车深踩油门动力还是挺充沛的。就是超过120码的话感觉车有点飘，旁边过大车时，车身晃的比较厉害。。操控：转向轻盈精准，路感清晰，就是悬挂太软，支撑不够明显！。油耗：很省油，出乎意料。舒适：很不错，座椅皮质柔软，填充物也比较软，做起来真的很舒服，不管是前座还是后座，加上不…
peckershen	2017-09-08 发表	优点：肯定是油耗低，空间又大了，后备箱空间也挺大的，上次搬家，一车子装了好多东西。缺点：排气管比较丑。。外观：比较中庸，比较耐看。内饰：颜色单一，有黑色的就好了~。空间：前后排空间较大，这个级别算是很大的了，后备箱空间也很大，但头部空间不是很宽裕，腿部空间不错，尤其是第二排... 浏览： 1661次支持：0人。配置：超值。操控：我看测评说的轩轩就是一部老年车，开这款车的朋友们都被说成了单调上下班的好好先生，对呀，我们不飙车。。。。。不满的地方是转大弯的时候，感觉自己会从车里飞出去，这种感觉不太好受。驾驶很平顺，噪音小，有时打燃火感觉和熄火是一样的。。油耗：刚提车一两天油耗10点几，有点吓人，我买这车的目的就是为了省油，大概开了700公里以后油耗开始慢慢降了，目前油耗比较满意，6.1个油，可能以后还会降点。。舒适：还行..家用型用13W买到.比较可以的
颠三倒四的3121	2017-09-08 发表	优点：油耗很低 乘坐舒适。缺点：车漆很薄，走砂石路时，小石子打在地盘上较响，提速有肉感。外观：大气 时尚。内饰：最令我受不鸟的是洗衣机的空调按钮，试问这年代还在90年代吗？。空间：空间就不用说了，同级别的车我感觉应该是最大的了。。配置：同级别车型中数一数二。我相信考虑15W左右车型的车友们肯定了解过的。这点我不是吹牛的！。动力：动力很一般，我相信1.6的车子都是这样。不过家用其实真的够用了，一般道路上90码以内加速都还是很明显的，给油就OK了。高速上上了100加速就逐渐没那么快了，同时我也不敢再快了，一般就是开到120的样子巡航，最多超车的时候按下运动模式，跑个140的样子，超完了再赶紧降下来。总的来说呢，作为一个家用代步车，真的够了。。操控：一般，方向盘打哪指哪。油耗：确实省油！新轩1.6CVT提车不足一月，第一次加油不多，200元，跑了400公里但依然对轩逸的油耗比较满意。舒适：乘坐…
a253199555	2017-09-08 发表	优点：外形，舒适。缺点：空调是手动的而且后排没有出风口。外观：很满意这样的外观，大气、时尚、又不缺乏稳重感，比较适合25-35岁之间的人群。内饰：新轩逸内饰一般，空调旋钮很低档，像面包车。不过自己花几十元买个旋钮装上也不错。。空间：乘坐空间宽敞，后排坐4人也不算太拥挤。配置：当时买的时候刚换代，价格没优惠，放到现在这个价格绝对不会再买这了。动力：一直用着CON，没有刻意进行激烈驾驶过，比我开过的途观1.8加速肯定要慢，但是比开过的凯越要强，大家都说肉，但是我对动力比较满意了。。操控：方向盘真心灵敏啊，走在路上车速一快一定要把稳了，要不总感觉在发飘。。油耗：前五百公里表显油耗是7.5，我自己算了下应该在9个多一点，五百公里后，油耗开始降，现在一百块钱能跑两百公里，合下来百公里油耗在6.8左右，1.6自动档的车这个油耗完全超乎想象。舒适：就是有时候过坎子不是很舒服,减震有点硬.
苏州比亚迪车展	2017-09-08 发表	优点：最满意的不止一点，是很多点，外观时尚，年轻有活力，大灯很像370Z的天使眼，空间大！座椅坐上去就像沙发一样。缺点：后保与翼子板搭接处的做工。外观：小天籁，LED后灯，流线型很强。内饰：1.6的空调面板太丑了，要是改成1.8的自动恒温空调就好了。。空间：空间比较宽松。配置：还可以吧。动力：有很多人说这个车的动力不足 我没有这样的感觉 不过开起节油模式的话那确实有点肉 不过不开节油模式动力还是实足的 我跑高速满载120KM/H转数也就2000转 所以说动力还是不错的 不开节油模式油耗也不高的 我就很少用节油模式油耗也就5.9L 也就4毛多一公里。操控：之前只开过F0，相比之下，方向感确实差不少，不清晰。。油耗：7.0百公里。还是不错的。舒适：轩逸在A+级以下，舒适是前列的，甚至超过部分B级，就是隔音较差，沙子打底盘声音很脆，过坑包减震较硬，跟自重有关吧，没有德系的感觉沉稳
KINGZM	2017-09-08 发表	优点：油耗低——本人基本都是在高速跑，大约占了80%的路程。。缺点：车内储物空间实在太少了，手机都没地方放。。外观：我买的是黑色 老爸一直觉得黑色车子看起来不够大气，但是我就喜欢黑色够经典。。内饰：采用大量软质地材质做工考究，属于同级别中做工好的，至少到目前为止，没出现过内饰有什么问题的，至于拆车坊推出的徒手拆解内饰板一说，个人觉得，完全没必要去在意，只要拼接工艺到位，不影响乘坐，就不用在意这些。。空间：空间不错，179的身高坐在后面，可以翘起二郎腿，头部空间大约三指，比同级别的车子强的多。。配置：性价比挺高的，如果可以再优惠多几千，销量会更大。动力：城市开开不能说随叫随到，只要不急躁驾驶还是够用的。cvt讲的是平顺。。操控：个人认为还是1.8的好。油耗：油耗相对同级别的车来说比较低了，大概也就5毛多。舒适：很满意 着车后坐在驾驶室里几乎听不到声音。
不为什么	2017-09-08 发表	优点：在同级别车里面是超级省油，这是最满意的地方了,跟朋友说起油耗的事情，他们都特别羡慕，希望日产在这方面继续努力。。缺点：车内储物空间实在太少了，手机都没地方放。。外观：外观个人认为差。内饰：灰色内饰还是比较耐脏的，黑色太压抑 米色太容易脏，灰色的不大看出来，我就买了两个垫前面屁股的，还不错，感觉蛮舒适，中控感觉还行吧。空间：非常大，2米7的轴距，前后排和尾箱空间巨大。。配置：物美价廉。动力：1.6cvt一般起步超车是可以的，没有网上说的那么肉，开空调拉5个人提速是可以的。。操控：方向盘真心灵敏啊，走在路上车速一快一定要把稳了，要不总感觉在发飘。总体是有点轻的，但如果时速不超过120，感觉不是很明显，时速超过40过弯会侧倾，悬挂偏软。。油耗：不得不承认日本这个资源匮乏的国家在节约能源上下个功夫，少花钱多办事。。舒适：不用多说了，就是舒服，喜欢沙发座椅。
7780086	2017-09-08 发表	优点：外观大方，空间宽敞，座椅舒适性非常强，第一次坐我车的朋友们都感到惊讶，。缺点：1.6排量动力不足；自动1.6豪华版版400公里挂倒档转方向盘时底盘排气管附近有异响，之后经多次到4S店协调，目前解决情况较好。外观：偏向家居，适合30岁以上人群。前脸感觉比经典款漂亮。。内饰：还算满意，软料比较多，和大众神车相比，那是谁用谁知道。空间：我1.88米也坐着很舒服。配置：我的车落地为14.4万！相比同级车来看！我比较满意！。动力：1.6+CVT的动力家用够用，肯定和大排量车没有比。操控：反正我觉得就是走舒适风的也没什么操控可言，但是上手简单，虽然无乐趣可言但是是过日子的典范。。油耗：42894。舒适：除了减震过减速带时跳的很高以外。基本挺满意。尤其座椅 真的是又大又舒服！！还有就是CVT变速箱的平顺性真不是盖的。速度提升到40码以后基本感觉不到变速箱的换挡。
gawp	2017-09-08 发表	优点：舒适，油耗。缺点：车头太短了，铁皮很薄，用手敲击车体，感觉真的好薄，还有就是过颠簸路面的时候底盘悬挂的哐哐声，感觉要散架似的。外观：时尚大气的外形，犀利的前大灯，比起以往成熟沉稳的车型更多了些青春旋律。。内饰：内饰也就大众化，操控台塑料感强，没有自己的特色，。空间：比较大，我180身高坐落去还有一个手掌高，坐过我部车后座都话比较宽，坐得舒服。我都想买大众神车的，不过16W以下我坐落去顶车顶，所以无办法。。动力：动力一般。。操控：操控性能没什么特别的亮点，方向指向比较清晰，起步不像传说中的肉，过弯稍微快点倾侧严重，开久了慢慢熟悉也就习惯了，也没有觉得有什么问题，高速上，超过120KM也没感觉到漂。。油耗：相当理想。舒适：舒适度那是没得说，特别坐在后面，安静舒逸，那个真皮也非常的好，犹如座在自家沙发般惬意。
chinahbwpy2	2017-09-08 发表	优点：车内空间大。缺点：目前来看，整体还行，毕竟才一年，感觉噪音要是再小一些就更好了。。外观：不错。内饰：风饰一般，做工还不错。洗衣机的空调旋钮有点掉价，米色的内饰居家感较强，但不耐脏。虽然是豪华版，后排无空调出风口，只有一个小盖子。不能用USB听歌，只能用AUX接手机或MP3，但不能用方向盘上的键选择下一曲，这点有点跟不上时代了，人家丰田的“老三样”的花冠新出的车都有USB接口了，希望能够改进。。空间：空间不错，当时买它就是图个空间。。配置：价钱还是有的小贵，家庭用车，舒服最重要呀。动力：起步的时候有点肉，尤其是等红绿灯的时候，后面的车都在按喇叭。。操控：操控很舒适，不过没有什么驾驶乐趣。。油耗：超省油 夏天市区开空调6.4 长途5.4 冬天市区7.4是我满意的油耗。舒适：比较舒适，静音效果不错。座椅比较舒适。
mhu86g	2017-09-08 发表	优点：油耗尚可，空间宽敞，驾驶轻松方便。。缺点：不满意的就是悬挂太硬了，路面不太平整的整个车都很振动，噪音也很大，特别是轮子的位置，应该是车皮太薄的缘故了，不过性价比很高就不计较那么多了。外观：外观的话就见仁见智了，比较成熟稳重，再加上几分时尚，就是缺乏那么一点点运动感（不能要求太多啊），反正我是很满意了。。内饰：放杂物的空间有点少，座椅非常舒服，要是后座能放到就好了。空间：很大气，特别是后面座着很舒服，1.6自豪比较温馨。。动力：CVT启动是比较肉的，但开起来加速很快，轻点油门提速很快。。操控：很一般 第一辆车 要求不高。油耗：4.5的综合油耗让同事羡慕不已。舒适：轩逸的舒适性没话说，因为当初的市场就是冲着中级车去的，有了天籁，反正也不用去抢了。我开过做过很多紧凑性车，轩逸算是最舒适的了。
gggh	2017-09-08 发表	优点：外形。缺点：没有电子稳定，动力有点肉，车子过轻。外观：日产的珍珠白时间长了就发黄，大灯太暗。内饰：做工精细，设计传统，受众率高，尤其工作台的软性材料以及车门的真皮材质更是提升了车的品质。空间：自己坐在车里门就像在一间房子里，有家的味道，很温馨。同事朋友坐进去后都说空间好大。配置：总想以最少的钱买到最好的车，这点也不现实。个人感觉轩逸的性价比比较适中，虽然谈不到高性价比，但至少比神车强多了。。动力：动力差。1.6排量小，省油就别要求动力了。操控：转向还算灵敏，油门适中，油门踏板和刹车踏板不是钢板表面不舒服！减震偏软，座椅无腰部等支撑，不适合激烈驾驶。。油耗：长途高速很好，市区相比其它车系不错，当时也就是奔着这个去的。。舒适：座位蛮舒服的，后面的空间也够大。
wangpei	2017-09-08 发表	优点：空间大.座椅舒适.省油.发动机声音小.高速时提速快。缺点：车漆薄。外观：70分。有着极漂亮的腰线，特别是本人白色车。大灯要是有透镜能加分不少。。内饰：内饰做工精细！软材质以浅灰色搭配银色加上桃木装饰条给人一种居家风范 不会让人有压抑的感觉。。空间：买车之前去过不少4S店，同级别车对比过很多车，空间还是轩逸最大，尤其是后排空间表现优越。。配置：像是沙漠里捡到了一瓶矿泉水。这个价位算是买值了。操控：操控性不能说特别好，但很顺手，路感还是不错的。油耗：油耗是相当低，我的cvt的比别的车手动挡的油耗都低，高速速度到120的时候发动机转速才2000转多一点，这点做的是相当好的。。舒适：坐上了轩逸 完全停不下来，这点无需多言，尊贵沙发的感受，同等价位的王者！
kjchfsx	2017-09-08 发表	优点：空间是比较爽的，全家人都比较登独，坐起比较舒适，油耗也是比较满意的。。缺点：不满意的就是悬挂太硬了，路面不太平整的整个车都很振动，噪音也很大，特别是轮子的位置，应该是车皮太薄的缘故了，不过性价比很高就不计较那么多了。外观：比起老款轩逸，新款轩逸更富有运动元素、时尚元素等。。内饰：内饰质量一般，颜色的搭配总体感觉温馨、舒适。。空间：乘坐空间变态大，储物空间有点不够用。配置：性价比不错，综合优点大于缺点，。动力：：太差了···如果买车在意动力的·哪怕一点点··都不能选这车·如果1.8排量的·一点点的在意可以选择·。操控：这车就不谈操控了 毕竟是舒适为主 跟某某品牌赛车底子的家用车比不了。油耗：同级车里算是比较低吧。舒适：座椅舒服，空间宽敞
largevoice	2017-09-08 发表	优点：舒适度真的不错，空间宽敞。缺点：柒薄。外观：外观常常都是仁者见仁智者见智的，我个人还是比较喜欢，比起老款那圆滚滚的屁股加上高和窄的身材，这款的确动感了不少，也显得稍微有先运动的感觉，改的不错，要表扬。。内饰：用料方面还行！就是油门踏板那不应该裸露在那！内饰还比较简约时尚的！就是科技感不强！。空间：非常满意！后排坐三人很轻松，最主要腿部空间大！。配置：性价比综合来说真的很不错，适合家庭出行。。动力：1.6动力够用，又不是买来拉货，高速坐满5个人超货车应该没有问题。操控：良好。油耗：不知道准不准的，市区道路差不多6.0左右，高速上显示4.1的油耗，对于现在的油价，实测是0.5元多一点，可以说很满意了，比起同级别的车真的很省油。。舒适：很好
ljbs30	2017-09-08 发表	优点：乘坐空间。缺点：油漆太烂。外观：比较时尚，有小天籁之称！就是觉得车头可以再长一点就更赞了！。内饰：舒适豪华有内涵。空间：以前我对车是一窍不通的，这款车首先让我明白轴距的作用，2700的轴距在同级别车是数一数二的，特别是后排腿部空间，我舅舅1米82坐进去腿部还有余地！！配上真皮沙发的质感！！可惜我估计没什么机会能坐后面享受，苦命的司机。。配置：轩逸这个价格呢，全下来快15W了，再添2W的话也可以进B级低配了。但是B级了后期的油耗保养费用都多了，家用的话也用不到。还是不错的选择。。动力：家用足够了。操控：舒适调教，没有操控感觉。油耗：油耗超级省，在市区开想上7升很难。舒适：座椅特别舒适，悬挂不是很好，隔音效果还差不多。
sdbjgjsd	2017-09-08 发表	优点：最满意的当然是空间了，真的很宽敞，而且非常舒适，还有后排腿部空间，坐上去真的比朋友的老款皇冠还大！还有油耗低，外观大气！。缺点：扶手箱设计不够人性化。外观：可以说 新轩逸是比较耐看的一种 个人认为还不错。内饰：内饰软性材质的比较多，就是家居风格，这个价位的一般的也就是家用车，就是浅色的不耐脏啊。。。空间：空间就是一个亮点。配置：在鞍山地区是高爆了，比较了几款同级别合资车几乎无敌！。动力：1.6动力太弱，起步2000+、加速超车要地板油。操控：不错，挺好开的。就是放东西的格子少了点。。油耗：油耗这个问题我自都做了调查！全家都满意。舒适：舒适性很不错！宽敞的空间，舒适的座椅，还有噪音控制的也很不错，开起来还是满惬意的。
gyvip1	2017-09-08 发表	优点：油耗。缺点：动力太小了，每次过红绿灯都慢人一拍，车里各种异响··。外观：这个就个人审美观吧，感觉中规中矩，不算太突出 也不会太平庸。。内饰：一般。空间：空间很不错，我一米八坐进去很舒服，后面成年人坐上去都能留下两个拳头的空间。。配置：总体还行，就是没有后防撞梁和车身稳定系统让我心里咋都不爽。动力：1.6够了，刚买跑了180，还可以上，燥音就上来了，我不是玩赛车。别人以为是2.0。操控：操控挺好的，我也不怎么懂车，只能这么大概的概括一下。油耗：市区7个左右，市郊6.5左右，高速是最满意的，平均5个左右，小排量加节能模式，如果有定速巡航，相信还会更省油。。舒适：挺不错，空间大，悬挂软，肯定舒适了
qwertyu666	2017-09-08 发表	优点：空间大，座椅舒适。缺点：最不满意的就是日本车的通病油漆薄！还有就是她油门和刹车那是裸露的！在就是她A柱那里有点挡视野！。外观：帅气！很帅气！有天籁的身影！不知道的人还认错为天籁，呵呵。。内饰：内饰该有的基本都具备，只是1.6的空调旋钮第一眼看上去不好接受，没有1.8的豪华，内饰比较家居，没有审美疲劳，天窗尺寸不小，电动座椅很厚道，真皮方向盘，扶手，座椅，做工强于美系，德系。空间：空间挺大的 后排可以跷二郎腿。配置：一分价钱一分货 这个价位 感觉有点偏高 如果动力提升点 这个价位还可以接受。动力：1.6有点肉，没办法没米啊。。油耗：很低,很满意,比工信部公布的还低.。舒适：空间大 舒适
770936788	2017-09-08 发表	优点：空间大，油耗底，拉风，。缺点：对车目前还没什么不满意的，但是4S店销售的质量确实不敢恭维，内饰说错了，送的膜说是3M的，结果也不是，反正实在是不满意这个销售~老闹心了~。外观：个人觉得不错，30几的人觉得很适合。内饰：座椅和仪表台不错，搪塞工艺，只是空调旋钮太古老。。空间：很大，后排空间非常充裕！！。配置：优良。是居家、上班的很好选择。。动力：120迈以下动力我觉得完全够了，小轩轩是一辆怎么开都不会有推背感的车，但是提速很快，真的很神奇。。操控：操控方面也是蛮符合家用车的，不难操控，上手就适应。油耗：油耗：市区上下班6.7，高速5左右。。舒适：总体操作和乘坐感觉较舒适
玫瑰往南	2017-09-08 发表	优点：空间真的很宽敞。缺点：1.6的动力差点,后悔没买1.8的.。外观：素有小天籁的美称 外形挺大气的。内饰：浅灰的内饰，很多地方都是真皮，层次感强，给人一种温馨居家的感觉。。空间：空间很棒，没得说。家人在选车时也是看好这一点。配置：之前看中本田“凌派”大众“朗逸”不过现在对比下觉得还是我的轩逸最好，性价比 高··。动力：1.6的发动机开起来有点肉，但是舍得给油动力还是不错的。。操控：还好，家庭用车不需要太好操控性能。油耗：目前开了不到1000KM ，上海市区和高速上跑跑，一半一半样子，现在是6L样子，估计以后还可以降低。舒适：舒适性是轩逸的亮点，座椅很软，犹如沙发。
red0001	2017-09-08 发表	优点：日产车就是省油，买了才知道，对于我这个每月湖南老家到深圳往返的人来说最适合不过了。。缺点：空调和钥匙是最不满意的一点了，好坑的，现在尊享版的都齐备了。内饰：比较商务，温馨的感觉。空间：:足够大，非常满意！老爸180cm 坐什么车都嫌挤，我这个车老爸都说宽敞了。配置：：同级别车里觉得很值！。动力：1.6有点肉，没办法没米啊。。操控：买这个车压根就不是冲操控去的，个人感觉还过得去吧。。油耗：说到油耗是比较满意的地方，目前1400公里左右是7个油，不过是高低速结合，如果单跑市区路的话应该要8个油。舒适：平路开起来安静舒适，过减速带就有点硬邦邦的感觉了，跟后悬挂有关吧
芒果糊涂	2017-09-08 发表	优点：买这车最满意的就是空间了，A级车的价格，b级车的享受，第二就是油耗，真的很省油，百公里油耗到现在6.6升，一直在往下降，我相6升是没问题的。缺点：车柒薄软，简配严重，内外循环手拨杆，垃圾，隔音效果不好，一个月冷暖开关就坏啦，拆了三次才换上，售后不负责，现在挡杆面板有异响，。外观：无比大气、上档次、低调奢华。有内涵。碧玉黑一眼就看中了它，开着很面子。。内饰：温馨、合理、够档次。空间：空间真的满意，很大（限紧凑车哈哈）。配置：30岁的第一部汽车，这汽车特别满意。动力：马马虎虎，够用了。。操控：操控性不能说特别好，但很顺手，路感还是不错的。油耗：最满意的就这个！。舒适：好
bt158	2017-09-08 发表	优点：身为紧凑型车 我觉得轩逸在我提车的时候 同级别中空间是最大的 当时也钟爱美系车的豪华 但坐里面 总觉得空间小 中国人讲究大气 所以冲这点我选择的轩逸。缺点：钣金薄。外观：大气，宜商宜家。内饰：车窗-有异响。空间：非常满意，。配置：舒适性同价位每人能比得上，油耗也是，就是内饰有点郁闷，总体良好。动力：一般偏软，尤其开了eco模式。操控：方向很轻，指向感觉还蛮准，不过超过40过急弯时感觉车侧倾很厉害，还有方向盘不能完全回正。。油耗：比较满意， 用5W-30的油，维持在6.0，比较不错。舒适：日产的座椅真心不错，很舒适，开长途真的一点也不累哦；
jockyhr	2017-09-08 发表	优点：空间还可以，油耗低，没有什么毛病省心，高速上2千转就可以到125公里，换挡平顺。。缺点：动力在人满座的情况下不是很给力。外观：外观大气稳重，小天籁的名称可不是吹的。。内饰：还行吧，说不上，但是没什么感觉不好的！。空间：同级别的车没有比他大的。。配置：买时刚上市不久，裸车13.5，在车展上优惠了9000元，觉得还是可以的，当然现在优惠幅度应该大了不少。动力：基本能满足需要，1.6的相比1.8的性价比很高。操控：操控精准度有些小偏差，日产应该快速重视这个问题。。油耗：不错。舒适：沙发没得说，这车后排坐着比前排舒服
laodong15	2017-09-08 发表	优点：家用特别好。。缺点：车漆比较薄，日间行车灯是假的。外观：还好。。内饰：很温馨。很适合家庭。细节处理比较让人满意。音响系统只能和出租车相比哦。。空间：前后排的空间很长，坐在里面腿部很舒服，就是车身稍微窄了一点，后排三人有点挤。。配置：很高。动力：动力略显不足，特别是爬坡，加速比较延迟。不过家用型，整体体验还是很不错的，加速平顺，只要有足够的加速时间，动力还是充足的。。操控：操控性很好！没几天就上手了！女孩子开很好！方向盘蛮轻的！。油耗：油耗相当给力，一直显示6个油耗左右，大概每公里也就0.5元。舒适：减震有点软
天行者5588	2017-09-08 发表	优点：外表漂亮，内饰家居。。缺点：钥匙不能折叠，车漆太薄了。外观：漂亮的外表是我一眼就看上的根本，所以毫不犹豫地选了轩逸。。内饰：还算满意，软料比较多，和大众神车相比，那是谁用谁知道。空间：大 后备箱也大。配置：：如果就配置而言，性价比不高·这个价位的可以买其他配置更高的，但就舒适性而言，性价比绝对一流·。动力：肉，但上下班，足够用了！。操控：操控我觉得不错，因为我平均每天要跑二百多公里，所以买的CVT，不用老换档位，可惜1.6的没有定速巡航，哎！。油耗：油耗就不要说了 ，是同级别中翘楚。舒适：总体感觉还不错
滨彬	2017-09-08 发表	优点：空间大 油耗低。缺点：后排位置不能放倒，开了ECO后油门太鸡肋了吧，而且我买的早居然没后防撞梁，用泡沫保证行车安全，一键启动不标配，就连日行灯就是车的买点也不标配。外观：中庸 大多数人能接受。内饰：做工精细，大量软材质包裹手感很好。空间：比起同级别的算大的，本人1.8，体重180.驾驶空间舒适。。动力：1.6 cvt完全是为省油而生，跟激情一毛钱关系都没有。操控：因为我买的是自动档的，所以对于我来说很好操控，现在我已经开得很顺了。舒适：这款车主打就是舒适 很安逸
798790376	2017-09-08 发表	优点：最满意的地方是空间大、油耗低和舒适度好。。缺点：急刹车方向盘抖动。。外观：高端大气上档次，车身线条很漂亮。内饰：舒适美观，内饰非常有家里的感觉，车的隔音也非常的好，坐在里面很安静。。空间：同级别空间无敌。配置：非常高.满意的很。动力：起步的时候有点肉，后期加速还行，够用。操控：非常完美，。油耗：油耗我感觉没有很省。可能也是因为我没有开过别的车。大概半个月要用150块油。舒适：很满意，真皮(也有说是仿皮的)座椅很舒服，就是太阳一晒比较热，烫屁股，呵呵。准备按个四季坐垫，可能会好点。
ioles1	2017-09-08 发表	优点：空间大，乘坐舒适，油耗低，我接的新车才跑了368KM有接车的20.3降到6.L。缺点：动力有点弱。外观：外观大气，小天籁的感觉，有点不爽的是白色+2000.。内饰：中控上面都是软的据说撞击后对人伤害小。空间：超满意。动力：一般。操控：还行。油耗：一般，现在跑的比较近，油耗都是8.4左右。跑过一次快速路6.8没上过高速。舒适：对于这个级别的车来说，舒适性绝对一流了，座椅很软，但是的确没有之前的轩逸舒服了，座垫也很长，腿部空间很大，驾驶员开起来还是相当的舒服，不费劲，隔音很好
qafifa	2017-09-08 发表	优点：空间大，座椅舒服。缺点：地盘太低，有很多台阶别的车都能上，我只能用技术一个一个轮胎找角度上，要是没有足够的空间就上不去了。还有就是没有插卡和USB的接口，都什么时代了，就算没有插卡的，也得有USB啊，厂家是逼我们换导航啊。。外观：外观见仁见智，我觉得非常不错！。内饰：内饰就是看不爽那几个洗衣机式的空调按钮，浅色内饰加仿桃木，还不错，但我个人更喜欢黑色内饰，可惜没有。。空间：空间很大，毕竟2700轴距。配置：我买的自豪1.6CVT性价比一般，新出的尊享性价比逆天了，是我车加几千块都换不来的，买早了，买了后一个星期就看到要出尊享版，肠子都悔青了，不过我的是小改款，比那些买了2012款的还是要好，空调面板好看多了，也算有个安慰了。动力：不太满意，起步太肉，速度起来以后还行。。操控：还算比较准确。。油耗：我非常的满意！这是我喜欢它的其一。舒适：当初看车的时候，就是觉得座椅舒服，坐着有种沙发…
二爷	2017-09-08 发表	优点：14款黑内饰、内部空间大、油耗低、驾驶位电动座椅。缺点：路感不清晰，高速有点飘··加速一般。外观：很满意这样的外观，大气、时尚、又不缺乏稳重感，比较适合25-35岁之间的人群。内饰：内饰一般般，空调区太烂。空间：空间很大啊，这是轩逸的主打优点，后面做三个人一点都不挤，膝盖还能翘起来。。配置：当初买车的时候没想到能优惠到这么低的价格 ，在4S店还送了我导航坐垫等装饰 很实惠。现在想想真是值了。。动力：有点肉，没有骐达提速快。操控：转弯没开过太快，最高在80公里/小时基本不外倾。刹车比较灵敏，也控制的比较自然，不过急刹时，要给点力！电子助力转向一贯的轻盈，车掉头、倒车、移库非常舒服，高速载一人140公里/小时有点小飘。。油耗：40000公里，油耗6.6，相比家里的吉利博瑞还是非常不错的。舒适：舒服性没话说！很棒！真的比沙发坐的舒服！空间比较大！她2700的轴距在那里！跟一般的中性车差不…
f3ecc33	2017-09-08 发表	优点：油耗及空间。缺点：1.6CVT动力方便稍微差点，还有建议每个车型都加上防撞梁那最OK了。。外观：大气 车身很长 高端大气上档次。内饰：一般情况，只有一个内饰颜色可以选。中控布置个人感觉不错。。空间：后排储物空间小，放瓶水就没位置了。。配置：高。动力：感觉还不错。。操控：一般，悬架比较软，底盘也不怎么扎实。油耗：油耗方面总得来说相对一些欧美车型是省油一些，我在500公里磨合期中得油耗还是在中等，市区在8.2-8.4之间，高速100公里油耗5.5-5.7，我在市区内的车速一般式在20-40之间，偶尔路况比较好时可以跑到5.60迈，多数是拥挤路，相比我以前的那台307的油耗我已经很满意了，我开车时也相对的注意了脚踏油门的力度了，尽量做到轻踩油门，缓加速不知道我的这点心得对大家有没有用途！。舒适：舒服性没话说！很棒！真的比沙发坐的舒服！空间比较大！她2700的轴距在那里！跟一般的中性车差不…
ysjlyj	2017-09-08 发表	优点：油耗低，空间大！新轩逸外观很大提升！而且适合年轻人驾驶！。缺点：2012款1.6CVT豪华版的空调竟然是手动的而且没后排出风口。这点让我很难容忍。不知道夏天的时候冷空调效果如何了。。外观：大气硬朗前脸家族化，跟天籁不好区分。内饰：内饰总体比较居家，做工还算可以。空间：空间没什么可说的，很宽敞，头部腿部空间都不错。。配置：还不错吧。动力：以前开手动，油门下去车立刻有反应。轩逸1.6动力就弱点，加上cvt较手动有点滞后，再加上舍不得大脚 轰油门，这时候超车就会慎重些，做危险动作的冲动大减。这样开的直接好处也是显而易见。柔和驾驶，安全和舒适度都有提高。毕竟家用，这两条一定要保证的。。操控：目前感觉还好吧，毕竟是人生的第一辆小轿车，没跟其他车辆对比过，应该说转向之类的还是比较精准的。油耗：油耗7.2 很满意。舒适：座椅很舒服，特别是后排，就像沙发，过槛时避震还行，也很舒适。
来吧走吧	2017-09-08 发表	优点：不止一点，最满意的地方有几点，油耗，说实话这车油耗真的很低，行车电脑显示是6.2，我估计的话是6.5左右，在南宁到处修路的情况下，已经不错了。第二是隔音做的不错，怠速几乎没有什么声音。第三是座椅很舒服，移动沙发名不虚传，呵呵。缺点：配置较低。外观：轩逸的外观，跟美版的天籁，是一样的。外观年轻化了，这个也是我从，思域，卡罗卡，朗逸，选择轩逸的原因了！。内饰：内饰蛮简洁大方的。。空间：很好。配置：性价比比卡罗拉1.6还有新福克斯高一点点。动力：小弟技术不咋地，不敢开快。。操控：方向盘很轻，高速时有种把持不稳的感觉，如果能再加大一点儿阻尼感会更好。。油耗：在市区的油耗算很省了，偶尔去一下郊区，目前6.7 耗油 ，很满意了。。舒适：空间大，悬挂软，造就了很好的舒适性，日产的座椅做的很好，很软很舒服，胎噪大，隔音差，特别是高速噪音较大，但也不至于影响交谈，
vaevae	2017-09-08 发表	优点：空间大，后排架起二郎腿没有一点问题；噪音小，一是关好车门车窗，车内瞬间安静了。二是热好车，发动机安静得让人以为没点火。。缺点：悬架太软，拐弯太飘。风太大时候开，风吹车太厉害。再就是120时候，感觉车和人不一体了，飘乎乎的 心里怪悬的慌。再就是安全性太差。1.6高配居然没有侧气囊。居然没有EPS，居然没有后保险杠。哎，省材料是一切，利润和买家的性命日产选择了利润。。外观：比老款好太多了。内饰：感觉太老气 要是有黑色就好了 整车内饰没有科技感 当然（ 取决于车子的价格）。空间：宽大，舒服，温馨，给人的感觉像是B级车的空间，后备箱空间更是没得说。。动力：日常使用还不错。操控：一般，偏舒适，软。油耗：开了3万多，大概有20%的高速吧，油耗没清零过，一直是6.6,6.7徘徊。舒适：没得说呀
heng3857	2017-09-08 发表	优点：油耗超低，保养便宜。缺点：新车就跑偏，四轮定位不准。。外观：外观还行，反正每个人的审美都不一样。内饰：用料做工都满意。空间：空间相当宽阔，最适合家用了，后排坐相当舒坦，就像家里的沙发一样！。配置：买车之前我从来没考虑过要买轩逸，我很早之前就计划好了买新福克斯，计划不如变化，我是12月底订车的，那个时候的优惠非常大，所以我毫不犹豫的订了轩逸，11.25万的裸车，1.6排量，cvt变速箱，真皮，天窗，空间，性价比还是很不错的。动力：够用，1.6足够家庭使用。操控：容易操控。。油耗：这也是我当时卖他理由，别的车我在潜了这么长都水没有白费，通过这么长使用，我觉得还没有别的车省油能超过她，很好，省油！。舒适：轩逸的座椅就不用多说了，买个这样的沙发都不好买，很舒服。
811691023	2017-09-08 发表	优点：空间大。缺点：加速性能差，但是在这个排量系列里还是可以接受的。。外观：开出去不丢面子。新车买回来以后，好多人都问我这车。满足了我小小的虚荣心。哈哈！。内饰：温馨，对，只能说是温馨。空间：轴距2.7m真不是盖的，我178cm前排调到舒服的驾驶姿势，后排随便翘二郎腿。。动力：1.6的车，就别飙车了，动力无所谓了，够用，不适合开快车，慢慢悠起来还行。操控：指向有一点点虚位。操控不错，移库方向盘轻（我家车库经常需要移车，也移过很多车，有些车盘子很重，很难受），高速略轻，但是不飘。。油耗：油耗满意，目前中等强度激烈驾驶，经常3000转超车，表显油耗6.0，实际在6.5左右，省油利器。舒适：忙碌一天的工作，下班后开起来就有种在家的温暖。真皮座椅做起来很舒服！
phnxzy	2017-09-08 发表	优点：空间非常的不错。缺点：暂时感觉还是有点肉肉的。外观：新轩逸外观很大气 还带有一丝的运动气息。内饰：内饰做工不错，能接触到的地方都是软的，很好。空间：这点确实让我内心喜悦，本人体型偏胖主驾驶感觉还是够用的，副驾夫人说也不错活动的开，尤其是后排空间的宽敞让我觉得更加的划算。4610的车长 2700的轴距算是正常了 后排坐两个人感觉还是很宽敞！后备箱容量也很大！。配置：杠杠的，不过这个价位没自动空调和一键启动就…不过听说改款的有。动力：只要用心给油还是能跑起来的，就是高速超过140左右有点不稳当。操控：转弯时侧倾较大 不适合激烈驾驶。油耗：比较省油。舒适：很满意，真皮(也有说是仿皮的)座椅很舒服，就是太阳一晒比较热，烫屁股，呵呵。准备按个四季坐垫，可能会好点。
酒味人生	2017-09-08 发表	优点：空间大，油耗低，座椅舒服像沙发！。缺点：车漆薄，过年回趟老家树枝小石子 都能画一道，虽说用蜡打后就没了 但是心理上过不去。还有后排座椅不能放倒这是很坑爹的。。外观：还不错。内饰：我的内饰是黑色的，感觉还行，中控台都说是洗衣机按钮，我买的到不是，可能是最新出的吧，感到惊喜哦。配置：一般。动力：开过的车中，轩逸在动力方面不占优势，起步很肉，特别是用了ECO（所谓的省油）会更肉，现在我基本上不ECO，它会让你起步超车的时候很憋屈。操控：这车子操控没有可比性，CVT属于懒人开的，哈哈。要说操控应该买手动档的。。油耗：适中，不高不低~。舒适：坐上了轩逸 完全停不下来，这点无需多言，尊贵沙发的感受，同等价位的王者！
法拉拉	2017-09-08 发表	优点：最满意的就是性价比特别高。。缺点：开始起来很中庸.但是 也还是可以接受的啦。这样的车子就这样了。。外观：外观看起来很运动，车头看起来很饱满，腰线很美，车尾看起来也很舒服，整车线条非常明显。。内饰：还可以，就是空调旋钮像五菱。空间：乘坐空间宽敞，储物空间充足。配置：内饰做工精细，但小问题较多，尤其是中控台等地方会有异响问题。。动力：不开空调还好，开了空调动力就有点弱了。开了空调起步感觉力不从心。。操控：汽车车头的指向性不错，转弯也比较顺畅，没有别人说的侧倾那么厉害。。油耗：那是相当的满意了。市区也就6.5左右，高速一般能到5.5左右，这一优点在我开车回老家来回4000公里的时候体现就非常明显了。。舒适：同价位最舒服
网络少虾	2017-09-08 发表	优点：油耗低。缺点：新车味道太大了，快要被熏晕了。车漆薄到石头子一蹦一个印子。。外观：这个就见仁见智了 我是觉得不错的。内饰：浅内饰清洗方便。空间：很好，尤其看中后排。配置：在紧凑型车子当中，在同等价位车型当中我觉得新轩逸是最OK的！所以我选择了他。。动力：肉，但上下班，足够用了！。操控：对于我这种驾龄超过30W公里的技术流驾驶员来说，CTV不如手动的操控强。本车应付一般驾驶游刃有余 ，但动力中庸，不够激情，没试过1.8的，无法对比。。油耗：油耗低，高速才有5.5L左右,市区7L左右。家用，商务都可以接受。。舒适：挺舒适的，轩逸的座椅舒适一向都是出名的，这个不用质疑，而且后排的舒适度不亚于B级车
机器猫王	2017-09-08 发表	优点：内部座椅空间设计非常好，很舒适。。缺点：空调按钮，不过14款已经改了。外观：帅气！很帅气！有天籁的身影！不知道的人还认错为天籁，呵呵。。内饰：内饰比较简洁，这正是我喜欢的，15W落地的车竟然也没有自动空调，内外循环拨键和旋钮有点说不过去。。空间：空间很大。配置：现在的价格很实惠，刚买的时候有点贵。动力：因为新手开车，对动力没什么要求，就是起步稍微有点肉肉的感觉，遇到红灯变绿灯再起步就有点慢，然后速度才快起来。操控：操控很不错，方向盘很轻，应该因为有电子助力的缘因吧，想要驾驶激情的就不要考虑了，开的是我都要睡着了，哈哈！。油耗：在心里预期里面 还可以。舒适：好，人性化设计，空间大，座椅舒服。
ninalv	2017-09-08 发表	优点：外观漂亮，空间大，坐垫舒服，就和坐自己家沙发一样，给力。缺点：钥匙太丑，不能折叠，携带不便。外观：很大气，铂金灰在阳光下有些发紫,小天籁果然名不虚传。内饰：舒适美观，内饰非常有家里的感觉，车的隔音也非常的好，坐在里面很安静。。空间：后排储物空间小，放瓶水就没位置了。。配置：比较实在。动力：动力可能对于我来说足够了，起步可以，因为我起步给油很少，慢慢起步，可能也是导致油耗低的原因。操控：不太懂啥叫操控，不过感觉自己开够用，但是论坛的都说这车操控不行，我也不太懂。呵呵！。油耗：目前磨合期，油耗在5.8-6.0左右。应该还有下降的空间。我比较温柔驾驶。。舒适：超级舒服，谁做谁知道，移动的大沙发。
xdb21	2017-09-08 发表	优点：外观比上一代车型有了进步，前脸造型很像天籁，这也是未来日产车型前脸的发展趋势之一（juke除外)。缺点：车漆太软，引擎盖上面全是小石头打的掉了漆！。外观：最喜欢新轩逸的大灯。内饰：豪华有档次，很有家居范。。空间：：空间确实够大，家用很不错。。配置：性价比一般，因为过年之前买的，我们这边没优惠坑爹啊。最后跟销售谈到最后139800，送导航，贴膜，护板.脚垫.香水.首保。真觉得买贵了。动力：1.6自动的 肯给油 动力很好 毕竟是家用 而且经常跑市区道路。操控：还可以！有不是玩飞车里！。油耗：买新轩逸起初就是看重它省油，平时不跑高速，纯市区不到8个油。就跑过一次高速6个油。。舒适：很舒适，安逸。
一四七	2017-09-08 发表	优点：有点B级车的感觉，开这车出去让我很有面子。。缺点：车漆软！到现在车身、机盖上面都有好多划痕了，尤其是机盖上面，不知道在哪里被溅的小石子给打出两个白点来，黑色车，好难看啊！。外观：萝卜白菜各有所爱，新轩逸，外观比老款时尚 大气，年轻的不是一点点。。内饰：现在这个内饰，本人满意，也不愿意为提高档次花更多的钱，觉得那钱花得不值。。空间：前后排空间都不错，同级里算很好的。动力：还行吧。操控：轩逸就是一款家用车，操控性一般，本人要求不高，开着舒适就行。。油耗：比较低。舒适：我买的的豪华版，所以标配的皮座椅，包裹性很好，加上宽阔的空间，舒适性是同级车中最好的吧，当然这只是我个人感受，仅做参考。
NA19750723	2017-09-08 发表	优点：空间 大。 油耗低 噪音控制的不错。。缺点：漆面薄，飞溅小石子都能挂掉漆面。外观：大气。空间：同级别的车没有比他大的。。配置：满意。动力：因为刚接车回来几天，起步都没敢太加速，动力提速换慢点，CVT家属比较平稳。。操控：这个车没有啥操控好谈，舒适性强点，已然没有操控，操控还是喜欢自己的思域。油耗：现在油耗有点高8.4个油，现在在磨合期，还有下降的余地，这样的油耗对我来说可以接受，毕竟有这么大个在的吗。。舒适：日产的车本来就是出了名的舒适，轩逸这款车的座椅完全可以应付任何挑剔的屁股，居家式的内饰设计和沙发一般柔软的座椅让人坐在车里犹如在家一般，心情也会很好
chinalele	2017-09-08 发表	优点：肯定是油耗低，空间又大了，后备箱空间也挺大的，上次搬家，一车子装了好多东西。缺点：灯光不够。外观：外观犀利很运动。内饰：做工好，但是我的配置不算高，自己加了点，手动空调旋钮好难看，我把它改了。。空间：看来很多款车，也坐了很多款，轩逸跟其他同等价位的车款对比，空间是无可挑剔的，尤其是后座，经常有同事上来第一句就是:后面空间很大啊，比***的宽多了，自豪感油然而生，哈哈。配置：很高。动力：在最不满意里说过了。操控：舒适度满意。指向精准，自动挡的操控顺畅，几乎没有顿挫感。。油耗：对我来说很省油 要的就是这样的效果。舒适：座椅舒适，噪音慢慢变大。
hideki_zhu	2017-09-08 发表	优点：空间吧。缺点：悬挂偏软，动力有点弱，转弯什么倾斜有点严重。。外观：小胖子有点懵。内饰：内饰方面做工还算不错，个人没那么多追求了，十几万的价格买款这样的车子，很划算了，再说了，内饰又不差。空间：空间很满意，特别是后排空间，超级满意，感觉比我经常坐的君威还要宽敞，这一点也让坐过我车的朋友们赞叹不止，让我倍有面子，哈哈。。配置：总的来说性价比还算很高的一款车！。动力：不喜欢飙车的，城市用完全够用。操控：就一买菜车，别谈操控了。。油耗：目前7.3左右吧，基本上下班开，反正我很满意。。舒适：座椅都很舒适，沙发的感觉。
爱锐志	2017-09-08 发表	优点：喜欢轩逸的空间、油耗、外观和内饰大气，价格不贵合适刚毕业的我。。缺点：漆比较薄。外观：大气。内饰：还行，颜色浅不耐脏。空间：前后排都很充裕的空间,一米八几的身高都很轻松,前排位置头部空间有四指,后排有二指空间,腿部空间有二拳距离,视野宽阔.。配置：虽然没有试驾过别的车就定了轩逸，但是从每月全国的销量来看，总是排名前十，群众的眼睛是雪亮的，这么多人买，说明性价比很高。。动力：1.6的动力还算可以，想激情就差点了。操控：转向还行。油耗：油耗很好，我经常跑4000转，才七个半不错。。舒适：空间大了，坐起来很舒适，
gdmzhym	2017-09-08 发表	优点：油耗，目前油价情况下，高速：0.3元/公里，综合路况：≤0.5元。缺点：配置稍显不足。外观：中规中矩，还算漂亮。内饰：家庭使用，比较温馨.一家人出行还是基本能够满足.。空间：这点最满意，后排很大很宽敞。配置：很高。动力：动力1.6的就哪样，试过在上坡时超不了摩托车，可能是变速箱的问题。加速时总是感觉不起劲啊，但上了20速后动力还可。。操控：还可以。油耗：很底，现在跑了1400公里，油款800元左右。舒适：舒适性也是这款车的一大卖点！虽然是板车悬挂但是这款车在经过不平整路面时都不会让驾乘人员感到很大的颠簸！
lhyckjs	2017-09-08 发表	优点：空间超大，油耗低，座椅舒适性强，隔音降噪控制不错，空调还行。。缺点：没有定速巡航、没有后排出风口、后座椅不能放倒。外观：漂亮。内饰：扶手箱太短。空间：空间没的说，2700MM的轴距，后排空间很宽松（如果司机是个娇小的MM，后面都可以跷二郎腿了）。后排地板有个拱起的地方，如果坐三个成年人的话，中间的放脚会有点不方便。。配置：缺少自动空调与后排出风口，不过大灯集成日行灯弥补了其不足，性价比还是挺高的；。动力：对我来说还是满意。我的年龄也不需要开快车，起步也不着急。爬坡有点费力。。操控：指向挺清晰的，属于指哪打哪的那种吧，也没开过什么好车。满意满意。。油耗：十分省油。舒适：这也是日产的优点，非常舒适，移动的沙发，座椅宽大，包裹感稍差，柔软的沙发，是乘客的福音，居家好男人的首选 ，哈哈
daniaowp	2017-09-08 发表	优点：整体外观大方、大气、上档次，腰线很漂亮，整体性很好。。缺点：起步肉，车漆薄，最纠结的是日本车出身！比地主老财还可恶,全国人民都批斗，我还迎难而上，不知难而退，太不明智！这里先自我检讨一下！。外观：外观不错 就感觉窄了点 高了点 近看外观还不错 挺高大上的 远看就不行了 远看就总觉得比例不太对。空间：够大够用。配置：不高。动力：够用，别指望有什么激情。。操控：4。油耗：很棒，省钱利器。舒适：座椅非常舒服，驾驶员座椅电动调节，非常便利，后排空间充足。发动机运转声音很小，跑起来基本听不到，邓禄普的轮胎噪音比我的米其林浩悦还是有差距，但是比我的福克斯原装锦湖轮胎强多了。水泥路面避震处理的不好，有细碎的震动传进来。音效一般，低音下潜不够，高音不够清亮，要求不高的可以接受。
lk88888888	2017-09-08 发表	优点：空间。缺点：错过了1.6尊享 没了晶钻灯组、自动空调、一键启动、后排出风口等。外观：大气 车身很长 高端大气上档次。内饰：新款轩逸的汽车内饰，做工精细，用料为仿木质材料,样式比起老轩逸要更加现代。。空间：秒杀了同级车，后排坐3个大人很舒适一点也不挤，后备箱足够用了，车门的声音也很厚实，朋友坐我的车都说一点也不挤。。配置：平民价格。动力：动力一般，起步没什么推背感，可能我新车舍不得踩油门吧！磨合期后会好的吧！。操控：能应付日常使用，转向精准，不过和福克斯相比还是有一定的差距。。油耗：一个字，相当省油！。舒适：还没有习惯。总没有人车合一的感觉。
龚有财产	2017-09-08 发表	优点：油耗低。缺点：过减速带时感觉车的外壳铁皮有点震动响声，空调制冷有点慢。外观：外观没什么好说的，仁者见仁智者见智，反正我是很喜欢的，流畅，大气。。内饰：12款空调按健最落后，老土，不知厂家能省出几个钱。空间：2700MM的轴距 空间相当满意 一米八左右的成年人进入后排毫无压抑感 并且腿部空间还有留有3指以上。配置：给个“差”行不。。动力：动力稍微有点不够，我开的是1.6的，当减速后再加速时，提速有点慢，不太适合极品飞车的驾驶。操控：家用足矣，不要和什么福克斯、马自达或其他车的长处媲美，那么讲究和感受操控的驾驶员直接上运动版的吧！。油耗：高速5.3（匀速100时速），市内7.8（每天上下班拥堵）综合7.2。。舒适：真皮坐椅质感很好，屁股也是要享受的啊，坐车永远比开车要舒服。中控台看着也比较舒服，用的材质也不是一般的工程塑料，我用测甲醛的试剂测，味道不是很大，新车能达到这种成度已经很不错…
汽车忙人	2017-09-08 发表	优点：这款车的油耗真的没有话说。缺点：底盘有点太高，感觉像个驼背的；还有中控有异响；车身太窄！。外观：比老款要年轻一些，比较耐看。。内饰：一般。空间：和同级车比，确实很大。配置：家用的最佳选择！。动力：本人是新手一个，以前也很少开过别的车，所以对于动力也不能说太白，就是家用，平常市区走走，这样的动力，我感觉是不错的，足用了。对于很多人提到的1.6会出现动力不足的现象，本人是没有这种感觉吧，还有我想说的就是你买新轩逸是为啥的呢--你想飙车的吗？那我觉得你不适合新轩逸，所以如果你是想玩车的，那你还是选别的吧！。操控：方向低速很轻。高速会变得很沉。车的稳定性差了点。转弯的时候必须要把速度降下来 要不车会偏的很。。油耗：非常满意，純高速不到6升油，县道综合路段不超过7升，四线城市的市区路段不超过9升。。舒适：沙发式座椅，低速隔音可以，高速120以上风噪声明显！
我们的大儿子	2017-09-08 发表	优点：空间大，乘坐舒适，油耗低，我接的新车才跑了368KM有接车的20.3降到6.L。缺点：漆薄，稍微剐蹭就露底漆，车轻，速度高时有点飘。外观：大方。内饰：2014改款空调不错，好看，桃木纹颜色鲜亮。空间：空间是我选择这款车的主要原因，就是因为空间够大！后排满座时毫无压力！。配置：当初在马六和新轩之间挑，最后还是挑了小轩。只是自己喜欢，性价比这种东西没法说。。动力：动力很弱，特别是起步的时候，慢悠悠的急死人，对于我这新手来说还是可以接受的估计急脾气的人就火大了，起步后的动力还可以吧，我没开过其他的车，也没法比较，反正两千转的时候能跑到一百以上，没有飘的感觉，最高跑到120，估计我这通过各种关系拿到驾照的的人也不敢开快了，哈哈凑活着用吧。。操控：CVT讲究的是平顺，省油。做得很好了。。油耗：同是1.6的，比福克斯及卡罗拉的省油。舒适：还好、当然不包括异味
宫廷	2017-09-08 发表	优点：空间大，座椅舒服。缺点：新车味道太大了，快要被熏晕了。车漆薄到石头子一蹦一个印子。。外观：优雅、大方、时尚、个人感觉比经典轩逸给人视觉感更强，车身腰线突出，尾灯采用了LED灯是亮点，只是可惜小轩的泪眼只是装饰，。内饰：内饰基本都是软材料，这点比其他车好，就是有点味道，过阵子应该就好了。空间：完爆同级车，特别是后排空间。。配置：在合资品牌汽车中，我认为轩逸的性价比还是较高的。。动力：动力可能对于我来说足够了，起步可以，因为我起步给油很少，慢慢起步，可能也是导致油耗低的原因。操控：加速平顺。油耗：非常满意，开空调市区拥堵路况7.6升，跑高速6升。舒适：座椅真皮包裹，有坐沙发的感觉，日产车的座椅是我坐过最舒适的；后排乘坐无压抑感，空间比较足，后排有三个头枕。全车独立悬挂，感觉偏软，在快速行驶过程中遇到坑洼时，车辆起伏比较大，但调教的总体偏软、偏舒适性。
13860854577	2017-09-08 发表	优点：在同级别车里面是超级省油，这是最满意的地方了,跟朋友说起油耗的事情，他们都特别羡慕，希望日产在这方面继续努力。。缺点：车刚开始开的时候地盘会有啪啪声，就像有砂子一样，开了一会就没有了。稍微有一点沟沟坎坎的地方后减震就能传来框框声，而且感觉减震很生硬。还有就是我和广大车友一样，非常不喜欢拿个类似电瓶车一样的车钥匙。。外观：车漆一碰就掉漆，买了一年车漆已经不成样了，买黑色的可能会好点吧。内饰：豪华的内饰还可以。做工还好，不过是豪华版的，舒适版的就不清楚了。。空间：非常够用 尤其后排 前排头部略微有点小 应该是因为天窗的原因。配置：很低。动力：动力稍弱。操控：买这个车压根就不是冲操控去的，个人感觉还过得去吧。。油耗：油耗还可以。市区大概6毛左右，高速4毛都跑的起来，不过油耗还是要看个人开的。舒适：舒适性还好就是避震很硬 座椅包裹性还可以 后排空间也够大
tianjiaqi886	2017-09-08 发表	优点：空间很大，舒适~。缺点：1、钥匙太难看了(当初买车时就是想要无钥匙启动，09款轩逸大多都有，谁知看好2012款轩逸1.6的却没有。呜呜。。。选2.0的又感觉家用没必要排量太大)2、车漆薄3、中控台有异响（现在是新车颠簸路有时又异响）4、后悬挂太软。外观：比较漂亮的造型，我发现合肥这边大家都喜欢金色的，经常在路上能碰到双胞胎的，大家在车内互笑下，嘿嘿。。内饰：温馨的家庭风内饰对我来说非常适合。空间：空间给力啊，因为我本来身高也不高，172CM左右，朋友坐我的车都说空间真大，老婆在后面一直夸，真心不错。好，表扬一下！。配置：给个“差”行不。。动力：开空调时明显不足。。操控：操控性能还可以，本人不大激烈驾驶，所以够用。。油耗：这个是大家公认的省油，现在我家轩轩开到208公里，车仪表显示8.8的油耗。以后还会继续的降。。舒适：后排很舒服
老猎枪121	2017-09-08 发表	优点：购买这车，是我在潜水近一年的后决定的，最满意的就是它的乘坐空间，2700的轴距不是摆设，凡是坐过的人都对它的后排赞不绝口。。缺点：加速性能差，但是在这个排量系列里还是可以接受的。。外观：有种小号天籁的模样，时尚靓丽，2700的轴距是一大卖点。。内饰：中控会有异响，有待提高。空间：前排空间正常，后排空间非常大，而且比较充裕。配置：性价比很高。。动力：1.6的排量126匹马力，数据上已经快赶上大众1.4T了。但是由于配的是CVT变速箱，所以急加速要差了许多。不过一般驾驶还是不错的，舍得给油的话超个车什么的问题也不是很大。只是习惯经常激烈驾驶的车友，就不要选它了。。操控：这款车就只适合舒适性的驾驶不适合激烈驾驶！在过弯时车辆的侧倾比较厉害！建议车友们温柔驾驶！。油耗：油耗在城区没多少优势，高速上则优势明显。。舒适：这个很满意，没的说
cashcao	2017-09-08 发表	优点：空间够大，比同级别车型帅气，座椅很软、很舒服。。缺点：没有后防撞梁，现在发现一个小毛病，就是开车遇到震动，右前窗有个地方会引起共振，虽然声音不是很大，但是听着很不舒服。还有就是漆薄。电子化程度不高，这么贵的车竟然没有USB充电接口，在使用来说带来一定的麻烦。还有就是没有ESP，所以在天气恶劣的环境下开车更应该小心。。外观：还好 小天籁。空间：空间绝对满意。谁说这车空间小，我都跟他急！。配置：1.6CVT自豪全车办下来不到14万,应该说是物有所值。。动力：一般般，够用！ 只要肯踩油门，推背感还是很强的！。操控：指向性比骐达好，方向盘也轻，油门刹车都轻，易于驾驶。油耗：已经说过了，很给力。觉得跟变速箱油关系，平常市区转速基本不会高过1500转，告诉爬坡也不过2000转而已。舒适：非常舒服
ganjiang_ke	2017-09-08 发表	优点：空间比较大，乘坐舒适，非常省油，非常安静。。缺点：电池小，没有后防撞梁、钥匙太坑爹、车身轻了点。。外观：总体来说还行，唯一不满意的就是它的屁股，有点大。。内饰：内饰还行，就是颜色太浅，容易脏。放东西的储物格设计的太少。空间：总体感觉还是蛮舒适的，空间大气，最主要是车内味道不会太大。。配置：较高。当然跟咱们国产的没法比。。动力：在1.6里面也就比丰田4at要差些。和大众现代的6at对比还是有优势。但是丰田4at会串车。操控：还可以吧，主要就是上下班，市内道路，速度上不来，所以操控起来没什么问题，只是方向感觉略紧了一点，不过俺的务实驾驶习惯可以很好的克服这一点。油耗：第二个比较满意的地方，当初选这个车的首先考虑的一点。。舒适：当初看车的时候，就是觉得座椅舒服，坐着有种沙发上的感觉，老婆特别喜欢。
xiaobinhnu123	2017-09-08 发表	优点：最满意的地方是空间大、油耗低和舒适度好。。缺点：日系。。。。都明的啦。外观：：好多人看了都说是天籁呢，呵呵 非常上档次的外观。内饰：内饰感觉比较简单，不过简单就好，实实在在的东西才更实用。。空间：买这车主要看上的是空间，即使新卡罗拉也无法比。配置：买车之前我从来没考虑过要买轩逸，我很早之前就计划好了买新福克斯，计划不如变化，我是12月底订车的，那个时候的优惠非常大，所以我毫不犹豫的订了轩逸，11.25万的裸车，1.6排量，cvt变速箱，真皮，天窗，空间，性价比还是很不错的。动力：动力感觉有点不足，过红绿灯踩油门反映太慢。如果开空调的话感觉更慢，事实动力确实不是很好。。操控：还可以 不错。舒适：除了空间这个是我最看中的，沙发座椅，很不错，不过感觉真皮座椅包裹的不够紧实，但已经非常好了
qingfengjian	2017-09-08 发表	优点：空间大，乘坐舒适，油耗低，我接的新车才跑了368KM有接车的20.3降到6.L。缺点：方向盘觉得有点重。外观：线条流畅，设计中庸，我这马上到而立之年的人觉得很入眼。。内饰：真皮沙发真不是盖的，跟家里的大沙发一样那么舒服。空间：：轴距2700乘坐后排空间大。。配置：还可以。买的时候优惠不多，现在优惠力度挺大。不过可选择的多，同价位中性价比稍显不足。。动力：一般。操控：没有激烈驾驶过，操控性能只能说一般吧。。油耗：油耗一般，平时主要在市区跑，一半环线一半市内，7个油的样子。这次回江西老家，跑了2000+公里，以高速为主，6.5个油的样子。CVT无极变速的还是没法跟手动档比，我的另一部朗逸手动档高速可以开到5个油，非常的经济性高。。舒适：非常舒适，十来万的车来说，己经很不错了！
传说中@男人	2017-09-08 发表	优点：空间和舒适度。缺点：在铺装路面高速，车身上下起伏比较严重，前排储物空间稍微少了点。。外观：白色，感觉很上档次，外观也是属于一眼看上而且越看越耐看型，年青不失沉稳。。内饰：灰白的内饰，很家用，而且都是软性材料做的，还是比较满意的，只是在比较颠簸的路上行驶的时候，中控导航的位置会有点异响，但是一般路上都不会有这种情况，总体来说对内饰还是比较满意的。。空间：乘坐空间宽敞，储物空间充足。配置：当时买的时候，参考了福克斯，朗逸等同价位车型。本人认为小轩性价比在10-15万里面算高的。。动力：肉，但上下班，足够用了！。操控：操控起来，很稳定，超车时，也很不错，动静也表较小，扭动力很棒。。油耗：油耗这个问题我自都做了调查！全家都满意。舒适：这个就不说了，大家都懂的。
750818	2017-09-08 发表	优点：：外观以及内饰跟乘坐的舒适性·。缺点：duang duang duang 小白中控异响发生情况过早出现，买了1个月，石子路，中控异响出现，去ssss首保，说检测不到！！！应该叫减震还是避震呢？反正就是过个减速带或者路况不好的时候，咯噔咯噔，挺不爽的。。内饰：设计合理、米黄的搭配。空间：同级中是少有的大。配置：很满意。。动力：代步毫无问题 上坡动力差一点 特别是乘坐4到5人，有一次出去旅游车里坐了5个人就觉的这车拉不动的感觉 特别是刚刚起步提速油门踩深了发动机就声嘶力竭的吼叫，让人听了有点头皮发麻。操控：方向盘感觉要比其他车多打点，油门力道不够 一脚下去 还是比较肉。油耗：很底，现在跑了1400公里，油款800元左右。舒适：很舒服，静音好。
飞凡子	2017-09-08 发表	优点：车外形时尚！帅气！有天籁的身影！空间大、舒适！特别是座椅很软！很舒服！。缺点：1、车钥匙不只是简陋是丑陋。 2、电瓶竟然用的是湿式的不是免维护的并且容量还很小。 3、空调按钮在这里鄙视一下。 4、操控对于我个人来说，真的很一般。 5、后悬挂过减速带的时候，感觉会蹦起来。 6、储物格太少。。外观：比老款好太多了。内饰：米白陪木纹边，感觉有点老气，而且容易脏，如果有更多的内饰可以选择就好了，不过这样的组合到是很上档次。。空间：大，很大。。动力：不喜欢飙车的，城市用完全够用。操控：操控还好吧也不是有些人说的那样差。。油耗：高速4毛多，综合6毛以内。舒适：调教偏软，座椅舒服为城市使用
我不牛气	2017-09-08 发表	优点：空间大。缺点：1.6的动力有点弱，特别红绿灯起步和高速超车，我一般都是大脚油，只见转速上去了速度没上去。外观：外观还是比较前卫的，有种小天籁的感觉，运动中不失稳重，个人还比较满意。内饰：内饰一般，只能说还看的过眼，内饰做工很精细，但是用料还是差点了，大范围的使用了塑料制品，唉！厂家还真是“黑”。。空间：满意，特别是后排的腿部空间，超过了不少中级车，行李箱也算够用。。动力：起步的时候有点肉，后期加速还行，够用。操控：这个真的一般般。油耗：目前行驶1000公里8.1，路况：松山湖大道（80）、八一路（70），城区（上下班拥堵）东莞的朋友应该都知道上面的路况的。。舒适：空间大，座着舒适。不过副驾位置稍显差一点，座椅调稍靠后一点才行
visinshine	2017-09-08 发表	优点：空间表现优秀，座椅相对舒服，内饰颜色喜欢。缺点：车内储物空间实在太少了，手机都没地方放。。外观：外观中规中矩，比较低调，有点小天籁的感觉，比较耐看，越看越喜欢，本来想要白色，但要加价2000，哎。。内饰：有点落伍了。空间：很大，尤其同事坐过我车的后排，对他儿子买的福克斯很不满意。动力：我是1.6自豪，动力只能说够用吧，喜欢激烈驾驶的人这车不适合，车也挺稳地，超车的时候用过S挡还是挺爽的，用S挡的时候，转速直上三千，所以说够用，但可能对于那些开车比较猛的车友来说，就有点不足，在加上空调就软绵绵的了，还是推荐上1.8的好。操控：由于是CVT开起来谈不上激情.。加速很平稳。。油耗：市区自动油耗6.4相当的满意。舒适：真皮沙发不错。
红狼王	2017-09-08 发表	优点：乘坐舒适，大空间，这绝对是选择轩逸最主要的原因。。缺点：隔音,底盘较差。外观：漂亮，天籁就是模仿他，呵呵。。内饰：比较时尚，就是空调面板按钮不太美观。空间：乘坐空间是同级别中属于第一梯队了，无可挑剔。但有一点小瑕疵，可能是由于沙发座椅较厚实，对于我身高180，体重180斤的胖子来说，将座椅调至最低，头部空间仅剩两指。因此也有不少乘车的小伙伴们也对此进行过吐槽。。配置：总体来说性价比还不错，除了配置不高操控不好别的也挑不出什么毛病来。。动力：动力可能对于我来说足够了，起步可以，因为我起步给油很少，慢慢起步，可能也是导致油耗低的原因。操控：操控感觉还行。方向盘比较轻。可是我新车感觉有点跑偏。唉！。油耗：满分 油耗是轩逸的优点。舒适：优秀
辣辣-	2017-09-08 发表	优点：样子好看，舒适性很好性价比很高。缺点：没有电子稳定，动力有点肉，车子过轻。外观：谈不上新颖。但是也不缺乏新元素。家族脸还是不错的。哈哈。内饰：都还不错哦，比较喜欢淡淡的色调和软性面料，但是空调旋钮的外观就不怎么满意了。空间：太棒了，尤其是后排坐下后可以翘起二郎腿。。配置：良好。动力：动力还算一般般吧.对干我来说接送小孩.上下班.买下菜也够用了.。操控：CVT的变速箱，开起来很简单方便。油耗：油耗还是相当不错的。舒适：车里面座椅宽大舒适 真皮座椅不输于家里的沙发 这点家人都感觉不错 在路上车辆的悬挂对颠簸过滤的也不错 车辆隔音做的也不错 车辆怠速基本听不到发动机的声音 在路上关着车窗在车里听着音乐 很安静 很舒服
liulinjun	2017-09-08 发表	优点：一是外观大气耐看；二是轴距够长2.7m;三是空间宽大；四是乘坐舒适，无论是坐哪里都感到无比的舒适；五是省油。。缺点：没有后排出风口，只有主驾位有一键升降。外观：还可以。。内饰：软质材料，还可以吧。空间：车内空间大，尤其是后排，可以和B级车媲美。。配置：还好吧。动力：提速表现一般，动力输出较弱。CVT1.6的动力市区完全没问题，跑长途，心态放轻松，不要和其他车对比，它一样带你满世界跑。。操控：还好，马路很宽，指向的精准度够用了。。油耗：磨合期6L-7.8L左右了，可以接受。舒适：说道舒适性，不得不提的是日产的座椅，没话可说的，真的很软很舒服。坐上去的感觉，跟其他的同级车型比较，差距是立竿见影的。不愧是移动的沙发。
cyp2008	2017-09-08 发表	优点：油耗低，我开市区多些。缺点：有时反应慢点。外观：外观不错，很大气，尤其在城市离开，确实挺显档次的，远处看跟天籁似的，所以经常跟朋友们在一起指着天籁就会说是“这是我哥！”日间行车灯虽然是假的，还是挺唬人的。。内饰：整体还是不错的，很有家居风，比较温馨的感觉，就是面板上那几个洗衣机按钮真的太丑了。空间：真的很大，没得挑。配置：在合资品牌汽车中，我认为轩逸的性价比还是较高的。。动力：一般，起步慢，我觉得还行，不就慢点，安全点。操控：没开过什么车 操控这东西不明白什么意思 而且就10来万的车 有什么好操控的 能开能跑就行。油耗：高速很省油。市区差一些，百公里油耗仅6毛左右吧。。舒适：狠不错
徐风0122	2017-09-08 发表	优点：外观靓丽、空间大、噪音低、省油。。缺点：提速慢，挂档费力，油漆薄.。。外观：很漂亮，动感大气时尚。内饰：容易弄脏。空间：很好，很舒适，后排2拳有余。坐3个人也不太挤，我（胖）+我媳妇（比较瘦）+丈母娘（个子比我高微胖），3人坐后排完全没压力。。配置：买了这车的人，肯定觉得性价比高了吧，特别是最近优惠幅度还蛮大的。。动力：1.6的车，就别飙车了，动力无所谓了，够用，不适合开快车，慢慢悠起来还行。操控：新轩逸操控性整体不错，转向精准，刹车灵敏，提速没有顿挫感。在同级别车型中，已经属于不错的水平。。油耗：一般，店里销售说省油，感觉也不怎么样。舒适：空间大没有压抑感，CVT平顺，后排椅子堪比沙发
dq_hqf	2017-09-08 发表	优点：经济省油操控特别灵方向特轻发动机特别静音提速快。外观：满意，但日行灯就个装饰看起很不爽。内饰：灰色内饰还是比较耐脏的，黑色太压抑 米色太容易脏，灰色的不大看出来，我就买了两个垫前面屁股的，还不错，感觉蛮舒适，中控感觉还行吧。空间：前排空间正常，后排空间非常大，而且比较充裕。配置：降价2W绝对高性价比。动力：1.6的动力，起步较肉，舍得给油的话也还不错。个人感觉够用。。操控：还算比较准确。。油耗：目前行驶5000公里显示的综合油耗是6.5L，加200块钱油在顺德能跑390公里左右。。舒适：乘坐感觉真不错 2700的轴距 在紧凑车型中 算是最大的 静音效果挺好的
小胖熊_tj	2017-09-08 发表	优点：车子外表看起来漂亮，大气，上档次，家用足够了。。缺点：豪华版没有自动空调。外观：外观挺大气的，只是车身偏窄。还有可能是车屁股太饱满了，显得后轮特别的小。。内饰：比较时尚，就是空调面板按钮不太美观。空间：空间大。当初选轩逸也是看重它这一优点，大方、美观、坐着舒适。。配置：和当地比还可以，谁叫我们做在小城市，遵义13.2万，重庆12.1万，本地12.5万。动力：起步不去给还是有点肉，开起来了一点油门提速还是不错的，动力足够用了，当然追求激烈驾驶油耗就没有那么低了。。操控：较好，比较舒服有20万车的操控性。油耗：油耗较低，很满意。。舒适：得劲
汽车修理学徒	2017-09-08 发表	优点：舒适、空间大、比较省油。。缺点：1.6车型的空调面板。外观：感觉没本田好看，不过还算不难看吧。。内饰：选择的米色，很温馨舒适。空间：空间较大，特别是后排座三个大人后还很空松。配置：性价比还是很高的。老实说在这个价位里。没有车可以替代他在我心里的位置的。一个字。喜欢。。动力：1.6L我个人认为家用足够了，只要舍得给油提速还是很快的，刚给油反应慢，等速度起来再给油提速还是很快的。操控：很差，家轿也没那么多讲究，但20码以上过弯时绝对会有侧倾现象，40码过弯就有翻车的感觉，虽然翻不了。油耗：很满意 秒杀各种品牌车。舒适：同级别第二（广告法）
雪小婵	2017-09-08 发表	优点：油耗 空间大 家用王牌 CVT发动机 60-90码真发动机安静 轩逸的空间、油耗、外观和内饰大气,驾驶上手快。缺点：动力偏弱。外观：总体而言，还算耐看！。内饰：做工还是比较到位的，柔软的操控台，桃木镶边，接缝处理的也很到位。空间：头部空间是充足的，腿部空间比其他同级车型要好。。配置：性价比相当不错，这么大的车，这么低的油耗，很适合家庭使用。动力：平时市区内够用，高速100以后有点弱，急加速超车发动机噪音太大影响品质感。操控：操控还可以吧，专门实验过指方向驾驶，自己反正感觉够用了！。油耗：市区自动油耗6.4相当的满意
你行我也行	2017-09-08 发表	优点：舒适、省油这两点。缺点：提速感不好，要猛踩油门到3000转才有动力感。外观：当初买车的时候就从着外观买的，很漂亮。空间：空间很大，两台日产的车都比较满意空间，空间比得上中级车，座椅也很舒服。。配置：如果在底盘和和发动机噪音上有所改进的化，性价比会很高的。动力：日常驾驶没有任何问题，就是加速性能不理想。。操控：方向轻但指向明确，但悬挂稍微偏硬点过沟和坎晃的厉害，不像轿车的感受。。油耗：变速箱的调校积极，始终把转数维持的比较低，所以油耗也维持到比较高的水平，百公里平均油耗六点八（行车电脑显示的，不知道准确不准确，仅供参考）！
lovemokey	2017-09-08 发表	优点：车的空间，前后排比较大，我1.8，180斤，坐在后排也非常宽敞，外形比较漂亮，和天籁外形相似。缺点：最不满意就是急加速 开这车根本没急加速的概念 反正慢悠悠的 想超个车很费力！尤其是高速上。外观：高端大气上档次。。内饰：感觉一般。。空间：自己坐在车里门就像在一间房子里，有家的味道，很温馨。同事朋友坐进去后都说空间好大。配置：价格不便宜，性价比不高。动力：动力只能说是一般，但也不是太肉，2000转起步然后稳住油门，加速还是可以的。操控：操控不错。油耗：真心的很省油，现在6.4市区城郊各一半。舒适：后排很舒服
奇山妙峰	2017-09-08 发表	优点：空间比较大，操控比较舒适。缺点：1.6自豪版无后排空调。外观：珍珠白多了2000大洋，自认为他坐漂亮，我说了不算，自己觉着好就行了。。内饰：颜色比老款高档，尤其是内的阅读灯显得高档。。空间：必须满意。配置：优惠后，感觉还可以。比大众强。。动力：动力稍微有点弱，但可以接受。看很多朋友都报怨起步慢，如果开启运动模式动力也是相当给劲的。。操控：多功能方向盘比较方便！缺点是手动方空调实在是有降低了这款车的档次！。油耗：满意，平时上下班油耗在7升百公里。长途出行高速在5升左右百公里。。舒适：座椅舒适，乘坐感受良好
li282096844	2017-09-08 发表	优点：我买的是14款的，所以那两个掉档次的缺点已经改了（洗衣机按钮，电动车钥匙）。最满意的当然是空间了，其次就是舒适性，这样的价格这样的车，已经相当知足了，而且省油，这是重点。。缺点：油漆太软、电动车钥匙。外观：外观值得肯定，比起老款年轻了不少，动感了不少，改款非常成功，从销售上就能看出。。内饰：用料不错，都是软材质，中规中矩的，个人还是蛮喜欢的。空间：车内空间非常大，2700的轴距那真不是盖的，后排腿部空间非常宽敞，赞一个。配置：同级别超高性价比之一，没有其它的，看销售就知道！。动力：1.6的动力对于家庭来说够用的了。。操控：一般，弯道极限低。。。。尽量稳着点过弯。。油耗：目前油耗6.5，只驾驶了500公里，一半市区，一半80迈左右的沿海公路。油耗很满意，对于我这种的工薪阶层，这样的油耗才是想要的。。舒适：舒适性很好，1.6豪华版就配有天窗，主驾驶电动座椅调节，真皮方向盘，真皮座椅，开…
转播商	2017-09-08 发表	优点：空间在同级别车还是比较大，座椅坐上去比较舒服。。缺点：后排位置不能放倒，开了ECO后油门太鸡肋了吧，而且我买的早居然没后防撞梁，用泡沫保证行车安全，一键启动不标配，就连日行灯就是车的买点也不标配。外观：外观大气也比较务实。比较像天籁，比日产低一等级的阳光还是好看很多的。另外，我是白色，有一次上街和一个土豪金色的摆在一起，发现土豪金好想比白色还是要好看？所以想买的同志可以考虑下土豪金。。。。。内饰：我的是浅色内饰，有些容易脏，牛仔裤坐的久了都会染色~。空间：非常满意。配置：一分价钱一分货 这个价位 感觉有点偏高 如果动力提升点 这个价位还可以接受。动力：一般。操控：操控很好，。油耗：很满意，cvt省油真不是盖的。舒适：最满意的是后排乘坐空间，隔音良好，真皮沙发，宽厚的座椅，坐在后排，膝部和头部都有很大一块富余，没有压迫感，后排中间扶手放下商务感十足，而且后排配有三个头枕，即安全又舒服。
YOYO悠悠	2017-09-08 发表	优点：满意的地方不值一点，空间，油耗，舒适性，外观我都很满意，开起来也很稳，80以下噪音控制的非常好。。缺点：就是皮薄了点，。外观：漂亮，很有流线感。。内饰：基本比较满意，要是有深色内饰会更好。浅色有点不耐脏。内饰的做工倒是不错的，基本都是软的。看起来很有档次。。空间：轴距2700，较早进入A+级行列的车型。因此空间宽敞，乘坐舒适。。配置：性价比高，1.6 CVT尊享版的动力很好，空间很大，外形很大气、运动感很强。。动力：动力还行1.6的排量，开了3000公里总体感觉足够了。操控：只能说一般吧，速度起来后方向很重，回弹力很大，个人还不是很习惯，跟大众的车比起来，感觉差一点。。油耗：市区7.5左右，跑高速的时候6.2左右，不得不承认轩逸真的很省油，家用是真的很实惠~~。舒适：真皮坐椅质感很好，屁股也是要享受的啊，坐车永远比开车要舒服。
wxtjzxx	2017-09-08 发表	优点：空间大，油耗低，外形好看！。缺点：配置稍差，没有ESP！。外观：着是买它的主要原因，非常漂亮。内饰：内饰足够家居，足够温柔。喜欢！。空间：空间比较满意，坐的很宽敞，有B级车的空间。配置：出众的空间和舒适，少了运动的激情，只能说仁者见仁智者见智。。动力：动力还好，1.2吨的车身加上127马力还好，家用足够。操控：很一般。。油耗：因为是新手所以油耗一直在10个，还是比较高的，但现在已经在慢慢下降了，CVT确实省油。目前开了差不多1000公里，都是在城区跑，已经下降到8.4，确实还是很省油的。舒适：皮质座椅比较舒适，包裹性也挺好，长途驾驶不会腰疼，驾驶位电动调节很方便。前后排座位间距较大，腿部空间大。后排座位虽然无法调节，但是角度合适，舒适性好。车窗只有驾驶位置的车窗是可以一键升降的，其他的三个玻璃没有，不大爽。
jsjjzjq	2017-09-08 发表	优点：座椅做工真好，比较柔软、很舒服、。缺点：动力比较小，等红灯的时候起步都是慢慢的走，一下没有动力，不能和别人比速度。。外观：轩逸的外观，跟美版的天籁，是一样的。外观年轻化了，这个也是我从，思域，卡罗卡，朗逸，选择轩逸的原因了！。内饰：一般。空间：最满意的是空间，高度，宽度，长度都适宜，后备箱空间也很大。配置：还可以，主要看购车用途，玩车的就不要买了，买这车就是实用。。动力：这个是真弱点；试驾过福克斯，科鲁兹、朗逸，小轩是最弱的一个。绿灯起步至少落后一个车位。不过速度起来了还可以，60—100之间感觉还行。不过这车就是家用，偶尔媳妇也开开，买买菜什么的，感觉也足够了；如果真想体验驾驶乐趣的话，建议直接上1.8.。操控：一般。油耗：比较满意,目标是综合油耗6L.。舒适：坐着舒服，噪声的控制上不如厂家宣称的那样好。
我是菜鸟	2017-09-08 发表	优点：车用空间在同级别当中我想应该是最大的一个辆车了，空间很满意。。缺点：安全性能是我对它有点失望的地方，前保险杠一般，后面直接就可以说是没有，车身稳定系统，侧气囊这些很实用的都没配备。推荐大家没事的时候看看拆车网，解说的很详细。。外观：比较经典轩逸来说更适合年轻人，中年男女也是不错的选择。。内饰：灰白色内饰加上桃木装饰充满居家感，十分温馨。。空间：空间表现非常满意，不管是前排还是后排，头部空间，腿部空间，纵向空间都很满意，后备箱对我来说也足够用了。配置：可以。动力：够用，跑80跟玩似的。操控：不飚车，可以。油耗：油耗是比较满意的一点，基本很多同事的车的油耗都比不过我，这点就是CVT的强项了，但是遇上拥堵的话也一点也不省油，因为前期要踩大脚油门才行，所以这车对于高速或者省道蛮省油单位，市区并不怎么省油。舒适：优秀
fffffdddd	2017-09-08 发表	优点：座椅很舒适。。缺点：非要说不满意的地方我感觉就是配置还是低了点。当初就是在K3和轩逸里面选择，现在要说后悔吧也不后悔，不过看到人家配置高的车还是会眼馋啊。。。外观：外形也是越看越喜欢，刚开始的时候还觉得有点圆滚滚的，现在怎么看怎么黑色就是大气上档次啊！可惜LED日行灯是假的，。内饰：居家风格，唯一的空调旋钮厂家为了成本简配的很难看。空间：乘坐的空间足够用，后备箱也够大，比一般的轿车绝对大很多，点烟器的设计有点坑爹。配置：轿车 省油 空间大才是王道 很好。动力：我不是追求动感的，我喜欢一种享受驾驶的快感！！哈哈。操控：相对德系车来说方向盘确实轻，操控性能还可以，如果对超控性要求高的应该也不会选择日系车的。。油耗：大概高速市区一半一半，刚过首保，现在是6.6，北方天气。舒适：座子我喜欢柔软适宜
lq825848	2017-09-08 发表	优点：身为紧凑型车 我觉得轩逸在我提车的时候 同级别中空间是最大的 当时也钟爱美系车的豪华 但坐里面 总觉得空间小 中国人讲究大气 所以冲这点我选择的轩逸。缺点：油漆太烂。外观：大气，有小天籁之称，比较同一级的车看起来都大一圈。。内饰：同级别的算不错的了。空间：2700的轴距，在紧凑型车当中算比较满意的了，后排空间足够大。。配置：非常满意。动力：1.6自动的真心没力气。操控：新轩逸定位就是一款适合家用的车，杆扭力梁式后悬架和偏软的调校，注定只适合一般驾驶，高速过弯侧倾很严重。刹车很好，基本上想停就可以停住。高速130左右还是很稳的，再往上也没跑过了。急加速开启S档的话，动力输出还可以的，只是不适合长期用。。油耗：油耗是唯一能拿出手的。我大部分路程跑国道，加上偶尔市里，基本在7个以下。。舒适：很好
Sunking0538	2017-09-08 发表	优点：最满意就是舒适度，坐起来很舒适。缺点：漂，车子轻。过坎感觉明显。。外观：比较帅气，适合25~35的开，小年轻还是可以选其他车型，有家有业的开这个没问题，有钱的您随便买。。内饰：简洁大方的浅色内饰，温馨的感觉。。空间：空间毋庸置疑，同级别里数得着的好。。配置：还行，当时觉得可以，现在性价比较高。。动力：动力打开ECO你就当自己是新手吧。操控：这车就不谈操控了 毕竟是舒适为主 跟某某品牌赛车底子的家用车比不了。油耗：冬天在市内开ECO，开空调，油耗在8.5左右徘徊，本人新手，油门控制不好。跑高速跑过5.9，当时兴奋的不得了。。舒适：启动后常常二次启动,不看转速表的话感觉不到车已经启动着的了.
hotboysss	2017-09-08 发表	优点：油耗小。缺点：储物空间较少。。外观：珍珠白多了2000大洋，自认为他坐漂亮，我说了不算，自己觉着好就行了。。内饰：不得不说 中控台上全是软皮包裹这个不光在同级别中是很少见。就连中级车也有用塑料的。。空间：空间非常大，前排后排都很好赶上迈腾了。配置：综合考虑是不错的。。动力：家用够了，如果你想快，不怕费油，油门踩到底也是可以的，何况还有S挡，呵呵。操控：可以介绍，当然试驾的时候确实没有K3/朗逸好。。油耗：一般加油都是200一加，按照每次记录开看，差不多200块钱能跑400左右，到现在评价油耗6.9，车载电脑显示5.9，还是有点差距的。。舒适：皮座椅很爽，很有档次。
xiaohouzi	2017-09-08 发表	优点：外型好。发动机确实是很静音。。缺点：漆比较薄。外观：：外观大气，时尚，很不错。。内饰：简约而不简单，软硬适中，值得肯定。空间：空间很大，我182CM的个子，200斤的体重，一点不觉得拥挤。配置：没有优惠，但车的质量还是让人满意的。。动力：肉了··即使你肯给油那个发动机声音你也受不了，呜呜响··。操控：由于轩逸是我人生第一辆车，所以我对操控没多大研究，不过无极变速真的不错，丝毫没有换挡的顿挫感，转向助力还行，方向盘的手感不错，开起来真的很舒服，整体应该是偏向舒适的。。油耗：油耗比较满意，在市区开空调，路面不是很顺畅的情况下，平均下来就6毛钱左右一公里。舒适：还可以
1113C	2017-09-08 发表	优点：油耗。缺点：日行灯是假的，方向盘间隙大，可能会吃机油。。外观：虽然1.6豪华的日行灯是不能亮的，但是也很好看，加上新款的尾部流畅的线条，动感十足，之前很多人说这是中年人，现在看来完全可以抛弃这一旧观念了。。内饰：中庸。空间：乘坐空间舒适，储物空间有待加强。。配置：没有ＥＳＰ，不能锁门自动升窗也就算了，车钥匙不是折叠的，个人就有点郁闷了。。动力：1.6够了，刚买跑了180，还可以上，燥音就上来了，我不是玩赛车。别人以为是2.0。操控：操控很舒适，不过没有什么驾驶乐趣。。油耗：CVT还是比较给力的。。舒适：座椅堪比家里的沙发 柔软度非常好
hzshangege	2017-09-08 发表	优点：低油耗、大空间。缺点：动力。外观：很大气，铂金灰在阳光下有些发紫,小天籁果然名不虚传。内饰：轩逸的内饰在同级车里应该算是数一数二的精致了，这一点我是非常满意的，特别是在坐过同事的卡罗拉之后。我买的时候只有浅内，很温馨的颜色，又不容易显旧，大爱。。空间：空间大,后排很大很宽敞.。配置：一般，同价位比，比较低。动力：要是舍得给油也说得过去，还是弱一点，还是排量的问题。操控：毫无操控可言，虽然是这样，但是我对他这个缺没有抱过一点希望，从最后定下轩逸我就有心理准备。。油耗：目前行驶36000公里，百公里油耗始终没超6.5升，。舒适：很舒服的
守望可可西里	2017-09-08 发表	优点：乘坐的舒适性和油耗。缺点：悬挂过沟时颠簸有点大。。外观：年青化、线条美观。内饰：还可以，就是空调旋钮像五菱。空间：空间够大，同级车里空间数一数二，特别后排空间，真的是翘起二郎腿都没问题，。配置：12.5万裸车价 和即将新出的卡罗拉 M3 估计有距。动力：动力稍微有点不够，我开的是1.6的，当减速后再加速时，提速有点慢，不太适合极品飞车的驾驶。操控：一般。。油耗：比较满意，市区比较高大概8个以上，因为平常走高速国道比较多，现在不到2千公里行车电脑显示油耗5.5。。舒适：舒适性没得说，买它就是冲它来的
nanweidni	2017-09-08 发表	优点：14款黑内饰、内部空间大、油耗低、驾驶位电动座椅。缺点：提速感明显不足，希望出带T的车型。外观：外观那是想当的前卫 有点像个 前卫的胖子 正面看上去很 大气 就像天籁一样 （有人问我你这是新款天籁吧？ 满漂亮的 忽悠了不少 不懂车的人：））。内饰：我的是12款的新轩，如果当时就有无钥匙启动和自动空调，我肯定买这款。空间：车内空间大。动力：一般的，起步没力。操控：一般。。油耗：最满意就是轩逸的油耗，市内开不会超过7.5个油，同排量的车中很少有能达到这个油耗的。。舒适：超强舒适性，空间大后排舒服.
雪种	2017-09-08 发表	优点：空间大，油耗低。缺点：起步有点肉,。外观：比较漂亮。内饰：中控左右对称的布局，看上去虽然缺少一些科技感，但是也不乏沉稳，大方。浅色内饰充满家居温馨。。空间：除司机外再坐四个成年人毫无压力。配置：性价比相当不错，这么大的车，这么低的油耗，很适合家庭使用。动力：1.6+CVT的动力家用够用，肯定和大排量车没有比。操控：加速档爱不释手。油耗：表上现在是5.7，但实际我试了一 下，应该在6个多，大部分是长途与市区对半吧，如果长期在公路长途上跑一箱油40L跑过780公里，不可思议。舒适：和老板ML350差不多，
wy524	2017-09-08 发表	优点：外观大气，看着像中型车。看了很多的车新轩逸在同级别中应该是空间最大的，还有一点就是省油。。缺点：配置偏低尤其是未装后防撞梁。外观：大气，能够做到商务、家用两兼顾！很漂亮。。内饰：大方，耐看，有种舒畅温馨的味道。。空间：真的很大，没得挑。配置：如果用的着，性价比还是不错，大家买过就知道，家里用用都是过关，主要让人省心。动力：我不是追求动感的，我喜欢一种享受驾驶的快感！！哈哈。操控：自动挡，谈不上操纵感，方向盘灵敏，各个开关位置好。油耗：油耗很满意，确实低，别克、福特和它没得比！。舒适：这个很满意，没的说
穷人开快车	2017-09-08 发表	优点：外形好看，后座空调大。缺点：配置好低。没有车身稳定系统，比同级车型配置低了不少。外观：大气，不张扬突出。。内饰：中控台看起来比较高档，有中级车的感觉，真皮比较软。。空间：非常够用 尤其后排 前排头部略微有点小 应该是因为天窗的原因。配置：裸车现在11.2万，比同级车强太多！。动力：肉了点，起步慢，不像大众车那么冲。。操控：方向老往左偏，悬挂太硬，高速入弯倾斜严重。油耗：油耗满意，目前中等强度激烈驾驶，经常3000转超车，表显油耗6.0，实际在6.5左右，省油利器。舒适：很好
夏日阳光2680	2017-09-08 发表	优点：最满意车的外观、空间、油耗。。缺点：动力有点弱，我买的是1.6的。外观：满意，看上去像二十万的车，我的铂金灰的车在晨曦的阳光下会看上去像紫色的。。内饰：内饰用料可以做工精细。空间：空间给5分。乘坐舒适宽敞。。配置：一般。动力：动力还好，1.2吨的车身加上127马力还好，家用足够。操控：一般了，感觉底盘还是有点轻，唯一遗憾是没车身稳定。油耗：最满意的是油耗，以前开的二手力帆百公里12升（估计车也有毛病），新轩逸感觉省油很多。。舒适：座椅舒服，车内隔音水平一般，主要噪音是发动机
dreambrook7	2017-09-08 发表	优点：外观漂亮，大气，时尚，驾驶舒适，座椅舒服。缺点：高速120风大有点飘。外观：我的是铂金灰的,觉得很适合.。内饰：我买的黑内 喜欢。空间：同级别车算大的了。动力：一般，但对于我来讲够用了。因为我不会去追法拉利哈哈！。操控：换挡很平顺，没有什么顿挫感，方向感也不错虽说没指哪打哪但也算很灵敏了。刹车也可以反正我感觉我很有信心。。油耗：超级满意，油耗的确超级省油，我开了两百多公里高速，油耗直接到了5.6，还不错，符合自己要求。舒适：舒适性在同级别中也是一流，家用相当舒适。
大腿秒杀你	2017-09-08 发表	优点：空间。缺点：开起来的指向性不是很好，有的地方做工一般，胎躁稍大，发动机声音小，但是整车隔音一般。外观：外观比较时尚。符合年轻人的审美。大气!有面子哦。。内饰：《吐槽》原本内饰还算温馨，但是这坑爹的空调实在让人大跌眼镜，方向盘不支持前后调节，而且车内没有12V供电插口，点烟器也只有1个，不够实用，好在内饰用料和做工还算可以，只能忍着了。。。。空间：家里四个大人坐里面还是很宽敞的，后排和后备箱空间都不错。。配置：较高.我买车前特意将新轩与郎逸1.6同价位的作为综合对比,除了安全性能差些其余舒适性,空间感,发动机性能,变速箱性能,油耗表现,噪音表现,保值率,品牌效应,服务等。动力：起步是肉了点。合适家用。上下班族。市内跑绝对不比别的车差！如果追求动力感那就不行了！但是还有个S挡这让我很惊讶。开启S挡动力明显上来了。但是那发动机的声音听着都有点让人担心！。操控：感觉可以。。油耗：超级省油。…
qufeng121205	2017-09-08 发表	优点：这价位的车空间确实可以，坐感舒适，油耗比较经济。缺点：动力太弱，提速太慢。。外观：比老款好太多了。内饰：做工还是可以吧。空间：必须满意。配置：不错的选择。动力：肉了··即使你肯给油那个发动机声音你也受不了，呜呜响··。操控：本人开车也没几年，所以对操控的评价也谈不上多专业，总而言之还算可以~悬挂软软的，在城市里跑觉得挺舒服，过个减速带什么的几乎没有什么感觉，之前看到口碑说指向不精准，本人倒也没有觉得有那么邪乎，过弯也都在可接受的范围内！。油耗：6.5-7个，油耗方面满意。很多同事都说日产省油。另外，刹车很灵，只要点一下就能轻松减速。。舒适：舒适性确实很不错。我知道日产车，还是从做老板的天籁开始的。那宽大舒适的座椅，说夸张点，跟真皮沙发差不多少了。而新轩逸很好的继承了这一舒适特性，不过不知道老板的天籁，是不是坐的时间长了，所以更软一些。不过稍微应一点也有好处，免得长途驾驶犯困，呵呵。
泉泉1234	2017-09-08 发表	优点：同价位同级别空间表现好、座位舒适、油耗表现不错。长期开堵车路段，平均时速23KM/H。销售送了GPS+后视，不错。外观漂亮，大气，与同级别的车相比看起来大了不少。。缺点：因为刚提的新车，暂时没有最不满意，，只是觉得油耗比想象中要大，可能是新车，基本都在123档 左右。。。。外观：外观比老款要好看很多，但整体没有亮点。。内饰：比较老，不过我的有木纹装饰的看起来还蛮提升档次的。但我之后买的那些就给简配了，还好??。空间：舒适宽大，坐起来非常舒适。角度贴合。。配置：裸车13W全下来将近15，这个价格区间可能有很多车可以选择，但是新轩的黄金搭档是同级别中技术最为先进的，宽大的空间在同级别中也是绝对占优势的。如果你需要一辆舒适、安静、省油的家庭用车的话，这个价位新轩绝对是一款好车。。动力：一般。操控：操控一般，女人车。油耗：油耗很低、适合家用。舒适：一句话“开着坐着都舒服”
adwaerwewe	2017-09-08 发表	优点：空间和舒适度。缺点：动力··座3个人以上是在太肉了··我开到70的时候·我朋友的朗逸已经离我最少50米了·。内饰：ok 一般。空间：空间够大，2700的轴距使得后排人坐着可以翘二郎腿。。配置：这个性价比是同级车中最高了得吧，特别是优惠了1.5w左右之后。14w不到的车，这样的外形，空间，配置。相比K3 凌派 拉罗拉的价格都要便宜，秒杀全场，要不怎么突然销量就上升了这么多?。动力：发动机动力输出偏弱，适合家用。动力偏弱，起步肉，提速慢。。操控：还算满意！。油耗：油耗没得说，还有谁比它更低的，1.6感觉比1.0的还省油。无敌了！！！！。舒适：舒适性很好，果然是小天籁，虽然说没有真正的天籁的那种舒适，但也足够了，后排皮座椅，不家座垫什么的，坐上去非常舒服，腿部空间也足够，因为轴距有2700，主驾位也可以，但长时间踩着油门，脚底不舒服，难道是我座位调整的不对？
放松自我	2017-09-08 发表	优点：《油耗》油耗比预料中还要低，因为用车频率比较高，日后能节省不少费用。缺点：减震不好，过点小坑车震动的比较严重，扭距应该在改善一下。外观：自己喜欢就好。内饰：内饰更倾向于家庭的温馨，有家一般的感觉；。空间：坐五个不挤。配置：总体还是不错的。至于网上很多人说轩逸碰撞测试非常差。但是本人认为，开车上路安全方面与驾驶习惯有80%的关系。至于另外的20%话中彩票也需要运气，当然的对于开车来讲谁也不想碰这种运气。还是开车注意点，货车离远点。。动力：1.6的排量是非常有限的。踩下油门，起码得两秒，动力才能跟得上。。操控：没有激烈驾驶的习惯，能够满足日常需求。油耗：很满意 全市区 1公里不到6毛钱 高速上可以跑到5点几的油耗 相当不错了 导致本人一个的油费在650元左右 在有车一族里算是很低的了。舒适：绝对好，在同等级别的车里，这辆车的舒适度是最好的
盼笑兮兮	2017-09-08 发表	优点：油耗低，空间比较好。。缺点：起步有点肉。中控有点异响。安全气囊太少，对后排乘客的保护只有安全带。皮薄漆薄。大灯不亮。钥匙太摩托车化了。。外观：外观比较好看。内饰：一般就是晚上里面夜灯不漂亮 太简单 速度表是电子显示就完美多了。空间：乘坐空间从前后，左右角度来看都非常宽广，本人181cm的身高，高大上的电动驾驶座调到合适自己的位置时，往第二排一坐，依然有一拳有多的空间，翘个二郎腿没有一点问题！第二排空间宽大，比经典轩逸多出来的60cm的优势体现无疑，加上后排脚下中间凸起不高，还有中间乘客头枕，坐三个人也非常舒服。。配置：还可以。动力：动力稍弱。操控：这车纯属家庭用车没什么感觉和激情。油耗：CVT变速箱经济省油，百公里综合平均油耗在8L左右。。舒适：非常舒服，前面座椅和后面座椅坐上去很软，怎么说呢，感觉就像坐在自己家的沙发上，我就不多说了，都懂的。
xiechun79	2017-09-08 发表	优点：空间大，油耗低。。缺点：最不满意的无非就是在100公里时速以后的提速问题了，在120以后简直乏力的无语，还有上坡的问题，上坡基本无法加速，下坡加速倒还可以，当然只是相对于其他1.6的车型做比较。外观：好看，耐看。内饰：内饰足够家居，足够温柔。喜欢！。空间：最满意，上面说过了，储物空间也不错，但不能算最好，比如门上的空间其实还可以做得更大些．。配置：性价比还过的去吧，至少买了没感觉后悔。。动力：动力只能说是非常平稳的，踩油门感觉不到推背感，日系车大多都这样。当然这样平稳的加速和减速，给一些平时晕车的人群带来了很好的福音。。操控：毫无操控可言，虽然是这样，但是我对他这个缺没有抱过一点希望，从最后定下轩逸我就有心理准备。。油耗：磨合期而且是新手驾驶能开出6.5的油耗我就什么也不多说了。舒适：座椅包裹性很好！符合舒适性家用车的标准！
miki2009	2017-09-08 发表	优点：空间大，家人也非常满意，白色还是金属漆。缺点：车漆薄 没劲 听人说有的烧机油 担心中！！。外观：大气，漂亮，我买的是珍珠白，简直帅呆了，有一天朋友说这是新天籁。内饰：简洁，大方。。空间：同级别车里新轩逸空间真大，尤其是后排坐进去没有紧凑感，腿部空间超赞。。配置：性价比还是挺高的，毕竟保值率和保有率都摆在那里。。动力：新轩逸1.6L起步有点肉，超车时舍得给油还表现不错。。操控：开过的车不多，操控感觉不错吧。 不过转急弯感觉要甩出去的感觉，但是我开了朋友的天籁80迈大转弯感觉不好操控反而是小轩逸好开 估计是车身短的原因吧。油耗：基本在6到7左右。舒适：确实是很舒服,无论是驾驶还是后排都令人很满意,坐在后排,都可以翘起二郎腿,隔音降噪控制不错,在车里感觉很安静很舒适
kaixinguo2009	2017-09-08 发表	优点：外观 运动 大气 饱满。缺点：全系没ESP,1.6以下没日间行车灯,这些都是安全指标.什么时代了,应该早加上。外观：这个就个人审美观吧，感觉中规中矩，不算太突出 也不会太平庸。。内饰：温馨，时间长了不会厌倦。空间：空间在同级别里算可以的 但是横向空间不大 坐三人有点挤。配置：综合，感觉比大众朗逸强。所以选择了轩逸！。动力：1.6+CVT的动力家用够用，肯定和大排量车没有比。操控：方向盘很轻，很舒服。油耗：油耗还是比较满意的。我的车还没出磨合期，本人开车又属于偏快型，现在油耗也百公里也只有7升。最高开过7.8，最低6.5升。。舒适：很满意！座椅的包裹性很不错，坐着很舒服。隔音效果非常不错，很安静。由于底盘比一般家用车高一点，通过性也是很不错的。
iduewiu	2017-09-08 发表	优点：空间大，油耗低，乘坐舒适。缺点：车漆薄、后悬挂软、最最不满意的是小改款自豪既然把室外温度取消了。。节约成本也不是这样吧！日产这点不厚道！。外观：外观犀利很运动。配置：可以一般家庭可以接受。动力：加速能力吧，那要看你舍不舍得地板油了，你压榨下它还是很给劲的！。操控：一般没有车身稳定系统不敢过猛的开车，正常感觉还是不错的.。油耗：最满意的，开ECO6.4左右，不开6.6左右，我的车跑高速多一些，与我的驾驶习惯有一定的关系，我开车比较温柔，提速不急，红绿灯或者拥堵提前减速，刹车慢慢踩，尽量用发动机制动，车常年在广东，冷气基本上长期开，所以对油耗很满意。。舒适：同等价位算是舒适性比较上乘的产品了，宽大的座椅，B级车的空间。
xhfmax99	2017-09-08 发表	优点：座椅很舒适。。缺点：没有ESP 屁股软了一点。。外观：外观比较好看。内饰：做工很细致，中控和仪表盘做的很有档次。。空间：空间比较满意，坐的很宽敞，有B级车的空间。配置：性价比还是比较高的，同等价格同等配置横向比还是比较满意。。动力：一般，但对于我来讲够用了。因为我不会去追法拉利哈哈！。操控：平时都还行，但转急弯有点不爽，感觉车子倾斜得厉害，于是我花了300多元，在网上买了一根顶吧，就好多了。。油耗：新轩逸的油耗确实令人满意，cvt变速箱也是确实给力。高速国道，市区道路综合，6.5左右的油耗，已经完胜了很多手动挡汽车。赞一个！。舒适：舒服性没话说！很棒！真的比沙发坐的舒服！空间比较大！她2700的轴距在那里！跟一般的中性车差不多！
solo135	2017-09-08 发表	优点：驾乘空间十分舒适，新轩逸外观靓丽。。缺点：爬坡的时候就像没踩油门 城市道路起步慢 需要大脚踩油门~~ 后保险杠太薄~~塑料做的 轻轻一碰就是一个坑。外观：中规中矩，其实对于这款车，一直认为应该是40以上成熟男士的首选。哎，凌派啊凌派啊。一说到样子，又开始思念凌派了。。内饰：发挥了日系车应有的水平，或者说发挥了日产车应该有的水平，很不错。细节也很好。中控台和胳膊能碰到的地方都是软材料，异味有一些但不重，很好。赞一个。。空间：空间还是挺大的，比一般车大的多。动力：一般，没有那种瞬时加速的快感。操控：上下班开，对此要求不高，不评论。油耗：比较满意了，不敢奢求太多。舒适：座椅舒适性非常满意，同级别应该无出其右
CarmenGao	2017-09-08 发表	优点：空间和舒适性。缺点：2012款1.6CVT豪华版的空调竟然是手动的而且没后排出风口。这点让我很难容忍。不知道夏天的时候冷空调效果如何了。。外观：还可以。。内饰：中控台看起来比较高档，有中级车的感觉，真皮比较软。。空间：空间不错，同级别差不多应该数一数二了。。动力：15W落地的车，而且还是家用车，1.6L完全够用，加速延迟良好，听说这问题跟平时开车习惯有关，平时开车给油的快慢会对日后的加速延迟起到影响的。。操控：自动挡，谈不上操纵感，方向盘灵敏，各个开关位置好。油耗：很棒，省钱利器。舒适：这个是我最满意的地方，坐在轩逸里面就像坐在中高档车里似的，真皮座椅柔软舒适，完全没必要按坐垫，后排空间坐三个人很轻松
阿多姆	2017-09-08 发表	优点：：省油，确实省油。舒适，确实舒适。。缺点：要说最不满意的是新轩逸设计没有后防撞梁，后保险杠软软的，用手都能按动了，还有就是底盘隔音，走在有砂石的路上，细碎的泥沙打车底，在车内听的很清楚。。外观：最喜欢的象牙白,总体看着比例有点高。。内饰：真的很温馨，毫无压力。。空间：整体宽敞，轴距长，尤其是后排腿部空间较大，翘二郎腿无压力，不过横向宽度较窄。。动力：动力较弱，日常使用是没问题的。操控：舒适度满意。指向精准，自动挡的操控顺畅，几乎没有顿挫感。。油耗：油耗很满意，磨合期基本上没超过7L每100公里。平均时速22km左右。。舒适：不错。。。
维尼的春天	2017-09-08 发表	优点：空间大，很舒服。。缺点：主动安全性有待提高。。外观：大气，上档次，。内饰：内饰用料不错，很高档次。空间：《给力》空间相当给力，后排绝对的VIP级享受，前排也不错，不过从设计上来说，更多的照顾了后排空间，总体来说，前排也很满意，不过后排更让人流连忘返。。配置：这个价位的车，各个方面综合起来性价比还是不错的。动力：肉，不过s档的话，有那么一丁点推背感。操控：操控很不错，方向盘很轻，应该因为有电子助力的缘因吧，想要驾驶激情的就不要考虑了，开的是我都要睡着了，哈哈！。油耗：高速5到6，市区8到9个油。舒适：舒适性比较好
magicxunuo	2017-09-08 发表	优点：油耗低——本人基本都是在高速跑，大约占了80%的路程。。缺点：动力欠缺，这里给大家推荐1.8排量的，动力应该可以。。外观：中庸大气。。内饰：还行，比较不错。空间：很满意，乘坐空间和储物空间在同级车来说领先。配置：30岁的第一部汽车，这汽车特别满意。动力：不错，不肉。操控：开过的车不多，操控感觉不错吧。 不过转急弯感觉要甩出去的感觉，但是我开了朋友的天籁80迈大转弯感觉不好操控反而是小轩逸好开 估计是车身短的原因吧。油耗：满意，平时上下班油耗在7升百公里。长途出行高速在5升左右百公里。。舒适：nice的一逼啊~
3794yy	2017-09-08 发表	优点：空间大，舒适度好，外观大气，可以装B！！！。缺点：既然是豪华版还是手动空调也不配备倒车影像和导航，所以最多称之为舒适版我认为，钥匙不给力。外观：很亮。内饰：内饰和上一代轩逸差别很大，不过依然是一副家居的感觉，再搭配舒适的沙发一般的座椅，让人有回到家的感觉，虽然中控空调旋钮掉档次，不过好在易用性不错，阻尼手感很好。空间：非常大。绝对宽敞。配置：满意。动力：动力的话主要是起步和加速的时候有点慢,开顺的话个人感觉还是挺不错的,泡妞上街还是很足够的。操控：操控起来，很稳定，超车时，也很不错，动静也表较小，扭动力很棒。。油耗：：满意。舒适：不错，就是有时候过坎子不是很舒服
zxasqw9988	2017-09-08 发表	优点：空间大，油耗低，新车买来的时候就跑了长途，我们一家子都属于重量级的“大人物”，从龙岩上杭到漳州东山岛，5个人坐着都挺好的，不会有拥挤的感觉，一路上大概100的时速，最后油耗显示5.0左右！。缺点：车头造型比经典的短，不是太好看。车漆薄。外观：高大上。内饰：方向盘包的真皮是二层皮，手感太硬，如果换点软皮，再加厚一点点就更舒服了。仿桃木颜色刚刚好，是我喜欢的类型。。空间：比较宽敞。配置：适合当代人群选择。动力：家用足够了。。操控：这个也一般，有旷量，不如美系，德系来得直接，但方向盘够轻，城市中原地打方向方便许多，也算是个好处吧。。油耗：很棒，省钱利器。舒适：较高。。
车王008	2017-09-08 发表	优点：空间比较大，座椅舒适，外观比较好看。。缺点：全系没ESP,1.6以下没日间行车灯,这些都是安全指标.什么时代了,应该早加上。外观：新轩逸的外观相比老轩逸，有了动感，显得更加活泼，能够适合各个年龄段的车主。外观耐看，但是并不张扬。。内饰：内饰一般，设计算是沉稳那一类，我1.6的高配车功能都很简陋，感觉这是日产的通病。空间：我1.75坐进去还有好多空间。配置：同级别很满意。买车前做了很多比对最后才决定的。。动力：轩逸的动力真不敢说，动力在40码以前基本上感觉很吃力，超过40码以后上到60码跑起来还是没有问题，注意是起步实在太慢，也许是新车舍不得踩油门，如果起步不开ECO还好些，打开ECO简直受不了，要有足够的耐性才行！。操控：一般吧，超过40拐急弯。有点难操控。油耗：很给力！目前车子已跑1000公里了，平均车速65，油耗在5.8左右升/百公里（开空调）;。舒适：座椅舒适，减震还可以，因…
jsjlr	2017-09-08 发表	优点：油耗和空间吧，现在行驶7500公里，油耗5.5和同级车相比优势明显啊，朋友的福克斯和朗动都7-8个油呢，很开心啊，毕竟省得是钱！空间方面，我身高1.83，体重170，属于典型高大胖，开车没有一点压抑感觉，座位调节到最低，头顶至少还有三指距离！后排空间也无压力，膝部空间充分！。缺点：感觉整备质量还是轻了点，跑起来有点飘。。外观：很满意，外观接缝紧密，做工出众。内饰：中控台还行，就是我比较喜欢自动空调。空间：真的很宽敞，后排空间特别好。配置：这个价位的车感觉性价比还可以。。动力：我是1.6自豪，感觉在市区够用了。操控：操控适中。油耗：这车爬坡费油，110元的油钱跑了240公里，不赖吧，我是自己测算的：出发前加满油，回来再加满，看里程！。舒适：同级别里面，轩逸最棒了，老婆的堂嫂（她家的车是朗逸）第一次坐我的车时不懂我的是什么车，坐上去说高档车就是不一样，这么舒服~~~
邓恒坚	2017-09-08 发表	优点：新轩逸满意是舒适，其次是外形好看，车身线条非常漂亮，看起来像天籁，真皮座椅很舒适。。缺点：开ECO动力不足。外观：新款轩逸外观很时尚，很适合我们这些八零后，感觉时尚的外观有点运动范儿，后尾灯的LED运用很时尚，1.6自动豪华版没有日行灯有点不厚道！腰间线条有点肌肉感，霸气的格栅，性感的P股！很大气的一台准中级车。。内饰：用料很好 大部分都是软的材料。真皮的方向盘也挺舒服的，感觉有点细细的，不过没事给它穿个衣服就行啦（方向盘套）。空间：大且合理，空间在使用中能够感受到设计师的用心，保证乘坐空间同时储物空间也很不错！。配置：性价比非常高，上下班购物什么的绝对推荐。动力：家用足够了。。操控：这是一成熟人的车不用什么操控的，凑和的 我也 不追求操控的，安全第一！！！！！。油耗：:。舒适：新轩逸行驶中十分安静，平稳，宽敞的空间加上高档的真皮座椅，舒适度不言而喻，绝对赞
tianlei83	2017-09-08 发表	优点：跑高速很省油。缺点：相同价位的车子中，电子配置比较失望，没开过其他车子，不知道这些配置有什么具体用，只是在网站上比较发现，有点失望。。外观：高端大气上档次。小天籁实至名归！就是感觉后备箱盖与车体的间隙稍大。。内饰：内饰一般一般,最不满意的就是日产车的钥匙，真的是太垃圾了！丑的是无话可说！。空间：足够宽敞，但副驾驶位没有高低调节，身高180以上会顶着头。配置：性价比非常合适 紧凑型车里空间油耗特别出色的一款车。动力：1.6CVT的动力组合对平常用车已够用了，试过猛踩油门加速也还是杠杠的，只是油耗也直接就上去了。操控：一般般。。油耗：目前行驶1000公里8.1，路况：松山湖大道（80）、八一路（70），城区（上下班拥堵）东莞的朋友应该都知道上面的路况的。。舒适：座椅宽大 舒适 柔软 减震调教的更偏向于家用 柔软 舒适没有颠簸感
cuorui	2017-09-08 发表	优点：舒适，油耗。缺点：目前来看，整体还行，毕竟才一年，感觉噪音要是再小一些就更好了。。外观：前脸很高大上，相比其他像卡罗拉、朗逸什么的外观算时尚一些吧。内饰：我只能说我更喜欢骐达的内饰多一些。除了档位上的仿桃木装饰，其他没有一样可以吸引我的，特别是那面包车一样的空调按钮和拉杆。空间：空间宽敞媲美B级车！后排坐了四个苗条的绰绰有余！坐在后排的翘起二郎腿那是相当舒服啊！看数据新卡要比新轩长度要长，但是坐进后排感觉比新卡宽敞还舒服！这也是成为大部分买新轩的亮点吧！。配置：同级别中应该是属一属二的。操控：方便，比手动挡适合，简便易行。。油耗：一般在6.0左右，高速一般5.7。市区6.5左右。综合6.8升左右。。舒适：同级别相比舒适性较好，悬挂偏软，过沟沟坎坎不颠。真皮座椅填充很厚，坐在上面犹如坐在自家沙发行一样。车内密封较好，跑高速都没多大噪音。
tina-001	2017-09-08 发表	优点：空间是其最大优势，在紧凑车级别中我试过的一些车型里，属轩逸最大，布局也较为合理。真是家用买菜必备良车。。缺点：车内储物空间实在太少了，手机都没地方放。。外观：外观大气，小天籁的感觉，有点不爽的是白色+2000.。内饰：做工一般，手动空调太离谱。空间：B级车的空间。配置：一般，同价位比，比较低。动力：有点小失望，S挡还行.。操控：还不错。没有ESP有点小遗憾。。油耗：刚接到车时平均油耗显示为71点几，但是知道新车是肯定这样，在驾驶了50几KM后便降为9.0左右了。以后如果保持良好的驾驶习惯应该还会更降点的，毕竟控制油耗方面小日本是强项。。舒适：座椅很软很舒服啊，个人觉得同级别中算是最好最舒服的了，前排挺舒服的，后排很少坐，家里人都说挺舒服的，但是我体验了一下，轩逸后排座椅的人体工程学设计并不是很好，头枕对乘客而言就像个多余的东西，靠着不是很舒服
hljq614	2017-09-08 发表	优点：空间，座椅。缺点：动力太小了，每次过红绿灯都慢人一拍，车里各种异响··。外观：鼻子??再长点就更好了。。内饰：颜色淡，不好打理，空调太丑。空间：大大大大大！巨大，比面包车的都还大，前面头部空间我1,7个头完全够用，而且还有很大。配置：平民价格，都可以接受。而且各种配置相差不了几个钱。动力：只要用心给油还是能跑起来的，就是高速超过140左右有点不稳当。操控：操控指向比较明确.比较顺手。油耗：相当省油，CVT不是盖的。舒适：空间大，座椅舒服，自然舒适性也不错。每次开车出去我家小孩很容易就在车上睡着，哈哈。。。。。舒适性就不言而语了吧。就是过坑洼地还有减速带觉得减震差点，能明显感觉得到，哈哈。。。。有车友说可以改自弹簧什么的，呵呵。。。本人喜欢原装，没想过要改，你呢，是不是跟我有一样的想法呢。
sdbgbdfjg	2017-09-08 发表	优点：油耗低。缺点：加速动力稍微差点，1.6也就这水平，关闭ECO动力有所提升。。外观：珠光白 虽然加了2000大洋 不过真值得。内饰：灰白的内饰，很家用，而且都是软性材料做的，还是比较满意的，只是在比较颠簸的路上行驶的时候，中控导航的位置会有点异响，但是一般路上都不会有这种情况，总体来说对内饰还是比较满意的。。空间：空间确实大，后排空间同级别佼佼者。。配置：综合，感觉比大众朗逸强。所以选择了轩逸！。动力：1.6的动力一般，不过在市内足够了。在市内经常开ECO，到郊区关掉ECO，推背感还是有的，自动挡比较平顺，开着感觉很舒服。。操控：感觉一般,无明显的感受。油耗：油耗一大亮点，堵车百公里也就7升吧，高速可以到4。舒适：非常非常舒服，座椅真皮超软，和家里沙发一样，睡觉都没问题
011481680	2017-09-08 发表	优点：油耗，当初买这个车还是纠结了其它几款车，后来通过这个平台的众多车友了解到这个车油耗确实低，毕竟咱们工薪阶层，烧的每一滴油都要从自己的口袋里掏出来。跑了两个多月，经常市区堵车，平均油耗6.3。相当满意。。缺点：暂时感觉还是有点肉肉的。外观：时尚美观。。内饰：不错。空间：还可以，满足使用。。配置：性价比非常高，上下班购物什么的绝对推荐。动力：还行。操控：操控性一般，做不到指哪打哪，方向指向不是很精准。。油耗：刚接到车时平均油耗显示为71点几，但是知道新车是肯定这样，在驾驶了50几KM后便降为9.0左右了。以后如果保持良好的驾驶习惯应该还会更降点的，毕竟控制油耗方面小日本是强项。。舒适：舒适度还可以，但是上高速以后随着车速的提高舒适度下降，安全系数也下降
胡菲菲520	2017-09-08 发表	优点：舒适！后排空间大，座椅柔软舒适。。缺点：暂时感觉还是有点肉肉的。外观：这个没得说，就是喜欢它的外形，家用，商用都适合，。内饰：比较简陋。空间：空间大舒适大气有种家的感觉。动力：相对还不错，我是1.6自豪版。本人属于慢动作型，所以小轩动力对我来说，可以满足我。操控：还是可以的，转弯就差点了。油耗：刚拿回车开了150公里多吧，油耗12个。。那时我蒙了。然后我清0挑路况比较好的时候跑了100公里（主要在郊区）油耗稳定在7个左右。由于郊区，路况不算差，市区估计要高点。另外我是全程空调的哦~总体满意。。舒适：舒适性很好，作为家用车舒适性完全符合要求，座椅真皮包裹并且非常的柔软，头枕厚实柔软，方向盘触 感佳，再加上宽大的空间，很优秀。
飞了爱666	2017-09-08 发表	优点：省油、舒适性高、性价比高。缺点：发现4S的态度很不好，我的车子，打方向盘会有噪音，郁闷。还有车钥匙很难看，币我假电动车的还要难看，大家都说这钥匙真是奇葩！！！！！！！！。外观：外观只能说过得去，比他好看的大把，中规中矩。没什么出彩的地方，。内饰：内饰温馨， 中控平台也是软料来的，最不喜欢车里大部分是硬塑料的。如果有黑色内饰更好。听说现在也出了黑色内饰。动力：，够用，日常超个车，变个道，没压力，起步有点弱。操控：转弯侧倾还是比较大的，主要讲究的是舒适，操控基本也没有什么，反正也不激励驾驶，对于一般家用来说也无所谓操控不操控，好看易开就行了，。油耗：很省油！高速一半6个多，市区7.8。舒适：非常满意 大人小孩都喜欢
shanxikaka	2017-09-08 发表	优点：1万多公里无任何大问题，比较省油。维护价格低。。缺点：1.油耗，提车时油耗14.5，现在500公里慢慢降到9.5，难道是新手？论坛里的大神能跑到5--6，可否指点下呢。2.全系无车身稳定ESC，十多万的车都买了，还在乎再多加几千块！！3.方向盘调节，上下调节无阻尼，想想也是醉了，面包车配置啊！。外观：外观比较满意符合，大家都是它像小天籁哈哈哈。内饰：还可以，简洁明了！。空间：在同级车里面空间算大的了，后备箱很大储物方便。。配置：现在狠高。动力：动力一般，那个省油节能的装置不能用，用了就提速不起来。操控：方向盘感觉要比其他车多打点，油门力道不够 一脚下去 还是比较肉。油耗：提车回来8.2，现在6.8，也不懂是不是省油。舒适：不错，
游四海	2017-09-08 发表	优点：内部装饰和配置蛮舒适，油耗也不高，辅助刹车很好用，换档很顺畅。。缺点：后悬挂较差,不过同等级车大概都如此。外观：相较于经典款轩逸,新轩逸外观无论从哪方面都更加符合现代人的审美观,新轩逸能在轿车销售排行榜里长期占据前三位，至少说明在轿车类里是既时尚又漂亮的车型了，毕竟群众的眼睛是雪亮的!,。内饰：比较普通。空间：后排宽松，后备箱也挺大乘坐空间：像坐两个人士非常舒服的，中间地板有点凸起。配置：还可以吧。。动力：我觉得还行吧，激情谈不上，就像我看试驾视频试驾员所说的适合做好好先生，上班下班，接接孩子的车，真没什么激情可言。操控：一般，方向感还可以。。油耗：这个必须可以的，相信技术日产！。舒适：买轩逸逸是冲着它的舒适，日产的移动大沙发！
lhy0508ccl	2017-09-08 发表	优点：空间大、舒适、省油。缺点：内饰空调键设置，特别是选择内循环和外循环的时候感觉像货车，这点必须改掉啊。外观：买的黑色，其实还是银色好一点，。内饰：手动空调谈什么内饰！。空间：空间是这个级别里最好的，没有之一，真皮座椅也相当满意。配置：总是来说是款不错的家用车。动力：要节油还要什么动力，城市用车，告诉跑个130、140没问题，急加速肯定不行，挂了Ds档依旧没有什么起色，要求动力的还是劝您换个tsi比较给力。。操控：指向还算精准，低速有一定虚伪，后悬挂非独立过大坑是还是慢行比较好，过弯侧倾较大，信心不足哇,但是比经典轩逸地盘整体还是硬些，路感清晰些。。油耗：还算不错，4毛钱一公里。舒适：坐椅如沙发，乘坐非常舒适。
阿飞87	2017-09-08 发表	优点：省油，加速很平顺。乘坐感受很棒，像个移动的沙发。轴距是2700，后排的空间很大。方向很轻，女生没一点问题。。缺点：漆薄，稍微剐蹭就露底漆，车轻，速度高时有点飘。外观：大气，上档次，。内饰：内饰用料不错，很高档次。空间：空间大。配置：13年买这个车的时候应该算是非常高的了。。动力：说实在的1.6CVT变速箱，起步有点肉，因为磨合期怕猛加油，一般转速怕超过2000得，相对于其他1.6还是差点，总的说家用足够足够啦！也开了这么久，真的家用足够足够啦！。油耗：油耗在7个油左右，经济实惠！。舒适：乘坐舒适，前排包裹性较好，后排宽敞，3人乘坐无压力……减震高校较软，细小的颠簸均能过滤……
fcdesdcwesfcdsfvdv	2017-09-08 发表	优点：空间是我最满意的一点，还有外型真的好帅哦，开到路上就像一位小帅哥出游。。缺点：后保与翼子板搭接处的做工。外观：年轻时尚，又不失稳重，大家都说是小天籁，可是大陆明明就是轩逸先上市的啊，干嘛不叫天籁大轩逸呢，很疑惑，呵呵。内饰：时尚，用料高档，设计舒适。空间：就是宽敞，1米8多的我把前排调节好了，后排感觉都挺大的。紧凑车里面还真的找不到这么大的了。。配置：满意。动力：1.6排量还是基本上够用的，虽然起步很肉，但起步后走在路上加速还是可以的。。操控：一般，有一定韧性。。油耗：油耗还是令人满意的，毕竟这么大的车子，百公里油耗才6个。。舒适：不亚于20W或一些B级车的感觉，座椅舒适，隔音很好。
xqzhen	2017-09-08 发表	优点：空间大，舒适，噪音小。缺点：暂时感觉还是有点肉肉的。外观：非常好，属于耐看型。比2016款还好看。为什么要停产。不理解。真的不理解啊！。内饰：很不错的居家感觉。上灰下米真的很温馨。就是1.6自豪的空调竟然是手动的，而且还是老洗衣机那种旋钮，看着有点别扭。后排没出风口也是遗憾。不过用料做工确实很到位。。空间：满意，这个最满意了，就是为了空间来的。配置：相比欧美车系性价比很高。动力：动力稍微欠缺一点，如果舍得给油，它也有脾气的。。操控：一般，方向不算精准。。油耗：很低,在7.2左右,我每次加油都有记录,大家可以查看。舒适：座椅很舒服，包裹性很好，座椅很软，很舒服。
冰淇淋儿	2017-09-08 发表	优点：空间大，本人体格较胖大，182cm，100kg，不过目前正在努力减肥，呵呵！坐在车内无压迫感，腿部空间也很满意。。缺点：那把车钥匙。。。太坑太丑了，这么新式的车型，竟然配这么丑陋的钥匙，实实在在的必须扣分。外观：外观很喜欢不然也不会买这款车，尤其是前脸和后部弧线。。内饰：差，13万多的车内饰配置没跟上。空间：空间就是一个亮点。配置：性价比很高。动力：1.6比较弱一些。操控：方向太轻了，没什么手感，视线一搬，特别是左A柱那位置。油耗：目前行驶36000公里，百公里油耗始终没超6.5升，。舒适：总体可以。真皮沙发柔软、贴身，就像坐在家里沙发一样，这个还是不错的。
我喜欢吃肉	2017-09-08 发表	优点：空间大~。缺点：无后防撞钢梁，安全系数低 。。外观：中庸大气。。内饰：做工细，符合日本车的一贯作风。空间：178 90公斤的我 前后都没压力。配置：没惊喜也没失望。动力：动力嘛不算很强，个人感觉还行吧，毕竟个人没有那么强的操控感，1.6的起步确实有点肉，而且在40迈左右的时候车子好像有顿挫感，（大约有1-2秒左右），。操控：路感有点不清晰。。油耗：磨合期间用着ECO而且每次都是跑郊外长途来回300公里平均油耗是5.0，中控台显示的平均油耗应该不准，出了磨合期，换了机油反而涨了，大约在6-7个油。舒适：当初就是做了座位才买这车的
guoer123	2017-09-08 发表	优点：最满意的就是新轩逸大气的空间了，尤其是后排膝盖与前排座位有两拳的空间呢！很喜欢全家出去玩真的很方便，。缺点：车漆。外观：无法用语言来形容，就是一见钟情。内饰：就是那个中控台坑爹了，为了显示1.8的漂亮，故意把1.6的弄丑，日产什么心理啊。变态。。空间：空间大，我178，后排3拳，坐我车的人都说空间不逊色于奔驰S级。动力：加速偏肉但还算够用。操控：对我这个车肓来说，上手快。。油耗：市区自动油耗6.4相当的满意。舒适：舒适性嘛，很不错，就是噪音有点大，其他没什么，座椅很软很舒服，方向盘很舒服。
天国之城	2017-09-08 发表	优点：油耗最满意，每百公里基本上0.45元搞定。缺点：油耗无理想中低，现在比较高，可能跟新手有关，经常借亲戚学车。。外观：时尚，大方，流线型好。内饰：豪华有档次，很有家居范。。空间：空间是最满意的一点，虽然同为2700mm的轴距，但感觉比起亚K3和现代朗动之类的内部空间大，特别是后排腿部空间优势比较明显，但又不像朗逸那样，把后排座椅做得很窄来获得腿部空间。空间的利用和开发确实是日系的强项。。配置：整体来讲，合资车 内轴距2700的车，价格还算厚道。动力：动力一般，正常家用绝对够了；。操控：操控一般 方向还算准确。油耗：相当满意，高速上甚至可以低到4.2。舒适：座椅柔软舒服说了，扭力梁带稳定杆后悬架过减速带就比较“跳”——！、可以接收的、可以改避震的
Brand.C	2017-09-08 发表	优点：空间表现优秀，座椅相对舒服，内饰颜色喜欢。缺点：方向盘指向不精确，毫无操控乐趣，车辆没有配备（ESP）车身稳定系统，没有配备无钥匙进入，启动，不是自动空调，后排没有出风口，俗称的蜡烛大灯也让人汗颜，日间行车灯只1.8最高配才有其余的都只有一排灯泡不能实际应用让人大跌眼镜，配置不高。。外观：够大，都气派。内饰：听说座椅是真皮，也没有验证过，其他装饰都还说得过去，这方面不太挑剔。。空间：大，尤其是后排，四个成年人坐在后面也不会像别的车那样挤得慌。后备箱更是大的没得说。。配置：一般。动力：我买的1.6的市区绝对够用，超个车啥的把ECO节能模式关了，开S档还是有点激情的。操控：方向很灵敏，。油耗：基本在6到7左右。舒适：非常的舒服!比家里的沙发还要舒服!
sd25889944	2017-09-08 发表	优点：经济省油操控特别灵方向特轻发动机特别静音提速快。缺点：车漆薄是通病。。外观：水晶紫的颜色漂亮，很多人都夸。内饰：比较中庸 没有亮点 没有难看的地方 但是是越看越顺眼 第一次看 真不喜欢时间长了反而好看了。空间：空间是我选择这款车的主要原因，就是因为空间够大！后排满座时毫无压力！。动力：1.6的动力跑平路那没的说,也许是还没出磨合期,不敢使劲踩油门的原因吧!上坡的时候动力还是觉得有点不够!也许出了磨合期会好点!家用的话,1.6的动力足够了.。操控：转向良好，指向明确。油耗：那是相当的低。舒适：没的说。一个字，牛！座椅像沙发，后排的人坐上去就想躺下来睡觉的舒适感，同级别没有能超过轩逸的。就是包裹性不强，转弯时感觉会滑。
yeiryr	2017-09-08 发表	优点：空间舒适。缺点：起步有点肉，开始加速较慢；悬挂有些硬，忐忑路段较颠；整车有点轻，超过120觉得漂。。外观：车头很大气，车尾稍微小家子气了.。内饰：比较中规中矩，最让人无法忍受的是那个空调内外循环的切换杆。空间：空间同级别中算大了，坐几个胖子上去不问题，我175坐上去头到车顶不够一拳头了，后排很宽很舒服，副驾驶座也跟舒服！。配置：总想以最少的钱买到最好的车，这点也不现实。个人感觉轩逸的性价比比较适中，虽然谈不到高性价比，但至少比神车强多了。。动力：还可以接受，提速表现一般，动力输出较弱。操控：CVT变速箱相当平顺，感觉不到换挡带来的顿挫感。。油耗：油耗200元93号汽油跑580公里省啊。舒适：不错，真心不错，舒服，只能这样表达！
水晶之心	2017-09-08 发表	优点：轩逸这款车，在空间，舒适度，油耗方面，确实不错，适合在市区代步用。。缺点：1.6自动的动力确实弱，特别是上坡的时候，恨不得把脚塞油箱里，看着三轮摩托超我，心里那个憋屈。。内饰：内饰各种软质材料包裹很不错，就是那洗衣机旋钮总显得那么格格不入。。空间：虽然外面看车不长、但空间确实很大，这价位的车没几辆空间比这车大。。动力：肉呼呼 猛踩油门转速上来了 速度上来不快 不过不飙车也够用了。操控：操控一般总体来说还行，CVT对于新手来说很快上手的，方向盘比凌派的要好点，凌派太轻了。。油耗：就这让我很满意，和朋友说都感觉牛B！自动档才7个多点的油耗。。舒适：这个车是舒适而扬名 所以这个是没的说 一个字好
妇科长	2017-09-08 发表	优点：新轩逸的大空间是我最满意的地方；。缺点：新车就跑偏，四轮定位不准。。外观：还算能接受，车头比车尾好看。内饰：基本比较满意，要是有深色内饰会更好。浅色有点不耐脏。内饰的做工倒是不错的，基本都是软的。看起来很有档次。。空间：空间很大，买车时主要就是看中了空间，尤其是后排，坐在后排敲个二郎腿不成问题。。配置：价格不便宜，性价比不高。动力：提速总体来说还蛮不错的。操控：转向还算灵敏，油门适中，油门踏板和刹车踏板不是钢板表面不舒服！减震偏软，座椅无腰部等支撑，不适合激烈驾驶。。油耗：非常低。相信同等价位的车没有多少辆有如此地耗油的，不知道是不是跟车身轻有关系。380元加满油箱。。舒适：非常舒服，买车就是因为舒适好开
小虾米-金	2017-09-08 发表	优点：最满意就是舒适度，坐起来很舒适。缺点：加速肉，空调制冷效果差，车漆薄~。外观：外观没得说，我很喜欢的。同事都说这是明显就新款的小天籁。内饰：真皮可以，其他一般。。空间：空间没话说，在同级别没空间真的很大，快要赶上B级车了。。配置：性价比见仁见智吧，我个人觉得还是凑合，毕竟这个车主打是油耗和空间，其他的有待于测试吧。后续有问题我在继续补充！。动力：起步比较慢，舍得给油还是OK的。操控：操控一般总体来说还行，CVT对于新手来说很快上手的，方向盘比凌派的要好点，凌派太轻了。。油耗：省油是很多轩逸车主非常看重的，毕竟钱都是辛辛苦苦挣来的，比不上两桶油说涨就涨来得快，选轩逸可以完全放心。。舒适：车内很舒适像家里沙发
benten123	2017-09-08 发表	优点：舒适度好，真皮座椅，人性化设计，空间大，经济实用，油耗低，我提车到现在开了648公里油耗显示9L/100公里，我开的都是市区路，塞车多红灯多，所以耗油还是值得赞一个，在油价飙升的现在，工薪阶层不得不在纠结选车的时候，一个重要砝码，车子外观大气可比中级桥车，呵呵一不小心，别人就纳入中级轿车行业了。。缺点：车皮薄。外观：车头很大气，车尾稍微小家子气了.。内饰：豪华，储物合偏少。空间：空间挺大，坐下5个成年人都不挤。。配置：优惠1万后性价比很高，原车价性价比一般。。动力：一般般，够用！ 只要肯踩油门，推背感还是很强的！。操控：没开过豪车，没感念，反正家用足矣。。舒适：座椅相当给力
0518	2017-09-08 发表	优点：省油。缺点：空调旋钮，没车身稳定系统。外观：车身运动,流线型新颖.属很耐看的车型,不象有些车型,先给人惊艳的感觉,但很快就会视觉疲劳.车型比老款轩逸有脱胎换骨的变化,改款很成功.。内饰：满意。空间：家里四个大人坐里面还是很宽敞的，后排和后备箱空间都不错。。配置：还不错，特别是对南方来说（广东以南都是买日本车多）。动力：肉，加速完全没感觉，干嚎不走。操控：不急提速不急转弯，平平的开还是不错的。。油耗：油耗是最给力的 高速上 CVT发挥的很不错 120时速 才2000转左右 线速油耗5.5左右 市区也就7.4+ （开了ECO模式）。舒适：舒适性呢我就不用多说了相信大多对轩逸相当满意的！
eva209815	2017-09-08 发表	优点：外观漂亮新颖。缺点：1、漆太簿了，只要轻轻擦一下就有一条划痕了。2、悬挂真的是不厚道，在有减速带的地方如果不减速的话，开上去就点散架的感觉。。外观：珠光白 虽然加了2000大洋 不过真值得。内饰：内饰还行。空间：空间是相当不错，不少人坐我车，都说真宽敞。。配置：中庸,建议购买。动力：家用还可以，周末载上妻子、儿子，姐姐和两个外甥女，后备箱拉着不少东西，上坡基本够用。。操控：这车子操控没有可比性，CVT属于懒人开的，哈哈。要说操控应该买手动档的。。油耗：省油。舒适：上上等，那沙发一样的坐椅，真的太舒服了。这个是我最满意的地方。我家LP也是看中这点才同意买这车的
两两相忘	2017-09-08 发表	优点：油耗，目前7.2，市区多，省油。空间大，后排空间给力，后备箱也很大。座椅很舒适。。缺点：在持续加速中，时速40---60之间有明显的顿挫感！。外观：大气，稳重。内饰：做工很细致，有种家的感觉。空间：买车之前去过不少4S店，同级别车对比过很多车，空间还是轩逸最大，尤其是后排空间表现优越。。配置：一般。。动力：一般。操控：我觉得很棒，其他的车只开过同事的新福克斯，感觉方向盘比轩逸重很多，轩逸单身就可以，轻便，上下班很轻松。跑高速的时候，方向盘就变沉了。刹车辅助很给力，上下班堵车多，刹车自动会下降到脚底板很舒服的位置，总之很棒。。油耗：目前行驶了近900公里，磨合期，一半高速，其余基本是城区拥堵路，平均时速17公里，油耗表显8.5/百公里，还算满意。。舒适：不亚于20W或一些B级车的感觉，座椅舒适，隔音很好。
wangjin12345	2017-09-08 发表	优点：外形大气、空间大、舒适、省油~~。缺点：1.6的动力有的低。外观：新轩逸设计跟天籁很像，简直就是缩小版的“天籁”，大气。。内饰：不错，10分满分，我给8分。。空间：还可以 后排做着很舒服。动力：动力的话1.6排量家用足矣，带老婆孩子出去玩也不感觉吃力吧，当然你不能要求它有多激情，关键是省油，还有加速的时候就会听到发动机嘶吼的声音，这是动力不足的表现啊。。操控：操控轻盈 转向很清晰 完全可以驾驭。油耗：一直听说轩逸的油耗很省油，真的是，对比了好多同排量的车子在市区内行驶油耗都要上8至10/百公里，但现在我都是市内开全程开空调油耗7.4/公里还是比较省油的，这一点很满意。高速跑了200公里当时显示油耗就为每百公里6.2而已。。舒适：舒适度还可以，但是上高速以后随着车速的提高舒适度下降，安全系数也下降
来福	2017-09-08 发表	优点：性价比非常高，物美价廉。缺点：动力不足。冬天在北京有低温保护，太特么难受了，打火、热车3分钟、走人...额~上不了20迈，龟速......。外观：外观也是没得说的，无可否认，当初选择这车时，第一眼就是被它的外观吸引住的，直到现在还是那么喜欢，哈哈。。内饰：12款空调按健最落后，老土，不知厂家能省出几个钱。空间：空间很大，坐在里面很舒服，就是停车不方便，哈哈。配置：性能来说性价比很高，配置真不咋的。动力：不喜欢飙车的，城市用完全够用。操控：还算可以。基本上能达到我想转哪就转哪的目的，方向正确。。油耗：最满意的是油耗，以前开的二手力帆百公里12升（估计车也有毛病），新轩逸感觉省油很多。。舒适：坐着比较舒服,但还没有远行,最远开的差不多是两个小时,目前感觉还是良好的,就差出远行体验是否过关!
makrs	2017-09-08 发表	优点：外观时尚、动感、年轻，乘坐超级舒适，油耗低。。缺点：象牙白有点发黄都不像新车了，跟其他白色新车比差距大。。外观：满意。内饰：2014款的木纹内饰太丑了。空间：宽敞极了。动力：起步不是很给力，速度跑起来后超车还稍微强点，没有开过Eco,据说开了更加肉，总体一般。。操控：开过的车不多，操控感觉不错吧。 不过转急弯感觉要甩出去的感觉，但是我开了朋友的天籁80迈大转弯感觉不好操控反而是小轩逸好开 估计是车身短的原因吧。油耗：油耗还算行，我新车到现在都是加的97号油，行车电脑到现在一直显示6.8L/KM。。舒适：说道舒适性，不得不提的是日产的座椅，没话可说的，真的很软很舒服。坐上去的感觉，跟其他的同级车型比较，差距是立竿见影的。不愧是移动的沙发。
威科达gsp厂家	2017-09-08 发表	优点：外观漂亮、大气，是紧凑型车型中最漂亮的一款，这点比较满意。另外油耗比较低，百公里目前市区在8.2左右，高速在5.6左右。。缺点：动力性一般。。外观：外观大气，有点像天籁，所以也有小天籁之称，不知道的人还真以为是天籁呢~。内饰：一般，比较中庸。。空间：比较宽敞。配置：一般，这车我是买贵了！。动力：足够用。。操控：底盘挺好的，至少不比新速腾差。朋友本来信心满满的，觉得他德系车底盘肯定比日系的强，不过最后的结论是基本一样。我是没开过他车，也不好评论什么。不过开我的轩逸我是没感到怎么不好，高速120也是挺稳的，没发飘的感觉。绕山路的时候，也没感觉到甩来甩去。驾驶让我感觉车很轻，转向很灵活，驾驭性强。。舒适：车内很舒适像家里沙发
dh111	2017-09-08 发表	优点：油耗低 空间大 坐着舒服。缺点：在等红灯的时候发现车子有点抖动，问4S店说怠速时正常情况，有负荷，这几天都没开，我媳妇开的，具体等首保在去检查下。。外观：不多解释外观了，对于我来说，是相当的满意。。内饰：软包的中控和门很有档次。空间：真的很大，没得挑。配置：外观好看 空间大 价钱便宜 油耗低。动力：动力一般情况下够用了，但是跟别的车比，唉，，，新车买回来的时候提速不是一般的弱，尤其是40-60KM/h的时候，感觉转速在上去，速度不上去，1000公里的时候，跑了趟高速，最快啦到180码，现在感觉到是好多了，提速也快了。。操控：操控一般，指向还算准确，转弯容易发飘，。油耗：开ECO模式话0.5元就能下来。舒适：就像坐在沙发上的感觉
wadgps	2017-09-08 发表	优点：外观线条漂亮，有点小天籁的感觉，挺喜欢45度的照片。。缺点：排气管比较丑。。外观：比较帅气啦，短了那么10厘米左右，少了个LED日行灯。内饰：内饰的话我买的这个批次的车比起以前产的中控的位置已经有了修改，时尚了很多，满意，赞一个。。空间：空间非常满意，后排空间大。配置：挺好的。动力：动力日常使用没问题。操控：操控一般吧！其他没什么，就是转向的时候倾斜有点严重，每次转急弯，感觉人都要飞出去了，也许是悬挂太软的原因吧，不过无大碍！。油耗：非常理想，平均60~90的路段，百公里耗油4.3，并没有开ECO。平均40~70的路段，百公里耗油5.5~7.5不等。。舒适：空间，座椅都很赞，路况稍差时底盘悾悾响，有点烦
1002190058	2017-09-08 发表	优点：车辆外观比较新颖，空间较大，真皮座椅做工精细，内饰材料手感很好。缺点：配置不是很满意，如果在高点就好了，别1.8的有，1.6的就没有，感觉有点歧视。。外观：外观比经典版好看多了，不过前灯还是喜欢德系的犀利眼神，新轩逸看起来就憨厚点。。内饰：内饰和上一代轩逸差别很大，不过依然是一副家居的感觉，再搭配舒适的沙发一般的座椅，让人有回到家的感觉，虽然中控空调旋钮掉档次，不过好在易用性不错，阻尼手感很好。空间：坐五个不挤。动力：我觉得够用了，不要和小钢炮，或者20几万的车比了吧。。操控：操控非常舒适。油耗：油耗相对满意。基本都是在6.5升左右。。舒适：座椅宽大柔软舒适，腰部支撑性不足
v66801	2017-09-08 发表	优点：喜欢轩逸的空间、油耗、外观和内饰大气，价格不贵合适刚毕业的我。。缺点：中控异响。外观：个人很喜欢。内饰：很好，简洁大方，所以我用个“雅”字来形容，可能会吾适合果D“非主流”人士，但大方老实稳重的人士都会中意。空间：軸距够大，空间蛮好的，后备箱空间也大，六十公分高的旅行箱都可以立起来。配置：性价不感觉一般！但还算物有所值。动力：动力是真心不给力啊，看着我旁边的车唰唰超我，也就这样了。要不也会这么省油了，哈哈，不过在城市里开，够用了。油耗：大概7升左右，目前记录来看大概0.55元/公里。。舒适：乘坐舒适，开车的、坐车的都犯困，这是优点和是缺点呢，呵呵！
wwjjd	2017-09-08 发表	优点：空间不错！省油！。缺点：动力。外观：萝卜白菜各有所爱，新轩逸，外观比老款时尚 大气，年轻的不是一点点。。内饰：内饰做工一流 我觉得比德系 美系车都好 中控面板全部软材质包裹 比那些硬邦邦的塑料强多了 真皮座椅做工也不错 看着很温馨 车门上也有部分真皮覆盖 这个是我最满意的了。空间：很好，尤其看中后排。配置：感觉如果再优惠多一点就更好了。动力：很一般，提速感觉比较肉。操控：应该还可以吧，没太激烈驾驶。。油耗：目前显示平均时速18，油耗显示8，还算省油。。舒适：路面平整的还不错，有点小坑的时候车箱跳动和燥音很大，拿车到现在车内出现三次异响，有两处已经找到。
细泥精	2017-09-08 发表	优点：空间大.座椅舒适.省油.发动机声音小.高速时提速快。缺点：我想跟大家的的想法差不多，但不知道是否准确，就是车漆薄，有一次在路上压到一根树枝，树枝跳起来把车门上刮了两条痕迹，而且露出了白色底了，我先申明，这不一定是车漆的问题，因为车在路上跑的速度与树枝的撞击力是很大的！还有一点是感觉铁皮薄，与别人的车相别用手压，很容易下压下去，而别人的车不会有此现象，这可能是日系车的结构与别的车不一样！大概就这两点！。外观：经过改款以后，外观漂亮了很多，大气时尚。鹰眼很好看。改了日间行车灯更漂亮。。内饰：灰白色内饰加上桃木装饰充满居家感，十分温馨。。空间：大，买这个车的主要原因就是空间和舒适性。。配置：落地价14.35W（含保险，上了外地的深圳牌，还送了3M膜，其他一些基本的赠品），感觉还性价比还可以（没说很高的原因是以为，我订车后，貌似同一个店有团友有遇到活动了，价格又低了1000多，我很纠结………
Mazda-RX7	2017-09-08 发表	优点：淡定从容的气质，优雅大气的外观，合理充足的空间，平静舒适的驾乘。。缺点：有点窄。就是副驾驶没自动。外观：外观大气有神。内饰：桃木内饰大爱，朋友都说显档次。内饰的软材质也不错，很有家居感觉。建议上真皮，绝对高档。。空间：B级车的空间。配置：还算不错的。动力：我以前也开过琪达车子觉得动力很不错的，可以不是自己的车经常深踩油，呵呵。自己开着轩逸时等红灯想跟别的车比快，真心不够！但给油门深踩还是有很强动力还有推背感。现在有点可以顺着一点点CVT的升档时间，车子在40码时会有一次升档，上了40码后车子跑起来很平顺，很好开，动力也跟着上来。我一般为了省点油就会在红灯前利用惯性让车子滑行。起步时车子总觉得好像怎么拉也拉不动，因为自己是顺顺的慢慢的踩油门，但在市里占据有利的车道位置还是要动力和爆发力啊，所以现在我也深踩着油门才可以太到这样的要求，如果不深踩可能就要习惯性的等待（车刚提回来两三天时我…
彩色泡沫	2017-09-08 发表	优点：外观和空间都不错。静音方面做得也很好。。缺点：动力偏弱，起步肉，提速慢，内饰中规中矩。。外观：外观很漂亮啊，我是个外观档，不好看我是不会买的，小天籁的外形很棒，很多人都说你这个车要20多万吧，哈哈，效果不错。。内饰：中控台还行，就是我比较喜欢自动空调。空间：主副驾座椅调整到最佳位置，后排很可以跷二郎腿。反正我是满意的。但是我家人度比较魁梧，老姨（本人178，比我高，比我胖！）坐在后排嫌座椅太高，后排顶到头了，颈椎疼！我。。。怀疑她是一直颈椎疼，跟我的小轩没关系，小轩你受委屈了！。配置：很高。动力：有点弱弱，家用还行，本人开车没有激情驾驶习惯。操控：指向性非常好，‘指哪打哪’方向盘根据车速变重，这点非常人性化！我已经开了已有半年多操控性还是非常的棒，但是路感还不是非常的清晰，不知道是不是因人而异！当然肯定比我的货车要强好多好多倍咯！。油耗：市区八点多高速五点多，很满意。。舒适：车内静…
NOS疯子	2017-09-08 发表	优点：车子够大，上气派，空间宽，家庭够，性价比高，用别人不懂还以为是几十万的车。缺点：1.6L动力稍显不足。外观：俊朗的外表，性感的小PP，大格栅前脸，让我到现在还分不清轩逸还是天籁。上次和同事的科鲁兹停在一起，比科鲁兹长出一截，望着同事幽怨的眼神，我心里那叫一个舒坦。。。。。内饰：2014改款空调不错，好看，桃木纹颜色鲜亮。空间：大如舒适。动力：1.6的，的确有点弱，不过好在车轻，给油还是可以满足的~~绿灯起步地板油转速5000+，还是可以秒掉大部分的~~平时客串司机，好车没开过，一般的车也摸过几回，动力能排在中流吧~~经常和同事1.4T的速腾飚，少有胜算，不过家用车，够了~~。操控：我看测评说的轩轩就是一部老年车，开这款车的朋友们都被说成了单调上下班的好好先生，对呀，我们不飙车。。。。。不满的地方是转大弯的时候，感觉自己会从车里飞出去，这种感觉不太好受。驾驶很平顺，噪音小，有时打燃火…
ruixue	2017-09-08 发表	优点：空间舒适，外观大气，油耗不错，。缺点：钥匙丑陋，十几万的车了，不敢奢望有智能钥匙，无钥匙进入，但最起码也要折叠钥匙吧，现在自主车基本都是折叠钥匙了，真搞不明白。还有一个就是车内异味比较严重。。外观：面包坨一样，尾灯比较漂亮。内饰：做工还是可以吧。空间：后排宽松，后备箱也挺大乘坐空间：像坐两个人士非常舒服的，中间地板有点凸起。配置：非常高。动力：我们是温柔型的驾驶员，关于动力不足我们完全没感觉，但空调不够给力！这应该和动力有关吧，开1档即有噪音，制冷制热都不够迅速，怠速开4档车会猛抖，噪声直逼飞机，本人无法忍受。。操控：整体操控性能平庸，方向缺乏路感，不适合激烈驾驶；CVT无级变速器顿挫感很小，网友称几乎没有，怠速噪音低，轮胎略有偏小，抓地力一般，高速上稳定性不够好，速度较快的转弯和变道感觉有点飘，急加速感觉有点打滑。。油耗：走市区，每百公里电脑显示6.7升多，综合7升多，对这样的油…
瞧不是	2017-09-08 发表	优点：很省油啊！没仔细算过，但是估计就5毛左右。还有就是质量不错，很稳定，开了两年多了没出过问题，就一次油表降不下来。而且很舒适，座椅坐的很舒服。还有就是空间很大，每个坐我车的人都说你这车内部空间很大啊！。缺点：烧机油 已经换过一次发动机了 还继续烧 没有ESP稳定系统。外观：回头率99.9%。内饰：对得起这个价位的车。空间：乘坐空间变态大，储物空间有点不够用。配置：应该增加ESP，而且我这12款还没有后防撞梁，都是自己加装的。前大灯也不够亮。。动力：动力家庭用车足够了，本来最先考虑的是1.8的，但是没有现车，试过1.6后感觉还行。我平时不爱开快车，但只要舍得给油车还是很给力的。。操控：还可以，可能是因为开惯了亲戚的骊威，感觉轩逸比骊威稳重多了，没骊威那么飘（轩逸比骊威重），磨合期有一次在南沙开车（路况极好），车速到过100左右，没什么感觉。悬挂和避震一般般，过减速带的时候有点颠，不过还…
rarck	2017-09-08 发表	优点：外观、省油！白色新轩真好看，不是那种惨白，是乳白色，这样的颜色我觉得比纯白更能持久保存。另外就是真的很省油啊！我开了2000多公里，走过省道，高速，也在城市里等过无数红绿灯，综合油耗是5.5.。缺点：起步肉，车漆薄，最纠结的是日本车出身！比地主老财还可恶,全国人民都批斗，我还迎难而上，不知难而退，太不明智！这里先自我检讨一下！。外观：很大气。内饰：内饰太简单了，确少点豪华的感觉。。空间：买车的时候就是冲着空间大去的。考虑以后家人多了 空间大 坐着也不挤。这价格买到的很划算。。动力：这个排量感觉够用，提速比较线性，虽不激情但不肉。加速很轻快。CVT变速箱的平顺性体现的玲离尽致。就算坐满人也不需要你狠踩油门提速，一般三分之一够用。而且我跑高速以来踩的最狠的时候也才一半油门，2300转后虽然发动机噪音会有点明显，但基本不影响舒适。一般高速我也就控制120时速左右。转速也就是2000转左右…
脚刹车	2017-09-08 发表	优点：跑了已经快5000公里了，这是我目前最满意的也就是油耗了。。缺点：动力弱爆了 1.8的也弱爆了 CVT诶没办法 我家有个上坡 诶 说起来都是眼泪 开起来跟我同学的YAMAHA JOG一个感觉 啥感觉？100cc无级变速的感觉！。外观：很喜欢新轩逸的外观，有点档次感。内饰：日产的内饰做工还是很不错的，是我喜欢的浅色内饰，很居家的感觉，大面积采用软材质，手摸得到的地方几乎都是软的，仿桃木的条纹，我很喜欢，想不新款的黄色，我更喜欢这种深色的。LED读书灯很不错，晚上很亮。中央扶手可以前后滑动，有人说滑到前面后影响拉手刹，我告诉你，那是胡说，我亲自试过，没一点影响。相信我没错的。。空间：很满意。。配置：不错，这个小车挺省钱的！。动力：因为刚接车回来几天，起步都没敢太加速，动力提速换慢点，CVT家属比较平稳。。操控：方向很轻，指向感觉还蛮准，不过超过40过急弯时感觉车侧倾很厉害，还有方向盘不…
zybth	2017-09-08 发表	优点：空间大、内饰漂亮、乘坐舒适、油耗小、噪音低、车型及外观大气。。缺点：不知道别的车怎么样，但是感觉车内味道很重，有可能的话希望厂家在这方面下点功夫。。外观：OK!车尾比车头好看，车头比较圆！！。内饰：内饰还可以，无论看起来还是摸起来都不错。我的车是1.6CVT豪华版。真皮的座椅感觉很好。里面还有装饰桃木的看起来很高档。。空间：后排可以，前排座位高度较蓝鸟轩逸矮，前排座空间一般。配置：其实轩逸在同级车当中性价比我觉得是相当高的了。没什么车可以做到空间油耗外观舒适一流的。当然在配置上减多少我还是能理解的，不过我在市区内走走，一年大概只可能跑一到两次几十公里的长途而已。所以也不会太在意减掉的配置。动力：新轩逸1.6L起步有点肉，超车时舍得给油还表现不错。。操控：好，越开越好开。油耗：现在谈油耗有点早了，因为才走了200多公里，目前显示11L百公里。主要是因为空调常开，有时候带小孩在里面玩，…
彩虹风越	2017-09-08 发表	优点：空间大，静音很不错，超过了很多中级车，动力在1.6自然吸气里面算不错的。。缺点：新车味道太大了 没有车载电源 后排没有出风口 细节方面还需加强 车漆太薄。外观：外观常常都是仁者见仁智者见智的，我个人还是比较喜欢，比起老款那圆滚滚的屁股加上高和窄的身材，这款的确动感了不少，也显得稍微有先运动的感觉，改的不错，要表扬。。内饰：做工不错。。空间：够大够用。配置：裸车现在11.2万，比同级车强太多！。动力：起步有点肉 过了40就流畅了 这个我可以接受 我估计买这台车的人不是看他的动力 呵呵。操控：感觉挺好方向盘松紧合适。油耗：非常满意，摩托车的油耗开个大车满街跑。舒适：空间的宽敞和坐着很舒服的座椅，在车里面可以说是一种享受，轩逸的座椅特别的软配合高度都调节的特别好，有种坐高级沙发的感觉，驾驶位还可以调节高低，对于夫妻两个人不同身高的人来开，都可以调节到很合适的坐姿，大大的提高了舒适性，特别…
chz200519884	2017-09-08 发表	优点：空间舒适，外观大气，油耗不错，。缺点：全系没有配置ESP 1.6的车钥匙过于简陋。外观：很有运动感，很喜欢。内饰：用料厚道。空间：可以说同等价位的合资车三厢轿车里属2012款新轩逸最大了。（个人感觉-。-）。配置：把上面的最不满意的都填上性价比是不错的了，希望东风日产下次升级的时候这些都有所变化，节省材料应该不在乎这一点材料。。动力：对于我这个女娃娃来说，足够了，跑高速110毫无感觉就上去了，吓我一跳，没觉得他们说的慢阿，估计是我本身速度也不快，不过开启ECO确实起步比较慢，但是经常在成都一环内跑，各种红绿灯，各种慢，逼的不的不开有木有！！！。操控：感觉减震不是很运动，其他的都还好。油耗：刚提车时显示瞬时21.7（10KM），3天后显示8.0（132KM），等过了磨合期再评价，暂时感觉还可以，主要上下班较为堵车，能到8左右就可以接受了，和朋友的君威1.5T的比起来省油多了，它的10…
王鹏飞28	2017-09-08 发表	优点：空间大，舒服，省油。缺点：不是自动空调，动力不是我太理想的。外观：比较漂亮的造型，我发现合肥这边大家都喜欢金色的，经常在路上能碰到双胞胎的，大家在车内互笑下，嘿嘿。。内饰：灰白色内饰加上桃木装饰充满居家感，十分温馨。。空间：豪华座舱，空间真不赖，后排空间也足够充裕，宽敞。2700mm的轴距和680mm的后排空间，在同级别同价位的车型中真是不多见，座椅还如此的舒服。。配置：同类车还好吧。。动力：提速有点肉，不过速度提起来了挺好，高速140-160无压力！不过开空调过后感觉很肉，动力输出跟不上。我估计这个问题到夏天都是非常头痛的事，哎，要凉快要不了动力两者不可兼得啊！无级变速还是很好的，自动升降挡都非常的平顺，没有延迟和顿挫，感觉非常的棒，日本的发动机本就是全球知名的！本人就是冲着省油去买的这款车！。操控：很简单，尤其是自动挡，方向盘也很轻盈。。油耗：一直没清过零，有一次在高速上油灯跳…
太平洋农民	2017-09-08 发表	优点：都非常好，特别值得说的是油耗低还有电动调节的座椅非常实用。。缺点：车漆比较薄，日间行车灯是假的。外观：十分漂亮、很喜欢。。内饰：典型的家用车，内饰温馨大气、做工和用料都很好，门板、中控台都是软性的材质包裹，赞一个。空间：非常大。配置：个人感觉OK!高大上，外观漂亮，动力基本够用，价格略微有点高。。动力：动力很弱，特别是起步的时候，慢悠悠的急死人，对于我这新手来说还是可以接受的估计急脾气的人就火大了，起步后的动力还可以吧，我没开过其他的车，也没法比较，反正两千转的时候能跑到一百以上，没有飘的感觉，最高跑到120，估计我这通过各种关系拿到驾照的的人也不敢开快了，哈哈凑活着用吧。。操控：平时都还行，但转急弯有点不爽，感觉车子倾斜得厉害，于是我花了300多元，在网上买了一根顶吧，就好多了。。油耗：这车真的是节油啊！这个就是日产的特点。我个觉得日产的发动机真的好，比本田 丰田的要好！有句话叫…
广西旅游人之家	2017-09-08 发表	优点：座位超级舒服 后排空间同级别算大的 当时选车 本来看中福克斯和速腾神车 进后排坐一下 挺直脖子头往前伸就刷到顶了 PASS 后来觉得思域不错 进去坐坐 觉得座椅所用材料要差很多 其他的都是日本车特征就不比较了 轩逸没有后防撞 自己加一个就是了 反正这东西没用 心理作用而已。缺点：因为刚提的新车，暂时没有最不满意，，只是觉得油耗比想象中要大，可能是新车，基本都在123档 左右。。。。外观：外观中规中矩。。内饰：内饰的话都是那样子。没什么出众的 但是也能适应现代社会的。。空间：车空间很大.很优秀.尤其车的后排的空间很大.坐4个人没问题.好.很好.很满意.值的表扬表扬。配置：紧凑型车类中高分车。动力：起步比较肉，中程加速较快，制动效果明显，刹车不软！。操控：操控性能没什么特别的亮点，方向指向比较清晰，起步不像传说中的肉，过弯稍微快点倾侧严重，开久了慢慢熟悉也就习惯了，也没有觉得有什么问题…
86063	2017-09-08 发表	优点：外形大气，驾乘人员舒适感很强。。。。。缺点：如果说不满意 只对服务的4s店不满意，因为车只能追求适合自己的，自己明白车的优势劣势，没有又省油动力又强劲，两者不可兼得。对了 没有配备自动空调这个比较不爽，舒适性配置啊，只有1.8高配才有，那个又没有什么性价比。。外观：还可以，虽没有朗动、K3好看，但是比那些大众神车强多了。内饰：整体效果还是很不错的做工还是很细 操控台是软材质的 整个内饰没有出现那种差的塑料感 所以看起来也是比较高档的 就是空调的旋钮有点不喜欢。空间：空间大，我178，后排3拳，坐我车的人都说空间不逊色于奔驰S级。配置：14万的车有真皮座椅、有天窗、EPS、.....算ok的、买车就图个舒适、轻松、.解决日常的问题等...。动力：不错，谈不上多给力。但是绝对够用。。操控：这车操控一般，比较中庸，地盘也感觉一般，毕竟是家用车的定位，过个减速带什么的感觉还是很舒服的，没有…
3446091	2017-09-08 发表	优点：空间大，油耗低。。缺点：钥匙丑陋，十几万的车了，不敢奢望有智能钥匙，无钥匙进入，但最起码也要折叠钥匙吧，现在自主车基本都是折叠钥匙了，真搞不明白。还有一个就是车内异味比较严重。。外观：外观好看，当时选车的时候轩逸并没有在考虑范围，但是在汽车城转一圈后，还是选了轩逸，外观上确实挺吸引眼球。。内饰：真皮的打孔容易进小东西。要是加多点储物的地方级好了。空调按钮该改革了，钥匙也要改，都是几个小钱，厂家应该做好，有点不厚道。。空间：空间就不用说了，同级别的车我感觉应该是最大的了。。配置：11万多到16万多，新轩逸的价格可选空间还是很大的，相对一些德系车来说，唯一遗憾的就是全系没有ESP，这点配置比较坑爹，其他该有的还是有的，本人是1.6CVT豪华，落地15W，性价比还可以。。动力：前期动力比较差，感觉红灯起步尤为明显，还有顿挫感。我女朋友会笑我说摩托车都比我快。后期的话，加速相对还是比较给力…
adgjlmptw	2017-09-08 发表	优点：空间，二排座位堪比B级车。。缺点：没有自动空调。外观：本人对外观不太关注，总体看来还比较中庸。。内饰：内饰很简洁，空调的开关很土，如果配了多媒体导航可以内饰就大气多了。空间：空间很大，坐在里面很舒服，就是停车不方便，哈哈。配置：缺少自动空调与后排出风口，不过大灯集成日行灯弥补了其不足，性价比还是挺高的；。动力：CVT启动是比较肉的，但开起来加速很快，轻点油门提速很快。。操控：满足城市家庭上下班使用，没有操控可言。油耗：70分。需要克制地开才能达到6.1左右的油，大脚油门油一点都不低。。舒适：路面平整的还不错，有点小坑的时候车箱跳动和燥音很大，拿车到现在车内出现三次异响，有两处已经找到。
jj1999gh	2017-09-08 发表	优点：空间大，座椅舒服。缺点：开始起来很中庸.但是 也还是可以接受的啦。这样的车子就这样了。。外观：外观大气，快到b级车了。内饰：做工很细致，中控和仪表盘做的很有档次。。空间：新轩逸的空间绝对是同级别车型中的佼佼者，后排坐三人毫不拥挤，腿部空间充裕，甚至可以跷二郎腿，尤其中央扶手放下来之后，乘坐起来堪比家中的沙发。前排180cm身高驾驶员，头部还有剩余空间。。配置：超值。动力：起步时，有点慢，跑起来以后，动力十足，超车刚刚的。。操控：比较容易上手。油耗：目前行驶5000公里显示的综合油耗是6.5L，加200块钱油在顺德能跑390公里左右。。舒适：开长途不累。中央扶手要是可以上下调节就更好了。
青岛车之友	2017-09-08 发表	优点：空间，座椅，油耗。缺点：轩逸1.6L的发动机+CVT开起来真的很肉，没激情。配置上也比不上同价位的合资车。。外观：其实谈到外观来说，是不好讲的事情，你说它好看，它就好看，你说它不好看，它就不好看，萝卜白菜各有所爱，对于我们这种70年代末80年代初的人来说，相信大家都一直看好吧！。内饰：内饰显得略微平庸，没有什么突出的表现。空间：空间还是挺大的，比一般车大的多。配置：同级别算高的了。动力：动力对我自己来说足够了。操控：感觉一般,无明显的感受。油耗：油耗一向是日系车的优势。1.6一般在7个左右。还算满意。。舒适：舒适性能不错，座椅像沙发一样，日产的座椅很赞，一般坐后排的人都容易睡着，哈哈！
nmgcym	2017-09-08 发表	优点：舒适度，绝对是舒适度。首先是空间，坐在后排，翘个二郎腿完全没有任何问题，前排的空间也不错。再者就是真皮沙发了，沙发非常软，颜色看起来也舒服。车展的时候试过标志408和福克斯的织物沙发，那色彩和材料，明显不是一个档次的。。缺点：1.6自豪版无后排空调。外观：同价位车里比较大气，虽然上市时间蛮久了，但是外观还是没有过时的，开出去接待和见客户也还算过得去。内饰：内饰还行吧，尤其是开门开关，手放的地方全是真皮，这点很满意，同等配置比卡罗拉强太多了。。空间：和同级车比，确实很大。配置：100分的话，我给90分。动力：动力在市区跑跑还是够用的 反正还没等提速就红灯来了 在高速上有点不够用 超车费力。操控：：操控很容易上手、我觉得女的开没压力、一学就会开。。油耗：前五百公里表显油耗是7.5，我自己算了下应该在9个多一点，五百公里后，油耗开始降，现在一百块钱能跑两百公里，合下来百公里油耗在6.8左…
st138	2017-09-08 发表	优点：淡定从容的气质，优雅大气的外观，合理充足的空间，平静舒适的驾乘。。缺点：车漆真心薄啊，现在左右车门很多小划痕，发动机盖上面除了一个10多厘米长的划痕外还有一个小指大小的凹陷，我都不知道什么时候搞到的。外观：给5分，新轩逸属于越看越耐看的类型，全身很流畅，我特别满意是屁股，很厚很大，很翘，哈哈，别想歪了。特别满意LED的尾灯，晚上看到同胞车型的尾灯亮起的时候，就觉得很漂亮，因为自己的车也是如此。晚上的灯光，对面没车的时候感觉还可以，当有车来的时候，觉得自己的灯光真的是蜡烛光了，就像一些车友形容的，看来有钱了，再去改改吧吧，又怕年检和漏水、不保修==问题，还是再看看吧，反正晚上开车的机会不多。。内饰：比较满意，真皮搭配也很好，有家的感觉。空间：紧凑级车型中超大的后排空间、宽阔的头部空间，如果只是家用会不会有些可惜呢……。配置：性价比挺高，家庭用车首选吧。动力：1.6l完全够用。操控：自…
cdlyh123	2017-09-08 发表	优点：舒适性是没得说了，无可挑剔的舒服（对比同类价位车型）!如果你只是要一 台称职，合格的代步工具,那么她将是很好的选择、个人觉得旧款内饰不怎么样，老气。主要还是新款时尚，精致些。。缺点：其实没什么不满意的，都说动力不行，但是只要舍得给油，1.6的我觉得超车什么足够了。。外观：比较满意，当时我喜欢白色的，老爸非得要黑色，现在开来姜还是老的辣，黑色车虽然容易脏，但是很大气。内饰：简约而不简单，软硬适中，值得肯定。空间：后排坐3个成年人没觉得挤。配置：还可以吧。动力：1.6的动力只能说够用了，因为是CVT变速箱，感觉肯定没有AT那么有推背感，在市区跑40.50码的时候方向盘会有点轻微震动，此时转速1200转，感觉像是动力不足引起的，速度提起来就没啥感觉了，追求动力的朋友还是选择1.8比较好，毕竟如果满载加开空调，只能听见发动机的干嚎不见加速。。操控：不太懂啥叫操控，不过感觉自己开够用，但是论…
郑老三	2017-09-08 发表	优点：毫无疑问，良好的舒适性和酷炫的油耗是我当初选择轩逸的初衷，而加2000元的小白也让这台小轩更加适合我24岁的年龄。提车到现在开了400公里确实不多，但是每一次都会带给我一些不同的感受，尤其是夫人说坐着比较舒适的时候感觉值了。缺点：过弯侧倾比较厉害，起步比较肉，有时候踩死刹车后，起步简直无法想象的肉！。外观：还不错。内饰：现在这个内饰，本人满意，也不愿意为提高档次花更多的钱，觉得那钱花得不值。。空间：轴距2700，较早进入A+级行列的车型。因此空间宽敞，乘坐舒适。。配置：个人觉得新轩逸家用性价比超高，不论从外观、空间还是操控、内饰，都无可挑剔。要说日产车薄漆薄，这点我承认，但是只要自己精心，把主动安全做好，其他的就交给保险和ssss吧，我又不是总出事故。。动力：动力相对而言，还是比较弱，起步很肉，踩油门后，好几秒后，还能感觉到速度上升。。操控：操控性能一般，我又不是搞赛车的，对操控性…
小左帅	2017-09-08 发表	优点：我买的是铂金灰，轩逸给我最大的感受就是空间、大气、舒适，这个跟宣传上说的是一样。沙发般的座椅使人得到最为舒服，同级别车辆无法匹敌。再加上还不错的隔音给你带来开车的舒适享受感， 外观大气、优雅，很多人都以为我的是天籁，不愧是小天籁之称！油耗也是非常值得一提的，目前位置，我在室内一般都是7-7.5个油。高速一般就是在6.5左右了！。缺点：目前开车不是很多，暂时没有不满意的，非要说一个，那就是新车味道太大了，特别是后备箱，要散散味，可后备箱一打开，后备箱灯就自动亮了，貌似没办法在打开后备箱的情况下熄灭这个灯，怕耗电，所以后备箱只能关着散味了。。外观：这个还用说么，外观运动时尚，但本人觉得还是有点不足，发动机舱短了点，正侧面看去有点驼背。。。其他都很漂亮。内饰：放杂物的空间有点少，座椅非常舒服，要是后座能放到就好了。空间：一个字大，两个字很大，三个字非常大。后排3个200斤的大胖子压力也不…
ok321321	2017-09-08 发表	优点：空间。缺点：起步动力。停车 移库 时，打方向盘（尤其在打死的过程中），略有杂音。（咯咯咯。。。）时有时无。。外观：仁者见仁，智者见智！我感觉很漂亮特别车头与车位！扎眼看都像小天籁了！全身饱满的线条很漂亮，感觉比老款要好的多很年轻，适合年轻人！。内饰：典型的家用车，内饰温馨大气、做工和用料都很好，门板、中控台都是软性的材质包裹，赞一个。空间：空间相当满意，本人身高185，体重200+，坐在车里一点感觉不到拥挤，而且后排坐人也一点不受影响，不像我以前的车，前排座椅调好，后排坐下一个大人很拥挤。。配置：裸车现在11.2万，比同级车强太多！。动力：搭载的CVT变速箱，起步时显得缺乏爆发力，动力真的是有点点肉啊，加速慢，有时候超车实在是...别人一脚油门，我就超不过去了啊，但是后段动力变现很不错，时速100KM下超车没问题，而且很平稳。操控：操控的话，也不玩越野什么的，就是市区跑跑，高速走走…
顶顶天地	2017-09-08 发表	优点：便宜，实用，家用非常合适！家用强烈推荐！还有就是车内氛围灯挺好，还可以调节亮度，大灯高低调节，自动空调真心好用！还有就是除雾功能效果非常的好！后视镜加热这些功能在下雨的时候简直是神器，请原谅我是屌丝我职业就是开货车的，最满意的还是座椅的舒适性，逆天的是还有电动座椅，这点完全是抓住了消费者的小心脏，本人就很不争气的沦陷了！。缺点：方向盘不能前后调节,隔音和密封比较一般,跑水泥路噪音真的有点大.。外观：很好看，我个人屁认为股有点高！。内饰：上下两层分离式内饰，上深下浅，层次分明，很温馨。可惜1.6的没有自动空调和一键启动。。空间：很大，很满意。配置：裸车11.75，带导航，个人感觉性价比还可以~。动力：做为上下班车足够了，起步也不是那么肉，平时想快速超车可以用Ｄs档提速感觉也很好．半年多了，只有一次拉了五个人，打着空调，在乡村公路一个较长的陡坡上，快到坡顶时确实感觉拉不动了，换了Ｌ档，…
zxfgz123	2017-09-08 发表	优点：外观。。。买的是白色的，超喜欢白色的外观O(∩_∩)O。缺点：动力肉，无车身稳定结构，太轻了，旁边的车快速驶过会被拉过去。动力肉，无车身稳定结构，太轻了，旁边的车快速驶过会被拉过去。动力肉，无车身稳定结构，太轻了，旁边的车快速驶过会被拉过去。。外观：外观大气，貌似天籁啊呵呵，不了解的朋友都问我 这车20多万吧！的确，轩逸的外观很大气，特别是正脸看起来很高贵的样子，腰身线条明显，尾部上翘，真是“高端大气上档次”呵呵。内饰：内饰可以说是精细温馨，这也是日本车一贯的设计风格中规中矩没有给人太多亮点，也不会给人太多缺点，内饰的颜色1.6的应该要增加黑内饰，显示的端庄大气。要是后排出风口1.6能配备的话，洗衣机空调钮、ESP全系配备那轩逸的竞争力还强了，销量肯定进前三。。空间：绝对够用，头部腿部，前后排的空间都很大，家用最好的选择。。配置：非常高。动力：要节油还要什么动力，城市用车，告诉跑个…
壹级方程sick	2017-09-08 发表	优点：最满意的就是空间和油耗，后排和前排都很宽敞，车顶也高。后备箱家用也够了，油耗：现在跑了2个月，1800公里，7.0/百公里，感觉可以了。。缺点：不满意的就是悬挂太硬了，路面不太平整的整个车都很振动，噪音也很大，特别是轮子的位置，应该是车皮太薄的缘故了，不过性价比很高就不计较那么多了。外观：外观还算不错了，个人感觉比老款的好看，钛古金是老婆选的，现在看大街上就这个颜色最多，漂亮。。内饰：中控有点丑，特别是中控旋钮，真心没有按键的好看。。空间：这点确实让我内心喜悦，本人体型偏胖主驾驶感觉还是够用的，副驾夫人说也不错活动的开，尤其是后排空间的宽敞让我觉得更加的划算。4610的车长 2700的轴距算是正常了 后排坐两个人感觉还是很宽敞！后备箱容量也很大！。配置：还可以，能接受。动力：个人不追求强劲动力，上下班，动力够用了，平时开启省油模式，起步柔软平顺，超车时，偶尔开启运动模式，动力超强。…
如愿以偿@@	2017-09-08 发表	优点：油耗低——本人基本都是在高速跑，大约占了80%的路程。。缺点：车柒薄软，简配严重，内外循环手拨杆，垃圾，隔音效果不好，一个月冷暖开关就坏啦，拆了三次才换上，售后不负责，现在挡杆面板有异响，。外观：说真的。就新旧款来说，新轩逸的车型是好看了很多，但我不太喜欢这种造型，因为这个造型很平庸，不激进。也不运动。不止是轩逸，日产全系，包括GTR在内。没有一辆车型是真心觉得漂亮的。。内饰：内饰质量一般，颜色的搭配总体感觉温馨、舒适。。空间：里面的空间真的不是一般的大，后排特别大，当初选车的时候也是这个超大的后排打动了我，因为我家人比较高大，所以我对于空间的要求是非常高的。还有一点就是后尾箱的容积也相当的满意，将近500升，作为家用车来说已经非常好的了。... 浏览： 16854次支持：8人。配置：可以。动力：1.6L配CVT纯粹锻炼的你的耐性，高速超车只能呵呵了。操控：悬挂调校的不错，很大部分…
qinjianwei	2017-09-08 发表	优点：空间超大，油耗低，座椅舒适性强，隔音降噪控制不错，空调还行。。缺点：1、车漆容易有划痕。 2、钣金比同日系的两田都要薄些，更别说跟神车比了！我刚提车没多久，就被人在引擎盖用手按了一个印！坑啊！引擎盖钣金这么薄！还能不能愉快地玩耍了？！。外观：外观大气.但比较像天籁.适合家用.。内饰：满意，真皮用料较足，真皮方向盘手感很好。就是中控无大屏，感觉掉档次。。空间：空间大，舒适度好，后面三个大人舒适度还好，前排就更不错了，2700cm的轴距确实不是盖的。。动力：代步可以，较弱的动力。操控：操控呢这车开起来感觉很轻松。油耗：目前行驶5000公里显示的综合油耗是6.5L，加200块钱油在顺德能跑390公里左右。。舒适：空间的宽敞和坐着很舒服的座椅，在车里面可以说是一种享受，轩逸的座椅特别的软配合高度都调节的特别好，有种坐高级沙发的感觉，驾驶位还可以调节高低，对于夫妻两个人不同身高的人来开，都可…
等飞机	2017-09-08 发表	优点：空间非常的不错。缺点：最不满意的就是动力、中控按钮、储物空间了。动力在市区真的没法提、、有次一辆满饿载的轻卡同时起步，硬是没追上他、而我车上就我一个人和一档的空调。而那个什么S档、就是个鸡肋。打开它就是光吼不走，转速上去了，速度跟不上。。。还有那个空调按钮、、、太没面子了，整个中控除了改装的8寸屏，就剩下三个老式洗衣机按钮，觉得太太简单了。。虽然乘坐空间很大，可是储物空间少到我的水果5没地方放，高速卡也没地方放。现在习惯了手机一般 都是放裤兜里。。外观：比老款好太多了。内饰：普通家用车的内饰吧 有黑色的就好了。空间：家里四个大人坐里面还是很宽敞的，后排和后备箱空间都不错。。配置：还好吧。动力：1.6家用够了。起步慢，80码以上动力差。。操控：没什么操控，买菜车。对于男人来说油门太轻了，刹车和方向盘还算合适。。油耗：日产车省油那是众所周知的，轩逸也不例外，目前1500km显示5.9L…
wanghangyu1983	2017-09-08 发表	优点：空间大，本人体格较胖大，182cm，100kg，不过目前正在努力减肥，呵呵！坐在车内无压迫感，腿部空间也很满意。。缺点：1.6自豪版无后排空调。外观：外观的话看个人审美了，我觉得挺中庸，属于沉稳的类型，我也才25岁，沉稳也没什么不好。内饰：内饰的用料，做工都很到位，精致，给人一种很温馨的感觉，就是空调那块有点煞风景。。空间：乘坐空间肯定没有问题，副驾带座椅高低调节最好，大家选车时不要迷信几拳几指，一定要自己去体验一下，比如坐垫的长短啊，有的车看着大但是坐垫很短，还是就是背部的角度，有点太陡需要半躺，都是很不舒服的，这点轩逸做的很棒！后备箱也是相当够用，不过储物空间就捉襟见肘了，我手机哪里？高速通行卡放哪里？零钱放哪里？完全可以借鉴下本田吗！。配置：性价比的话还是中规中矩吧,还是可以的。动力：适中。操控：一般吧，不算差，但也不算特别好。毕竟设计上偏向舒适家用，所以每次我都提醒自己，不…
罗浮山游侠	2017-09-08 发表	优点：油耗低，目前仪表显示6.1，期间跑高速800公里回来后，降到6.0，按照加油量综合进行测算，约6.5。缺点：车头造型比经典的短，不是太好看。车漆薄。外观：外观设计很时尚，很帅气！相当帅气！特别是前大灯非常犀利！与镀铬中网的造型很搭配！有天籁的身影！尾灯融入了LED灯组，很显档次！有着“高富帅”的美称！容易捕获女生的欢心，回头率很高！有几次还被人误认为是天籁！！！大大的满足了虚荣心！。内饰：我买的黑内 喜欢。空间：很大，后排空间非常充裕！！。动力：对于我这个女娃娃来说，足够了，跑高速110毫无感觉就上去了，吓我一跳，没觉得他们说的慢阿，估计是我本身速度也不快，不过开启ECO确实起步比较慢，但是经常在成都一环内跑，各种红绿灯，各种慢，逼的不的不开有木有！！！。操控：对于我这种刚从驾校拿证，除了驾校的车以外，别的车都没开过的人来说，这车很容易上手。。油耗：刚提车一两天油耗10点几，有点吓…
你要YY77	2017-09-08 发表	优点：汽车的外观大气，后尾灯LED显得高档，车架较高，车座位宽敞，真皮柔软、舒适。。缺点：皮薄，漆薄。外观：车型看起来年轻，运动气息。流线型。车底盘看起来高些，有次停车，别的车在路边的路牙就无法停进去，轩逸轻松进位，没有任何剐蹭。。内饰：内饰做工讲究，软性材质大面积覆盖摸起来手感很好，但是中控式样太过于中庸，灰色米色占主体，还有桃木装饰，颜色偏暗，感觉比较压抑。空调旋钮难看死了，所以我直接换掉了。内饰还是觉得适合中年人。。空间：满意，这车就空间没的说，比同级车都宽敞，比同级车都宽敞比同级车都宽敞，重要的话要说3遍。配置：如果单就价格，估计目前这个态势会跟苹果手机一样成为“街车”，满大街都是，至少目前本地经常碰到。。动力：一般。操控：方向轻，很轻。油耗：油耗绝对低。省油。舒适：座椅是没得说的，比沙发还舒服。车子在100迈的时候也就1800转，这时你再车内感觉真的安静，要说车外的噪音就是胎噪…
天才浪者	2017-09-08 发表	优点：用车3年多，一直自己使用。一、质量：没有什么小毛病，方向盘真皮起泡，当地4S授权保养点积极解决。变速箱异响新会4s店更换变速箱总成，更换主驾驶座椅坐骨。全程服务周到，十分好评。二、油耗：省油，3年无遗留真实油耗记录市区：高速，大概7：3，平均油耗约百公里6.5/L。eco模式作用不大。三、空间：舒适，乘坐舒服。长途无压力4人。四、外观耐看，本人选择的是银色，不后悔。。缺点：车漆薄 没劲 听人说有的烧机油 担心中！！。外观：这个还用说么，外观运动时尚，但本人觉得还是有点不足，发动机舱短了点，正侧面看去有点驼背。。。其他都很漂亮。内饰：不错。动力：起步肉，无驾驶感。家用车，代步足矣！不过S挡超车还是会给你信心的！缺点就是费油，我想没人会一直开S挡吧？。操控：操控一般吧，属于很容易上手的车，大转弯车身比较倾斜，底盘调教太软，平路走起来比较舒适，颠簸的路面有点像开船，左右摇晃。。油耗：提车…
唯美教主	2017-09-08 发表	优点：大气、省油。缺点：三个空调旋钮和机械通风切换拨片应该只在农用面包里才看得见。。外观：非常好，属于耐看型。比2016款还好看。为什么要停产。不理解。真的不理解啊！。内饰：内饰简洁，摸材质，显得高档。。空间：很大，一家大小没压力。。配置：不错的选择。动力：动力一般，起步有点肉，高速时加速一般。操控：谈不上什么驾驶乐趣，什么都很轻，想玩操控还是不要选这个车，悬挂软，方向盘转圈多，反正舒适和运动就是矛盾的。。油耗：虽然目前只跑了800多公里，但发现轩逸确实很省油。上周末带家人去了趟郊区玩，走了大概50公里高速，其余都是城市道路和国道，一共200公里左右，平均时速大概70公里每小时，算下来油耗在6.6个左右。平时上下班路程也要20公里，油耗在7.8个左右，毕竟有堵车情况，希望首保以后油耗可以更低。我觉得开车省油主要还是在驾驶习惯，一定要少踩刹车，城区开车不要跟车太紧，尽量给自己留出一定距离，…
sudayuki	2017-09-08 发表	优点：空间很大，很舒适， 座椅很软、 屁股很舒服。。缺点：三个空调旋钮和机械通风切换拨片应该只在农用面包里才看得见。。外观：比较符合我的审美，现在觉得越看越好看，就是油漆太薄，洗车总会刮花一点。。内饰：那个空调面板太不上档次了，十分影响这车的档次。其他还不错，很家居的感觉。空间：nice。配置：适中，稍贵！。动力：1.6排量126马力带1.23吨的车身，动力还是可以的，算是比较给力，比较而已，呵呵。操控：底盘挺好的，至少不比新速腾差。朋友本来信心满满的，觉得他德系车底盘肯定比日系的强，不过最后的结论是基本一样。我是没开过他车，也不好评论什么。不过开我的轩逸我是没感到怎么不好，高速120也是挺稳的，没发飘的感觉。绕山路的时候，也没感觉到甩来甩去。驾驶让我感觉车很轻，转向很灵活，驾驭性强。。油耗：现在油耗有点高8.4个油，现在在磨合期，还有下降的余地，这样的油耗对我来说可以接受，毕竟有这么大…
别人的老爸	2017-09-08 发表	优点：空间是其最大优势，在紧凑车级别中我试过的一些车型里，属轩逸最大，布局也较为合理。真是家用买菜必备良车。。缺点：刚开始提车回来是新手，不敢开快，随着技术的越来越熟练，感觉到操控其实是不算行，速度高一点转弯感觉车子发飘，还有加速时提速很慢，别的车一下子就把我甩在屁股后面，郁闷。。外观：新轩逸的外观很漂亮，比起老款年轻太多了，而且运动了不少。网上有新轩逸的改装图片，那看得我真是流口水啊~新轩逸成功在外观和天籁很像，哈哈，我好几次开出去别人以为是天籁~。内饰：中庸、居家的颜色、没有喜欢不喜欢的感觉。空间：在同价位的车型中.空间已经是很大了.自己原来买的比亚迪F3.空间都满意.这次换车.父亲说要换比F3宽的.因为父亲腿不太好.新轩逸可以把腿脚伸直.后排空间大.坐。配置：没有ＥＳＰ，不能锁门自动升窗也就算了，车钥匙不是折叠的，个人就有点郁闷了。。动力：也许是新手的缘故，我感觉动力一般。。操控：…
kxxty	2017-09-08 发表	优点：乘坐感很好，座椅是适度很高，相对原本购车对比的卡罗拉，轩逸的舒适度无可挑剔。而且空间很大，前后排腿部空间都很宽敞。。缺点：没有侧气帘和esp，主动安全配置差了点。外观：挺喜欢外观。内饰：米色的内饰很喜欢，温馨舒服，但古板的手动空调旋钮很不搭，活生生拉低一个档次。。空间：宽敞！有好几个个朋友第一次做上轩逸的第一句话出奇的一样!都说：这车挺宽敞的。前排副驾驶一般身高的人腿都能伸直。后排膝盖前面基本快两拳的距离。2700mm的轴距果然不一般。紧凑级里也挑不出几个吧。。配置：性价比还是很高的，和同级的1.6车型比，性价比真的很不错。动力：动力的话主要是起步和加速的时候有点慢,开顺的话个人感觉还是挺不错的,泡妞上街还是很足够的。操控：和动力一样，我本身也不是追求操控的人，买车要适合自己的，才是最好的。其实新轩逸跟老轩逸相比，底盘还是有所调教的，避震也没有上一代轩逸那么软，过减速带的时候该韧的…
yocarnb	2017-09-08 发表	优点：外形漂亮，空间大，乘坐舒适，4S精装含有导航和倒车影像，很好。。缺点：购买9个月了，车内有害气体气味仍然很浓，我开车时开车窗，停车时开天窗，但无济于事，很臭，很臭！对身体很不好！按理，这车是中国人造的，中国人害中国人呀？。外观：外观的话就算有点中庸成熟吧,20来岁的小伙子开着,朋友都说为什么买这个不买些外观更年轻的。内饰：2014改款空调不错，好看，桃木纹颜色鲜亮。配置：非常高 哈哈。动力：由于我是家用，买的1.6的。动力对我这新手来说已经很够用了。满载到100迈很轻松。直线加速很快。不知不觉就70-80.CVT没有感到顿挫感。动力的不足在于起步。偏肉型，稍微要给点油就好点。。操控：方向盘准确轻盈，油门刹车也不重，还是比较舒适的。不知道日产是不是提倡：简单操控，安全驾驶的理念！。油耗：基本满足了预期。。舒适：座椅真皮包裹，有坐沙发的感觉，日产车的座椅是我坐过最舒适的；后排乘坐无压抑…
小洛小丽	2017-09-08 发表	优点：家用，后排空间大。。缺点：做工差，没有esp、没有后防撞梁。。外观：比老款要年轻一些，比较耐看。。内饰：中控面板全部软材质包裹， 比那些硬邦邦的塑料强多了 ，真皮座椅做工也不错， 看着很温馨 ，车门上也有部分真皮覆盖 ，这个是我最满意的了！手能摸到的地方基本上都软了。。空间：空间在同价位的车算不错，尾箱也中规中矩。总之，这个档次的空间可以了。。配置：比较高。动力：120迈以下动力我觉得完全够了，小轩轩是一辆怎么开都不会有推背感的车，但是提速很快，真的很神奇。。操控：除捷达外，我唯一开过的车就是轩逸了，操控性什么的无从说起。但是个人感觉，轩逸的转向很精准，基本是指哪打哪！但是过弯的时候如果速度快的话，我心里有点信心不足的。无论如何，小心驾驶才是安全的不二王道！。油耗：油耗这个问题我自都做了调查！全家都满意。舒适：空间大，悬挂软，造就了很好的舒适性，日产的座椅做的很好，很软很舒服，胎噪…
多啦A梦	2017-09-08 发表	优点：这我就不用说了吧，当然是空间和外形了，基本上买轩逸都是奔这个空间去的。。缺点：配置稍差，没有ESP！。外观：很满意，外观接缝紧密，做工出众！号称小天籁，没的说。刚提回来的时候，有4,5个同事都问我，这天籁多少钱买的，小小的嘚瑟一下！。内饰：发挥了日系车应有的书评，或者说发挥了日产车应有的水平，不错，细节处理的也很好，中控和门边还有中央扶手都是软材料，很舒适，也很用心！。空间：空间很大、家用座乘舒适。配置：性价不感觉一般！但还算物有所值。动力：：自己家用，足够。操控：不错，很稳，走路况差的路，也没有大的颠簸，没有不舒服，。油耗：目前没降下来，纯市区，很堵车。10L百公里，慢慢开过磨合期，不堵车可能要好点，现在平均速度才13。舒适：说实话，但实际开着。舒适性很不错，不过如果跑的时间长了，就感觉累脚脖子，没开过别的车，不知道是不是开车都这样。大概持续开1个来小时，就感觉脚脖子累的慌。要是…
lzbok	2017-09-08 发表	优点：空间，一家人坐进去腿部空间很不错，当初选择这个车就是看中了空间和日产的口碑。缺点：没有防撞钢梁，从买车第二年开始，每次打车时变速箱里面会有异响，冬天声音会更大一些，找过几次销售，都说已经有很多车主反应过。还是落实不到位。外观：漂亮，大气。内饰：我的买的是带真皮的，感觉很上档次，很气派。中控台总体感觉可以，就是空调旋钮不是洗衣机旋钮就好了。。空间：最满意的就是这个了，坐在里面真的是种享受。配置：比较划算的。。动力：我感觉蛮给力，我在高速上跑110，转速基本保持在2000，在市区只要舍的给油推背感也很强，爬坡性能我感觉挺好的，我的车每天放到地下下库，来回都要上下坡，根本不需要用L档，正常D档，很轻松，转速2000就可以了。操控：直线行驶感觉车子很稳，转弯、避让路面杂物打方向时，感觉整个车子在扭屁股·车子向一侧倾斜的感觉非常明显，但是车头指向变动不大。方向盘很省力，驾驶很轻松。。油耗：油…
dongxingqm55	2017-09-08 发表	优点：油耗，空间。缺点：前灯,动力,漆薄，铁皮薄。外观：很好看，我个人屁认为股有点高！。内饰：内饰中规中矩，木纹装饰提高了档次，车内很多地方都是软材料，值得肯定，方向盘上得缝隙有点大，做工有待提高，还有那空调的洗衣机旋钮实在是掉档次啊，看着不舒服特别扭，本想某宝换一个，最终嫌麻烦不了了之。。空间：够用 同价位车里 比过英朗 朗逸 这些 还是觉得新轩好 如果后座哪怕有一个座椅能放倒都满足了 有些超大件的东西就好装了 呵呵。配置：性价比还是比较高的，毕竟是日本车，这个价位的这个车还是很有竞争力的。。动力：动力一般，，方向指控不错，不过1.6的CVT发动机家用还是可以了，我们又不是什么烧车友，工薪一族代步用，蛮不错了的。我想就是高速也应该不错的，上了高速再评。。操控：转向精准，方向盘操控起来轻松自如。油耗：油耗是除了空间之外最满意的了，新提车的时候最低跑过5.3，后来经常跑近路，直到现在油耗显…
东北炖魔术师	2017-09-08 发表	优点：1、省油，超级省油，本人居多市区开，上下班轻微塞车，经常大脚油门，才7.4百公里油耗！2、空间大，座位像沙发，跑长途不累！3、耐用，用车一年半没任何问题！。缺点：1、新车味道实在太大，闻的我都头晕脑胀的。 2、车漆非常薄，轻轻刮蹭或轻触都会留下痕迹。 3、日产CVT由副变速箱升主变速箱的间隔中稍有两三秒失去动力。。外观：正面观看车首，OK！车尾上沿OK！车尾下面部分（到后备箱扣住的地方）线条感觉不行。侧面前面部分线条不行。。内饰：灰色和米色的内饰让人感觉到了家庭的温馨，桃木色的装饰面板让人感觉成熟稳重，软质的中控台让人感觉档次高大，车内照明灯让人感觉明亮温馨，新轩逸的内饰无疑能得到大大的赞！。空间：太棒了，尤其是后排坐下后可以翘起二郎腿。。配置：1.6自豪版个人认为价格有点虚高。动力：经济模式下 起步还是比较肉的 不开经济模式 舍得给油动力还可以 毕竟自重在那摆着呢。操控：一般代步…
baichuanzl	2017-09-08 发表	优点：油耗低，目前仪表显示6.1，期间跑高速800公里回来后，降到6.0，按照加油量综合进行测算，约6.5。缺点：地盘有些松散，50左右过坑后轮颠的厉害。。外观：外观大气，快到b级车了。内饰：内饰一般一般,最不满意的就是日产车的钥匙，真的是太垃圾了！丑的是无话可说！。空间：2700CM轴距，腿部头部空间大。。动力：起步的时候提速有些捉急，排量只有1.6，没办法，不过在1.6的车里面提速在中上水平，还是大家说的那句话，家用的话是没有任何问题的，想运动一下的话就有些捉急了。操控：方向盘好轻，不用太用力就可以操控自如。油耗：市区7个油多，高速5.2个油。试过开ECO模式，没感觉省油，但是给油确实是很肉。。舒适：这车开在公路上的时候很舒服，感觉像坐沙发，估计也不是我第一个人说的了，但是遇到烂路，坑坑洼洼的时候，坐在后排的会感觉很不舒服，悬挂太硬了
glanderma	2017-09-08 发表	优点：油耗没得说现在新车磨合期电脑显示是8个油，市区郊区混合跑，提车当天加了300块，目前已跑了480KM，电脑显示还能再跑145KM。空间足够大，一家五口出行一点都不觉得拥挤，整车静音比较不错，开音乐几乎听不到车外的杂音，就是遇到砂石路的时候底盘啪啦啪啦想的声音挺大。外观也挺满意，最喜欢后屁股，很宽大、很敦实的感觉。。缺点：性价比不高。外观：前部有点短，稍不合理。内饰：中上,不过豪华版不配真皮座椅有点不厚道。空间：很好，很大；我对比过同级别的车，比他们的车空间都大。很多朋友也很羡慕！。配置：现在这个价我觉得还可以了，邻居几个问我我说14万，他们还说好，也准备买。。动力：买菜够用了。。操控：对于我一个新手来说，对于操控的感念还是比较模糊的。所以这方面我也不会评价，毕竟这样会误导其他想要购买这款车的朋友。。油耗：正常1.6排量的油耗。舒适：非常满意
syzsj	2017-09-08 发表	优点：油耗低。缺点：急刹车方向盘抖动。。外观：大灯的仿LED应该整亮的。内饰：空调键极度恶心，虽然很好用。空间：真心大,和马六,雅阁比也不见得小,后排三人(父母加小孩)不觉得拥挤,偶尔自驾游非常舒适.后备箱特大,目前好像同类车辆还没发现有比它大的.两大一小三个行李箱，加上六.七个行李背包,轻松装车.。配置：12.1万提的，应该不是五月份的最低价，刚买完不久就14款了，有点后悔~~。动力：还行，以前开的五菱小面包，与之相比的话，优势明显。目前还在磨合，没有激烈驾驶，动力目前是够用！。操控：操控舒服。油耗：不知道准不准的，市区道路差不多6.0左右，高速上显示4.1的油耗，对于现在的油价，实测是0.5元多一点，可以说很满意了，比起同级别的车真的很省油。。舒适：轩逸的座椅就不用多说了，买个这样的沙发都不好买，很舒服。
laji123	2017-09-08 发表	优点：空间大~。缺点：动力不足。冬天在北京有低温保护，太特么难受了，打火、热车3分钟、走人...额~上不了20迈，龟速......。外观：作为天籁的小弟我觉得轩逸的外观我非常喜欢。。内饰：第一眼看上去就感觉不错，有种居家的感觉；坐上去反馈给我的感觉也和见到的感觉完全一致，确实有种像坐在自己家里沙发上的感觉一样。本人不太喜欢浅内饰，可是据说轩逸除了顶配有黑内外，其他的都是浅内，这点觉得挺遗憾的。（1、浅色久了会发黄，相信既然买一辆车肯定至少要开3-5年把，那个时候一定发黄了；2、经常使用排挡、手刹，永久了也会有污垢残留在上面，久了一定就洗不掉了，很难打理。）。空间：没的说，如果座椅不是那么厚实，空间可以与绝大多数中级车相媲美。配置：性价还行吧。动力：个人感觉CVT变速箱使这台1.6的发动机显得有些疲软，足够应付日常家用，满载的情况下在市区跑的话略显吃力，当然你要是舍得踩下去的话也还是可以的…
捣蛋vip	2017-09-08 发表	优点：舒适。缺点：油漆太薄！被树枝划一下就留有一条印子！真是心疼啊！许多车友说有一种划痕腊可以去掉细小的划痕！！改天试一下！。外观：走的是中庸之道，咋一看不是忒别漂亮，但仔细瞧瞧还是象个有韵味的美少妇，越欣赏越有味道。内饰：当初新款好像只有一种色，全都是乳白色，不耐脏，但是我看到2014小改款后有黑色的内饰，在这里还是要表扬一下东风日产，非常关注车友门的感受，车友最初提出的问题都一一改善，比如说后防撞梁在2013年11月增加了，2014年小改款又改了洗衣机空调面版、后排出风口、增加了日行灯等，而且车价相对来讲并没有加多少，只是2800元！。空间：不错。。配置：降价了1.4万元，感觉比起新卡罗拉和新马三不降价，要实惠的多。比起朗逸要便宜且配置要高的多。。动力：低扭表现优越，数据也还行，起步超车什么的没太大压力。。操控：谈不上什么驾驶乐趣，什么都很轻，想玩操控还是不要选这个车，悬挂软，方向盘…
sophia023	2017-09-08 发表	优点：空间大 油耗低 舒适 铂金灰耐脏。缺点：最不满意的就是动力、中控按钮、储物空间了。动力在市区真的没法提、、有次一辆满饿载的轻卡同时起步，硬是没追上他、而我车上就我一个人和一档的空调。而那个什么S档、就是个鸡肋。打开它就是光吼不走，转速上去了，速度跟不上。。。还有那个空调按钮、、、太没面子了，整个中控除了改装的8寸屏，就剩下三个老式洗衣机按钮，觉得太太简单了。。虽然乘坐空间很大，可是储物空间少到我的水果5没地方放，高速卡也没地方放。现在习惯了手机一般 都是放裤兜里。。外观：漂亮。内饰：做工不错。。空间：空间在同级别一流，作一比较软，像沙发一样柔软。。配置：本来日产是奔着骐达去的。看高配骐达跟轩逸相差不大就直接上轩逸咯。。动力：1.6的么，不去赛车足够用了，提速也还可以。。操控：操控平平，没有亮点，和现在买的昂克塞拉不是一个级别，不过这车当时就为了家用而买的，操控压根就没有考虑。。油耗…
xx_man	2017-09-08 发表	优点：驾驶以及乘坐的舒适性都非常好，油耗很低！。缺点：漆皮薄！过减速坎减震器太硬、跳动。。外观：帅气！很帅气！有天籁的身影！不知道的人还认错为天籁，呵呵。。内饰：内饰，全部是真皮的，中控台都是皮质的纤维吧，比思域的内饰好多了，那车都是塑料的！。空间：空间是真心大，但手机和停车卡总感觉没地方放！。配置：落地价14.35W（含保险，上了外地的深圳牌，还送了3M膜，其他一些基本的赠品），感觉还性价比还可以（没说很高的原因是以为，我订车后，貌似同一个店有团友有遇到活动了，价格又低了1000多，我很纠结……）。。动力：提速表现一般，动力输出较弱。操控：操控适中。油耗：当时买它的时候就是看准了这一点出色的表现，真心省油，市区最多7个左右还是堵车，郊区6.4左右，现在我百分60在郊区跑，百分40在市区跑，油耗6.5升。。舒适：说实话，但实际开着。舒适性很不错，不过如果跑的时间长了，就感觉累脚脖子，没开…
eeii	2017-09-08 发表	优点：省油，座椅舒适，车比较好开。缺点：首当其冲的就是LED日行灯，居然是假的，太坑，要不然你就别安，安上了还是个假的，无语了！还有就是年轻人经常听歌，2012款竟然没有USB接口，不愧是大叔之车，还好小改款给加上了。最后就是降价太快了，我去年5月中旬买的，这才不到一年，现在这车都掉了有一万了，一年掉一万啊，谁受得了，你比豪车掉的都快，奥迪最多也就一年一万的往下掉呗，问题是人家30万啊，这车才10万出头的车啊，真是服了。。外观：这个各花入各眼,个人觉得新改款之后还算比较大气.。内饰：米色内饰居家感强，内饰做工精细，各种按扭手感舒适，打孔皮沙发是我的最爱。。空间：空间同级别中算大了，坐几个胖子上去不问题，我175坐上去头到车顶不够一拳头了，后排很宽很舒服，副驾驶座也跟舒服！。配置：这个平民价老百姓都能接受，符合中国国情。动力：只能说够用。。操控：一般般。油耗：油耗在城区没多少优势，高速上则…
钱眼	2017-09-08 发表	优点：外形大气、空间大、舒适、省油~~。缺点：车漆薄，那是相当薄，现在车上已经有很多细小的划痕了。也懒得去补了，凑合着用吧。。外观：这个没得说，就是喜欢它的外形，家用，商用都适合，。内饰：内饰还行吧，尤其是开门开关，手放的地方全是真皮，这点很满意，同等配置比卡罗拉强太多了。。空间：后排宽松，后备箱也挺大乘坐空间：像坐两个人士非常舒服的，中间地板有点凸起。配置：很给力。动力：1.23t的车重1.6l的发动机够用，舍得给油的话，还是很“猛”的，可能是cvt变速箱的缘故，起步、突然加速的时候感觉有点延迟，还有就是爬坡略略显得乏力。。操控：这都不是一款追求操控方面的车。如果追求操控了就选择运动版的车吧。。油耗：51跑长途时跑了987公里.加了500块钱油.其中高速公路占了500公里左右.山区路300公里左右.剩下的是市区路.油耗在0.5元.对这个结果很满意.平时上下班10公里左右.但路面不好.经…
sesese011	2017-09-08 发表	优点：油耗低，空间大，很适合改装，自己加装了日行灯比原厂自带的日行灯还要亮，而且还带转向功能，回头率很高。车灯就像一个人的眼睛必须大又亮，自己加装了LED的远光灯，特别的炫，也特别的远。。缺点：减震过减速带时感觉好难受，好像后面都要跳的很高一样，而且还能听见弹簧“崩崩”的声音，让人很不舒服。。外观：车身线条好看，大气。。内饰：中控有点丑，特别是中控旋钮，真心没有按键的好看。。空间：大。配置：很低，看上他就是空间，油耗，外观，其他的什么车身稳定系统，后防撞梁，一概没有。动力：一般，市区内超个车问题不是很大，新手，对动力没多少感受。操控：CVT换挡还是比较顺，操控比较灵敏。转向比较轻巧。。油耗：挺满意的，目前每天40KM国道，20KM市区，油耗保持在6.1，不过实际算起来的油耗应该是7个点左右，每公里折算才5毛多，比起一般的紧凑要省。。舒适：座椅舒适性较好，确实像沙发一样，唯一就是在过弯的时…
zjcoco	2017-09-08 发表	优点：身为紧凑型车喜欢轩逸的空间、油耗、外观和内饰大气,上手快；人车合一的感觉很快！我觉得轩逸是同级别中空间是最大的， 当初也是为了油耗、舒适和好维护去的，没有十全十美的完美车型，买车就像娶老婆，适合自己的就好冲这点我选择的轩逸。臀像天籁、前脸再长一点造型就完美了！！！启动后安静。。。。CVT发动机真牛逼！60-90码真他妈安静。。。。一款适合城市驾驶的车！国人应学习的地方！。缺点：三个空调旋钮和机械通风切换拨片应该只在农用面包里才看得见。。外观：中规中矩，不惊艳也不老旧，比较耐看。内饰：大方，耐看，有种舒畅温馨的味道。。空间：宽敞 舒服。配置：用钱投票，肯定是觉得比较好了。。动力：有点差.市区够用.我都没有开过EOC。操控：转向良好，指向明确。油耗：油耗简直可以逆天了，目前开了859公里，还没有过磨合期已经5.9l/100km了，神啊，我图片上是700公里时拍的，那是已经6.1L/10…
随身杯	2017-09-08 发表	优点：新轩逸外形协调，虽然是街车，但无论是从侧脸、前脸、尾部看都比较顺眼；真皮座椅乘坐舒适，有移动皮沙发之称；发动机噪音低速控制较好，怠速车内几乎感觉不到车已经点火启动。。缺点：购买9个月了，车内有害气体气味仍然很浓，我开车时开车窗，停车时开天窗，但无济于事，很臭，很臭！对身体很不好！按理，这车是中国人造的，中国人害中国人呀？。外观：外观美观大气，轩逸有几款不同的颜色，搭配不同年龄不同层次的人，都会显得非常靓丽。。内饰：14改款后的浅色内饰可能还需要有个接受的过程，浅色内饰还是很显档次的。。空间：空间很大，我182CM的个子，200斤的体重，一点不觉得拥挤。配置：还可以。动力：只能说动力输出平顺，能满足家庭使用，买菜可以但无激情，不过对于1.6动力来说，不要有过高奢求，他毕竟就是1.6，出门代步，上下班也就够了。。操控：多功能方向盘比较方便！缺点是手动方空调实在是有降低了这款车的档次！。…
emcars	2017-09-08 发表	优点：车子够大，上气派，空间宽，家庭够，性价比高，用别人不懂还以为是几十万的车。缺点：CVT变速箱冬季低温保护程序让人很是头疼，早上出门热车5分钟，开车还是不跳档，油门踩到底也是慢吞吞的走，听发动机的咆哮声我的心都碎了。。外观：白色，感觉很上档次，外观也是属于一眼看上而且越看越耐看型，年青不失沉稳。外观最有遗憾的就是LED日行灯是假的，纯属摆设，当然1.8的是真的，可惜米不够啊。还有钥匙不好看，不过自己改了。。内饰：内饰用料可以做工精细。空间：空间足够，坐在后排的成年人可以翘个腿都没问题。。配置：性价比还可以，1.6的CVT豪华版性价比比较高，最主要的是省油，和别克同价位的还有福克斯什么的，那油耗根本无法和轩逸比，有一个前提，油耗和开车习惯有关。动力：基本满足家庭使用。操控：完全不错，配备了电子助力转向，在装一个方向盘套，那摸起来手感很棒！。油耗：对于1.6自动档来说，真的是省油，综合6…
ewqrt3	2017-09-08 发表	优点：油耗最满意，每百公里基本上0.45元搞定。缺点：1.6CVT动力比较弱。外观：比较满意。内饰：比较喜欢 我的是米色的内饰就是比较快脏，但是很好看的。空间：在A 级车里表现非常好。 家里人都很满意，。配置：14万的车有真皮座椅、有天窗、EPS、.....算ok的、买车就图个舒适、轻松、.解决日常的问题等...。动力：买这款车不是奔动力去的。操控：日系车尤其是日产车推崇的就是舒适性 操控只能说是一般 全系没有ESP 对于买这车的人来说 看中的就是舒适性 就没要求太高 高速稳定性还可以 我也没跑过超过140的速度 140时车不漂 总的来说还行。油耗：油耗还行吧，上面显示着7.5，（没空过空调）跑了500KM了，毕竟是新车，还没跑太远，油耗比较满意。舒适：这是本车的亮点，舒适性真的不错，隔音效果杠杠的，每次打着火之后从发动机传递过来的声音也非常小，我甚至都在怀疑是不是没打着火。
布鲁斯小镇	2017-09-08 发表	优点：同级别车后排空间。缺点：夏天开空调，动力有点力不从心。外观：珠光白 虽然加了2000大洋 不过真值得。内饰：家居风格，给人很温馨的感觉。做工也很不错。缝隙都比较严，没有有的车友说的异响。也可能是开的时间不长的原因吧。还有就是米色真皮内饰很不耐脏。档把，手刹把很容易脏，真皮座椅的棱角部分也很容易脏。需要经常打理。。空间：够大，不愧是有2700轴距的车，一家重量级大人物坐着5个人都不会拥挤。。配置：这款车的性价比不能和豪华车相比，但是在同级别的车里面他的性价比是最高的。平时上下班,偶尔外出自驾游,还是不错的。。动力：动力输出平稳，空车加大油门也会有些许小推背感。称身较轻的原因40-80的瞬间提速超车很快。。操控：一般。。油耗：油耗这块是最满意的 本人在东莞 上下班的路况还是可以的 直路多，油耗一般维持在6.0左右 最低一缸油开过5.8 ，如果开空调在市区走走停停的话一般6.3左右吧 挺…
馨静	2017-09-08 发表	优点：新轩逸使用8个月，最令人满意的就是他的燃油经济性，双VVT发动机+CVT变速箱黄金组合在换挡时的平顺性给人带来的惬意。。缺点：方向跑偏，略偏有。外观：高端大气上档次。白色的真心好看，但日产的白色是有的偏黄的,1.6的大灯里日间行车灯是假的，不会亮。。。内饰：中控台样式新颖，用料高档，做工精细。空间：乘坐空间宽敞，储物空间充足。配置：当初没有优惠，感觉没有性价比可言，特别是和骐达1.6自动智能的比，我更无语了。动力：买车当初因为买1.6还是1.8的纠结了很长时间，1.6的就怕动力不够用。但考虑到两者1.5万的差价，1.8的轩逸价格已经直逼B级车了，最终还是选了1.6的。实际开起来，1.6的机器带动1237公斤的车子，夏天开空调或者高速超车或者满载什么的基本没什么压力。不能说游刃有余但也算足够用。我的驾驶习惯虽然不暴力，但也从来不开ECO。。操控：正正常常的开，玩操控也不开这车玩。油耗…
jack610	2017-09-08 发表	优点：对于油耗来说真心觉得油耗实在太省油了，在市区拥堵路面行驶，缓踩油门转速一般就控制在1300-1500之间，行驶起来非常省油，在一般环路行驶80迈，也不超过1700转，开起来很经济。我很满意这一点。。缺点：开空调的情况下，起步很肉。外观：灰外，据说欧美人比较喜欢这种色彩，稳重又不失时尚，同事及朋友都觉得挺赞。开自己的车，让别人羡慕吧，适合的就是最好的！。内饰：做工精细，都是大面积的软性材质，用料不错，唯一不满意的就是那空调旋钮开关了。。。空间：感觉够用了，上下班，接小孩，空间需求不大！后备箱感觉大小合适装一些东西完全没问题，如小孩的滑滑车，玩具车！还有就是后排不能放倒很可惜，最主要的还是后排空间很大，用车半年多了这点深有体会，紧凑型车有这个空间还是要点个赞的！可能是本人的体型不大的关系，本人175-70㎏后排还有蛮大的空间，家用实在是绰绰有余了！。配置：中上等吧！感觉不错！。动力：动…
南山燕燕	2017-09-08 发表	优点：省油.开起来还可以.就是刚接回来时候.踩刹车的时候.有一种感觉方向机.有抖动.现在好点了.别的毛病没发现.灯光好像不太好照的太低了还不是太亮.汽车空间还可以.后备箱的空间还可以.利用省油模式汽车感觉特别的柔.感觉座椅太高了调不下去.脑袋就要頂上了.有没有办法调下来.。缺点：车漆薄，薄得让你不知道怎么就又花了。外观：车身比例较经典轩逸有所调整，较原来的车身变短，加宽，高度降低。因此感觉比例更加协调（能再款五厘米就更好了），屁股十分性感，高高的翘起显得很结实，是我最喜欢的部位，前脸略显中庸但也算是耐看型。。内饰：浅色内饰，搭配象牙白的车身，感觉很不错~。空间：在同级别的车来说，空间相当大，2.7米的轴距可以与中级车媲美，后排乘客舒适，获得了不少乘客的称赞，在此得意一下。。配置：还算可以了把。动力：起步肉走起来还可以。。。。操控：不知道什么叫操控，我经常时速60过直角弯，会侧倾，旁边坐的…
yusailing86@163.com	2017-09-08 发表	优点：说到家用车，最重要的当然是舒适度了，座椅柔软舒服，配合宽敞的空间，坐在后座舒服得很，还有路面震动过滤得好，颠簸路面无忧，噪音也低，当然，你想听它嘶吼的话只需按下运动模式便可。。缺点：我最不满意的就是隔音效果太差，路上有一点小沙粒子声音很大，。外观：外观很漂亮啊，我是个外观档，不好看我是不会买的，小天籁的外形很棒，很多人都说你这个车要20多万吧，哈哈，效果不错。。内饰：我的是浅色内饰，感觉整个车空间会大一些。内饰的做工和质量也还不错。不过有一点不好的是，前排两个座椅不是全部包皮的，座椅后面的下部还是绒布的，老婆说有小朋友的话，以后会经常踢到这个位置，容易脏，也不容易弄干净，要是皮的话，擦擦就行了。。空间：新轩逸的空间是我开过的同级别车中空间最大的，满足了家庭需要。。配置：对于家用车来说，就是要省油，空间大，日常保养费用低，车子大气，不俗套，而新轩逸，他做到了。。动力：日常使用还不错。…
不想上班	2017-09-08 发表	优点：样子好看，舒适性很好性价比很高。缺点：车漆太薄，有一次我妈放了一个小袋衣服在车头上便划出了一小痕，有点太离谱了。。外观：外观仁者见仁智者见智，我个人还是蛮喜欢的当然是和同级别同价位相比，尤其是整个侧面线条很饱满显得沉稳，机盖稍微显得有点短！。内饰：淡色系内饰不耐脏~要是换成黑色会更好~。空间：买这车，空间是第一考虑标准。日系车就是空间大，油耗低。同级别，可能只有新卡罗拉能比吧。。配置：空间大，油耗低,舒适性强,外形靓丽，内饰精美,价格在15万以内的轿车，新轩逸确实很不错了,而且日系车又一贯是性价比之王，就凭这几个特点新轩逸就已经拥有非常高的性价比了。。动力：告诉的时候觉得动力足够用，不知道是跟变速箱油关系还是怎么的，起步稍微差点，说实话，我开了很多车，带T不带T的，都开过，大排量小排量的都开过，不过1.6的轩逸还是真不错，之前很多人推荐1.8其实说实话，估计就起步快点，其他真的没什…
日月九日	2017-09-08 发表	优点：外观很喜欢，特别是前脸，大爱哦~~~。缺点：提速慢，但高速上跑起来还可以。。外观：外观还凑合，我买的红外黑内，起码还年轻点。内饰：我的内饰是黑色的，感觉还行，中控台都说是洗衣机按钮，我买的到不是，可能是最新出的吧，感到惊喜哦。空间：乘坐空间真的很好，2700的轴距制造了B级车的空间，横向空间也够宽，一家五口坐也不觉得挤，后尾箱也很大，放两三个旅行箱是没问题的。动力：安全驾驶的前提下，动力足够了。操控：操作体验不错，方向盘很轻巧，指向明确。。油耗：到目前共加了200+350+350三次油，一共900元，目前行驶1241公里，油箱还剩一半的油。中间加的350是油箱报警后加满的价格，后来又报警加满，算了一下··350可以跑接近600公里，百公里油耗7.8左右，每公里0.65元左右。和同事的思域、科鲁兹相比，确实省油。。舒适：不错，座椅不愧为移动沙发，但跑长途，座太久了有点腰酸背痛。驾驶席…
zhuyunfeng	2017-09-08 发表	优点：乘坐舒适 空间比较宽敞 油耗经济 外观大多数人能接受。缺点：动力不够，起步感觉很肉，可能我是一个喜欢起步比较有劲的人，但我绝对不是开车猛的人。唉！车皮也有薄！随便刮下都见底漆，洗车也要小心翼翼！。外观：大气，漂亮，我买的是珍珠白，简直帅呆了，有一天朋友说这是新天籁。内饰：中控面板全部软材质包裹， 比那些硬邦邦的塑料强多了 ，真皮座椅做工也不错， 看着很温馨 ，车门上也有部分真皮覆盖 ，这个是我最满意的了！手能摸到的地方基本上都软了。。空间：空间在这个级别的车算很大了，2700轴距坐后排很舒服，特别是沙发也集成了日产舒适的特点。。配置：我买车就是为了舒适，省油。别的我不是太看重，所以觉得性价比满高的，虽然这车不便宜。。动力：1.6的还是比较实用，平时都是两三个人，高速车能全超。。操控：一般。。油耗：油耗暂时很高。10.5个油。我估计以后降的下来。网友个个都说油耗很低。我有信心！。舒适…
北京奇瑞	2017-09-08 发表	优点：乘坐空间宽敞，储物空间充足，油耗低，符合预期，中控台样式新颖，用料高档，做工精细，座椅舒适度上乘，车内无噪音。。缺点：加速稍微有一点肉。。外观：中庸不失大气，但我们这个城市基本是35-45岁的人开这台车，年轻人比较少！。内饰：日产的内饰做工还是很不错的，是我喜欢的浅色内饰，很居家的感觉，大面积采用软材质，手摸得到的地方几乎都是软的，仿桃木的条纹，我很喜欢，想不新款的黄色，我更喜欢这种深色的。LED读书灯很不错，晚上很亮。中央扶手可以前后滑动，有人说滑到前面后影响拉手刹，我告诉你，那是胡说，我亲自试过，没一点影响。相信我没错的。。空间：很满意。。动力：起步很温柔，速度上了40之后，提速还是很快的，跑高速毫无压力。操控：和同一级别的差不多。油耗：不知道准不准的，市区道路差不多6.0左右，高速上显示4.1的油耗，对于现在的油价，实测是0.5元多一点，可以说很满意了，比起同级别的车真的很省…
82168898	2017-09-08 发表	优点：正如大家一致认为的，2012新轩逸让我最满意的应该有3点：1是空间，轩逸的空间在这个级别的车里算是老大了，坐过我车的同事朋友都说空间不错，够大， 特别是后排空间，可以翘二郎腿没问题；2是油耗，省油是新轩逸的又一特点，目前行驶将近1500km，显示油耗5.9， 大概6毛1km，非常不错；3是舒适，新轩逸的舒适性也是不错的，虽然减震方面不是很好，但总体来说坐上去也是非常舒服的。。缺点：漆皮薄！过减速坎减震器太硬、跳动。。外观：中庸 符合我的口味。内饰：内饰要是有全黑的就好了。空间：大。配置：性价比还算说的过去。。动力：家用足够了。操控：还可以转向良好，指向明确。油耗：1089公里了，刚提车的时候油耗还是10的，后面慢慢降到7.0和7.1之间，都是在城市里面开没上过高速，油耗还不错，加油加了786元，现在开了1089公里还剩大半箱油。。舒适：这也是轩逸的强项，坐着很舒服，是为乘坐者而造的…
淡淡烟味007	2017-09-08 发表	优点：空间--说起空间，我已经看过很多价位差不多的车，就感觉新轩逸的空间比较大，完全可以媲美中级车了。虽然我不是特别的高，但我也不喜欢坐在那种感觉很让人压抑的车里啊，新轩逸让我的整体感觉就是腿部空间足，头部也不至于说刚好顶到，也有剩余的。对于家用车，一定要能给家人带来很好的舒适感，这点我觉得新轩逸就做得很好了。。缺点：应该就是动力了，感觉很一般。外观：比较中庸吧，没什么特点，也没什么不好的，比较容易接受的类型！。内饰：米色的内饰很喜欢，温馨舒服，但古板的手动空调旋钮很不搭，活生生拉低一个档次。。空间：大，朋友坐我车都不相信我这是A型车。。配置：本人感觉一般般吧，全包不到15万，惠州就这个价。买车的也别信论坛上那些十二三万就能搞定的人，一个是城市不同，一个是个别人有能力咱不能比。绝大多数还是正常价位拿到手的，还有买贵了的更不会跳出来发帖子让别人笑话的。。动力：基本满足家庭使用。操控：100…
1seadragon	2017-09-08 发表	优点：用车3年多，一直自己使用。一、质量：没有什么小毛病，方向盘真皮起泡，当地4S授权保养点积极解决。变速箱异响新会4s店更换变速箱总成，更换主驾驶座椅坐骨。全程服务周到，十分好评。二、油耗：省油，3年无遗留真实油耗记录市区：高速，大概7：3，平均油耗约百公里6.5/L。eco模式作用不大。三、空间：舒适，乘坐舒服。长途无压力4人。四、外观耐看，本人选择的是银色，不后悔。。缺点：安全配置低。外观：小天籁来的。内饰：内饰做的最恶心，不能插USB，空调按键是洗衣机式样，内外出风掰来掰去，钥匙不能折叠。空间：在当前级别来说是一流的，坐过我的车的人没有一个不点赞的。。配置：性价比的话还是中规中矩吧,还是可以的。动力：动力一般，，方向指控不错，不过1.6的CVT发动机家用还是可以了，我们又不是什么烧车友，工薪一族代步用，蛮不错了的。我想就是高速也应该不错的，上了高速再评。。操控：一般般。。油耗：高…
凡儿	2017-09-08 发表	优点：空间大、内饰漂亮、乘坐舒适、油耗小、噪音低、车型及外观大气。。缺点：10几万的车，连个U盘听歌接口都没有，日产真是把能省的都给你省掉了，配置比起同价位的车差太远了。外观：轴距大看起来长，如果前脸能像新蒙迪欧的脸就酷比了。。内饰：没有韩系的花哨，但也比德系的简约要好很多，材质用料很讲究，桃木设计透着稳重，合适25岁以上人士选择。。空间：满意！后备箱空间够大！由于家里开的有一店面，偶尔需要带带货物，后备箱很给力！。配置：性价比应该算是蛮高的了，我看重的是轩逸的外观大气，乘坐舒适，最重要还省油，落地14w多，虽然总感觉被4S店宰了，但依然不后悔，轩逸是辆好车！。动力：动力方面本人不是追求速度的。要不都选择别的车型了。1.6的动力对于我还是够的。每天上下班 周末带这家人出去玩玩。。操控：指向还可以，方向盘很清。。油耗：可能由于车轻的原因，日本车都是很省油，新轩逸表现更非凡。。舒适：座椅宽大…
雾都没雾	2017-09-08 发表	优点：空间，一家人坐进去腿部空间很不错，当初选择这个车就是看中了空间和日产的口碑。缺点：操控一般，车身轻。。外观：沉稳大气。内饰：内饰呢材料还是比较高级，但是一看上去呢还是不显得高档，特别是那空调旋钮，一个字丑，降低档次的配置啊，还有那钥匙，两个字真丑，前后可以调的扶手箱呢，调得最前面还是不适合放手啊，看样子还是为安全驾驶着想啊，必须双手扶盘啊！内饰配置也太低了点，豪华版还不如别的车子的中等版本啊！连个导航之类的还要自己配。内饰总的说，软材料、真皮座椅等等还是会让你满意的。。空间：很大，后排坐的人非常舒服。。动力：新一代轩逸1.6L CVT动力输出顺畅，在路上扭了六七把，然后回归正常路线，过了一个红绿灯，又是一脚油门，窜到九十到一百，大家也知道，红绿灯的间隔也就一公里左右，感觉新轩如果肯给油，起步与提速还是可以的。操控：一般。油耗：高速5.5/L，城市7.0/L。舒适：空间宽敞，座椅舒适…
hbyshsjy	2017-09-08 发表	优点：座椅设计合理 长途乘坐很舒服。缺点：1.6的动力有点弱，特别红绿灯起步和高速超车，我一般都是大脚油，只见转速上去了速度没上去。外观：大气、时尚！适合25-30之间的年轻人！。内饰：内饰设计风格温馨，较平庸，手动空调旋钮及钥匙除了顶配其余超难看。不过网上都改装配件卖，改装比较容易。。空间：空间是我最满意的地方。一个字--大！两个字舒服！。配置：省油，舒适，保养便宜，没有小毛病，家用上下班代步的不二选择。动力：1.6排量126马力带1.23吨的车身，动力还是可以的，算是比较给力，比较而已，呵呵。操控：方向指向性还是有点模糊的!但是方向盘真的很轻!劲小的女生驾驶很不错!。油耗：比较省油，目前市区基本还没到5毛/公里。。舒适：跟同品牌大哥天籁共同运用的人体工程学座椅 宽大柔软 不逊于沙发 长途行驶也不回觉得疲劳 悬挂调校的感觉有点偏软 不够硬朗 过弯时侧倾相对比较严重 隔音效果非常棒 时速…
抢油卡	2017-09-08 发表	优点：油耗！按时速100跑的话，每公里不到4毛钱！。缺点：前排空间有点小了。车子的外壳太薄了，有一次在路上，我因为停车离前面车太近，正好后面有一辆面包车没刹住车撞了我的车屁股。所以我车又顶一下前面车，没想到啊，人家前后车都没事，我的车前面车引擎盖都翘起来了，前后保险杠也坏了，后车盖也翘起来了，走保险花了7500快，耽误了7.8天时间。。外观：时尚美观，大气，总会忍不住多看几眼。内饰：内饰就是看不爽那几个洗衣机式的空调按钮，浅色内饰加仿桃木，还不错，但我个人更喜欢黑色内饰，可惜没有。。空间：宽敞 媲美中级车。配置：总想以最少的钱买到最好的车，这点也不现实。个人感觉轩逸的性价比比较适中，虽然谈不到高性价比，但至少比神车强多了。。动力：CVT啊~不能猛烈驾驶~起步时有点肉啊~速度到40时明显的顿挫感~。操控：操控已经说明，毕竟是以舒适为主打的嘛。。油耗：油耗还是比较给力的！。舒适：很好,标准的…
玫瑰霜子	2017-09-08 发表	优点：空间大，乘坐舒适，油耗低，我接的新车才跑了368KM有接车的20.3降到6.L。缺点：作为一款改革换代的车型 厂家没有加装ESP车身稳定系统 ，实在是让人感到有点遗憾！。外观：高端大气上档次！！！哈哈......刚提车的时候去汽配城买一些小东西，居然被认成天籁，哈哈，确实帅气啊，不愧被称为小天籁，美中不足的是，大灯中的那LED是假的，1.8高配才有啊！。内饰：符合这个价位的日系车水平。空间：非常OK！家庭首选！！。配置：同类车还好吧。。动力：动力市区足够用，1.6的动力可以，碍于CVT变速箱，不会有很直接的加速感，满足家用没有问题40迈以后表现不错需要激烈驾驶的，赛车的，请绕行。操控：一般,重力适中,转向较模糊.。油耗：一直听说轩逸的油耗很省油，真的是，对比了好多同排量的车子在市区内行驶油耗都要上8至10/百公里，但现在我都是市内开全程开空调油耗7.4/公里还是比较省油的，这一点很…
对福特车死心了	2017-09-08 发表	优点：有点B级车的感觉，开这车出去让我很有面子。。缺点：最不满意的就是1.6豪华版体现不出豪华版应该有的配置，要是这个价位的韩国车，什么一键启动啊，什么自动空调自动大灯啊，什么车身稳定系统啊，什么后视镜折叠加热啊，什么智能遥控钥匙等等基本都有，哈哈。。。没办法谁叫俺看中的是以上的几点优点和日本车的质量。。。。。。另外还有的缺点就是大家所公认的漆面太薄，铁皮薄，没有后防撞梁。泡沫做防撞梁确实有点说不过去。。外观：大气、时尚！适合25-30之间的年轻人！。内饰：内饰中规中矩，选料讲究，中控台空调按钮比较差，其它部位的塑料及皮质还是不错的。。空间：非常宽大。配置：如果你有15万要买一辆家用车，本人还是会做极力推荐的，中规中矩，没有特别突出的点，也没有很多的不足，整体而言，没有那么张扬但也丝毫不落其它竞争对手！。动力：日常休息驾驶这样的动力足够了。想要有跑车的感觉？前提是你必须找一条1公里左右空…
moonnet	2017-09-08 发表	优点：外观漂亮、空间大、舒适性好，内饰也很好看，隔音也很好，低速时发动机声音很小。缺点：最不满意的无非就是在100公里时速以后的提速问题了，在120以后简直乏力的无语，还有上坡的问题，上坡基本无法加速，下坡加速倒还可以，当然只是相对于其他1.6的车型做比较。外观：比较满意，低调成熟。。内饰：内饰简单大气，就是空调旋钮比较粗糙。空间：大如舒适。配置：性价比非常合适 紧凑型车里空间油耗特别出色的一款车。动力：动力还算充足，油门很轻，猛踩也有推背感，坐五人爬山路上陡坡没问题，给点油就行！十一月回老丈人家，是山路，坡面比较陡，坐四个人上坡一点都不费劲，磨合期开车都在2000转以下（平时不超过1300转），超车稍给点油，动力输出源源不断，红绿灯后面车也没人督促按喇叭。。操控：方向盘好轻，不用太用力就可以操控自如。油耗：油耗我感觉没有很省。可能也是因为我没有开过别的车。大概半个月要用150块油。舒适…
zmg8888	2017-09-08 发表	优点：轩逸是我买的第一辆车，我也没驾驶过别人的豪车，所以没法比较，但我认为这次买车经历是良好的，用了3个多月了，非常身心，有车的几个朋友（他们的车的价位与轩逸相当或者稍高、稍低一点）也夸我选对了轩逸。我感觉空间、油耗和品牌最满意。。缺点：起步动力有点弱。外观：还不错，选铂金灰有点点后悔了，白色晚上确实很帅啊。。内饰：内饰中规中矩，符合家庭的居家感，跟运动系相反的节奏。空间：宽敞 乘坐舒适。动力：此车动力方面比较弱,动力输出稍差小小,毕竞也只是1.6排量的车,如果肯给地板油的话也是不差的,但有几个会这么给力的踩油门呢!用来上下班,闲时出去旅游足够了!。操控：操控没啥感觉，家里还有辆福瑞迪，感觉比那车强。。油耗：到目前共加了200+350+350三次油，一共900元，目前行驶1241公里，油箱还剩一半的油。中间加的350是油箱报警后加满的价格，后来又报警加满，算了一下··350可以跑接近60…
全速前进	2017-09-08 发表	优点：空间宽敞；座椅舒适；油耗较低；外观大气。。缺点：悬架太软，拐弯太飘。风太大时候开，风吹车太厉害。再就是120时候，感觉车和人不一体了，飘乎乎的 心里怪悬的慌。再就是安全性太差。1.6高配居然没有侧气囊。居然没有EPS，居然没有后保险杠。哎，省材料是一切，利润和买家的性命日产选择了利润。。外观：珍珠白多了2000大洋，自认为他坐漂亮，我说了不算，自己觉着好就行了。。内饰：还可以，很多地方都是用的真皮包裹，质感不错。空间：后悬挂扭力梁式，调教的很软，内饰的座椅酷似家里的大沙发，在过坎的时候整体感觉舒适。座椅包裹不是很到位。。配置：还好 现在降价幅度还可以我认为要比马三的好。动力：1.6的排量126匹马力，数据上已经快赶上大众1.4T了。但是由于配的是CVT变速箱，所以急加速要差了许多。不过一般驾驶还是不错的，舍得给油的话超个车什么的问题也不是很大。只是习惯经常激烈驾驶的车友，就不要选它…
sanweidibang	2017-09-08 发表	优点：座椅舒适，隔音效果好，空间很大。缺点：安全性能，从数据上来看，轩逸的安全系数的确挺低的，这个价位的车中，没有侧气囊，没有防撞梁，没有ESP，没有钣金厚度，哎！由于家用，基本不跑长途，所以还是谨慎点开吧，车重要，命更重要呀。。外观：大气，稳重。内饰：比较细致了，但还是希望能再细致和豪华给力一些。。空间：新轩逸的空间绝对是同级别车型中的佼佼者，后排坐三人毫不拥挤，腿部空间充裕，甚至可以跷二郎腿，尤其中央扶手放下来之后，乘坐起来堪比家中的沙发。前排180cm身高驾驶员，头部还有剩余空间。。配置：我买车就是为了舒适，省油。别的我不是太看重，所以觉得性价比满高的，虽然这车不便宜。。动力：一般等红灯起步还可以，但是爬坡的时候加速有点慢，狠踩油门也没问题。。操控：非常一般，。油耗：目前来说最满意的地方,油耗真的很低,按目前油价,自己计算,自动档每公里才0.39元.。舒适：真皮坐椅质感很好，屁股也…
TerrY-927	2017-09-08 发表	优点：当然是座椅，舒适度。缺点：皮太薄，稍微碰下就掉漆，我朋友跟我买了一样的，撞了路边的隔离护栏。轮胎传动轴都掉了。外观：车身比例较经典轩逸有所调整，较原来的车身变短，加宽，高度降低。因此感觉比例更加协调（能再款五厘米就更好了），屁股十分性感，高高的翘起显得很结实，是我最喜欢的部位，前脸略显中庸但也算是耐看型。。内饰：黑色内饰搭配银色拉丝饰面板，彰显年轻运动。。空间：空间大，真的很大。空间在同级别车里，肯定是数一数二的，副驾驶座可以翘二郎腿，后排坐个四个人是没什么问题。。配置：一分优惠都没有，性价比差。动力：由于不喜欢激烈驾驶，动力对于我来说足够了。只是起步的提速感觉慢些。有时在40左右有顿挫感。但日常家用，买个菜，上下班，1.6足够使用了。只有过一次短途高速开到120，没觉得飘。再快就不敢试了。。操控：不错。油耗：学生放假时路上可能压力稍微小点6.7个左右的油耗，平时目前来开是7.8个…
SK017	2017-09-08 发表	优点：空间，油耗。缺点：配置偏低尤其是未装后防撞梁。外观：非常喜欢，经常被人误认为是天籁，被朋友戏称小天籁。内饰：内饰还算可以，能把空调的旋钮换一换就更好了 有点类似微型车的中控。空间：长度还可以，宽度还大一点就好了。配置：高主要用于上下班和接送小孩上下学，偶尔跑一下高速，拉拉转速，很不错的表现。油漆很薄，有划痕的时候抛光一下，边角的油漆都抛掉了，悲！今年还给同事介绍这款车型，强力推荐啊！结果同事说，网上很多说这款车烧机油，我说不可能啊，从来没听说，论坛有段时间没看了，难道大变天了？然后悲哀的发现，我也中招了……去4S做了记录，等最终确认再说了。动力：起步稍弱，有个迟缓过程，动起来加速还不错。。操控：一般，方向很清，感觉不如德系方向沉稳。油耗：开了不是很长的时间，目前的油耗为7.2L/百公里，相信以后也差不多，因为在城市里面开，红绿灯比较多。。舒适：座椅舒适，乘坐感受良好
vv1133	2017-09-08 发表	优点：空间大、舒适型好。缺点：动力弱，低速变速箱箱口哨音，高速公路胎燥风噪大，担心烧机油。外观：车身运动,流线型新颖.属很耐看的车型,不象有些车型,先给人惊艳的感觉,但很快就会视觉疲劳.车型比老款轩逸有脱胎换骨的变化,改款很成功.。内饰：比较中庸 没有亮点 没有难看的地方 但是是越看越顺眼 第一次看 真不喜欢时间长了反而好看了。空间：轩逸的空间很大，2700的轴距可以和B级车较量，作为我们普通老百姓，没有什么太高的追求，上有老，下有小，一家人坐着舒服是第一位的。配置：1.6的车可以说没得比，个人感觉很后悔买1.6的，奉劝大家买轩逸最好上1.8的，在舒适性的前提下匹配1.8的动力估计会很完美。动力：日常驾驶没有任何问题，就是加速性能不理想。。操控：直线行驶感觉车子很稳，转弯、避让路面杂物打方向时，感觉整个车子在扭屁股·车子向一侧倾斜的感觉非常明显，但是车头指向变动不大。方向盘很省力，驾驶很…
蛋炒饭	2017-09-08 发表	优点：外观和舒适性。缺点：后座无空调。外观：外观是我最喜欢满意的，特别是正面前脸，看得很美，外观大方，大气，我表姐比我先换一个月的车，她换的新速腾，看了我换的新轩逸之后，她那个后悔啊，而且亲戚都说我的比她的好看，我那个美啊。呵呵。。内饰：方向盘包的真皮是二层皮，手感太硬，如果换点软皮，再加厚一点点就更舒服了。仿桃木颜色刚刚好，是我喜欢的类型。。空间：空间就不用说了,够大坐上去很舒适,175的身高坐入没有感觉到压抑位置还是有很多的,后排空间也很大,我妈坐上去也说比我爸的天籁还大,我个人觉得也差不多.。配置：十多万左右的车，真的算很不错的了，选择轩逸不后悔！。动力：我选的是1.6升的CVT豪华版，经常回农村乡下老家，有段乡村公里还是泥巴路（路基下面有的地方有条石），连小石子都没有铺，坑坑洼洼，陡坡不少，但我这车也能走，我感觉还是可以了。。操控：中性吧，还是那句话，比上不足比下有余。同等别里算…
mottli	2017-09-08 发表	优点：空间大，舒适度高。。缺点：不满意的就是悬挂太硬了，路面不太平整的整个车都很振动，噪音也很大，特别是轮子的位置，应该是车皮太薄的缘故了，不过性价比很高就不计较那么多了。外观：大气，时尚。。内饰：内饰基本都是软材料，这点比其他车好，就是有点味道，过阵子应该就好了。空间：《给力》空间相当给力，后排绝对的VIP级享受，前排也不错，不过从设计上来说，更多的照顾了后排空间，总体来说，前排也很满意，不过后排更让人流连忘返。。配置：很高。动力：一般，起步慢，我觉得还行，不就慢点，安全点。操控：整体操控性能平庸，方向缺乏路感，不适合激烈驾驶，方向盘挺轻，适合新手女性；CVT无级变速器顿挫感很小，怠速噪音低，轮胎略有偏小，抓地力一般，高速上稳定性不够好，120码有点飘。。油耗：目前行车电脑显示6.0 感觉可以接受。舒适：日产的车舒适度绝对是同级无人能敌的，宽敞的空间、宽大的座椅，软软的悬挂，每次跑高速…
雷神传说	2017-09-08 发表	优点：油耗比较低。缺点：钥匙不是折叠的，跟电动车钥匙一样，10多W的车空调居然是手动的，而且空调按钮跟洗衣机上的按钮一样，非常丑，还有就是日间行车灯也是假的，只是一个摆设，既然上面有日间行车灯那么你还弄假的干什么，方向盘也不是电动调节的。外观：外观个人认为差。内饰：内饰简单大方，个人还是相对比较喜欢。。空间：前排除驾驶室车顶略低，其他包括副驾驶座，后排以及后备箱空间都相当大，乘坐感相当舒适，可做商务用车使用。。配置：已到心里价位了，比车与卡罗拉1.6配置差不多，但因轩逸上市较早，价格优惠幅度较大！。动力：1.6L配备的发动机及变速箱配合完美，加速性能比较满意，城市中等红灯想第一个冲出去基本无压力，S档反应还可以，比逍客好，怠速噪音低，动力基本让人满意。。操控：方向盘操作顺畅，档位无顿挫感。油耗：平均时速24，目前实际油耗7升百公里，折合每公里0.49元。这是自动波的车啊，而且是综合油耗，…
小宝骑驴	2017-09-08 发表	优点：首先是外观够靓，乘坐时感觉比较舒适、安静，空间在同级车里算比较大的了，感觉和中级车一样，减震不会太硬，符合我家用的标准。。缺点：1.6的动力较差点 我的是1.6的自动豪华版新轩逸，2013年8月买的，当时用13.88万的落地价买到，不算贵，也不是最便宜，当时觉得暗笑了。 我是工薪一族，家里有老人跟小孩，为了出入方便，决定买车后，看车就是往几个实际的问题去想，油耗要低，空间要大，价格便宜，综合考虑，就是骐达跟卡罗拉之选，试过卡罗拉后，果断选骐达了，去日产4S店，一直跟销售谈骐达，后来四处走走，就看上了轩逸，贵一点，空间跟其他差不多，三厢比较大体......最后就买了轩逸 一开始开，真的觉得轩逸跟肉，特别开了ECO，等灯启动总是慢，不过开多了，习惯了，每天开车反而觉得越开越顺，关了ECO，还感觉有推背感（夸张....），每天基本都是纯镇街的路，每100公里7.4升的油耗我已经相当满意了…
speedyblue	2017-09-08 发表	优点：不止一点，最满意的地方有几点，油耗，说实话这车油耗真的很低，行车电脑显示是6.2，我估计的话是6.5左右，在南宁到处修路的情况下，已经不错了。第二是隔音做的不错，怠速几乎没有什么声音。第三是座椅很舒服，移动沙发名不虚传，呵呵。缺点：我去4S店做二保的时候，东风日产正好在搞市场调查，调查人员是日本人，我以前在日资工作过很多年，会一点日语，所以可以跟他们简单交流，反映了一些用车感受，我觉得新轩逸全系都不带ESP，这点我认为不好，至少1.8尊享版的要带吧，要给消费者有选择机会，有的人很在乎这个，多几千块也能接受。第二胎宽，全系都是195的胎宽，同价位的其他品牌车，至少在高配版肯定是205的胎宽，因为我在40多码的速度小弯道拐弯，侧倾较明显，头感觉有点晕，胎宽一点话车身会更稳一点，车也显大气。第三、副驾驶贮物盒，两侧档板比较低，在关闭时，东西放到边缘易夹住，当时那个日本售后在我的车里拍了照…
yy087623	2017-09-08 发表	优点：当然是空间了，经常后排两个老人带着孩子，一点都不觉得拥挤，其实最满意的不止空间，还有驾驶的舒适性，坐着舒服，如果说天籁是大沙发的话，那么轩逸就是小沙发，开起来上手完全没问题，就像已经处了很久的老朋友一样，一切都是那么熟悉那么自然。我是07年买的老轩逸，今年媳妇重归上班族，换个新车喜庆喜庆，选来选去能看的车都看了，能试驾的也都试驾了，从A级到B级甚至想咬咬牙上BBA，但最终的选择还是新轩逸，不为别的就为了驾驶、乘坐的舒适感。老轩逸开了近6年除了电瓶亏电了一次外，一次也没掉过链子，说要换车的时候被亲戚毫不犹豫的接手了，所以再次选择轩逸我信赖。买车的时候也纠结过日产的品牌，作为一个爱国青年还是蛮抵制日本品牌的，但是作为一个老百姓来说干嘛跟自己的钱包过不去呢？除了国产车其他品牌的车大部分不都侵略过中国嘛？要抵制就一起抵制，要么就不抵制。。缺点：配置较低。外观：高端大气上档次，车身线条很漂亮…
北极熊.	2017-09-08 发表	优点：1相比同级别的车型 新轩逸在空间上有很大优势 尤其后排腿部空间很充裕 本人1.83 后排乘客感觉很满意2：人体工程学座椅坐感很舒服 长途行驶不会觉得疲劳3：油耗比较经济 市区百公里油耗在7.5L左右 并且开空调 个人很满意4:外观相比上一代轩逸 新轩逸更年轻 流线型比较适合我的口味5：整体隔音效果不错 行驶过程当中路噪声音相对较小。缺点：第一个不满意:发动机问题多多，首先是烧机油，其次是异响。四儿子店的处理方式就是要我换发动机，新车就要我换发动机，这让我情何以堪。第二个不满意:掉价非常快，买车一年已经掉了三万，那都是血汗钱啊。第三个不满意:车漆太薄了，轻轻一画都会有划痕。哎。第四个不满意:动力太差，我指的动力差是相对其他品牌同排量的发动机。虽然发动机参数比其他同排量发动机强很多，但是实际轮上功率实际马力却比很多其他同排量发动机小。。外观：外观还算不错了，个人感觉比老款的好看，钛古金…
bestone	2017-09-08 发表	优点：空间足够大：本人净高181体重165斤，坐在车里没感觉到一点的拥挤或顶棚，这一点在当时选车的时候是个优势，和那些景程和新宝来什么的大的没法比。油耗：我的车基本不怎么上高速和跑郊区，就连跨区都没怎么跑，纯市区10公里的路24个交通岗每天来回3次200元能跑330-350公里左右。缺点：空调。外观：给5分，新轩逸属于越看越耐看的类型，全身很流畅，我特别满意是屁股，很厚很大，很翘，哈哈，别想歪了。特别满意LED的尾灯，晚上看到同胞车型的尾灯亮起的时候，就觉得很漂亮，因为自己的车也是如此。晚上的灯光，对面没车的时候感觉还可以，当有车来的时候，觉得自己的灯光真的是蜡烛光了，就像一些车友形容的，看来有钱了，再去改改吧吧，又怕年检和漏水、不保修==问题，还是再看看吧，反正晚上开车的机会不多。。内饰：不错中控台样式较新颖，用料考究，做工优良。空间：毫无疑问，新轩逸主打的路线是舒适，因此对于空间这方…
mythabc	2017-09-08 发表	优点：外观，空间，油耗。缺点：减震过减速带时感觉好难受，好像后面都要跳的很高一样，而且还能听见弹簧“崩崩”的声音，让人很不舒服。。外观：有什么看了觉得特好看，有时候又觉得特丑。内饰：用料还是可以的，但是内外循环可不可以不要这么原始，连我原来的FRV乞丐都是按钮的了，原装的空调旋钮还是洗衣机样式的，不能忍，直接换掉。空间：看来很多款车，也坐了很多款，轩逸跟其他同等价位的车款对比，空间是无可挑剔的，尤其是后座，经常有同事上来第一句就是:后面空间很大啊，比***的宽多了，自豪感油然而生，哈哈。配置：感觉一般般，1.6高配导航都没有，自己花了一千多大洋到朋友那安装了一个，但是既然买都买了也不考虑什么性价比了，人一旦看上你喜欢的东西，而你又可以承受，那个时候你就不会考虑什么性价比了，大家觉得我说得对么？。动力：跟其他车主一样，感觉起步比较柔，城市道路行驶还行，带一定坡度路面就有点吃力了。在高速上得…
41880794	2017-09-08 发表	优点：油耗和空间吧，现在行驶7500公里，油耗5.5和同级车相比优势明显啊，朋友的福克斯和朗动都7-8个油呢，很开心啊，毕竟省得是钱！空间方面，我身高1.83，体重170，属于典型高大胖，开车没有一点压抑感觉，座位调节到最低，头顶至少还有三指距离！后排空间也无压力，膝部空间充分！。缺点：座椅好就好，但是味道好重啊！现在就好一些。外观：比较帅气，适合25~35的开，小年轻还是可以选其他车型，有家有业的开这个没问题，有钱的您随便买。。内饰：中庸内饰，普普通通，看得过去，适合中年人的眼光，不适合年轻人。真皮方向盘手感不错。。空间：买这车，空间是第一考虑标准。日系车就是空间大，油耗低。同级别，可能只有新卡罗拉能比吧。。配置：把上面的最不满意的都填上性价比是不错的了，希望东风日产下次升级的时候这些都有所变化，节省材料应该不在乎这一点材料。。动力：感觉还不错。。操控：方向盘操作顺畅，档位无顿挫感。油…
XZB008	2017-09-08 发表	优点：车内比较宽敞，座椅比较舒适，高度也还可以（本人182cm）。。缺点：1 好的舒适性就意味着操控不怎么样。用这句话说明她的缺点也是无疑的拉。 在过弯的时候自己真心没什么自信啊， 我都是尽量慢一点。 2 加速有点肉，有一次和朗逸在等红绿灯的时候，被甩了一两个车距。不知道是不是自己的操作问题。有待考察。 3 后悬挂真的很硬，道路不好的时候，颠簸的比较明显，没什么减震效果，我个人觉得半独立应该都是这样的吧。。外观：中庸、大气，属于比较耐看的那一种，符合大多数人的审美。。内饰：内饰设计风格温馨，做工精致，乘坐舒适。空间：空间是同等级车中较大的，乘坐舒适，特别是后排，完全可以等同B级车了。。配置：至于性价比，首先外形还不错，应该能秒杀很多中年男人和一些女人们的，家一样的内饰给人一种温馨的感觉。还有那CVT变速箱，这车最厉害就是变速箱了。110的时速，转速才那么的1800.实在是很牛。所以这车的…
江淮大使	2017-09-08 发表	优点：油耗低，舒适性强。这两点都是最满意的，先说油耗吧：提车时开回家时显示是35L/百公里，开到家已经变成了9.8L了，由于出差原因，车子放了一个多星期，然后开了3-4次，其中一次去广州市区，其他是在南沙郊区，路况都还不错，油耗就降低到6.6L了，这只是跑了500公里，还在磨合期的油耗，听一个同样时间提车的车友说，他跑了1000公里左右的油耗已经到了5.2了，这么低的油耗啊……。再说舒适性：当时买车是带着老婆去的，还看了福克斯、骐达等车，老婆坐上几个车后，马上就说轩逸舒服，宽敞，然后骐达就被鄙视了（我一开始准备买骐达的），老婆说车我选好了，其他我不管了……。近期开车带着老婆父母还有姐姐还有小外甥一起出去玩，车里一点都不觉得挤（车还在磨合期，我本不想带这么多人的，无奈啊），有晕车习惯的岳母都说舒服，没觉得晕了，哈哈。。缺点：空调开关；油漆太薄。。外观：后部外观太方，显得不饱满。。内饰：符合…
不曾回音	2017-09-08 发表	优点：舒适性突出。。缺点：时速40公里顿挫明显，大灯亮度不够，车漆薄，提速不够快。车子开了半个月了，跑了2367公里。车轮毂已经和路基亲密接触，已经刮花（我负主要责任）。车身小细纹在阳光下清晰可见，主驾驶门有2处刮痕已漏底漆。超车加速CVT显得不给力，必须先助跑一段，所以我超车一般都用S建，效果来的更直接一些。。外观：正面观看车首，OK！车尾上沿OK！车尾下面部分（到后备箱扣住的地方）线条感觉不行。侧面前面部分线条不行。。内饰：真皮沙发真不是盖的，跟家里的大沙发一样那么舒服。空间：非常满意，四个人乘坐不会有压力，后备箱空间也不错，家用好选择。。配置：由于上市时间也不算长，优惠幅度还是有的。去ssss点也需要各位大侠，使用各种大招与功夫来跟那帮销售砍砍价格。。动力：我买的是1.6CVT豪华版，动力对我来说已经足够了，平时一般都是市郊，很少跑长途。。操控：没什么操控感。油耗：现在才开1400…
yivrcar	2017-09-08 发表	优点：日系车最重要的优势就是省油百公里的耗油才6L-6.5L十分不错的成绩，整体空间上来说跟同档次车相比之下无论是后排还是前排都是非常宽松的，载满五人都不觉得拥挤。非常适合上班族和喜欢自驾游的朋友入手。车的外观相比轩逸经典时尚了许多，更复合了年轻人的口味。。缺点：1 动力 起步有点肉 过了40就流畅了 这个我可以接受 我估计买这台车的人不是看他的动力 呵呵 我是这样想的 因为我需要动力的年代已经过了 现在马力在大在市区也是个堵 动力根本发挥不出来 2 车漆 钣金有点薄 首先我买来是为了开的而不是为了撞的 要是真撞的话估计在好的车也撞不过大货车吧 不管什么车我建议不超速慢点开 平安是福吗3 没有ESP。外观：前脸也算有点犀利的赶脚吧，（买都买了，不能说自己的车不行是吧！）不过腰线确实令整车提神不少，前大灯、后尾灯都挺可以，年轻不少。。内饰：还行吧，家用，米色内饰，比较清新，显得洁净。。空间…
78yughcsvb	2017-09-08 发表	优点：空间舒适性，坐在后面很舒服。缺点：动力比较小，等红灯的时候起步都是慢慢的走，一下没有动力，不能和别人比速度。。外观：整体稳重大气，前后LED灯潮流前卫，前侧看有点像天籁的感觉。。内饰：手动空调谈什么内饰！。空间：够大，不愧是有2700轴距的车，一家重量级大人物坐着5个人都不会拥挤。。配置：因为我觉得开其它车，怎么都会比小轩轩费油，所以性价比超好。。动力：非常适合市区驾驶，不会出现等信号延迟启动现象。。操控：方向盘操作顺畅，档位无顿挫感。油耗：比较省油。舒适：前面也同样提到，操控性很差！所以舒适性便被突出的摆在了前面！柔软的避震，虽然没有天籁般如万吨巨轮般波澜不惊。但过减速带时全速通过一点都不颠，路上的一切颠簸几乎都能轻易滤掉。具有一定包裹性的真皮座椅像沙发般舒适，当初对比一下颐达立刻选择了轩逸，因为它的座椅实在舒服！！！！！后排简直就是沙发照搬到了车上。但柔软也不失支撑力。悬挂与沙…
开个会话筒	2017-09-08 发表	优点：空间大，油耗低。缺点：动力不足，红绿灯要深踩才能不给后面的车滴滴，在高速上斜坡的话更严重不足，只有转速升，速度不升。不过要省油的话也就能割舍动力了，加上是CVT。。外观：外观大气，动感足，。内饰：硬塑料比较多。空间：2700mm的轴距那不是骗人的，空间大，后排最少3拳的距离，头部空间也灰常好。整车比起旧轩逸看起来更加协调了，俺175的身材坐在车里完全没有压抑感，呵呵、、、、各位车友你们是否有这个感觉呢。动力：动力稍微有点弱，但可以接受。看很多朋友都报怨起步慢，如果开启运动模式动力也是相当给劲的。。操控：整体操控性能平庸，方向缺乏路感，不适合激烈驾驶；CVT无级变速器顿挫感很小，网友称几乎没有，怠速噪音低，轮胎略有偏小，抓地力一般，高速上稳定性不够好，速度较快的转弯和变道感觉有点飘，急加速感觉有点打滑。。油耗：油耗相对其它车是控制得最好的指标之一，是该车的最突出特色。有次，清零数据，…
mchsly	2017-09-08 发表	优点：先开始说明，小弟没什么文化，文章也写的不太好，请大家多多包涵和谅解，我现在就说说用车心得，省油，坐着舒服，开着也舒服，发动机声音小，刚开始我在看了好多同级的车，看了又看比了比，感觉轩逸这车不错，空间大，口碑也好，没出过大的问题，我查阅了2014年的销售排行榜还是没有跌过前十名的时候，总体感觉还行。缺点：最不满意的就是1.6豪华版体现不出豪华版应该有的配置，要是这个价位的韩国车，什么一键启动啊，什么自动空调自动大灯啊，什么车身稳定系统啊，什么后视镜折叠加热啊，什么智能遥控钥匙等等基本都有，哈哈。。。没办法谁叫俺看中的是以上的几点优点和日本车的质量。。。。。。另外还有的缺点就是大家所公认的漆面太薄，铁皮薄，没有后防撞梁。泡沫做防撞梁确实有点说不过去。。外观：窝的是象牙白！高端！大气！上档次！。内饰：一般。空间：同级别里基本完胜，要的就是这个。配置：中等偏上吧。和韩国车比配置差了一些，包…
xia184157	2017-09-08 发表	优点：空间真心大，秒杀同级别的车型，我老表的QQ坐着那叫一个难受，这车前排座椅放到最后面，身高1.73的我可以半躺在后排。。缺点：其实都还比较满意，非要找出两点的话，一个是价格，一个是日行灯。12款CVT豪华版白色，裸车12.4万，再送万元礼包。但是发票写的12万整，看来应该还能降点。再就是日行灯是假的，只是装饰。不过现在看习惯了，也很好看。。外观：除了正面，其他面看看都还不错，特别是45°，看起来特舒服。。内饰：排挡杆及手刹杆能够成皮的就好的，因为太过硬，其它都比较满意。空间：空间在同级别里算可以的 但是横向空间不大 坐三人有点挤。配置：这个价位很难评论性价比，如果按照经济舒适性来评论的话，它真的物超所值，因为后期费用确实低很多！！！！！但是如果按照同级别（紧凑型）其他小排量来说，它还是略贵了一些，但比同排量的话它比其他车型更有竞争力。。动力：一直开住eco模式，感觉也还不错，就启动的…
xiaobin711	2017-09-08 发表	优点：空间很宽敞，座椅坐着像沙发一样，以前跑4个小时高速感觉屁股很不舒服，轩逸没有这种烦恼了！。缺点：过减速带时感觉车的外壳铁皮有点震动响声，空调制冷有点慢。外观：其实谈到外观来说，是不好讲的事情，你说它好看，它就好看，你说它不好看，它就不好看，萝卜白菜各有所爱，对于我们这种70年代末80年代初的人来说，相信大家都一直看好吧！。内饰：不错；就是浅色内饰容易脏，需要经常的打理；还有就是空调旋纽像最早以前洗衣机的旋纽，不显档次，其他都不错！。空间：很棒，没的说。配置：良好。动力：跟其他车主一样，感觉起步比较柔，城市道路行驶还行，带一定坡度路面就有点吃力了。在高速上得益于S运动档后加速不错，可是在140码以上就相当吃力了。走山路也需要大一点油门哦·不怎么给力，特别是起步，冬天更是如此~。操控：操控性能一般，我又不是搞赛车的，对操控性能没什么要求；。油耗：10月1日我开着新车和父母老婆去了趟福州…
xfdwmlaius	2017-09-08 发表	优点：空间真心大，秒杀同级别的车型，我老表的QQ坐着那叫一个难受，这车前排座椅放到最后面，身高1.73的我可以半躺在后排。。缺点：非要说不满意的地方我感觉就是配置还是低了点。当初就是在K3和轩逸里面选择，现在要说后悔吧也不后悔，不过看到人家配置高的车还是会眼馋啊。。。外观：外观也比较满意！当初选新轩逸时，我喜欢新轩逸的外观，老婆喜欢朗动的外观，说轩逸太成稳，没有朗动时尚，为此矛盾纠结了很久！但我认为流行快的容易过时也快，所以选了新轩逸。现在老婆越看越喜欢新轩逸的样子！（老婆开单位同事都说挺好看挺时尚的啊！）。 ------★★★★★。内饰：1.6 自豪版，真皮沙发。。。还不错的。空间：非常棒，这是最让人满意的一个地方，后排表现相当夸张，1.8的成年人坐后面跷二郎腿都没问题，后排空间直逼B级车甚至有过之而无不及。。配置：性价比还算说的过去。。动力：1.6cvt这方面表现不够好，尤其是CVT…
开着地排车兜风	2017-09-08 发表	优点：空间和舒适性。缺点：貌似有烧机油现象，钣金薄。动力一般。。外观：新轩逸的外观绝对够大气，看起来跟天籁有的一比；。内饰：真皮可以，其他一般。。空间：空间嘛，2700的轴距，坐在里面很宽敞。无论在驾驶区还是后排乘客区，身高181cm的我都可以直坐，头顶没有挨着车顶，坐在里面腿不用蜷缩，甚至还有近两拳的间隙，加上行李箱较大的容积，我很满意~。配置：80分。动力：一般。操控：指哪打哪，不错！。油耗：油耗确实是一大惊喜。1.237吨重的车身综合油耗真的只有6.2（买车至今的实测32000多公里得出的数据），最低时只有5.17。这么低的油耗我认为一方面是因为发动机和变速箱做工精良，匹配好。时速120公里时转速只有2100左右，相对比有些朋友的朗逸、花冠等，120公里时转速已接近3000转；第二方面应该是开车习惯较好，而且平时只是自己开。虽然有时也存在急加速和急减速的情况，但此种情况不多；第三方…
coolsmall	2017-09-08 发表	优点：空间和整车的档次，这两点是我最大的感受。因为是14小改款，所以把被大家诟病的“洗衣机”和“摩托车”给改进了，开车时车内的噪音控制相比起来非常的好了，虽然定位在家庭用车，但其操控和加速其实并没有网上说的那么差。其他方面就不多说了，总之还是很对得起这个价，也能满足大家的日常使用了。。缺点：duang duang duang 小白中控异响发生情况过早出现，买了1个月，石子路，中控异响出现，去ssss首保，说检测不到！！！应该叫减震还是避震呢？反正就是过个减速带或者路况不好的时候，咯噔咯噔，挺不爽的。。外观：大家都说是小天籁。我个人比较喜欢后面。 因为前面的LED 灯是假的。如果是真的那会更玄。内饰：提车时刚好碰到2014改款车型，价格不变，果断拿下，空调不再是洗衣机旋钮，桃木纹装饰也很大气，收音机加了USB接口，最重要的是改了折叠钥匙，很厚道！。空间：很大，很好。。配置：我的车落地为14…
烈性毒药	2017-09-08 发表	优点：空间大，座椅舒适。缺点：噪音有点大。外观：满意。内饰：内饰用料不错，很高档次。空间：较宽敞。配置：性价比非常高，上下班购物什么的绝对推荐。动力：如果不追求暴力驾驶，1.6 cvt这套动力组合无论在燃油经济性还是在日常驾驶中都够了，但是在两年多使用过程中还是有点后悔没有上1.8。操控：不急提速不急转弯，平平的开还是不错的。。油耗：这个就不用提了啊，买新轩逸的人很多都是奔着这个而来的。本人买车用了大概2个月，走了2200公里。加了1300大洋。第一次提车公里表显示6公里，油表显示还可以走1.7公里，坑爹的SSSS一点也不给加叫我自己去旁边的加油站加油。后来自己加了200大洋的93#汽油跑了400多公里；第二次加了200大洋97#汽油（因为没有93#）跑了300多公里；第三次加了200大洋93#汽油跑了400公里，第四次加了200大洋跑了400多公里；第五次加了200大洋总的跑了将近10…
公路!公路!	2017-09-08 发表	优点：油耗非常非常的少 太棒了。缺点：前排副驾驶头部空间稍低。主驾驶座椅电动可调，能把座椅调低，头部空间能调到满意的程度；但副驾驶手动调节的效果不如驾驶位，但还算够用。如果再让我找出一条不满意的话，那恐怕就是低温保护了。根据我的体会，当环境温度在零上5度左右时，低温保护就已经在起作用了。水温上来之前，再怎么给油也只是发动机嘶吼速度上不来。北方天冷且持续时间长，确实有些不便。我一般是车启动1分钟后怠速驶出小区，上道后稍给点油，约15左右的速度小心行驶（这个过程很痛苦，你必须无视后车的持续鸣笛和超你车的瞬间轻蔑的眼神），1公里后水温表指针到0（这段距离至少得1公里，零下10度左右的时候，指针到0至少得需要1.5公里。这期间你要同时开暖风的话，距离还得延长），之后正常驾驶、暖风打开就可以了，但转数得在1500转维持一会儿，约1公里以后转数降到1200，就完全正常了。这事得辩证地看，不方便归不方…
havan	2017-09-08 发表	优点：当然是空间了，经常后排两个老人带着孩子，一点都不觉得拥挤，其实最满意的不止空间，还有驾驶的舒适性，坐着舒服，如果说天籁是大沙发的话，那么轩逸就是小沙发，开起来上手完全没问题，就像已经处了很久的老朋友一样，一切都是那么熟悉那么自然。我是07年买的老轩逸，今年媳妇重归上班族，换个新车喜庆喜庆，选来选去能看的车都看了，能试驾的也都试驾了，从A级到B级甚至想咬咬牙上BBA，但最终的选择还是新轩逸，不为别的就为了驾驶、乘坐的舒适感。老轩逸开了近6年除了电瓶亏电了一次外，一次也没掉过链子，说要换车的时候被亲戚毫不犹豫的接手了，所以再次选择轩逸我信赖。买车的时候也纠结过日产的品牌，作为一个爱国青年还是蛮抵制日本品牌的，但是作为一个老百姓来说干嘛跟自己的钱包过不去呢？除了国产车其他品牌的车大部分不都侵略过中国嘛？要抵制就一起抵制，要么就不抵制。。缺点：空调旋钮，没车身稳定系统。外观：大气，时尚。内…
lxin1060	2017-09-08 发表	优点：舒适，安静，省油。。缺点：夏天开空调，动力有点力不从心。外观：外观各有喜好，不用多评。。内饰：内饰偏重家用的感觉，做工不错，有日系车一贯的细腻，基本能用手触摸到的地方都有真皮包裹了，整体效果嘛明显是家用车的感觉，也就是看个人喜好了，桃木内饰我个人非常喜欢，或许自己已经有点老了吧~ssss店给加装了导航，看起来高档了一些，难看到爆的洗衣机旋钮和车钥匙我就不吐槽了.....。空间：空间大，真的很大。空间在同级别车里，肯定是数一数二的，副驾驶座可以翘二郎腿，后排坐个四个人是没什么问题。。配置：还行，我觉得这个车不值12.6w，最多11w，主要是配置太低了。不过同级别车里面，不说自主品牌，性价比赶得上它的，掐指一算也没那么几个。去洗车有个轩友跟我说这车性价比不如新速腾。。。他竟然说是因为这车开不到140以上！！！太过分了，一个买菜车竟然要开到那么快。所以说，只要不过多追求驾控，同学们选择新…
tashuozahe	2017-09-08 发表	优点：日产的车空间真够大、舒服。即便是紧凑车，后排坐四个人都是轻轻松松。而已很省油，上高速走1公里不用5毛。平时走市区开空调走100公里也就7升油左右，最多也不超8升。。缺点：车漆比较薄，感觉不知不觉间发现有地方被划了小的痕迹。。外观：满意。内饰：内饰太简单了，确少点豪华的感觉。。空间：横向空间稍差，腿部空间不错。。配置：从选择到买车，也没后悔过。买的值了。买车嘛，就是图个安心。 省油，省心。 安全性是有待提升， 就两个安全气囊啊。 有点寒蝉。价格感觉有点高，如果还降点，相信选择的人会更多。。动力：1.6cvt的动力，只能说中规中矩。启动还是有点肉的，不过咱不是激情型的，不飙车，不逞强，开车要礼让，所以绿灯起步基本都是慢慢来（目前还是磨合期，更要慢点），不过也没被后面的车催过，感觉cvt的车，油门要慢踩，动力是慢慢上来的，这样对车也有好处。由于平时开车路况不错，所以换挡把手边上那个加速键…
平晨	2017-09-08 发表	优点：油耗、质量，毫无疑问，购买轩逸的车主和准备入手的准车主，大部分是冲着新轩逸油耗低、舒适性好的特点去的，买车之前，就着重了车辆省油、省心、舒适、宽敞和安全这五大性能，当然在这个价格的车里面，无法选到五项性能全为优的车辆，所以就理性分析了一下最重要的两个因素，思前想后，还是觉得买个省油、省心的小车是最符合我这上班族的，一是因为口袋中米不多，二是因为闲余时间不多，所以最后选择了新轩逸。先说说油耗，截止到现在，我的小轩显示平均油耗是6.5，但实际估算应该在7.0左右，是比较准确的，这个油耗让我很满意，比起朋友新买的宝来，的确有优势，也让朋友羡慕不已。其次再说说质量，小轩刚买了半个月，刚做完首保，目前无任何质量问题，没有任何小毛病，省心！。缺点：高科技技术少。毕竟同价位的都带ESP，有的还带后视镜加热，一键启动等功能，但是新轩不厚道啊，具体的说是日产不厚道啊。什么都没有，基本功能倒是够用，但…
yybsbsl	2017-09-08 发表	优点：空间大，坐着很舒服，座椅跟沙发一样舒服，总之很满意的。缺点：配置稍微差了点，如果有后视镜加热这些就可以了，导航还是自己去装的，另外加了个氙气大灯，还改了很多，差不多1万块钱。。外观：时尚，主流。内饰：我的买的是带真皮的，感觉很上档次，很气派。中控台总体感觉可以，就是空调旋钮不是洗衣机旋钮就好了。。空间：还可以，满足使用。。配置：轩逸性价比还是挺高的 比起来德系车强多了 速腾低配的连个雾灯都没有 不过全系没有ESP 这点不合适 空调旋钮也太丑 改换换了 轩逸保养成本低 这个我觉得很不错 可以省不少钱 毕竟大家都是持家过日子的 这个得考虑。动力：动力平顺有力，120公里也是2000转左右，所以车内非常安静。但是急加速不给力，即使开了S挡，或者深踩油门5000转，加速感也一般般。。操控：操控还好，一般作为家用，在市区，郊区行驶，操控是很舒服的。在高速上，速度超过140感觉方向有点轻。不过…
kdkad	2017-09-08 发表	优点：油耗低，座椅很舒服。无极变速延迟动力对新手很好，我媳妇新手停车时踩成油门，幸好猛踩油门延时输出动力，才没造成事故。前后无钢铁保险杠，万一撞人，对人损害小，朋友的308撞了个小孩，大腿粉碎性骨折，308连个变形都没.....事故下来估计赔20多万。缺点：1 好的舒适性就意味着操控不怎么样。用这句话说明她的缺点也是无疑的拉。 在过弯的时候自己真心没什么自信啊， 我都是尽量慢一点。 2 加速有点肉，有一次和朗逸在等红绿灯的时候，被甩了一两个车距。不知道是不是自己的操作问题。有待考察。 3 后悬挂真的很硬，道路不好的时候，颠簸的比较明显，没什么减震效果，我个人觉得半独立应该都是这样的吧。。外观：外观 漂亮大方 大气 适合家用和商务使用 特别是象牙白 更是让人心动。内饰：做工细致，用料十足。。空间：够大够舒服。动力：快就开两年了，我只能说这部车的动力够用，怎么说呢?油门反应不是很灵敏，低速的…
圆珠笔芯	2017-09-08 发表	优点：油耗、质量，毫无疑问，购买轩逸的车主和准备入手的准车主，大部分是冲着新轩逸油耗低、舒适性好的特点去的，买车之前，就着重了车辆省油、省心、舒适、宽敞和安全这五大性能，当然在这个价格的车里面，无法选到五项性能全为优的车辆，所以就理性分析了一下最重要的两个因素，思前想后，还是觉得买个省油、省心的小车是最符合我这上班族的，一是因为口袋中米不多，二是因为闲余时间不多，所以最后选择了新轩逸。先说说油耗，截止到现在，我的小轩显示平均油耗是6.5，但实际估算应该在7.0左右，是比较准确的，这个油耗让我很满意，比起朋友新买的宝来，的确有优势，也让朋友羡慕不已。其次再说说质量，小轩刚买了半个月，刚做完首保，目前无任何质量问题，没有任何小毛病，省心！。缺点：1.6CVT的加速动力不是很足；。外观：外形一般，整体线条比较肿。但是也不能说他丑，还是比较耐看的。不会想现代郎动线条那么过分，太过凌厉，初看很漂亮…
aorundeshfwb1	2017-09-08 发表	优点：油耗低，我常走在海南中部山区路，综合油耗 5 . 4 L / 100 K M(总里程近7000KM)。缺点：1.6的CVT前面连日行灯，都没有！后排的空调出风口，还是个假的！完全就是忽悠人的！。外观：新轩逸、成熟、稳重、沉稳，不失线条感，越看越耐看，它既没有现代起亚的激进，也没有大众神车的肉酸（广州话，呵呵），后尾灯的LED更加赞一个，好看。加上自加的前雾灯位置LED日行灯，俺个人感觉外观已经非常满意了，不过没有后视大镜转向灯及后视镜折叠及加热是一大遗憾。呵呵。。。当然路上看到棒子车还是不自觉多看一眼，那个线条啊，一流。。。。。。。。内饰：整体内饰简洁得体，感觉不错。如果手动空调旋钮改成1.8升自动空调样式会更显档次。。空间：空间不错，同级别差不多应该数一数二了。。配置：良好。动力：1.6的有点肉 应该买1.8的就好了。操控：方向盘很轻，方向摆动点很到位。对新手来说也不会有太大的压…
sjbzyx123	2017-09-08 发表	优点：最满意的就是油耗和舒适性！1、油耗 目前2700公里，行车电脑油耗平均6.0，二保必须用4S的免费矿物油（10多万的车 用这个有就可以了），一直都是用矿物油。一直都是农村乡镇跑经常跑高速，一般都是我自己一个人，或者全家满载6个人，温柔驾驶，从不大脚油门，很少急刹车，毕竟CVT的车经不起折腾！对比朋友的H6的百公里11的油耗，这是真的省。。缺点：日间行车灯竟然只是个装饰，我无法理解！空调控制板造型老土，钥匙造型很不好看，希望东风日产在轩逸改款时配折叠钥匙，换空调控制板。另外，还要吐槽一句，轩逸的保养周期间隔太短，才开了两个月，就保养了3次。望东风日产改进一下。后排座椅不能放倒，只有一个通道，我认为后排座椅放倒更实用，望东风日产改进。最让我抓狂的是这车竟没有ESC！我实在无法理解！还有就是车漆太薄，转弯时一不小心就会刮掉。这些似乎都是日系车的通病。。外观：满意，看上去像二十万的车，我的…
ffffffgde	2017-09-08 发表	优点：新轩逸的空间优势实在是太明显了，绝对秒杀其他同等级的紧凑型汽车，整体宽敞，尤其后排腿部空间超大！全车座椅很舒服很软，内饰很温馨，油耗很低，外观很大气！。外观：外观很动感。内饰：这个真心不错 用的软性材质。空间：前排还算可以，自己反正满意。不过后排我总觉得小，特别是中间座位，我坐着顶头啊，我身高1.74米，难道是是我要求过高了吗？后备箱空间大赞。非常大，作为买菜去够用，哈哈。。配置：总体还是不错的。至于网上很多人说轩逸碰撞测试非常差。但是本人认为，开车上路安全方面与驾驶习惯有80%的关系。至于另外的20%话中彩票也需要运气，当然的对于开车来讲谁也不想碰这种运气。还是开车注意点，货车离远点。。动力：起步是肉了点。合适家用。上下班族。市内跑绝对不比别的车差！如果追求动力感那就不行了！但是还有个S挡这让我很惊讶。开启S挡动力明显上来了。但是那发动机的声音听着都有点让人担心！。操控：没有太多…
无敌小岛	2017-09-08 发表	缺点：动力 和性价比 尤其是1.6假led 对比同一车型 配置有点坑！。外观：很漂亮。尤其是白色，停在那里，老远就能认出来，这种白比较柔和，自然，阳光下星星点点的，煞是好看。。内饰：中庸、居家的颜色、没有喜欢不喜欢的感觉。空间：还够用的，就是尾箱口太小了,大点的东西都放不进去。。配置：这个价位你说很高的性价比也不太可能，1.6自豪，没有电子稳定系统，没有一健起动，等等。。动力：家用的话足够了，油门响应还行， 稳稳当当的开 ，又不是去飙车。。。。。只要舍得给油！超车不在话下。。。稳稳当当的开，又不是去飙车。不管是高速还是市区 ，对车辆的把控心中都有数 。高速超车不成问题。。。弯道车速控制在100码没问题。高速直线140码油门响应还行，收一下，点一下不错，一直开 ＥＣＯ，Ｓ挡没试过，按一下油门响应会激烈。。。。。。省省吧！安全第一！。操控：简单明了。油耗：省油,经济,节能,环保.油耗我很满意…
jenay5207	2017-09-08 发表	优点：空间。缺点：全系车里面竟然都没有配备类似ESP这类的自动车身稳定系统，很失望，相对于其他竞争对手来说，例如福克斯已经是全系标配了。车身不够稳重，操纵性差了点，悬挂问题，遇到不平坦的路发出的声音很难听，颠簸感非常非常强。最后一点就是车里面的手动空调还有钥匙，豪华版的竟然还是手动空调，钥匙外观比较难看，这两点对于13.5万的车来说好像也有点说不过去。。外观：外观时尚，漂亮，整车的流线很匀称。让人看一眼就忘不了这款车。。内饰：很温馨。很适合家庭。细节处理比较让人满意。音响系统只能和出租车相比哦。。空间：空间不错，坐三个人完全无压力，后排只要不是一米九的几乎也是无压力。动力：其实动力可以接受，如果不进行激烈的运动，还是能够满足需求的。cvt就决定了你不能马上速度提上去，好处是安全，女性驾驶时不会点下油门车就飙出去了；坏处是起步时被别人甩了一个车头；但在跑起来后是有推背感觉的。这次去若尔盖自…
火星撞月球	2017-09-08 发表	优点：必须是空间，特别是后排的空间，媳妇坐着舒服，抱着儿子还能翘二郎腿。 其次是油耗了，确实是经济适用男，是我等上班屌丝的福音，也就是小轩才能消受的起。。缺点：我去4S店做二保的时候，东风日产正好在搞市场调查，调查人员是日本人，我以前在日资工作过很多年，会一点日语，所以可以跟他们简单交流，反映了一些用车感受，我觉得新轩逸全系都不带ESP，这点我认为不好，至少1.8尊享版的要带吧，要给消费者有选择机会，有的人很在乎这个，多几千块也能接受。第二胎宽，全系都是195的胎宽，同价位的其他品牌车，至少在高配版肯定是205的胎宽，因为我在40多码的速度小弯道拐弯，侧倾较明显，头感觉有点晕，胎宽一点话车身会更稳一点，车也显大气。第三、副驾驶贮物盒，两侧档板比较低，在关闭时，东西放到边缘易夹住，当时那个日本售后在我的车里拍了照，我想他应该是认同我的看法。第四、漆面比较薄，这点是大部分车主的看法。第四、下…
will20001860	2017-09-08 发表	优点：新轩逸的空间优势实在是太明显了，绝对秒杀其他同等级的紧凑型汽车，整体宽敞，尤其后排腿部空间超大！全车座椅很舒服很软，内饰很温馨，油耗很低，外观很大气！。缺点：要说不满意的就是操控感不强，指向不是很精准，地盘松散不够扎实。本人驾龄13年开过很多车新福克斯 朗逸 K3 思域 速腾 宝马5 宝马7 陆虎发现2 指南者 帕萨特 翼博 标志308 沃尔沃等等新轩逸的操控和底板确实是它的弱点。在就是主驾驶储物空间少了点连放手机的位置都没有啊！还有就是遥控太丑了，十几万的车怎么也要搞个遥控钥匙啊！还有2013年11月份出的车子都有防撞钢梁我的车晚几个月就没有郁闷！。外观：外观萝卜青菜各有所爱喽，反正自己都不喜欢轩逸的前脸 看着太显小了，侧面 尾部看着很好。内饰：做工还算合资车应用的水准。空间：值得一提空间绝对属于紧凑车型当中的空间佼佼者，比起科鲁兹或者朗逸来说，本人觉得还是轩逸空间较大，做起来很…
平川节度使	2017-09-08 发表	优点：空间，二排座位堪比B级车。。缺点：1.悬挂不好 表现在过连续凸起式路障时车身颠簸厉害。 2.方向指向不是很精准 指哪儿打哪儿根本做不到，不知道是我技术不行还是通病。 3.没有电子转弯助力 经常在直角拐弯的时候走到一半车子不走了，需要再次给油，发动机转速甚至超过2000车子才会继续前进。 4.没有一键进入和启动 这其实不是针对轩逸，同级别的车子，很多都配备了这样的功能。买车之前也看过很多种车子，不说都有这功能，但是配备了一键进入和启动的车子不在少数。 5.音响效果一般，差强人意吧。只能满足一般要求，对音乐或者说音质有要求的人可能会失望 。 6.空调效果一般，夏季基本要在2档或者3档。 7.后排没有出风口，这一点真心设计缺陷，难道后排不用坐人？本来空调就不是很给力，前排出风口的风怎样送到后面？难道叫前排冻成冰块后排热成铁板烧？ 8.没有车身稳定控制系统 在过一些泥泞路面时感觉车身打滑。…
wfgrggsdgsfgsfg	2017-09-08 发表	优点：省油；我目前行驶了8037公里，现在平均油耗5.7升/百公里；因为这是我开过最省油的车了，在现在高油价的社会有如此省油，确实是对我们平常百姓最实在的车了！。缺点：新车就跑偏，四轮定位不准。。外观：还可以，踏实。。内饰：感觉内饰总体色彩较淡，本人20+岁的尾巴上了，再过几年，应该会更喜欢这个色调，做工很精致，细节做得很好，这是国产车要学习的。刚买回来新车味道重，在家里客厅开窗放了两天，味道就少了很多，一个星期后，基本没了，还算是家用车里很优秀的，一些国产车，买了几个月还有味道。总体内饰很家具范，很温馨，没有狠踩油门的冲动，很安静的感觉。。空间：前排头部空间也不怎么宽裕，腿部空间到好调节的，后排的空间真的是没话说，这个级别里面算是很大的了，后备箱空间也不错，就是后座不能按比例放到这个不人道，储物空间有待提高，没有放卡和手机的地方，前面的水杯槽有点浅，杯子放里面不稳，所以也只好放点零碎，…
永夜极光-	2017-09-08 发表	优点：落地15W的家用车，你非得要求他得多全面那是不太切合实际的。就我个人而言，最满意的一点的他的舒适度。平时自己上下班，也没怎么觉得，老爸老妈坐进来说比桑塔纳舒服得多了，完全不是一个级别的，心里美滋滋的。还有就是老爸刚动手术的时候，来回都是我接送，路面震动几乎完全过滤，对于不讲究操控的我来说，完全是最最满意的一点。。缺点：日常驾驶地盘还算舒适，小的颠簸都很从容，可每次过较大的减速带时车子的后悬挂都会弹跳的很厉害，经常会咯噔一声，前座无感觉，但明显感觉后面弹一下，很硬的感觉。这时就感觉地盘有点散，不实的感觉，和家里的英朗相比逊色不少。。外观：年青化、线条美观。内饰：偏重于居家。改成这个地板纹，有点不爽，要是上黑内的估计会好一点。但媳妇看不上黑内，只能如此了。不过时间看久了，感觉也不错。。空间：空间宽敞，超越同级车。配置：对比同价位车型，我感觉无论空间和外观，个人认为小轩的性价比最高。动力…
达达之格	2017-09-08 发表	优点：毫无疑问，良好的舒适性和酷炫的油耗是我当初选择轩逸的初衷，而加2000元的小白也让这台小轩更加适合我24岁的年龄。提车到现在开了400公里确实不多，但是每一次都会带给我一些不同的感受，尤其是夫人说坐着比较舒适的时候感觉值了。缺点：座椅好就好，但是味道好重啊！现在就好一些。外观：16寸的轮毂还是比较提升车的整体气质，（雷凌才15）前脸和屁股也比较和谐，没有鲜明的亮点，前后大灯确实漂亮，但是白色还是给了我不一样的感受，个人比较喜欢！。内饰：做工优秀，中控软，有桃木装饰，真皮座椅，用料足，温馨，舒服。。空间：大，可以比得上20W的车了，本人178.大块头。 驾驶员座位：高度还算可以，不知道是不是挺直腰板开车，头与车顶距离只有两个手指距离。副驾驶座位：依旧是很宽敞，很舒适。 后排座座位：这个绝对是亮点，非常宽大，试驾过同等价位的其他品牌汽车，貌似没有任何一辆有如此宽敞的后排空间。。配置：1…
ncbxnlxv	2017-09-08 发表	优点：舒适、省油这两点。缺点：对车目前还没什么不满意的，但是4S店销售的质量确实不敢恭维，内饰说错了，送的膜说是3M的，结果也不是，反正实在是不满意这个销售~老闹心了~。外观：外观大气也比较务实。比较像天籁，比日产低一等级的阳光还是好看很多的。另外，我是白色，有一次上街和一个土豪金色的摆在一起，发现土豪金好想比白色还是要好看？所以想买的同志可以考虑下土豪金。。。。。内饰：提车时刚好碰到2014改款车型，价格不变，果断拿下，空调不再是洗衣机旋钮，桃木纹装饰也很大气，收音机加了USB接口，最重要的是改了折叠钥匙，很厚道！。空间：空间很满意，特别是后排空间，超级满意，感觉比我经常坐的君威还要宽敞，这一点也让坐过我车的朋友们赞叹不止，让我倍有面子，哈哈。。配置：觉得价格有点贵，也就发动机变速箱比较好些。其他的觉得没啥区别啊。。动力：要是舍得给油也说得过去，还是弱一点，还是排量的问题。操控：对我这…
我是3q	2017-09-08 发表	优点：空间非常大，座椅非常舒服，像家里的沙发一样，坐着就不想出来了，嘻嘻，还有人家说动力非常肉，但我觉得1.6的家用已经非常可以了，换挡很平顺，基本感觉不到有什么顿挫感，发动机声音非常小，很安静，隔音效果也可以，还有最后一点最喜欢的是外形非常好看，我最满意的就是这点了，10多万的车有这样的外形真的很难得，“高帅富”这个绰号真的是当之无愧啊！。缺点：加速稍微有一点肉。。外观：外观也比较大气，比一般的紧凑车要高一点，还是不错的。内饰：总体还可以，就是前排的杯架太小，我的大茶杯放不进去，后排座椅不能放到遗憾。。空间：空间大，真的很大。空间在同级别车里，肯定是数一数二的，副驾驶座可以翘二郎腿，后排坐个四个人是没什么问题。。配置：高性价比，低油耗，大空间，舒适性好。动力：动力差，加速无力，由其是开空凋时！。操控：这个中规中距吧，不能说很好，也不能说差，感觉上手很快，转度啊之类都可以的，还带有多功能…
slok	2017-09-08 发表	优点：油耗是我最满意的一点，平时上下班，出去玩玩，23000公里的平均油耗是5.5，最近夏天开空调大约是5.9.当然这个和开车习惯有关，我喜欢开快车，不喜欢跟车，当然如果必须跟车的话，我肯定不会贴的别人很近，这样有利于油门的控制，少刹车是提高燃油经济性的最好方法，我曾经一箱油开了780公里，当然只是到油箱等亮。缺点：暂时未发现。外观：非常好，属于耐看型。比2016款还好看。为什么要停产。不理解。真的不理解啊！。内饰：内饰符合居家格调，比较温馨大气，就是浅色的比较容易弄脏。。空间：看来很多款车，也坐了很多款，轩逸跟其他同等价位的车款对比，空间是无可挑剔的，尤其是后座，经常有同事上来第一句就是:后面空间很大啊，比***的宽多了，自豪感油然而生，哈哈。配置：性价比不是特别的了解。感觉日系车性价比应该都不错的，还是值得考虑。动力：动力方面，因为是新手，还在磨合期内，所以不便发表什么意见，但是觉得…
xcwcq	2017-09-08 发表	优点：空间 座位。缺点：油漆确实很薄啊，指甲盖都能划出新伤，走在乡间的小路上，路边的花花草草很容易对车门两边造成伤害，还有就是洗衣机的旋转空调开关，哈哈，太老气了，不过操作简单，一看就懂。四门玻璃只有主驾驶是一键启动，太小气了。2012款没有后出风口，不过我忍了！还有就是后备箱居然没有支撑功能，打开后上下晃动，有时候拿东西很容易砸下来。最重要的一点就是这款轩逸没有后防撞钢梁，只有三个泡沫，我果断自己在网上买了，给安装上去了。万一被别人爆菊花，这就说不清楚是什么状况了。总之，这后防撞钢梁是必须有的，安全第一！。外观：仁者见仁，智者见智！我感觉很漂亮特别车头与车位！扎眼看都像小天籁了！全身饱满的线条很漂亮，感觉比老款要好的多很年轻，适合年轻人！。内饰：不错中控台样式较新颖，用料考究，做工优良。空间：可以够用。配置：同级同价位的合资车里空间最优秀油耗做低，而且CVT是正时链条终身免维护的，性价…
chenzhufen	2017-09-08 发表	优点：空间大，舒适。。缺点：2012.11月之前的没防撞梁。心里不踏实。。外观：漂亮·我老板之前一直要SUV后面看到轩逸也说漂亮，喜欢。内饰：总体看内饰还不错。。空间：很宽敞，可以说没多少压力。。配置：不是很高.但我喜欢呀.。动力：稍弱。操控：转向当然不能和阿特兹比啦，但也可以，路面反馈坑洼很明显，其它嘛？就是，就是过减震比较硬！。油耗：目前车子已跑3000多公里了，从提车那天的28L 到现在5.2L/100km ，由于跑过几次高速，而且平时也是跑郊区多，平均车速70左右（90%跑郊区），现在综合油耗是5.3L左右,加过一次97油最低跑到过4.8个油！目前行车电脑显示的油耗5.2L/100km，加的93号汽油，很给力！（偶尔开空调）在海南冬天不是很冷，为了除雾偶尔也开开空调！个人感觉很省油！。舒适：开始想买新轩逸乞丐版的，销售说豪华版比乞丐版多6000块钱有真皮座椅、真皮方向盘、主驾驶位…
飞198693	2017-09-08 发表	缺点：漆皮薄！过减速坎减震器太硬、跳动。。外观：高端大气上档次。白色的真心好看，但日产的白色是有的偏黄的,1.6的大灯里日间行车灯是假的，不会亮。。。内饰：一般。空间：这空间就是最满意的一点，没得说，14万的车，赶上人家中级车的空间，2700的轴距，再挑剔的话，就真显得个人不厚道了。配置：同级别当中 性价比不错 上市不到一年的车型 优惠不是很大可以理解 全系没有标配ESP这是硬伤 有点说不过去。动力：动力还算充足，油门很轻，猛踩也有推背感，坐五人爬山路上陡坡没问题，给点油就行！十一月回老丈人家，是山路，坡面比较陡，坐四个人上坡一点都不费劲，磨合期开车都在2000转以下（平时不超过1300转），超车稍给点油，动力输出源源不断，红绿灯后面车也没人督促按喇叭。。操控：可能是定位的问题吧 本来一个主打舒适的车也不会太注重操控对于这个中规中矩吧。。油耗：好，行驶3200余公里，加油1450元，超级…
答案结局都一样	2017-09-08 发表	优点：家用，后排空间大。。缺点：车漆很薄，后备箱右手有个很大的缝。外观：挺喜欢的虽然没有什么时尚元素但中规中矩。内饰：中控台-有异响 2014年11月05日 发表了追加口碑 追加 购车1年7个月后追加口碑 当前行驶里程20000公里 当前平均油耗6.1升/百公里 免费保养 2 次收费保养 4 次共花费 1600.00 元。空间：后排腿部空间宽适 但车身宽度不足。配置：安全配置不够，后轮胎没护板。动力：平稳驾驶，不求快慢。操控：这车就不谈操控了 毕竟是舒适为主 跟某某品牌赛车底子的家用车比不了。油耗：高速上是真的好省油。舒适：高
jianguang	2017-09-08 发表	优点：空间比较大。缺点：后座无空调。外观：流线还好。内饰：风饰一般，做工还不错。洗衣机的空调旋钮有点掉价，米色的内饰居家感较强，但不耐脏。虽然是豪华版，后排无空调出风口，只有一个小盖子。不能用USB听歌，只能用AUX接手机或MP3，但不能用方向盘上的键选择下一曲，这点有点跟不上时代了，人家丰田的“老三样”的花冠新出的车都有USB接口了，希望能够改进。。空间：空间真的是很大，尤其是后排乘客，翘个腿很轻松，很惬意，这也让我得瑟的不得了。。配置：1.6的最是性价比挺好。可能有人会说国产的性价比更好。但是我是不敢买了，以前也支持国产的，但是问题是多啊。还不保值！在合资品牌中应该是性价比很高了！。动力：：动力本人觉家用足够了、我也不拿去彪车。。操控：本人开车也没几年，所以对操控的评价也谈不上多专业，总而言之还算可以~悬挂软软的，在城市里跑觉得挺舒服，过个减速带什么的几乎没有什么感觉，之前看到口碑说…
黑山白岛	2017-09-08 发表	优点：空间宽敞；座椅舒适；油耗较低；外观大气。。缺点：没有导航，没有自动空调，我买的是豪华版，隔音一般般。动力不太好，坐了5个人开着空调，动力不足感觉明显。。外观：朝前面看，是个大气的成功男人，饱满而厚重；从侧面看，是个单薄的少年，体弱而瘦小；是后面看，是个丰满的大屁股美女，总有上前捏一把的冲动。。内饰：ok 一般。空间：轴距2.7m真不是盖的，我178cm前排调到舒服的驾驶姿势，后排随便翘二郎腿。。配置：一般，如果再给我选一次，70%-80%的几率会选这车。配置还是可以的，质量也还行，装饰蛮好，动力够用，价格上如果再降个2W，估计要爆款。。动力：1.6的动力较弱，市区跑跑可以，高速上提速超车真的没信心，CVT省油但提速没有那种直接感，总感觉憋着跑。。操控：：方舟盘指向精准，就是过弯侧倾严重。。油耗：这个问题真的很期待，听说省油是这款车的显著特点，也是我当初决定买这车的主要原因，现在我的…
口口小子	2017-09-08 发表	优点：首先真的很省油，内部的空间不单够大，而且坐着非常的舒适，后面的尾箱能放好多东西，内饰非常有家里的感觉，车的隔音也非常的好，坐在里面很安静。。缺点：最不满意的就是动力了。需要提速超车时信心不足，真心不敢超啊！起步的话，正常，一旦上高速，微风，平直路面，不考虑超速的情况下，120是妥妥的。赶上下坡路悠起来跑，能开到170，油门没有到底。至于经常有人说的高速车身发飘得问题可以接受，在正常范围内。。外观：还可以吧，略显老气。内饰：这个必须吐槽了！空调旋钮实在是太丑了，内外循环居然还是拨杆......但是其他的都很让我满意，方向盘手感很不错，我没有加装方向盘套，原车就是真皮，座椅也是真皮，而且驾驶座电动调节，装逼利器啊！中控台和四门能接触到的地方基本都是软性材料，高端大气上档次啊！内饰配色很居家，坐进去的时候让车里的人都很舒服！。空间：空间很大，作为这个价位的轿车，前、后拍的空间都很好。配置…
fute1	2017-09-08 发表	优点：身为紧凑型车 我觉得轩逸在我提车的时候 同级别中空间是最大的 当时也钟爱美系车的豪华 但坐里面 总觉得空间小 中国人讲究大气 所以冲这点我选择的轩逸。缺点：作为一款改革换代的车型 厂家没有加装ESP车身稳定系统 ，实在是让人感到有点遗憾！。外观：外观不错，很大气，尤其在城市离开，确实挺显档次的，远处看跟天籁似的，所以经常跟朋友们在一起指着天籁就会说是“这是我哥！”日间行车灯虽然是假的，还是挺唬人的。。内饰：内饰软性材质的比较多，就是家居风格，这个价位的一般的也就是家用车，就是浅色的不耐脏啊。。。空间：乘坐空间肯定没有问题，副驾带座椅高低调节最好，大家选车时不要迷信几拳几指，一定要自己去体验一下，比如坐垫的长短啊，有的车看着大但是坐垫很短，还是就是背部的角度，有点太陡需要半躺，都是很不舒服的，这点轩逸做的很棒！后备箱也是相当够用，不过储物空间就捉襟见肘了，我手机哪里？高速通行卡放哪里…
017618	2017-09-08 发表	优点：隔音差得就不要说了象面包车没什么区别,底版防秀没喷,发动机底版盖没有,被震还可以在60马制动明显比较稳定,但是车太轻,表现不出来,很跳,一个小抗就明显,这点还没有BYD好,,我是跑市区不堵车的情况下油表显示是10.5,加200块钱油就300公里没了,我上下班一天要50块,不要说我不会开车才是这样油高的的,我是正常自然操作我已经开10年车,拖车开了4年,见意买车的朋友应该买到1.8排量或2.0的,1.6的动力是动力不够这样导致油高主要原因,我说的句句都是大实话,我对我所说的话承担法律责任,我的电话是13450224081。缺点：音响音质较差，内饰太过中庸，钥匙太丑，车漆比较薄。。外观：相比上一代轩逸 新轩逸造型更年轻化了 告别了上一代圆滑的造型 年轻中透出一点运动气息 象牙白比较大气 耐脏 缺点就是补漆比较麻烦。内饰：内饰较上一代有很大改观，时尚居家，温馨典雅，适合居家好男人。空间：…
jeep人生	2017-09-08 发表	优点：大气！外观和内部空间都可用大气来表达！同等价位紧凑级家用车里算数一数二的了吧。相同价位的合资车应该是绝无仅有！非常满意！。缺点：其实都还比较满意，非要找出两点的话，一个是价格，一个是日行灯。12款CVT豪华版白色，裸车12.4万，再送万元礼包。但是发票写的12万整，看来应该还能降点。再就是日行灯是假的，只是装饰。不过现在看习惯了，也很好看。。外观：外观 新轩逸已经脱离老轩逸那种呆呆的外观，了 变得时尚了。LED后尾灯非常漂亮。。内饰：很温馨的感觉。它不像欧美车看起来那么有操控性，只要是简洁。但做到简洁也是一种超高的设计，因为本人是学工业设计的，做到简洁也确实“不容易”！。空间：空间没话说，在同级别没空间真的很大，快要赶上B级车了。。配置：当初有与凌派、卡罗拉、科鲁兹对比，性价比不是最高的，相对来说还行。动力：1.6L自动挡起步有点肉，适合慢性子的人驾驶。速度达到60KM/h之后，动…
wo1301711	2017-09-08 发表	优点：空间和舒适性，这绝对是毋庸置疑的，另外外观也很大气。。缺点：我去4S店做二保的时候，东风日产正好在搞市场调查，调查人员是日本人，我以前在日资工作过很多年，会一点日语，所以可以跟他们简单交流，反映了一些用车感受，我觉得新轩逸全系都不带ESP，这点我认为不好，至少1.8尊享版的要带吧，要给消费者有选择机会，有的人很在乎这个，多几千块也能接受。第二胎宽，全系都是195的胎宽，同价位的其他品牌车，至少在高配版肯定是205的胎宽，因为我在40多码的速度小弯道拐弯，侧倾较明显，头感觉有点晕，胎宽一点话车身会更稳一点，车也显大气。第三、副驾驶贮物盒，两侧档板比较低，在关闭时，东西放到边缘易夹住，当时那个日本售后在我的车里拍了照，我想他应该是认同我的看法。第四、漆面比较薄，这点是大部分车主的看法。第四、下雨天，即使打开空调，两侧的玻璃也看不清，存在安全隐患，我想在这个价位的车，可能都存在这样的问题…
automent	2017-09-08 发表	优点：油耗 新车到现在入了1060元 跑了2400多公里还没亮油灯。缺点：配置稍微差了点，如果有后视镜加热这些就可以了，导航还是自己去装的，另外加了个氙气大灯，还改了很多，差不多1万块钱。。外观：车身比例较经典轩逸有所调整，较原来的车身变短，加宽，高度降低。因此感觉比例更加协调（能再款五厘米就更好了），屁股十分性感，高高的翘起显得很结实，是我最喜欢的部位，前脸略显中庸但也算是耐看型。。内饰：真的很温馨，毫无压力。。配置：性价比还是很高的，和同级的1.6车型比，性价比真的很不错。动力：动力一般，起步没什么推背感，可能我新车舍不得踩油门吧！磨合期后会好的吧！。操控：操控一般，上下班够驶。油耗：油耗是轩逸的特大亮点，反正我非常满意的，100km5.8L还带空调，赞一个！我一年要跑50000km算一下能节约不少￥！。舒适：舒适性也非常满意！座椅就像家里的沙发一样舒适，即使你有一个非常挑剔的屁股坐…
流星下的许愿	2017-09-08 发表	优点：乘坐舒适 空间比较宽敞 油耗经济 外观大多数人能接受。缺点：动力和内饰。外观：非常满意，大气，我喜欢。内饰：日系车内饰都是偏居家风格，家庭用车来算 简单 实用 大方 顺眼。。空间：同款价格的车就是轩逸空间最大。配置：在同等级别的车来说价格算比较贵了一点，性价比真心说一般。。动力：动力方面不算强也不算肉，反正比科鲁兹要好的很多。操控：低速时方向沉稳指向到位，高速沉稳稳定。油耗：油耗是最给力的 高速上 CVT发挥的很不错 120时速 才2000转左右 线速油耗5.5左右 市区也就7.4+ （开了ECO模式）。舒适：车就象老婆，只要你懂得怜惜，它会给你惊喜，鞋子舒服不舒服，脚最知道，车舒服不舒服，车主最有发言权，最少坐过本人车的，都感觉比较舒适，档次还可以，值了！我有个同事开的是标致408，现在喜欢抢我车开，说轩开起来很轻，刹车轻，油门轻。我也开过他的车，他的车排量是2.0的，动力足，起…
導火線	2017-09-08 发表	优点：看上去大气。空间大。油耗满意。缺点：车速过90后，发动机噪音大亲们！一直想跟大家说说的我爱车，但一直没时间。今天休息就随便聊上几句吧。 我是13年4月10日提的车，1.6自豪，铂金灰色，不过路上遇见的大多都是这个颜色，我觉得这个颜色大气。 轩逸的优缺点就不多说了。反正就那几样，什么空间大，省油，舒适，皮薄，安全配置不高，没有后防撞辆等等都有了？等2保的时候看看，还有就是近光，真不愧是煤油灯啊，开远光能看见两旁的行人和障碍物，会车一换近光，路边的沟都看不见了，必须马上减速慢行，太不安全了，这车在平路开起来确实不累，很轻松，提速虽然慢，可是速度上来以后其实跑的还挺快的，可是像我这里陡坡多，弯道多，在加上冬天的CVT低温保护，那确实够呛，爬坡就是龟速，只能20码，长下坡挂L档，竟然能跑上3500转，速度越来越快，不是说靠发动机转度来制动吗？不踩刹车不行啊，真不知道CVT长下坡要怎么挂挡了…
lqiang	2017-09-08 发表	优点：购买这车，是我在潜水近一年的后决定的，最满意的就是它的乘坐空间，2700的轴距不是摆设，凡是坐过的人都对它的后排赞不绝口。。缺点：手动空调太丑+没后出风口。。外观：好看，动感兼大气，运动的车身线条，大气的前脸，漂亮的前后大灯，具有中级车的外观。。内饰：最不满意了。都12、3万的车了，还手动空调。还有那个古董收音机，第一时间给换成DVD导航。。空间：空间很大,2.7米的轴距,同级别的车相比,轩逸肯定排首位。动力：动力只能说够用，在起步阶段，也就是低速的时候，提速很费力，特别是在坡路上起步后，提速很费力，但是速度40以后，在提速就很轻松了，。操控：我也是小白，操控什么的说不好。之前只开过驾校的普桑，但当拿到这车没几天，也渐渐上手了，油门前半程比普桑响应快，刹车的调教则相反。市区里不敢跟的太近，与前车距离一个半车身左右长度，怕追尾。方向盘的虚位不多，指向还是挺精准的，由于是电子助力的，转…
leekeke	2017-09-08 发表	优点：油耗低，空间大，尤其是后排的空间，很上档次；而且座椅是真皮的，很舒服，开长途不累，以前经常开长途犯困，现在要好许多了，哈哈。音响效果也好不错，挺好的。。外观：轩逸的外形中归中举，不会显的非主流也不会太老气。算是很中庸，这点跟丰田比较类似，适合成熟稳重人士驾驶，年轻一些朋友的可以选红或白，白的珠光漆据说不错，可惜要加2000，我选择的是铂金灰，不过时也耐脏。喜欢它的前脸，圆润饱满咋看和天籁一样，经典的外观我也能接受，只不过没有发动机防盗和儿童座椅卡扣就没选，要吐槽下新轩的近光灯太暗，LED灯直接给你装个假的，省钱也不能这样省啊，还是等三年后过保去换个灯了，好在我目前还是有路灯的主城区活动，对我影响不是太大。。内饰：用料比较厚道，做工精细，空间利用合理。。空间：后排可以，前排座位高度较蓝鸟轩逸矮，前排座空间一般。配置：高。动力：谈到动力这方面只能讲对于一般的家庭在市区内上下班或接送小孩…
foxdie1985	2017-09-08 发表	优点：座位超级舒服 后排空间同级别算大的 当时选车 本来看中福克斯和速腾神车 进后排坐一下 挺直脖子头往前伸就刷到顶了 PASS 后来觉得思域不错 进去坐坐 觉得座椅所用材料要差很多 其他的都是日本车特征就不比较了 轩逸没有后防撞 自己加一个就是了 反正这东西没用 心理作用而已。缺点：最不满意的应该就是高速度过弯道倾斜度有点大，本人属于偶尔喜欢激情驾驶一下。。外观：比较中庸吧，没什么特点，也没什么不好的，比较容易接受的类型！。内饰：属于居家型的，做工还算是比较精细的。比福特和大众的要强很多！就是空调旋钮太丑了。。空间：空间方面灰常不错。特别是后排空间腿部距离很舒服。。配置：我买车的时候刚好是新款刚出，没什么优惠，再优惠一点性价比会更高。。动力：起步的时候有点肉，后期加速还行，够用。操控：低速时候方向盘很轻， 跑高速的时候， 低沉准确 。直线路况90码松手300米跑偏量较小，市区40码直线…
博讯8888	2017-09-08 发表	优点：这个价位能配置真皮电动座椅，天窗及CVL变速箱和后排宽敞的空间感觉很满意。。缺点：动力太弱，提速太慢。。外观：外观长的像天籁，好几个不知道新轩逸的朋友都认为这是天籁，就是车头有点短。。内饰：桃木内饰大爱，朋友都说显档次。内饰的软材质也不错，很有家居感觉。建议上真皮，绝对高档。。空间：可以说同等价位的合资车三厢轿车里属2012款新轩逸最大了。（个人感觉-。-）。配置：总体来讲，性价比一般，很多配置都只有顶配才有，其他车都有了。动力：动力还算充足，油门很轻，猛踩也有推背感，坐五人爬山路上陡坡没问题，给点油就行！十一月回老丈人家，是山路，坡面比较陡，坐四个人上坡一点都不费劲，磨合期开车都在2000转以下（平时不超过1300转），超车稍给点油，动力输出源源不断，红绿灯后面车也没人督促按喇叭。。操控：操控的话相当一般 极轻的转向手感和很舒适的悬架 轩逸全系没ESP 所以....。油耗：虽然目…
那就这样吧3	2017-09-08 发表	优点：后排乘坐空间。缺点：油漆确实很薄啊，指甲盖都能划出新伤，走在乡间的小路上，路边的花花草草很容易对车门两边造成伤害，还有就是洗衣机的旋转空调开关，哈哈，太老气了，不过操作简单，一看就懂。四门玻璃只有主驾驶是一键启动，太小气了。2012款没有后出风口，不过我忍了！还有就是后备箱居然没有支撑功能，打开后上下晃动，有时候拿东西很容易砸下来。最重要的一点就是这款轩逸没有后防撞钢梁，只有三个泡沫，我果断自己在网上买了，给安装上去了。万一被别人爆菊花，这就说不清楚是什么状况了。总之，这后防撞钢梁是必须有的，安全第一！。外观：有种小号天籁的模样，时尚靓丽，2700的轴距是一大卖点。。内饰：中考中矩 中控台用料还不错 仿桃木设计 不失优雅 软质材料手感也很好 仪表台简单明了。空间：空间宽敞。。配置：性价比还不错吧，低油耗，保养费用低，比较省心。不折不扣的家用车。动力：因为新手开车，对动力没什么要求，…
haogang606	2017-09-08 发表	优点：乘坐舒适度非常高，空间同级别里面罕见敌手。缺点：车内异味较大，差不多大半个月了还是臭；隔音不是很好，跑高速比较吵，主要是风噪和胎躁；避震有点硬，过坎的时候有“砰砰”的感觉（也可能是胎压过高的原因，提车后还没得去调）。。外观：我和我老婆都喜欢..买回来都说好看.。内饰：我只能说我更喜欢骐达的内饰多一些。除了档位上的仿桃木装饰，其他没有一样可以吸引我的，特别是那面包车一样的空调按钮和拉杆。空间：最满意，上面说过了，储物空间也不错，但不能算最好，比如门上的空间其实还可以做得更大些．。配置：我的车落地为14.4万！相比同级车来看！我比较满意！。动力：1.6动力明显不足，不过家用还是没有问题的。（最高跑到175，4个大人）。还有低温保护有些难受，坛子里有人做了升级，但我没去，既然出了低温保护就有它的用处吧！。操控：因动力原因吧，所以根本谈不上什么操控感，反正就是四平八稳的开吧，方向指向性还是…
生命在于折腾25	2017-09-08 发表	优点：空间大，油耗低，外观漂亮。。缺点：动力肉，无车身稳定结构，太轻了，旁边的车快速驶过会被拉过去。动力肉，无车身稳定结构，太轻了，旁边的车快速驶过会被拉过去。动力肉，无车身稳定结构，太轻了，旁边的车快速驶过会被拉过去。。外观：外观大气耐看 越看越好的那种感觉。内饰：典型的家用车，内饰温馨大气、做工和用料都很好，门板、中控台都是软性的材质包裹，赞一个。空间：很大很温馨。配置：价格还算满意，就是配置有点低了，没有后出风口。动力：家用的话足够了，油门响应还行， 稳稳当当的开 ，又不是去飙车。。。。。只要舍得给油！超车不在话下。。。稳稳当当的开，又不是去飙车。不管是高速还是市区 ，对车辆的把控心中都有数 。高速超车不成问题。。。弯道车速控制在100码没问题。高速直线140码油门响应还行，收一下，点一下不错，一直开 ＥＣＯ，Ｓ挡没试过，按一下油门响应会激烈。。。。。。省省吧！安全第一！。操控：方…
wunai1231	2017-09-08 发表	优点：油耗真的很低，内部空间也很合理。缺点：在等红灯的时候发现车子有点抖动，问4S店说怠速时正常情况，有负荷，这几天都没开，我媳妇开的，具体等首保在去检查下。。外观：大气，很多不认识车的人都说是天籁。。内饰：塑料主打，12W多的车子不奢望什么内饰了。。。空间：从看车到提车，用时3天，第一是看中的朗逸1.6自风，但是一坐进去脚有点不自在，去隔壁看新轩逸，一坐进去驾驶室和后排舒服，空间真的朗逸没得比啊，还差点就中级车水准啦！空间大小，也就牵制着乘坐人员的舒适性啊！新轩逸的空间，给人舒坦，无压抑感啊！。配置：算是性价比较高的一款A级车，适合家用，30出头的爷们开出去，既稳重又不失沉闷，挺好！。动力：买这个排量的车子就不要求它的动力了，基本够用，主要还是要节油，都是工薪阶层，不然大家不都去买宝马奔驰啦。。操控：还行，挺轻快，当然不能与运动车比，其实这个级别的车都差不多。再说老百姓买这车有几个是奔…
zyh0731657	2017-09-08 发表	优点：空间大，座椅舒服。缺点：漆面太薄。外观：我发现出个新车准有人捧，也准有人骂，其实这也是好事儿，只不过在这些褒奖和鄙视背后能分析出真相才好。新轩逸最近挺火，褒贬不一，不过作为这个级别的车子，确实还是有一定实力的，毕竟是合资品牌的车子。我觉得新轩逸外观确实挺好看的，不管是车头，侧面，还是车尾，既协调，又不俗套，LED是亮点，那么大的颗粒，反正比小颗粒的漂亮。就看今后销量了，我还是看好它的，至少老轩逸买的很好，新轩逸比老轩逸改进不少，应该也会火。。内饰：还可以。符合家人的眼光！。空间：在同价位的车型中.空间已经是很大了.自己原来买的比亚迪F3.空间都满意.这次换车.父亲说要换比F3宽的.因为父亲腿不太好.新轩逸可以把腿脚伸直.后排空间大.坐。配置：性价比还可以，13.5万的价格能买到空间又大、油耗又低、舒适度又好的车还有什么不满足的呢？。动力：动力的话就不是很足了，起步比较肉，加速还行，…
yunyunshen	2017-09-08 发表	优点：空间！绝对是空间！其次就是油耗！。缺点：内饰差，空调开关，车钥匙，等等太难看，车漆太薄，一不小心就是一个划痕，后排无论经典还是新款都不能比例放倒，13万多的车，配置这么不高，值得探讨。。外观：外观还凑合，我买的红外黑内，起码还年轻点。内饰：中控附近还行，门和贴迎宾条的位置比较简单。空间：大，后排也比较舒服。配置：新轩逸就是一款纯粹的家用车，好开、舒服、省油，如果追求什么操控什么运动性，可以选择，手头宽裕一次性付完无压力，工薪族交个5-6W首付，再月供3000左右，也容易养。。动力：1.6够了，刚买跑了180，还可以上，燥音就上来了，我不是玩赛车。别人以为是2.0。操控：推背感是不要奢望的，但确实好开，方向盘大小适中，我开或者老婆开都挺习惯，转向清晰，但还算不上精准，50、60码过直角弯还是有信心的。CVT的好处是平顺舒适，怎么给油都没有顿挫。。油耗：油耗比较满意，油耗其实看你个人平…
陈99999	2017-09-08 发表	优点：汽车漂亮大方。缺点：1.悬挂不好 表现在过连续凸起式路障时车身颠簸厉害。 2.方向指向不是很精准 指哪儿打哪儿根本做不到，不知道是我技术不行还是通病。 3.没有电子转弯助力 经常在直角拐弯的时候走到一半车子不走了，需要再次给油，发动机转速甚至超过2000车子才会继续前进。 4.没有一键进入和启动 这其实不是针对轩逸，同级别的车子，很多都配备了这样的功能。买车之前也看过很多种车子，不说都有这功能，但是配备了一键进入和启动的车子不在少数。 5.音响效果一般，差强人意吧。只能满足一般要求，对音乐或者说音质有要求的人可能会失望 。 6.空调效果一般，夏季基本要在2档或者3档。 7.后排没有出风口，这一点真心设计缺陷，难道后排不用坐人？本来空调就不是很给力，前排出风口的风怎样送到后面？难道叫前排冻成冰块后排热成铁板烧？ 8.没有车身稳定控制系统 在过一些泥泞路面时感觉车身打滑。 9.大灯不给…
seraph	2017-09-08 发表	缺点：地盘太低，有很多台阶别的车都能上，我只能用技术一个一个轮胎找角度上，要是没有足够的空间就上不去了。还有就是没有插卡和USB的接口，都什么时代了，就算没有插卡的，也得有USB啊，厂家是逼我们换导航啊。。外观：喜欢，大气时尚，也有人说老气，仔细看看确实比较老气，感觉开这车年龄35以上的比较多。内饰：中控台看起来比较高档，有中级车的感觉，真皮比较软。。空间：空间大 这点没得说 当时选择这个车的时候 最看重一点就是空间大 因为我家人都比较胖嘛 所以选车的时候 空间排在第一位 这个最满意 特别是后排 做三个人一点都不挤 带上女朋友在后排搞个**也合适 哈哈。配置：感觉还行。动力：这个排量感觉够用，提速比较线性，虽不激情但不肉。加速很轻快。CVT变速箱的平顺性体现的玲离尽致。就算坐满人也不需要你狠踩油门提速，一般三分之一够用。而且我跑高速以来踩的最狠的时候也才一半油门，2300转后虽然发动机噪…
我在何方	2017-09-08 发表	优点：舒适性确实不错。缺点：地盘有些松散，50左右过坑后轮颠的厉害。。外观：后部外观太方，显得不饱满。。内饰：内饰一般吧 可能是心态比较好吧 刚看真不喜欢里面黄色的仿木纹 一直都想找个什么贴纸什么的贴上，一段时间过后 根本就没注意过这个仿木纹了 现在也无所谓了 反正就10来万的东西 大概看的顺眼就行了 要求不高。空间：同级别车里相比很满意，后排头部空间差了点，身高超过180cm的话会难受些。配置：在10万到15万之间的区域，性价比最高的我认为应该是经典轩逸，新轩逸其次。再高的话就不考虑轩逸啦~呵呵~在我这个城市里，轩逸的性价比高不高呢？看看街上跑的那么多轩逸就知道了！现在我觉得轩逸最大的缺点就是成为街车了！有时候停车在外面，不看车牌我根本认不出哪辆车是我的。。动力：1.6排量的cvt变速箱没有什么，跑能跑，要一下提速上去好像不怎么行，现在还在磨合期也不舍得猛给油，转速一下飚升好像也比较损…
sasaling	2017-09-08 发表	优点：隔音效果非常好，高速跑到130码都非常安静。。缺点：叶子板及轮胎上的内衬板，几乎没有任何隔音材料，马路上稍有些碎石子就会哗哗哗的响，起初听起来挺闹心，现在我和我媳妇都麻木了。还有就是悬挂调教的过软，有次60多公里过一个急弯感觉要翻车，我妈的荣威350都不会这样。还有就是我手机放在什么地方合适啊，就不能多个手机储物盒么？！。外观：外观还算不错了，个人感觉比老款的好看，钛古金是老婆选的，现在看大街上就这个颜色最多，漂亮。。内饰：日系车一贯风格，符合家庭使用。。空间：高度不行，我才一米七，座椅已经调到最后最下，靠背比较正，头部只有一拳就到顶。可能坐惯景逸了吧。换车时也看了同类车型，同价轿车，这个还是最大。。配置：在同级别的车中性价比算是不错的，同样价格买到的配置比别的车要好。动力：CVT的特性决定了轩逸是比较温柔的，如果你想要强大的动力，能给你推背感的话，轩逸满足不了你。CVT开习惯了觉…
周新鲁	2017-09-08 发表	优点：省油空间大。缺点：没有导航，没有自动空调，我买的是豪华版，隔音一般般。动力不太好，坐了5个人开着空调，动力不足感觉明显。。外观：外观也比较满意！当初选新轩逸时，我喜欢新轩逸的外观，老婆喜欢朗动的外观，说轩逸太成稳，没有朗动时尚，为此矛盾纠结了很久！但我认为流行快的容易过时也快，所以选了新轩逸。现在老婆越看越喜欢新轩逸的样子！（老婆开单位同事都说挺好看挺时尚的啊！）。 ------★★★★★。内饰：内饰做工、用料各方面都不错，遗憾的是只有一种米色。如果有全黑内饰的话就更好了，可供更多消费者选择，相信会很受青睐噢。空间：满意家庭用车很好的选择，现在有尊显版的就更好了，自动空调，日行灯，一健启动都有了，超值。配置：完全适合家庭使用！。动力：在市里开 等红灯起步第一个窜出去是没什么问题 3000转以内。操控：方向指向准确。方向很轻一只手轻松搞定，但是路感就不是那么清晰了。我老D说最适合她了…
dgsukyb	2017-09-08 发表	优点：省油.开起来还可以.就是刚接回来时候.踩刹车的时候.有一种感觉方向机.有抖动.现在好点了.别的毛病没发现.灯光好像不太好照的太低了还不是太亮.汽车空间还可以.后备箱的空间还可以.利用省油模式汽车感觉特别的柔.感觉座椅太高了调不下去.脑袋就要頂上了.有没有办法调下来.。缺点：最不满意的是原车的钥匙，十几万的车子钥匙居然还不如摩托车钥匙。1.6顶配没有一键启动就算了，怎么的也得配个折叠钥匙吧，可惜是这个也没有。。外观：流线型的车身，三角大灯和尾灯，LED灯，无处不透露出车辆更新设计的理念。内饰：米色内饰居家感强，内饰做工精细，各种按扭手感舒适，打孔皮沙发是我的最爱。。空间：我1.75坐进去还有好多空间。配置：赶在元旦前购车，优惠很大，但是走日产金融感觉被坑了。动力：由于不喜欢激烈驾驶，动力对于我来说足够了。只是起步的提速感觉慢些。有时在40左右有顿挫感。但日常家用，买个菜，上下班，1.…
zhongyangyang	2017-09-08 发表	优点：空间大，孩子们都可以后排随便玩耍。油耗低。外观比较时尚，外貌协会没办法??。缺点：动力不好。外观：新改款不长时间，刚买时人家都以为是天籁呢，我对外观的评价就是：高端、大气、上档次。内饰：满意。。空间：对于这辆车，我最满意的就是空间了。因为买车的时候，考虑到了父母和妻子一起乘坐，所以选择了新轩逸，果然没失望，空间很大，后排都可以翘起二郎腿了，而且座位比家里的沙发还舒服。前排的话，把座位调到最低，175cm身高，头顶可以有两拳，算是同级车里比较宽裕的了，我以前经常开表弟的思域，调到最低，也是一拳左右。。动力：动力方面，1.6L排量你不能有过高的要求，对我来说，我觉得够用，就是夏天开空调时，感觉有点肉，但基本可以接受，如果再给选择一次的话，我肯定会入手1.8L的。。操控：操控感还算好，电子助力够轻，转向不费力，CVT波箱顺畅平顺，这也是一种舒适感。。油耗：目前我都是市区1700多公里了，…
237110666	2017-09-05 发表	缺点：09款车灯，，，。外观：长、宽、高比例不协调，车宽明显不足，导致车辆正视和后视效果不是很好看，但是侧面线条确是非常不错的，硬朗中带和几分飘逸，特别符合轩逸的定位，个人觉得比S形腰线要漂亮很多。车头的镀铬中网显的很大气，大灯上的突起的角灯显的非常有特色和个性，遗憾的是里面没有灯头，要是可以点亮就更加出色了。总体上说轩逸的设计是成功的，因为她可以让你在车流中很容易的就辨认出她。。空间：10万元的车，轴距能达到2.7米，无敌了，前排驾驶室空高也不错，副驾驶的空间很大，可以翘腿了。后排就更好了，完全可以翘二郎腿，如果后排只坐两个人的话，将后排中间扶手放下，很有贵宾的感觉。就是因为空间很大，我后排经常带2个大人2个小孩，也不是很挤的。。配置：这个价位很难评论性价比，如果按照经济舒适性来评论的话，它真的物超所值，因为后期费用确实低很多！！！！！但是如果按照同级别（紧凑型）其他小排量来说，它还是…
凯美瑞023	2017-09-05 发表	优点：开起来比较轻松。适合城市代步。缺点：漆皮薄，内饰空调旋钮造型比较难看，后排没有空调出风口。外观：外观总体来说挺满意的，虽然不能给人惊艳的感觉，但很耐看，比老款轩逸犀利很多，老款轩逸看上去虽然很温和，但是肉肉的，新款轩逸变得年轻化了许多，也不会让人觉得不舒服，更没有让人轻易吐槽的地方。。内饰：比老款轩逸进步了很多,中控台设计的科技感很足，并且恰到好处地向主驾驶倾斜了一定的角度，内饰材质软硬度适中，基本达到了我的预期。。空间：满意，同级车较好，后排空间更是同级车少见。配置：对于不抵制日系车的之家车友们来说，这款车值得拥有，对于普通家庭来说各项功能都足以满足日常需求，性价比非常高，这里能给95分，为什么没有给100分，这是为了照顾反日系车朋友的感情，毕竟都是中国人嘛，呵呵。。动力：1.8的动力只能说一般，要急超车非得要转到3000转。。操控：轩逸车对于操控，很多人都明白轩逸的底盘不是独立…
jieson831225	2017-09-05 发表	优点：纵向空间大，座椅舒适。缺点：皮薄，停车要注意2边的车距，提车3个月就被别克开门撞了一个坑。。。心痛啊！！不是一个级别的啊。。外观：：外观，仁者见仁智者见智，个人觉得09款轩逸的外观很饱满，有种厚实的感觉，头灯的设计很好，两个小翘角，让很多新手很容易掌握车头位置。。内饰：：和新款性比较，09款的内饰配色更温馨，更体现了家庭感。做工也精细。进到车内都种回家的感觉很舒服！。空间：空间很满意 是家用车的最佳选择。动力：2.0的可以，一人的情况下提升速度很快，满座时就有点不足了；高速最快开过时速150公里，还可提升，只是不敢开了。S档是个好东东，加速很给力，特别是超车时，一按S档，很爽！。操控：一般，指向模糊，无驾驭乐趣；因无ESP系统，也不敢激烈驾驶。。油耗：CVT日常使用加速顺畅、平稳，用惯了再去开平常的5AT、6AT都觉得顿挫太强，再好的AT没有比较过。油耗单纯市内的话，CVT也白搭，…
轩辕剑侠	2017-09-05 发表	优点：满意的地方有好几点，没有优先顺序，所以，在这里就一并列出：空间大、舒适度好、安静、黑色显得大气，个人觉得非常适合我的审美观和年龄段。呵呵！。缺点：仪表盘不太美观 副驾不是电动座椅。内饰：内饰做工真要好好表扬一下日产了，用朋友的一句话说：出了钥匙做工一般外，其它都很好。这个评价是不是听了很高兴？@雷诺--日产的设计师们？。空间：这个价位这个空间绝对绝！！。配置：我觉得合适就买了，性价比挺好的。只对比过宝来、新卡。动力：动力还行，为什么说还行，因为我经常在市区跑、高架桥上跑（一般较少跑高速），动力绝对够用，毕竟是家用车，对它也没有那么高的要求，除了生气猛踩油门以外，没有暴力驾驶过，呵呵。。操控：操控中规中矩吧，毕竟不走运动风格。油耗：纯市区跑都在4毛钱，高速的话估计便宜到死。舒适：各种软，那座椅，太舒服了
深隆	2017-09-05 发表	优点：乘坐空间大，座椅舒服，很省油！。缺点：车上的储物格太少，想放东西放不了，希望厂家在人性化点。那就更完美了。外观：还行 不叫稳重。内饰：仿真皮的内饰，挺时尚，我选的黑内饰，活力性强一点。空间：绝对可以。。配置：总体新轩逸的性价比挺高的，近期的优惠挺大，希望新轩逸以后走的更远。。动力：4分。1.6+CVT，平顺、省油才是正道。平时动力够用，但是红绿灯或者急刹车后再起步那一下，即使地板油，转速上去了，车速还得慢半拍（好像日产CVT都差不多）；大上坡或者车辆满载的时候，还有高速上100码之后想要提速超车，还是感觉有些动力不足。。操控：方向盘跟吃了屎一样，怎么调都是歪的，不知道车友发现了没有。油耗：油耗是最满意的。舒适：媳妇说很舒服像沙发.我也感觉很舒服 软软的坐上去很舒服.你的屁股在挑剔座椅也能满足你.
fldntjd77	2017-09-05 发表	优点：空间大，性价比高，油耗满意。缺点：前储物格偏少、提速肉。首保1000公里。有点坑D.。外观：时尚.大气.中庸。内饰：内饰用料很讲究，能摸到的地方基本都是软塑料。。空间：这点不用说，出了名的大，后排二郎腿妥妥的。。配置：同级别车里面偏上。动力：1.6的动力怎么说呢 反正还过的去，应为现在还是新车没敢开太快反正不拿它来飚车什么的我觉得还是可以的 拉满以后好像有点走不动的样子，不过比较是家用车不能拿它来和大排量的来相比。。操控：这车主打舒适，省油空间。操控的话只能说一般般。。油耗：油耗还是比较 满意的，目前还在磨合期内，高速走了100多公里，整体油耗在6.4-7.2之间，从不开eco能有这样的表现还算是不错的了，跟老表的纳智捷S5相比，油耗几乎差一半了~。舒适：座椅非常舒适，是我最满意的一点，又软又贴合，很人性化，车内噪音也很低。减震也可以。胎噪不是很大。
肥杰	2017-09-04 发表	优点：空间很大，舒适性好，开车发动机很安静。。缺点：没有防撞钢梁，从买车第二年开始，每次打车时变速箱里面会有异响，冬天声音会更大一些，找过几次销售，都说已经有很多车主反应过。还是落实不到位。外观：刚刚大换代，比较新颖时尚。。内饰：一般般，1.6顶配车型，没有配备一键启动及自动空调！这一点太不应该了！。空间：空间不用说，在同级别的车型中，很难找到有那么好的空间，特别是后排，给力。配置：如果在底盘和和发动机噪音上有所改进的化，性价比会很高的。动力：一般。操控：操控很好，。油耗：油耗一大亮点，堵车百公里也就7升吧，高速可以到4。舒适：说道舒适性，不得不提的是日产的座椅，没话可说的，真的很软很舒服。坐上去的感觉，跟其他的同级车型比较，差距是立竿见影的。不愧是移动的沙发。
huangdabing	2017-09-04 发表	优点：舒适，舒适是轩逸最自豪的一面。确实舒适，比我家沙发都不差。。缺点：1.6的排量搭配CVT变速箱，实在是肉，开ECO模式加空调 ，油门必须深踩才有动力了。。外观：外观很漂亮啊，我是个外观档，不好看我是不会买的，小天籁的外形很棒，很多人都说你这个车要20多万吧，哈哈，效果不错。。内饰：感觉温馨，做工精细。中控抚手有点矮短，用起缺乏人性化，浅色内饰容易脏。配置：降价2W多，性价比还是不错的，但是不降价是性价比很低的。。动力：我买的是2.0升排量，车本身就轻，只要愿意踩油门，动力还是非常不错的。操控：没有操控可言，指向模糊，车身比较低，特别是前面。通过性太差，。油耗：刚从4s出来的时候显示的是17+L/100KM。到现在还不到两千公里，显示5.9L。自己测试了一下，751KM跑了350元97#。。。油耗算满意，毕竟我一年得跑好多公里。。。舒适：舒适性极佳，真皮座椅很温馨舒适，所以本人没有添…
胖子姚	2017-09-04 发表	优点：外观大气，看着像中型车。看了很多的车新轩逸在同级别中应该是空间最大的，还有一点就是省油。。缺点：车漆真心薄啊，现在左右车门很多小划痕，发动机盖上面除了一个10多厘米长的划痕外还有一个小指大小的凹陷，我都不知道什么时候搞到的。外观：外观值得肯定，比起老款年轻了不少，动感了不少，改款非常成功，从销售上就能看出。。内饰：还行，比较不错。空间：满意！后备箱空间够大！由于家里开的有一店面，偶尔需要带带货物，后备箱很给力！。配置：买时刚上市不久，裸车13.5，在车展上优惠了9000元，觉得还是可以的，当然现在优惠幅度应该大了不少。动力：动力一般，提速也一般，毕竟是1.6的排量，cvt表现大概也就这样了。。因为新轩逸是我第一辆车，也没什么可比较，。操控：个人感觉的操控还行，毕竟自己不属于开快车的人，。油耗：低油耗，经济适用。。舒适：这个价位的车舒适性绝对能数一数二的，坐再长时间也不会感觉到很累！
o^_^o	2017-09-04 发表	优点：油耗低是我选择的重点、我一年要跑5万km左右，空间够大够用！。缺点：配置不是很满意，如果在高点就好了，别1.8的有，1.6的就没有，感觉有点歧视。。外观：倒梯形前脸，风骚的腰线，。内饰：内饰很不错，用软塑料的地方很多摸着很舒，做工也很好。空间：空间非常大，调整好驾驶坐姿，后排可以翘脚。配置：性价比不错，综合优点大于缺点，。动力：1.6的动力一般吧，cvt变速器的就是这样，换挡平顺，不易激烈驾驶。我觉着1.8的动力也不会太好，下辆车不会再考虑cvt的车，还是手自一体的驾驶杆强烈一些。。操控：一般。油耗：这个必须可以的，相信技术日产！。舒适：同级别里一大卖点。
新人27	2017-09-04 发表	优点：空间大。缺点：减震过减速带时感觉好难受，好像后面都要跳的很高一样，而且还能听见弹簧“崩崩”的声音，让人很不舒服。。外观：外观还是不错啊，比老款的好看，但是也有人说老款的好看，我还是喜欢新款，年轻了很多，晚上尾灯的效果不错，不缺钱的可以选择顶配啊，有日间行车灯，实用派的就完全没有必要了。。。内饰：一般，尤其是空调旋钮是真心丑，都不忍直视了，还不如7~8万的车呢，除了这个之外，用料还是很扎实的，朗逸都是硬塑料的，轩逸起码上层内饰是搪塑的软性材料。。空间：空间真心大。后面的人在后面很舒服 坐过我车的人都说这车空间真大。。配置：性价比比较高，各个方面都让我比较满意。。动力：没有网上说的那么差，敢给油动力还是不错的，当然比不了1.8的强劲。在保证舒适性的情况下，这样的动力还是基本足够了，又想省油又想动力强劲，还是去火星找吧。。操控：个人感觉的操控还行，毕竟自己不属于开快车的人，。油耗：比较省…
987ytghjk	2017-09-04 发表	优点：绝对是空间了，后排的腿部和头部空间完全超越家里的英朗GT，坐在后排翘个二郎腿什么的完全没有任何问题（本人170cm）和同学雪铁龙C5、君威等B级车的后排空间完全不分伯仲，甚至还要更大！前排的空间也相较于家的英朗要大，个人感觉是轩逸仪表盘整个靠前的缘故，内部的空间利用率比较高。。缺点：无一体机，无自动升窗，无报警，LED灯少，皮薄，钥匙丑。外观：大气，有小天籁之称，比较同一级的车看起来都大一圈。。内饰：比较商务，温馨的感觉。空间：不错。配置：5。动力：cvt不谈动力。操控：由于是新手，对这车最大的感受就是好开。方向很准确，但是由于不是后独立悬挂吧，速度到50直角拐弯感觉很不自信。一个人开的时候速度起来感觉有点飘。满载开到100也很稳。悬挂偏软，路感比较明显。毕竟不是主打操控的车，家用已经很不错了。。油耗：最满意的就是这点，平时在5.8与5.9之间，冬季要到6.0.黄金周游玩连续跑了1…
fdjhk	2017-09-04 发表	优点：空间大 油耗低 舒适 铂金灰耐脏。缺点：钥匙简陋，日行灯居然是个装饰，这东西花不了多少钱，但是在用户体验中大打折扣。。外观：外观没得说，高端大气上档次，同级车中没有哪辆象轩逸有车窗亮条。LED尾灯很炫，车身油漆光亮。。内饰：一般情况，只有一个内饰颜色可以选。中控布置个人感觉不错。。空间：当初很大程度上就是觉得后排空间还不错购买的。前排储物空间需要提升，放手机都没有地。。配置：应该增加ESP，而且我这12款还没有后防撞梁，都是自己加装的。前大灯也不够亮。。动力：1.6的动力，起步较肉，舍得给油的话也还不错。个人感觉够用。。操控：方向盘感觉要比其他车多打点，油门力道不够 一脚下去 还是比较肉。油耗：：油耗真很低、有车友开过每100公里3.2的都不知道怎么开出来的，我现在每100公里5.6很满意，以后会更低的。。舒适：座椅软硬适中，还是比较舒服的，在本人试坐了，大众，丰田，别克等等类型车…
wyz59853853	2017-09-04 发表	优点：油耗低，空间大，尤其是后排的空间，很上档次；而且座椅是真皮的，很舒服，开长途不累，以前经常开长途犯困，现在要好许多了，哈哈。音响效果也好不错，挺好的。。缺点：相同价位的车子中，电子配置比较失望，没开过其他车子，不知道这些配置有什么具体用，只是在网站上比较发现，有点失望。。外观：外观改款后多了几分运动，少了几分老气，模仿天籁的做法还是比较成功的，外形大气，轮胎邓禄普比较厚道，16寸的轮毂，完全够用，该有的豪华配置基本都具备，在A级车中外观不输对手！。内饰：可以。就是内饰颜色浅了点。总体还是很好。空间：空间很大，同价钱的车里绝对是空间最大的，就是停车看车头时要伸头去看，容易顶到顶棚。。配置：总体来说高！不愧是11月全国销量第1的车型。动力：一般。操控：感觉一般,无明显的感受。油耗：油耗暂时很高。10.5个油。我估计以后降的下来。网友个个都说油耗很低。我有信心！。舒适：很不错，座椅皮质柔…
1014064	2017-09-04 发表	优点：1、空间比较宽阔，无论是前排还是后排坐上去都没有什么压抑感相当的舒服。2、油耗比较满意现在开了7千多公里平均油耗6.2升/公里，1.6排量的同等车型来说没有几个能和它比了，这也符合我们这些工薪族的口味！。缺点：日系车最让人诟病的安全性的问题，连后防撞钢梁都没有，先不探讨防撞钢梁的作用大不大，起码国外的轩逸有这个吧，真不知道厂家怎么想的，国内买这个车的人都是家庭用车，后排坐人的几率比国外大的多，这个简配真是让人无法接受。。外观：可以.我的是钛金色,清洗干净后在太阳下非常COOL。内饰：内饰的做工还是很不错的 样子吗比较中庸，大部分人都能接受，唯一的缺点就是颜色太单一了，如果有黑色的就完美了。。空间：空间大。很满意。坐着很舒服。配置：比较可以。动力：动力我觉得就算说的过去吧，一般，1.6的我也没有对它要求太好，够用了，家用没问题。操控：一般。。油耗：油耗在城区没多少优势，高速上则优势明…
废都	2017-09-04 发表	优点：： 空间大，油耗低，外观很大气稳重，适合一定的年龄段使用。。缺点：动力 和性价比 尤其是1.6假led 对比同一车型 配置有点坑！。外观：非常协调，尤其是侧面看很修长，侧窗镀铬亮条也很漂亮，后尾灯设计的很好看，前大灯就差一些，我在雾灯罩那加了带镀铬的日行灯，前脸看起来更协调了。。内饰：仿桃木有点老气。空间：毫无疑问，新轩逸主打的路线是舒适，因此对于空间这方面个人认为是属于越级的，头部空间较大，还有2700mm的轴距是同级车型中少见甚至是见不到的。。配置：新轩逸的总体性价比很高，性能上面已经详细的进行了分析，没的说。而且加之最近半年优惠幅度很大。使得新轩逸一直以来畅销在排行榜的前几位，在同级别车型中，优势明显！。动力：1.6L配备的发动机及变速箱配合完美，加速性能比较满意，城市中等红灯想第一个冲出去基本无压力，S档反应还可以，比逍客好，怠速噪音低，动力基本让人满意。。操控：一般，家用…
阿邹西	2017-09-04 发表	优点：空间，舒适！。缺点：钥匙简陋，日行灯居然是个装饰，这东西花不了多少钱，但是在用户体验中大打折扣。。外观：说实话，当时选车看的第十一代卡罗拉和新轩逸，都看的白色的，两口子这点比较统一。卡罗拉外观偏运动，新轩逸看起来比较沉稳。两个风格不同，最终媳妇儿一锤定音，新轩逸吧，反正我看着都挺好看的。呵呵。。。。内饰：内饰温馨，我是越看越喜欢。车的内饰很温馨。开始我还觉得灰的话有些暗淡，但是看的越久越喜欢，热的时候没有米色那么燥，冷的时候感觉有点温暖。全车基本的内饰都是软质的，扶手箱和门把手的柔软皮质让我开车的时候很放松，既使是堵车你也不会那么累。空间：在同级车里面，新轩逸的空间确实很大，后排空间，都可以翘着二郎腿了。哈哈。我喜欢。以后，后排的同志，坐我的车，也可以舒服一点，偶尔公司，里面接送一下客户！。配置：整体来说，新轩逸是我非常喜欢的一辆家用车，舒适、节油、空间大，我不经常飙车，而它作为一…
烟烟007	2017-09-04 发表	优点：空间。缺点：1.6顶配车型只有一个遥控器，没有自动空调，后视镜没有电动折叠。。外观：本人白色车身，显得很大气，很多人被外观唬住了，以为是天籁呢，呵呵，外行一看好像是十七八万的车.。内饰：这个必须吐槽了！空调旋钮实在是太丑了，内外循环居然还是拨杆......但是其他的都很让我满意，方向盘手感很不错，我没有加装方向盘套，原车就是真皮，座椅也是真皮，而且驾驶座电动调节，装逼利器啊！中控台和四门能接触到的地方基本都是软性材料，高端大气上档次啊！内饰配色很居家，坐进去的时候让车里的人都很舒服！。空间：同级别来说空间上有绝对的优势，后备箱也够大，一般家用，出游问题不大。动力：1.6的动力确实差点，后悔没买1.8的，打开ECO模式不是一般的肉，基本上没怎么开ECO。操控：不急提速不急转弯，平平的开还是不错的。。油耗：油耗真的是没得说，刚开头几天的时候仪表盘显示油耗11-12，不出一个月就降到7.…
ANIU888888	2017-09-04 发表	优点：跑高速很省油。缺点：1.6的在动力方面有些欠佳！。外观：外观时尚、动感，脱离了上一代老轩逸那种老爷们式的感觉，前脸加腰线是我最满意的地方，尾部下方有种臃肿的感觉，但是这也阻挡不了我对他的外观的肯定。。内饰：采用大量软质地材质做工考究，属于同级别中做工好的，至少到目前为止，没出现过内饰有什么问题的，至于拆车坊推出的徒手拆解内饰板一说，个人觉得，完全没必要去在意，只要拼接工艺到位，不影响乘坐，就不用在意这些。。空间：同级别里应该无出其右吧，完爆宝来、福克斯~~后备箱是惊喜啊~~。配置：很高。动力：只能说够用吧，起步动力一般2000转以后动力较好。操控：采用电子助理，操控起来比较轻，很适合年轻女孩操控。。油耗：夏天开空调6.8。舒适：先说噪音，轩逸的发动机噪声真的很小，和我的英朗比真的是太好了，特别明显的一点就是在急加速的时候，开着窗的情况下噪声控制依旧很好。 还有就是平顺性，开着很舒服…
新手老刘	2017-09-04 发表	优点：外观最满意了。自从车买来后，一直有人问我这个车的价格，让我心里小小的满足了不少。。缺点：音响效果太一般，价格能再少1W就更好了。还有就是这日系的身份，不是雷诺成日产大股东了吗，啥时候这车屁股后面能贴个“东风雷诺日产”就好了。。外观：外观很喜欢不然也不会买这款车，尤其是前脸和后部弧线。。内饰：内饰还行。空间：最满意，上面说过了，储物空间也不错，但不能算最好，比如门上的空间其实还可以做得更大些．。配置：一般。动力：说实在的1.6CVT变速箱，起步有点肉，因为磨合期怕猛加油，一般转速怕超过2000得，相对于其他1.6还是差点，总的说家用足够足够啦！也开了这么久，真的家用足够足够啦！。操控：很好，比起其他车型我自认为还算不错。油耗：总体来说油耗较为满意，是本次评价的最高亮点，本人开车起步转速基本控制在1500转以内，起步不要追求过快，平稳起步，较为省油。现在每百公里平均油耗为7个左右对于北…
flyst	2017-09-04 发表	优点：空间大，舒服，省油。缺点：动力弱，低速变速箱箱口哨音，高速公路胎燥风噪大，担心烧机油。外观：中庸、大气，属于比较耐看的那一种，符合大多数人的审美。。内饰：温馨而不失高档。当然旋钮要改、踏板要装、导航要上。。空间：空间宽敞，不输给同门哥哥天籁和奇骏，与同价位级别的车相比优势明显。后备箱进深及高度不错，很能装，可以满足四个人半个月左右自驾出游的行李装载。。配置：一般。动力：家用的话足够了，油门响应还行， 稳稳当当的开 ，又不是去飙车。。。。。只要舍得给油！超车不在话下。。。稳稳当当的开，又不是去飙车。不管是高速还是市区 ，对车辆的把控心中都有数 。高速超车不成问题。。。弯道车速控制在100码没问题。高速直线140码油门响应还行，收一下，点一下不错，一直开 ＥＣＯ，Ｓ挡没试过，按一下油门响应会激烈。。。。。。省省吧！安全第一！。操控：完全不错，配备了电子助力转向，在装一个方向盘套，那摸起…
wsad585	2017-09-04 发表	优点：油耗低，空间大，尤其是后排的空间，很上档次；而且座椅是真皮的，很舒服，开长途不累，以前经常开长途犯困，现在要好许多了，哈哈。音响效果也好不错，挺好的。。缺点：发现4S的态度很不好，我的车子，打方向盘会有噪音，郁闷。还有车钥匙很难看，币我假电动车的还要难看，大家都说这钥匙真是奇葩！！！！！！！！。外观：高端大气可以装B！！！。内饰：内饰足够家居，足够温柔。喜欢！。空间：空间真的是很大，尤其是后排乘客，翘个腿很轻松，很惬意，这也让我得瑟的不得了。。配置：虽然新轩逸有一些不足的地方，不过优点还是多过缺点的，总体来说性价比还是不错的。。动力：非常不足。操控：CVT操控比较简单，但是对我新手上门比较需要锻炼。比如说：红灯停车，我一般踩着脚刹。后来换了一次N档，然后手刹，绿灯换D档再放手刹，也会有顿挫感觉。油耗：油耗很满意，磨合期基本上没超过7L每100公里。平均时速22km左右。。舒适：一般…
xujunhua1985	2017-09-04 发表	优点：油耗少实惠。缺点：高速时车辆很飘，指向性不清晰，方向盘很轻轻的有点没有安全感，没有后防撞梁，有时有异响，没有儿童安全座椅接口。。外观：车子是高瘦型，显得有些窄，但是流线很圆滑，感觉虽然是老车了，还是蛮耐看的。。内饰：内饰有很多桃木装饰，包括挡杆等，但我看似乎是桃木色的塑料。。。中控并没有导航系统，仪表板门内侧用的材料也是软质稍有弹性的用料，整体上说还算是厚道。但是中控副驾位置开始起鼓了，从绿豆粒大小的鼓增加到了红豆粒大小了。。。。这不得不让我怀疑日产的用料。。。。。空间：跟中级车差不多。完爆紧凑级车型。。配置：这点上点到为止，因为本人是买的二手车，6万多能买到一台车况好的轩逸真是千值万值。。动力：0-80加速性能比较，是那种线性加速。偶尔会来点推背感。80-110之间加速就有点疲软，需要很长时间才能上的来。过了110有能恢复点能保持一定加速准备。总的来说动力适合平时市郊跑跑，跑高速…
xuebin0825	2017-09-04 发表	优点：跑高速很省油。缺点：安全配置低。外观：前脸好看，屁股一般，腰身不够长！。内饰：内饰普普通通，但也没有让人讨厌的感觉，挺耐看的。。空间：我1.80米感觉驾驶位置比较宽敞，没有压印感，后排位置是我最理想的很宽敞，后备箱也很大，可以满足我平时拉个货物什么的。配置：性价比一般，适合家庭第一辆车。。动力：还行吧。操控：很差，家轿也没那么多讲究，但20码以上过弯时绝对会有侧倾现象，40码过弯就有翻车的感觉，虽然翻不了。油耗：6.4也经常市区，算是很低的了，日系车都这样。。舒适：很舒服！想睡车上！
穷人买车苦	2017-09-04 发表	优点：车内空间很大，特别是坐在后面时。缺点：普遍都是车漆比较薄，上13万的车子，为什么连ESP都没有。。内饰：内饰桃木和塑料的，座椅还不错，这个真皮座椅是我家人选他的理由之一。空间：乘坐空间真的很好，2700的轴距制造了B级车的空间，横向空间也够宽，一家五口坐也不觉得挤，后尾箱也很大，放两三个旅行箱是没问题的。配置：没惊喜也没失望。动力：足够用。。操控：方向盘很轻，无论高速还是低速。油耗：不错！高速非常省油！！。舒适：座椅相当的舒服，减震效果不好，走烂路的时候，减震器像有人在用脚踢一样，隔音一般，两千转左右的时候还不错！
woqqq	2017-09-04 发表	优点：空间大，座椅舒服，油耗比较低。缺点：1.6车型的空调面板。外观：很大气，单独看起来，很容易会误认为天籁。特别喜欢后尾灯，性感十足。。内饰：一开始觉得那个洗衣机式的空调旋钮很难看，但是时间一久看看轩逸的内饰还是很耐看的，用料也比较厚道，基本都是软的，汽车的车顶内饰板感觉比较垃圾，很廉价，一点都没有质感，其他还可以。空间：空间只能说是够用。配置：除了说好，还能说很好，和非常好。动力：1.6CVT排量市区开开足矣。（堵车还能开ECO省油模式，动力也可以，毕竟不是跟人比赛看谁开的快，交通工具安全使用才是王道。）。操控：指向准 过弯侧倾比较大。舒适：不错
zhao4423	2017-09-04 发表	优点：空间，舒适！。缺点：油漆比较软，手指甲都可以挂痕，尾箱合盖设计出问，关尾盖会戈到自己的车漆。。外观：俊朗的外表，性感的小PP，大格栅前脸，让我到现在还分不清轩逸还是天籁。上次和同事的科鲁兹停在一起，比科鲁兹长出一截，望着同事幽怨的眼神，我心里那叫一个舒坦。。。。。内饰：那个空调面板太不上档次了，十分影响这车的档次。其他还不错，很家居的感觉。空间：大，买这个车的主要原因就是空间和舒适性。。动力：动力比较弱 提速太慢。操控：方向盘真心灵敏啊，走在路上车速一快一定要把稳了，要不总感觉在发飘。。油耗：低，全程空调才6个多油。舒适：买轩逸逸是冲着它的舒适，日产的移动大沙发！
车爆胎	2017-09-04 发表	优点：空间比较大，座椅舒适，外观比较好看。。缺点：1.6CVT动力比较弱。外观：大家都说是小天籁。我个人比较喜欢后面。 因为前面的LED 灯是假的。如果是真的那会更玄。内饰：内饰的话都是那样子。没什么出众的 但是也能适应现代社会的。。空间：空间宽敞，朋友都说大，后排翘个二郎腿不成问题，座椅稍短，腿部支撑时间长了会不够。。配置：可以。动力：1.6有点肉，没办法没米啊。。操控：这是我第一辆车，感觉还不错。油耗：我开了1000多公里，一半高速一半市区平均7.4油耗，不懂还会不会降下来，如果按照7.4油耗还是挺高的。。舒适：轩逸的舒适性是这台车最令我满意的地方，无论是座椅舒适性，还是人性化的设计，都令人赞不绝口。有一种坐在车上就不想下来的感觉，也极大的提高了驾驶的乐趣！
angusfks	2017-09-04 发表	优点：不用说新轩逸最让人满意的就是它的空间与舒适的座椅了，其次就是内饰的做工了相当精细，我看着比神车强多了。还有就工作台用的是软塑材料，厂家这一点比较给力。当时我与老D到车展看车时就没注意轩逸，先看的是雪佛兰迈锐宝、福特福克斯、别克英朗、起亚K3、K5，大众朗逸等，当转到日产展区时，第一眼就发现了新轩，经过到4S店的路试，自己跟老D都很满意，于是当天果断出手。。缺点：烧机油 已经换过一次发动机了 还继续烧 没有ESP稳定系统。外观：大气，能够做到商务、家用两兼顾！很漂亮。。内饰：符合这个价位的日系车水平。空间：足够宽敞，但副驾驶位没有高低调节，身高180以上会顶着头。配置：总体来说还比较满意就是有点遗憾1.6烧机油。动力：动力方面，家用也足够了，毕竟1.6的排量，你要它能多强劲是不现实的，但比我以前1.5排量的威志好多了。。操控：舒适和操控应该是两个面。舒适：舒适度点32个赞
evshaoyeda	2017-09-04 发表	优点：必须是空间，特别是后排的空间，媳妇坐着舒服，抱着儿子还能翘二郎腿。 其次是油耗了，确实是经济适用男，是我等上班屌丝的福音，也就是小轩才能消受的起。。缺点：钥匙。外观：外观比老款更阳光 更好看。内饰：真皮座椅+红木点缀。。很有档次。空间：腿部空间不错，宽度略窄点。配置：可以。动力：前期动力比较差，感觉红灯起步尤为明显，还有顿挫感。我女朋友会笑我说摩托车都比我快。后期的话，加速相对还是比较给力的，油门踩下去，感觉很明显。操控：因为本人开过的车不多,感觉就还是很不错的,基本上也没什么操控感好说的.很容易就上手。油耗：目前17000左右平均6.2升/百公里。舒适：坐着舒服，噪声的控制上不如厂家宣称的那样好。
超越自我	2017-09-04 发表	优点：乘坐空间和驾驶舒适度。缺点：漆比较薄。外观：一般吧，不算丑也说不上漂亮。内饰：本来看中了朗逸，可里面的内饰硬梆梆的，有角有棱像街上跑的老捷达出租车，对比起来新轩逸的内饰很上档次（空调界面除外）。。空间：毫无疑问，新轩逸主打的路线是舒适，因此对于空间这方面个人认为是属于越级的，头部空间较大，还有2700mm的轴距是同级车型中少见甚至是见不到的。。动力：表现一般，主要是红绿灯比较肉，速度开起来了还是可以的。操控：上下班开，对此要求不高，不评论。油耗：现在才开1400公里，从12.8L降到8.6L，市区走得多点，不知道再下去会怎么样了，期待一直降。这车本来就是省油的（网上这样讲的）。。舒适：很好。
pmr11	2017-09-04 发表	优点：空间大，本人体格较胖大，182cm，100kg，不过目前正在努力减肥，呵呵！坐在车内无压迫感，腿部空间也很满意。。缺点：对我来说外形太平庸，但是妻子开，她喜欢。外观：这个没得说，就是喜欢它的外形，家用，商用都适合，。内饰：档吧已经脱皮，可能是指甲抠到了吧，中控异响，拆了一次，所有的都感觉松松垮垮了，缝隙大得没法说了，建议不要买日产。空间：空间是充足的，特别是后排座的空间。动力：不是急性子的人足够了 要想激情就按 鸡血模式吧~s键。操控：操控的话，也不玩越野什么的，就是市区跑跑，高速走走，整体来说还是可以的。油耗：表上显示的是5.5，开了2000多公里了，确实狠省油。不过省油也看个人习惯，我是温柔驾驶型的，论坛也有同样车油耗过10个的，看个人水平。当然车本身同比起来是非常省油的。。舒适：舒服，真皮坐椅比较软。
至爱啊改装	2017-09-04 发表	优点：最满意的就是新轩逸大气的空间了，尤其是后排膝盖与前排座位有两拳的空间呢！很喜欢全家出去玩真的很方便，。缺点：减震效果比较差。外观：外观时尚动感，更适合当下年轻人的倾向；。内饰：内饰要是有全黑的就好了。空间：空间很不错空绝对满意，新轩逸的空间可能是利用很好，跟同样的其他很多的车也是标的2700的轴距，但是，我自己的感觉，坐进去都不如新轩逸，无论前排还是后排，还有座椅就跟家里的沙发一样很舒适.这价钱里是绝无仅有的。配置：现在狠高。动力：没有网上说的那么差，敢给油动力还是不错的，当然比不了1.8的强劲。在保证舒适性的情况下，这样的动力还是基本足够了，又想省油又想动力强劲，没办法两全了，为了家用妥协了动力。。操控：操控精准，没有什么大的问题。油耗：那是相当的满意了。市区也就6.5左右，高速一般能到5.5左右，这一优点在我开车回老家来回4000公里的时候体现就非常明显了。。舒适：座椅还不错 …
lptomato_001	2017-09-04 发表	优点：空间--说起空间，我已经看过很多价位差不多的车，就感觉新轩逸的空间比较大，完全可以媲美中级车了。虽然我不是特别的高，但我也不喜欢坐在那种感觉很让人压抑的车里啊，新轩逸让我的整体感觉就是腿部空间足，头部也不至于说刚好顶到，也有剩余的。对于家用车，一定要能给家人带来很好的舒适感，这点我觉得新轩逸就做得很好了。。缺点：空调旋钮，没车身稳定系统。外观：外观长的像天籁，好几个不知道新轩逸的朋友都认为这是天籁，就是车头有点短。。内饰：内饰做工一流 我觉得比德系 美系车都好 中控面板全部软材质包裹 比那些硬邦邦的塑料强多了 真皮座椅做工也不错 看着很温馨 车门上也有部分真皮覆盖 这个是我最满意的了。空间：空间感很好，我们一家老小驾乘体验都不错。。配置：适合当代人群选择。动力：一般，提速慢，超车基本不要考虑，提速很慢，转速4千速度可能才30。操控：一般般。油耗：值得称赞、也是整个车的一大优点与亮点…
fusioncit	2017-09-04 发表	优点：空间！绝对是空间！其次就是油耗！。缺点：没有ESP；在国外这是必配的，这车在我们的国度却省去了，确实讲不过去！。外观：还满意。。内饰：内饰属于典型的日系车，比较好用，唯一不满足的就是不自带导航，这种东西对新手简直是必备啊。。空间：长度还可以，宽度还大一点就好了。配置：一般，如果再给我选一次，70%-80%的几率会选这车。配置还是可以的，质量也还行，装饰蛮好，动力够用，价格上如果再降个2W，估计要爆款。。动力：动力1.6的已经不错了，就是冬天早上起来起步不咋滴，发动机热了就恢复正常了。操控：EPS这些没有，转弯有点紧张，胎也比较窄，高速飙车时弯道必须踩煞车。。油耗：油耗目前相当满意,不知道五千公里首保过后会如何,目前都在郊区行的比较多,红绿灯很小,不用走走停停,大概都是维持六十公里时速!行一千多公里的没耗在5.1,在最初提车时的十几升一直都慢慢的下降,此油耗都是在没有开空调下面行驶的…
jehizgc	2017-09-04 发表	优点：舒适，油耗满意。缺点：说实话，合资车的异味有点大，买了很多竹炭包放在车里面，测量到甲醛检测仍然是比较高的。。外观：同等车里 ，外观大气，以个人爱好 ，要是运动型那会更好。。内饰：内饰中控台用的是软质材料，这点值得表扬，经过了小改款，终于把手动空调的洗衣机旋钮和老掉牙的内外进气播杆换掉了，显得现代了许多，日式车做工还是比较讲究的，不错，很居家，稍显成熟。。空间：坐5个人不成问题。配置：我是裸车10W买的比原来刚刚买车的优惠2W多干净非常超值，又赶上国家减免购置税减半，所以也就11W出头全部下地了，非常超值，给力。。动力：虽然是1.6的发动机，但是动力还是不错的。不管是平地，还是高速，都没有肉的感觉。。操控：转弯基本不外倾，刹车灵敏度也控制的比较自然、灵活，转向也比较轻松；。油耗：跑长途130左右能达到百公里4.8个左右 很好，平时市区的 5.6左右. 还是很理想的。我喜欢开快车，脚丫…
yhx364047501	2017-09-03 发表	优点：公认的空间大，座椅舒服。缺点：估计应该是他的后悬挂吧 别人都说是板车悬挂 哎 可悲额。外观：稳重大气是我的菜。内饰：我的是黑色内饰，比较耐脏。座椅是皮的，具体是什么皮的就不知道了，有孔比较透气。适合我这个80后。。空间：空间我很满意，后排乘坐3个人没有压力，都有足够空间，和腿部空间，和凯美瑞有得一比。。配置：一个字，值。动力：动力够用,平时也不怎么开快车，主要是上下班用，自己开得也比较慢。。操控：路感很好，操控性强！随着车速的提高，方向盘也会变沉，给人踏实的感觉！高速的时候，你要小心翼翼，方向盘转向很好，要小心转动。。舒适：家人赞扬坐着很舒适
流水有情	2017-09-03 发表	优点：空间 外型。缺点：漆薄，树枝刮下就一条痕。外观：大气，12万左右的车已经非常棒了。。内饰：车们用料真好 皮质和软质材料很多 就是车顶用料太廉价了。空间：后排非常大，后备箱里面能放很多东西。。配置：对得起这个价格。动力：起步比较弱，过40迈后提速比较明显。。操控：这个因人而异，我感觉不是轩逸的强项，而且方向盘有点细小，我手大，原装真皮手感不错就不愿意套个套。油耗：目前是6.3，因为开车还是有些急，如果少超车少点急刹的话跑进六个油是决没有问题的，事实上我刚买车那会，虽然是磨合期，我也开到了5.3的油耗，下面有图为证的。省油有妙招，尽量开匀速。
left	2017-09-03 发表	优点：油耗低。缺点：太肉了，动力不足，我是1.6的尤甚。外观：这个的评论就必须很主观了，因为审美人人不同。最初看上轩逸也是因为一部分外型因素，大气的车身，大气的前大灯，大气。。。。。我只能用很多大气来形容它，因为它就是这样一辆车，紧凑型的B级车。。内饰：一般。米色内饰很有家的感觉，中控的塑料有点让人不爽，不过也无伤大雅。。空间：日产大沙发还用说了吗。配置：这个价位很难评论性价比，如果按照经济舒适性来评论的话，它真的物超所值，因为后期费用确实低很多！！！！！但是如果按照同级别（紧凑型）其他小排量来说，它还是略贵了一些，但比同排量的话它比其他车型更有竞争力！！！！！。动力：动力足够用，本人属温柔驾驶，很少超车，安全文明驾驶人人有责。“向老司机致敬”这个标语在本人后车窗上贴了一年半。。操控：整体偏舒适，电子助力也相对好了。家用要求不大。。油耗：电脑显示油耗5.7L/100KM，实际计算油耗6.…
fzl005	2017-09-03 发表	优点：空间足够大，坐椅相当软相当舒服，坐后排真的如坐家里沙发。长途坐着不累。。缺点：动力还是不够强劲，这一款轩逸的最高配置价格还是有些略高。。外观：作为85后，这个外观一开始真的对我没有吸引力，选择轩逸完全是因为他的实用性。用车2个月，现在感觉外观算是比较经典，很耐看，属于越看越觉得好看的类型。。空间：这一点那是没得说，十多万的车能有这么大的空间很难得；买车前看了不晓得多少品牌，多少型号的车，这一级别的车还真没有哪个车能超越她。。配置：这个价位很难评论性价比，如果按照经济舒适性来评论的话，它真的物超所值，因为后期费用确实低很多！！！！！但是如果按照同级别（紧凑型）其他小排量来说，它还是略贵了一些，但比同排量的话它比其他车型更有竞争力！！！！！。动力：动力将就，但是手动挡加速还是可以，而且离合踏板的接合行程很好，属于很好开的那种，即使新手也不会有太对熄火的经历，曾经试驾过其他车型，比如标致…
我唱歌给你听	2017-09-01 发表	缺点：没有ESP 过匝道偏向较严重，一般不敢超过50千米每小时。。外观：中庸但不失大气，我选的炫雅红，和同事的太古金比较，外观上感觉没有太古金大气，停一块居然看上去红车的车头短一点，这个颜色不同视觉效果差的很大，同事的太古金看上去像中级车，红色的看上去车头短······。内饰：我选的深内饰。耐脏性很好，其他做工方面的只能说一般吧。空间：挺好，媲美B级车了。配置：一般。动力：走合期感觉还可以。操控：满分10分的话只能给个5分，毕竟这车主打舒适.方向会觉得很模糊，是不是日产都这样？。油耗：从提车开到现在油耗都在下降，现在全程开空调坐五个人，油耗在7。5这样，都说这车省油，油耗还是满意的。舒适：选择它，最大的一点就是看中它的舒适性。本人要经常带着家人去外婆家，所以乘车人的舒适和驾驶人的舒适是必须要考虑的问题。新轩逸的皮质座椅，坐上去很舒服！
vittie	2017-08-31 发表	优点：后排空间气派。缺点：白色的仪表显得很平庸,仪表板会起小泡泡(仪表板6年质保免费更换,赞一个).。外观：圆润饱满，设计前卫！。内饰：门，方向盘等真皮包裹，还加入桃木装饰，看着挺高档。中控分布明了，不过硬塑材质大打折扣！。空间：空间表现真的很不错，我178的个儿，坐在前排调到舒适位置后，头部一拳多，然后再坐到后排座位时，腿部空间将近两拳，头部也有一拳多。而且储物空间也不错，手套箱很大，扶手箱也有两层，下面那层深度很不错，并且前排扶手箱前还有一个储物槽，还可以放两瓶水。只是车门的储物盒不是很理想，只能放一些小物件。。配置：在07年当时这个价位的车，它该有的配置它有，别车没有的它也有。而且燃油经济性也不错，配置丰富，性价比高。。动力：2.0动力充沛，CVT变速箱也很好的将动力释放出来，如果是家用的话足够了。激烈驾驶的话，起步很有优势，中后段略显不足。。操控：方向盘是电子助力，所以很轻，女性…
高首28	2017-08-30 发表	缺点：车内的异响和避震，车内的异响实在是太烦人了，中控表台，副驾驶安全带卡扣都有异响，过个坑包的时候异响更明显，就感觉像面包车一样，还有就是轩逸的减震，真的不舒服，开起来感觉车子特别散，感觉宝来都比它开起来强，最起码车身不散，。内饰：内饰做工精致，基本该有阻尼的地方都有，开关手感都很好。而且，内饰非常的温馨，感觉很好，当时选择他，内饰是很重要的因素。。空间：同级别空间最大，前座不明显后座很明显，如果后座能放倒就很完美了。动力：接近12秒的提速并不出色，但也不是非常的逊色。前段加速还是挺有力的，尤其低档高转，超车绝对无压力。但是有一个大前提，就是时速一旦超过70公里不论是几档多大的油门，就毫无动力性可言了。超车不是问题，问题在于高速超车。日系的通病就是衰减严重，而且来得特别快。我想动力或许对于这辆车来讲并不是卖点。并且这样一部家用省油大空间的车，再去要求强劲的动力就显得车主太不厚道了！！！…
payton321	2017-08-29 发表	缺点：家里第一辆车，购车的时候虽然对比了很多车型，但是自己对车型换代周期完全不懂，刚买了就开始上新款，因为选了个号牌耽搁了点时间，然后上牌的时候，旁边一台新款也上牌，这可郁闷死我了。内饰：中规中矩的内饰设计，米色皮座椅很温馨，就是不太耐脏，家里的小朋友坐车上好动的很，经常弄的到处都是脚印，时间长了就不太好洗出来了。。空间：该车的空间较大，在同类中较为突出。特别是后排乘坐人感觉明显大于其它同类车。。动力：接近12秒的提速并不出色，但也不是非常的逊色。前段加速还是挺有力的，尤其低档高转，超车绝对无压力。但是有一个大前提，就是时速一旦超过70公里不论是几档多大的油门，就毫无动力性可言了。超车不是问题，问题在于高速超车。日系的通病就是衰减严重，而且来得特别快。我想动力或许对于这辆车来讲并不是卖点。并且这样一部家用省油大空间的车，再去要求强劲的动力就显得车主太不厚道了！！！！！。操控：操控性能应该…
zjjzyy	2017-08-29 发表	优点：2.0的发动机就算满载超车也很从容，CVT变速箱动力传送不如普通的五速六速。缺点：，起步和操控非常不好，，而且有个非常的问题，我两个的车跟我的一样款一样配置的，都有个通病，就是摆臂的附近好经常，。外观：：外观，仁者见仁智者见智，个人觉得09款轩逸的外观很饱满，有种厚实的感觉，头灯的设计很好，两个小翘角，让很多新手很容易掌握车头位置。。内饰：内饰以浅色为主，而且走的是家具风格，个人感觉不像新福克斯那样（坐进去给人一种非常压抑的感觉），新轩给人的感觉是舒张，轻松的感觉，噢，对，用一句话来说就是：坐进轩逸，你就感觉进了你自己家里的卧室，舒坦，安心。。空间：：长度空间相当不错，已经比一些B级车都大，高度也很好，本人1.78的个，无论前排还是后排，腿都很舒服的伸着，特比是后排能翘二郎腿！头顶的空间很出色，前排有一拳多，后排也是，一点也不压抑。。动力：2.0的排量+CVT的组合，加速很线性，只…
huazhonglion	2017-08-29 发表	优点：无级别变速箱很平顺,而且综合油耗不高,很省心。缺点：说到不满意的话，也只有一点，就是用料做工不是很厚道，车身很脆弱，而且内饰看着不错，有真皮，有木质装饰条，但是中控上竟然都是硬塑料，塑料感太强了。档次一下降了不少！。外观：圆润饱满，设计前卫！。内饰：设计是居家风格，给人很温馨的感觉，储物空间不少，不喜欢门板上的绒布，不如皮质面料耐脏，中控台设计中规中矩，但是用料不是很好，塑料感很强，毕竟就是这个价位的车子。。空间：轩逸给我的空间完全是出乎意料，轴距2700cm，后排空间，无论是腿部还是头部，都能让乘客满意，并且坐进去，座椅感觉像是坐在了自己家的沙发上，非常居家，非常舒服。。配置：在07年当时这个价位的车，它该有的配置它有，别车没有的它也有。而且燃油经济性也不错，配置丰富，性价比高。。动力：2.0动力充沛，CVT变速箱也很好的将动力释放出来，如果是家用的话足够了。激烈驾驶的话，起步很…
zhutao8899	2017-08-29 发表	优点：内部空间非常大，甚至超过部分中型车。缺点：CVT变速箱提速较慢。外观：这个仁者见仁智者见智，我比较喜欢这种可爱胖胖的车子。只是漆面太薄了，指甲刮刮都会有印子。。内饰：中央仪表盘一般，显示信息极少。仪表盘上方材质是塑料的，门扶手的材质为下塑料，上真皮。挡位附近的深棕色木材质还不错，不会给人很廉价的感觉.总体价位来说很不错了.。空间：：在A级车里算不错了，就是窄了些，新款已经补足了这个差距了。。配置：我买的是顶配，多个天窗，现在觉得好像没这个必要。性价比还算不错吧。。动力：可以。操控：操控比较灵活，但是40+过弯有明显的侧倾。高速120有些飘，过大车时尤为明显.总体来说不错，毕竟定位就是家用买菜车，在市里跑不会有什么问题，而且开这车的岁数一般都不会很年轻了（中枪勿喷，谢谢）。油耗：8.0 升/百公里 2.0的自动档 同等车了算比较省油，不过我妹夫2012年10月买的宝马520，2.0T…
drzhd	2017-08-28 发表	优点：外观大气圆润，内视做工还可以，油耗比一般同型号车都要低，操控也很准确。密封性也比较满意，。缺点：发动机到底烧不烧机油，日产也不出来说说，搞的现在心情乱！。外观：不好看 也不丑。内饰：做工还是比较好，没有明显缺点。我喜欢尊享款的中控仪表盘，很规整。买车后没有加装大屏幕什么的，原车的最稳定，异响几率小。车内尽管用料不是很高级，但是大量软性材料使用，很好的照顾了驾乘人员。。空间：本人180cm，感觉空间大。配置：高，车展去定的，优惠力度还行，送了全车膜，发动机护板，脚垫（回家就扔了）。。动力：起步肉，慢速上坡无力。操控：方向盘虚位比较明显（可能是以前开贯福克斯的缘故），表现在两点：一是行驶过程中特别是高速行驶时方向盘没有紧绷感，二是停车倒库不容易停正。正常速度过弯侧倾在可接受范围内。。油耗：走了150km，油耗8.0，相信会越来越低。。舒适：舒适性很不错，座椅柔软，悬挂软
yadi32	2017-08-28 发表	优点：空间大，油耗低，很舒适。家用首选。缺点：车漆薄，起步弱，没eps，有点烧机油。外观：外观时尚，和天籁有些相似，年轻动感，LED日间行车灯不错，尾灯也很好看，识别度高！。内饰：比较平庸。空间：超级大，无敌了，后备箱乘坐空间啊，那不是一般的大。。配置：一款省油，空间大的车子对于我这个上班族来说只是为了朝九晚五的需要，偶尔开高速又不会太弱，开启运动模式超车的推背感，马上让你血脉沸腾。。动力：够用，但起动时真心比卡罗拉慢，同样的力度踩下去，感觉轩逸要思考一下人生，再慢慢“挪动”的，过了三十时速后，加速度又明显快了，又有点动力饱和的感觉，但上了100时速之后，再加速，好明显排量的限制，没有加速明显的感觉了。总之，除了起步时慢点，其它没问题，达到这个级别、这种马力应该有的水准吧。。操控：这车没上门操控可言吧,我也没开过多好的车,就觉得就那样吧,。油耗：根据自己实际测得油耗6.8-6.9左右，和…
雪润小	2017-08-28 发表	优点：6以前大众POLO还省油。缺点：音响不怎么样，A住挡视线。外观：行。内饰：很满意。空间：：空间很好，前后排都非常宽，同级别中首屈一指。。配置：车的性能我相信就不用多说了，谈不上。价格适中。座椅偏小。。动力：正常行驶的话还好，最高时速我试的是180，不过开过空调后就有些怯劲了。。操控：没有操控可言，毕竟是一款主打舒适的家用车，转弯侧倾大。。油耗：目前一直在市区开，还没有过磨合期，油耗基本在7.5L左右，跑高速油耗会低一点，感觉还是蛮不错的，省油。。舒适：舒适。由于汽车空间宽敞，座椅设置合理，
markdong	2017-08-28 发表	优点：油耗低 空间大。缺点：轩逸在行驶的路中，小石子打在底盘上的声音。外观：气派漂亮，我选的金色的，越看越喜欢，不同光线还会变色的，纯属个人喜好。内饰：新款换了空调按钮协调多了，感觉也高大上了，就是不知道电子控制的东西耐不耐玩，会不会很快就失灵，有点担心，浅内饰不耐脏，就是看着舒服温馨，没有黑色的压抑，如果仿桃木内饰能有的选择就好了。空间：空间比较满意，特别是后座空间，我173cm坐后面双腿伸直没问题，行李箱也比较大，足够用了，唯一的遗憾就是储物格真的太少了，驾驶座基本很难找到一个能放卡片和手机的地方。。配置：性价比还是可以的。动力：40-50加速有挫顿。操控：转向精准，操控就比较中庸了，毕竟算是家用的悬挂调教，转弯还是需要减速，毕竟悬挂较软，对路面的过滤做的不错。。油耗：路况比较好的情况七个油左右，拥堵的话不超过7.5个油。舒适：原厂座椅很不错 很舒服 很值得推荐 可以搬回家当沙发了 …
gfhfhfghgf	2017-08-28 发表	优点：空间大，座椅坐得舒服。缺点：动力太弱，胎噪大，路过细小石子路的时候，轮胎卷起石子打的地盘啪啪响，感觉很不舒服，。外观：外观个人感觉比较中庸。但是不不失稳重。。内饰：一般。空间：车内空间较大，满意5分。配置：当时LD在同价位思域和轩逸中纠结（思域确实比轩逸好看，个人认为），最终我给他对比同价位中配置轩逸比思域多许多配置，比如说无钥匙进入启动，自动空调等实用配置。最终果断选择14款尊享。个人认为性价比还算可以。。动力：很平淡。买菜车这方面也就没什么了、市区够用。操控：操控还行，方向盘不能完全回正。油耗：一般，我属于开车暴力型的，1.6的 八个多油。舒适：四平八稳，隔音在这个级别里面也是很不错的。
墨者泼墨	2017-08-28 发表	优点：宽敞,舒适,省油,外观沉稳大气,性价比超高.。缺点：钢板软，车漆薄。外观：小天籁的美名也不是白扯的，外观还过去，比较耐看，也比较大气。内饰：中控使用什么胶做的软的，摸起来手感很棒，不过前座椅后面不是全真皮，看起来不是很好。。空间：空间非常满意，而且乘坐的人都说舒服，这也是选择这款车的原因。。配置：性价比不错。动力：起步有点肉，排量毕竟只有1.6，速度起来了动力输出还是比较稳定的。操控：转向精度很准确。。油耗：满意。舒适：舒适性不错。静音效果很好。启动之后，很安静。移动沙发不是盖的。
qqqq1111	2017-08-28 发表	优点：目前紧凑型（1.6排量）中最具性价比的（自认为）一款车，考虑多方位还是因为（性价比高）。。缺点：后备箱不是很牢固，白色不是很白，有点泛黄。。外观：一般般。。内饰：和外表一样，居家风格，强调温馨舒适。空间：很大，2700的轴距不是盖的。配置：还可以吧。动力：新手一个 还在实习期 这个动力足够了。操控：车无完车，人无完人，操控一般还过得去；弯道控制好车速，也没有见明显的侧倾，城市驾驶易于掌控。。油耗：磨合期还不是很好，不知道磨合期换了机油后能降下来吗，看论坛别人的油耗都蛮低的。。舒适：减震过滤了很多小的感觉，座椅跟沙发差不多！车里还是很安静的,3个月的宝宝能在行驶中睡觉！！！
东北小星	2017-08-28 发表	优点：肯定是油耗了 经济省油目前油耗6.9，不知道其他车友怎么跑到6.5以下的。我最低就跑到油耗6.8。缺点：白色加价2000元。外观：属于比较大气，耐看型的。内饰：有桃木装饰，真皮座椅还行！好！。空间：太大了，每次后排都坐三个女的，搞得副驾驶都没女人坐了。。配置：价格悄悄偏高，掉价太快可。动力：1.6的动力也没有奢望能有多激情，够用！完全够用！。操控：还不错当然和高级的车比不了，方向盘感觉有点轻，高速还没跑过不知道什么感觉。这车的刹车个人感觉不错，很灵敏。。油耗：极低，走了2000多公里，其中1多半是拥堵路段，还能保持在6.2，我不禁期待高速时的表现了~~。舒适：驾驶位电动座椅，长时间检车稍微调整坐姿方便又舒服。空间大，后排活动较为自如。
不容易	2017-08-28 发表	优点：油耗。缺点：新车味道太重，可能是真皮座椅的原因，还有就是原厂没配导航，4S店装的导航不太满意。外观：白色，大气。。内饰：用料不懂，做工很精细，边边角角都不错的，只是后备箱哪里缝隙有点宽啊。。空间：比较大 赶上中级车了。配置：这个价钱，在合资品牌里面算是非常不错了。动力：作为家用车，经常在市区开足够了。。油耗：提车开了400公里已经降到7.3，现在开了1800公里，油价平均在7元左右，综合油耗在5.5元左右一公里，很满意，希望换了机油后能有更好的表现。舒适：移动沙发的名号不是浪得虚名，座椅柔软，包裹性好，长途也不会累。日产的车底盘调教的偏向家用，缺点是转弯忽忽悠悠，优点是舒适性好，鱼与熊掌不可兼得。
83357896	2017-08-28 发表	优点：空间。缺点：高速飘。外观：大气，上档次，很多人都说这个车怎么流线型这么的漂亮，是小天籁。。内饰：和外观一样，比较中庸，没有明显的优缺点，居家形的。空间：空间满意，置物空间稍微有点少，后备箱不能放倒减少了空间的利用性。。配置：性价比高，综合衡量的话还是很合算的，如果朋友想买车，还会推荐买这款。。动力：1.6L的动力稍显不足！。操控：这个是没有话说的。油耗：油耗还比较满意，市区比较少，一般都是跑郊区，国道，现在大概是四毛多一公里，摩托车都要两毛一公里的时代，这样的油耗还有什么不满意的。舒适：悬挂柔软适中，最大的有点事座椅犹如一个大沙发，这是同级别的车所没有的
二维空	2017-08-28 发表	优点：舒适，稳，空间大气，内饰很不错，皮的味道很喜欢。缺点：操控一般。。外观：一般。内饰：一般般。。空间：最满意就是空间 那叫一个舒服 紧凑型数一数二了。配置：高。动力：目前车在磨合期，没敢使用多大动力，开的ECO经济模式，动力和操作方面还是可以的，。操控：方向非常灵敏，可谓指哪打哪，平路方向特别轻，高速会加重，主要是考虑高速安全吧。中控的大屏带导航，倒车影像，蓝牙，使用非常方便。。油耗：还是能接受的 我是新手 而且主要是上下班开 堵车很闹心 目前油耗8.4。舒适：座椅是沙发级别的表现，120公里／小时风噪开始加大，但在可接受范围！总体表现可以！
爱福NO.1	2017-08-28 发表	优点：舒适度不错，各方面都很平衡。缺点：没有ESP遗憾，如果有就完美了！。外观：外观真的很大气，虽不是第一眼美女，但是非常耐看。前脸镀铬进气栅非常漂亮，泪眼日行灯也还有点逼格。。侧面是最好看的，流线很修长和谐。尾部的LTE灯晚上非常漂亮。总值怎么看怎么舒服，哈哈。。空间：真的很大，十几万能买到这样的空间，不错了。配置：优惠幅度蛮大，性价比高。。动力：代步足够，不适合飙车。操控：方向盘依然很轻便操控，比大众丰田同等级的方向盘要好。。油耗：超出预期，基本不到四毛一公里。舒适：座椅舒服，点32个赞
2188-w	2017-08-28 发表	优点：前后轴距长。缺点：底盘隔音非常差。外观：满意。内饰：运动时尚。空间：没得说，基本上是同级最大。配置：现在价格降了不是一点两点，性价比还是很高的。动力：都说有点肉，但我不觉得，可能和本人性格有关，感觉很好，只要给油一样起步很快。操控：一般，如果有ESP就完美了。油耗：我刚开不久，集中双流这边开，才1800多公里，五毛内。。舒适：座椅相当舒服，还有后排空调出风口，分区控温，这点相当喜欢，比我朋友的朗行要好哦。帖子里都说日产的车空调制冷蛮快，各人感觉确实不慢，虽然没坐过好车，比我朋友的车要快是真的。
左脚闲着	2017-08-28 发表	优点：空间和油耗，cvt提速平稳。。缺点：噪音。外观：满意挺漂亮的，稍微有点小圆哈哈哈！。内饰：用料做工都很厚的，门板真皮包裹太上档次了。赞厂家一个。。空间：空间不错，内部空间大，车也大体。配置：价格在便宜一点就好了，性价比还是蛮高的啊，如果在自动泊车系统就非常好了，。动力：家庭用车，没考虑加速感。操控：方向低速很轻盈，就是跑到80以上方向盘好像中型车一样很稳重。油耗：油耗应该能在百公里5升左右。舒适：悬挂真的有点硬，不过据说十几万的车都这样。隔音也一般，十几万的车和二十万的车还是有很大差异的。
kevinchan	2017-08-28 发表	优点：空间大，真TM大，，舒适性高，非常舒服。缺点：1.6CVT发动机动力不足。。外观：中规中矩，没有韩国车的时尚，也没有欧美车的厚实，感觉不到档次，过于平凡哦。。。。。。内饰：温馨 居家 经常触碰到的都是软性材质 赞一个。空间：乘坐空间在同级应该是屈指可数的，但储物空间偏少。配置：性价比相当不错，什么一键式启动啊，双区自动空调啊，一触式电动天窗啊，无钥匙进入。。。等等都还不错。动力：新手，动力对我想当够用。操控：方向比较精准，不敢说指哪打哪，起码也是比较精准的，底盘也挺扎实，高速上120不会感觉飘，不过感觉20~30左右会有顿挫，不过不影响行车，DA屏和凯立德导航很好用，倒车影像也挺好用。油耗：目前纯市区跑磨合，8.0上下。舒适：号称移动沙发，就是底盘打到石子声音大
michelle48	2017-08-28 发表	优点：空间大，座椅舒适，配置实用。缺点：太肉了。外观：还不错，14款的很圆润有点Q。空间：大大大，同级车型中最优。配置：性价比这个东西不太好说啊，去过单说配置，外观，动力的话，明显不如国产车。但我哥们说，买车还得看以后开得效果。在漂亮的车，都得过时，再高的配置，也得看你用不用。不跑高速，就用不着自动巡航，开得温柔点，就别纠结ESP。后来想确实如此，单位的同事又说合资车比较保值，日本车又省油，小毛病少。总之，性价比这东西得看你要什么，我感觉这车还行。。动力：加速差，主要1.6L＋cvt的配合就不出众。。操控：轻盈，发飘。对路面连续的接缝过滤不好，比不上桑塔纳志俊。油耗：省油，大赞，对油耗很满意，。舒适：舒适性方面感觉还是比较满意的，一方面是空间大和座椅软，坐得舒服，二是隔音好，三是刹车敏感
wangzi0168	2017-08-28 发表	优点：喜欢cvt波箱的平稳起步。黑色大气。在店加装的10.2寸大屏。。缺点：不能用U盘听歌。外观：中庸又大气，稳重。内饰：各方面用料是不错了，但是有些细节我不能理解，比如车窗升降按键没有灯光。。空间：空间真的没话说非常的OK。配置：为什么全系没有车身稳定系统呢？。动力：动力方面感觉还不错，家用代步足矣。。操控：买菜车没有操控的感觉，只是给人四平八稳的感觉。要是换宽胎估计要好点。。油耗：现在车子的油耗是6.8 跑高速最低跑过6.1 开车去赣州来来回回2000公里 800块的油费。舒适：看车时其实也看了很多，h6～试驾了下，还行吧，可是没自动挡啊。标志408，那会刚上市，也挺好的，就是优惠太少，想想标志的车不太保值，这会买太不划算了，就给pass了！去日产本来是想看看逍客的，那会优惠比较大，结果和轩逸对比了下，内饰太老了，而且空间，座椅没的比呀！
mb46025709	2017-08-26 发表	优点：便宜。缺点：下地一年半的车，停路边吃个河粉的时间，再上车打不着火，搭电后，行驶数百米，在红绿灯处踩剎车，D档死火断电断油，连尾厢的三角架都拿不出，叫4s店，被靠知他们不管，找保险拖他们店吧，叫保险公司拖车拖去番禺金冠明珠店检测后，说是电池挂了。坑爹玩意!万一在高速，屎腚了。 说明，我十多年驾龄，没熄火取电的习惯，没破线接电。 另外，这车油耗8.7以上，不省油，想贪日本车省油的入手自己考虑。水军不得好死!。选车理由：猪油蒙了心，贪便宜
samcai077	2017-08-26 发表	优点：空间舒适，特别是后排座椅.。缺点：操控不好，指向模糊，后悬挂不是独立，过坎时波动过大；车漆薄。。外观：：外观，仁者见仁智者见智，个人觉得09款轩逸的外观很饱满，有种厚实的感觉，头灯的设计很好，两个小翘角，让很多新手很容易掌握车头位置。。内饰：：和新款性比较，09款的内饰配色更温馨，更体现了家庭感。做工也精细。进到车内都种回家的感觉很舒服！。空间：一流的空间。配置：在10年时候这个价位购买还算可以，如果现在这个价位的车子选择还是很多的。不过有这个空间和油耗，还算不错的啦，不过车还是薄了点和轻了点，总体还算可以的。。动力：2.0的排量+CVT的组合，加速很线性，只要舍得踩，加速还是不错的。。操控：这车就别找什么操控了，开着跟个船似的，舒服是肯定的。。油耗：油耗很理想，如果长期保持在60-90这个速度，绝对的省油，瞬时油耗最低显示过3点几，但不现实的。综合油耗基本在7-8之间，我在市区开…
小肥	2017-08-25 发表	优点：油耗低。缺点：车子比较轻，在高速上开的时候被大车超车时车子都会晃动，或者有横风的时候方向盘感觉比较飘。外观：外观不出众，唯一屁股还能给我一点感觉，车的侧面是我最喜欢的了，大气优雅。。内饰：内饰给我一种家的感觉，总体感觉还不错，中控布局良好，功能按键一目了然，桃木装饰是我最喜欢的，真皮的覆盖率也是同级别中比较厚道的了。。空间：空间很大，特别是后排，可以跷二郎腿，高度也很好，个高的也不顶头，后备箱也很大，每次回家都能够带好多东西。配置：性价比听4S店员说也比较高的，但不知道是真还是忽悠我。呵呵。动力：起步偏慢，没有什么推背感，但中后端的动力还是挺充足的，油门有时反应快有事反应慢的，是不是天气原因啊，高速超车表现平平，还是我油门踩的不够深呢？。操控：这个只能说比较一般了，急弯的时候的侧倾让我以为车都要翻了，高速风大的时候也很不控制，方向盘有点不听使唤。油耗：因为广州经常大塞车，油耗经常去…
1号车神008	2017-08-24 发表	优点：空间大且舒适，2700的轴距加上扇贝型座椅令后排空间尤为突出，堪比B级车。。缺点：动力方面还有待提升，与车身重量有冲突。外观：中规中矩的设计，没什么个性，但是也不难看，多看几眼还是觉得很顺眼，温馨居家的选择，与时尚个性没多大关系。然后需要吐槽的就是这车我刚买就换代，相比新款，外观有点老气，特别是前大灯的那个折角，不知道设计师是怎么想的。灯光偏暗，跑长途挺吃亏，自己改的带透镜的氙气大灯组，晚上跑高速看得可清楚了。。空间：在这个价位的车里，轩逸的空间绝对是名列前茅的，在前座舒适的同时也能保证后座的腿部空间，不过后座在完全坐直的情况下，头部空间略显不足，上下车时需要注意。尾箱也足够的大，一般家用，有足够的空间放东西。自驾游一般的东西都可以放到尾箱。。配置：这个价位很难评论性价比，如果按照经济舒适性来评论的话，它真的物超所值，因为后期费用确实低很多！！！！！但是如果按照同级别（紧凑型）其他…
crocosport	2017-08-24 发表	优点：后排乘坐舒适。缺点：操控性差 车体较轻 掉价太快了。外观：中规中矩，典型的家用车.13新款的还不错.。内饰：中央仪表盘一般，显示信息极少。仪表盘上方材质是塑料的，门扶手的材质为下塑料，上真皮。挡位附近的深棕色木材质还不错，不会给人很廉价的感觉.总体价位来说很不错了.。空间：空间很大很好，不愧是小天籁。170的身高坐在后排腿离前排座椅有两拳多一点的距离。后备箱也能装不少东西，可以放进我儿子的推车外加两个正常尺寸的行李箱。。配置：要看你的定位是什么了，作为菜车。相当不错 值得购买。。动力：2.0的动力在日常使用上足够了，加之有个运动模式可以降档瞬间提速。。操控：操控比较灵活，但是40+过弯有明显的侧倾。高速120有些飘，过大车时尤为明显.总体来说不错，毕竟定位就是家用买菜车，在市里跑不会有什么问题，而且开这车的岁数一般都不会很年轻了（中枪勿喷，谢谢）。油耗：：这么轻的车身我还开到10以…
harley2000	2017-08-23 发表	优点：空间大,省油 ,CVT动力充沛.。缺点：油耗！和网上车友、厂家宣传的相差甚远！。外观：车还是比较耐看的，比较圆润，符合东方人的审美。。内饰：木条比较上档次，也就仅此而已！没有行车电脑，眼镜盒太小，毫无作用。硬塑料使用面积太大，软性的充填物蒙皮上出现了好多小鼓包，有时看到比较恶心，这好像是通病，过保了厂家不管。不应该！。空间：前排空间很宽敞,后排纵向空间也很好,唯一的缺点可能就是横向空间稍微急了,两个人坐不影响,三个成年人坐就会互相印象,后排中间鼓起面积也很小很矮。配置：还不错，当时购买此车时考虑过奔腾B70、雪铁龙凯旋、7代雅阁、速腾、景程！现在回头看，选择是正确的！。动力：2.0的动力相当够用，满足日常家庭使用，跑长途跟车不累。。操控：开起来它就是一台车，没有什么操控性可言。首先，这车在“超速”行驶时不太稳定，给不了你足够信心。其次，刹车偏软，总感觉急刹车站不住，刹车衰减比较明显…
彤画	2017-08-23 发表	优点：使用成本低。缺点：车前头有点短，感觉质感总是缺少那么一点，再长一点比较好。。外观：各花入各眼，反正我觉得轩逸挺好看的，中规中矩吧。就是这个车简直就是街车，随便走几步就会看见一辆，这销量真不是盖的！本来想买那种香槟色的我爸说黑色沉稳，坚持让我们买黑色。。内饰：舒适版的内饰还是可以接受的，我是对真皮座椅不感冒，所以才选了低配。其它差不多百分之90的都是pvc塑料，只是希望日后打理方便一些。空间：买轩逸的人大部分是看中看空间，没话说的！刚刚的！比很多中级车都出色。后排坐过四个大人也坐得下！。动力：动力方面也不多加评论了，请看最不满意的一点，不过就这么多的钱，有这样很不错了。。操控：指向还算准确，整车平稳，没有多大的驾驶乐趣。减震偏硬，过减速带还有路况不好的时候会觉得好像听到减震弹簧的声音。过弯的时候倾斜也比较大。。油耗：通过2000公里的测算应该也就是7个左右吧，折合现在的油价大概是4毛…
瑞锅儿	2017-08-22 发表	优点：一是舒适性。座椅软，包裹性好，移动沙发绝非浪得虚名。后排宽敞，中等身材的人都可以翘二郎腿。空调效果好，这也使日系车的优点。静音也很不错，车门一圈都有密封条，由于cvt控制转速不高，很难听到发动机嘶吼的声音。二是经济型，节油绝对是强项，具体在下面油耗里说，一公里比法系，韩系、美系车能便宜3毛钱。保养便宜，ssss店基础保养280，即便升级半合成机油也仅仅420，而且机油用量小，三壶机油可以做4次保养。如果在外面购买原厂半合成机油机滤，只要180元，两工时费200多点搞定。三是车辆保有率大，发生事故或故障后配件好买，再就是保值率挺高。。缺点：一是底盘软，过坎缺乏信心。过减速板的感觉比408明显松散。二是40kmh速度时有顿挫。三是冬季有低温保护，虽然影响不大，但还是感觉不爽。三是蜡烛灯确实不行，我已经改了Q5双光透镜氙灯，强了很多。四是新车异味大，且持久。感觉开了2年了，里面都还有味道…
小鬼旺旺	2017-08-22 发表	优点：座椅真舒服，。缺点：车漆超薄，每次跑长途都会被砂石打掉车漆，行驶一万公里，前机盖和前杠已经伤痕累累。。外观：中规中距，选择了象白色外观米色内饰，漂亮，看起来大气了很多，但不易打理。。内饰：好像座椅不是真皮的 前两个月没用坐垫 主驾上下车那边的皮有点变形了。空间：同价位无敌般的存在，我175，前排调整好座位后，后排我再坐进去，还能翘二郎腿，空间非常舒适。。配置：很高。动力：动力1.6相对来说是差了点，不过对于不经常跑高速，不追求刺激的人来说也足够了。家庭平常够用了！。操控：操控是这车的最不满意的一点，指向不是很精准，方向盘偏小的原因吧，过弯打好多，再加上没有车身稳定系统，要小心驾驶。。油耗：比预期高一点点，看人家都跑6.7个，我的跑了7到8个市内，总之没过首保还是很满意啦。舒适：超级舒适，移动的大沙发，座椅的包裹性很好、很软，可以轻松过滤掉轻微的颠簸感，开上几个小时不觉得累。
邓总NO1	2017-08-22 发表	优点：空间大。缺点：车上的储物格太少，想放东西放不了，希望厂家在人性化点。那就更完美了。外观：大叔开的车。内饰：不错，没有多少异味，能接受。空间：空间好大~~后排坐着好舒服~~~。配置：性价比是很高的，做活动的时候买的，觉得这个价格还是比较适中的，果断订车！。动力：只能算及格。建议别开eco，省不了多少油。操控：真的很一般 转弯什么的 侧倾真的很明显 方向盘指向性一般吧。油耗：油耗低，猛加油的情况下现在的油耗是7，以前温柔的时候是6。舒适：乘坐还是不错的，2700的轴距后排就舒适多了，坐的人没有说挤的，最多一次4个大人，2个小孩，没有拥挤的感觉！
S2000RS	2017-08-22 发表	缺点：离合器的回程较长，放的太快容易抖动。跑告诉的时候稳定不是很好，可能车身较高、轮胎窄了的原因。外观：中规中矩的设计，没什么个性，但是也不难看，多看几眼还是觉得很顺眼，温馨居家的选择，与时尚个性没多大关系。然后需要吐槽的就是这车我刚买就换代，相比新款，外观有点老气，特别是前大灯的那个折角，不知道设计师是怎么想的。灯光偏暗，跑长途挺吃亏，自己改的带透镜的氙气大灯组，晚上跑高速看得可清楚了。。内饰：很精致，能碰到的地方都是软材料。。空间：空间不错，一开始不懂车。买车的时候是朗逸和它选1个，感觉轩逸头部空间更好点，就选了她。。配置：性价比，我觉得很不错了 这个价位让我重新选 我还会选这个车 不过我可能会选自动挡了 这个车性价比还是很不错的。动力：轩逸整体动力一般，提速超车不是特别强劲。但毕竟是家用紧凑型车，个人对动力要求并不高，够用即可。。操控：主打舒适家用，跟操控不怎么沾边吧。也不开快车。…
kobe_ding	2017-08-22 发表	优点：车外观很好看，而且很舒服。缺点：内饰浅色很容易脏，从外进车内容易鞋碰到后很难清洗。想过装金属门档，个人觉得俗气。。外观：各花入各眼，反正我觉得轩逸挺好看的，中规中矩吧。就是这个车简直就是街车，随便走几步就会看见一辆，这销量真不是盖的！本来想买那种香槟色的我爸说黑色沉稳，坚持让我们买黑色。。内饰：舒适版的内饰还是可以接受的，我是对真皮座椅不感冒，所以才选了低配。其它差不多百分之90的都是pvc塑料，只是希望日后打理方便一些。空间：空间在同级别的车里算是比较大的吧！前排完全调好后排座的空间仍然很大的比起以前的F3空间还是要大很多。。配置：买之前对比了卡罗拉，凌派，还有k3，最终还是选了轩逸，毕竟性价比比卡罗拉好，保有量比凌派好。以后维修起来方便，费用也低点。。动力：CVT可能谈不上什么驾驶速度感，但是对我来说足够了。操控：关于操控，我觉得我没资格说，我是个车盲，。不太懂操控。。油耗：油…
qikekai	2017-08-22 发表	优点：空间大、油耗低。缺点：配置无ESP车身稳定系统，遗憾，气囊少。车漆比较薄。一不小心就容易形成划痕，铁皮也薄，都是塑料壳。路边东西打在车上很响。希望能够改进，。外观：流线型，外观家里人都很喜欢，珍珠白呵呵，可比其他品牌的惨白色好看多了，据说是金属漆。内饰：可以。空间：空间在同级别里面名列前茅，比自己以前用的桑塔纳2000还大，特别是后排较宽裕，地板中间凸起也不高。平时家里4大1小5个人坐完全满足。。配置：换代了价格有点小贵 不过还是感谢销售孙哥 和兰天集团 至少这服务真是没得说必须给赞。动力：说句实话，快步入中年的大叔级别，不需要激励驾驶，动力足够了！。操控：一般。油耗：目前1700公里 百公里油耗8.3 预计首保的时候还能降，对于新车还属于所谓的磨合期就能百公里8个多油，真的很满足。舒适：驾驶人，不会觉得很有操控性，毕竟他走舒适路线的，乘坐人员都说很不错，真皮座椅，隔音效果真的不错…
yxa11	2017-08-21 发表	优点：空间够大，省油省心！。缺点：没有发动机防盗，行车落锁！。外观：比较中庸的外观，耐看型，对于这部车的定位非常恰当。车漆薄，铁皮也薄，不擦碰的话，算是很耐用，擦碰了就感觉太纸糊了，曾经被蹭了一下左前翼子板，整一块就飞出来了，而且下摆臂也弯曲变形了。另外一次事故是12年底，红绿灯路口，被后面一辆福特全顺追尾了，整个后厢就没了，后面没有防撞梁，只有3块吸能泡沫……。内饰：09款内饰温馨和谐，简约雅致。浅色的空间，胡桃木的饰条，沙发一样的座椅，自动空调，有着居家的感觉。。空间：前排不用说，后排空间真的很足够了，4人乘坐很舒服，腿部空间很好，坐姿也不错，比我之前的别克凯越要好。。配置：在今天看来，轩逸经典款的价格在大力度的优惠下，算是有合适的性价比了。。动力：动力方面启动时觉得还是很弱。但是约到40km/h时突然狠踩油门，加速超车带来的推背感还是很爽的。。操控：没开过其它车，无法做出比较性的评…
二手车出售	2017-08-20 发表	优点：油耗和舒适度。缺点：1.6顶配居然还没有导航，车身稳定也没。。选装也好啊。。还有前排车内灯太寒颤了。。就直接两个小灯泡很暗，cvt变速箱决定了你怎么轰油门都是慢慢加速。不过我本来就是个不激烈驾驶的人。轩逸主打的也不是运动是舒适我觉得足够了。外观：年轻灵动，线条动感，饱满的车头点缀两个够用的大灯，后悔没有买红漆，黑内，再加个下包围，动感。。内饰：太满意了，大量软质材料的应用，很厚道。。空间：对腿部空间还是很好的，感觉很舒适，但是横向空间比较一般，坐三个人刚好，四个人就很挤了。横向空间不如我上台车比亚迪F3R，F3R4个人坐进去也不会很挤。好在大部分时间坐车的人不多。后尾箱空间也挺大，可惜就是后排座椅不能放倒，影响空间扩展。。配置：还行。动力：1.6的CVT很平顺，平路没的说，应该还行，就是上坡你会感觉有点吃力…必定只是这么大的1.6。油耗：新车跑了800公里，四角五左右满意，。舒适：…
yslens	2017-08-20 发表	优点：车内室很大。缺点：没什么不满意的，非要说的话，那就是 没有esp! 还有就是，太熟悉这个车了，一点惊喜都没有。（之前在日产工作）。外观：还行，我喜欢的外形之一，挺丰满的，看起来挺带劲的。内饰：内饰也满意，味道小。我是11月5号订的车，车子是11月17号生产出来，现在基本没味道了。未放置任何除味品。很好！。空间：空间方面应该是同级别车里比较大的不，秒杀同级别其他车型，不管是前排空间，还是后排空间，都很大，在后排翘着腿也没事，后备箱也够大，家用的话足足的，完美！！！！。配置：主要优惠大，这个价格买不到第二辆这样的车。估计销量大也是这个原因，性价比很高！。动力：咱是好好先生，要动力，就得带T的。。操控：这款车适合慢性子或年纪稍大的人，平平稳稳驾驶。想要操控乐趣的人，不要选这款。。油耗：：非常满意，磨合期一般是7.2左右，没有开过ECO模式。。舒适：强！
孩子撒娇	2017-08-20 发表	优点：外观满意，白色另加两千。空间大。。缺点：车身漆真心的薄，石子稍微崩下就是个痕迹，伤不起。内饰：中控台及门侧面全软质，手感不错，么事就按一按。。真皮座椅，直接用。不用座椅套。。空间：空间很大，尤其是腿部空间。可以翘二郎腿。。配置：总体新轩逸的性价比挺高的，近期的优惠挺大，希望新轩逸以后走的更远。。动力：提速只能说是一般般，1.6没有劲，油门没有随叫随到的感觉，稍微慢半拍。操控：其实本人不懂 什么叫操控感。只是感觉。急躲闪的时候车子还是又点飘的。其他的还可以。油耗：油耗在朋友圈里是最低的2百圆钱能跑500 。。舒适：很好 因为有安静的内饰 但是轮胎与地面的声音很响影响内饰坐的人舒适度 轮拱位置没有做塑料挡泥板 这点不厚道
yc1111	2017-08-20 发表	缺点：铁皮薄。外观：新轩逸改款之后，外形迎合了年轻人的口味，较老款轩逸有不少两点，大灯、车尾、侧面线条。外观9分。。内饰：软、舒适，安静干净也爽。唯一装配缝隙有点，手套箱没阻尼感。。空间：同级车最强。配置：在同级别车里性价比还是不错的，关键是年底优惠也大！。动力：动力的话，用前面的话就是慢悠悠，1.6排量还是cvt，什么推背感想也别想了，不过话说回来了。家用车要毛的推背感？舒适是最大的需求。动力输出平缓，为什么用平缓不用平顺？大家这里自己脑补缓这个词的内在含义吧。尤其是冬天冷车启动后行车，感觉就像cvt是皮带传动，而且皮带在打滑一样，不过水温升一格就好多了。动力十分线性，没有爆发，作为家用车是很好的一个优点。eco的话，个人建议还是别开了，本来就有点肉，开了发现油耗没减下来反而更高了。不知道是为什么。。操控：新手，没看过什么别的车，没感觉。油耗：现在是8.1，开了600公里基本都是在开着…
Leo	2017-08-19 发表	优点：后排非常舒适。缺点：：有影响没雷达有雷达没影响这是哪个脑残想出来的啊！！！！！还有就是安全系数真低，前保险杠里满满的泡沫填充物啊！还有中控放个屏除了倒车基本没什么用，给个导航会死啊！。外观：中规中矩，典型的家用车.13新款的还不错.。内饰：中央仪表盘一般，显示信息极少。仪表盘上方材质是塑料的，门扶手的材质为下塑料，上真皮。挡位附近的深棕色木材质还不错，不会给人很廉价的感觉.总体价位来说很不错了.。空间：其他都可以。就是驾驶位头部空间不足。可能本人比较高（186cm）。配置：要看你的定位是什么了，作为菜车。相当不错 值得购买。。动力：油门踏板很软，轻轻一点车子就往前窜。再给油就不怎么给力了，但是中段加速还是很不错的，CVT的变速箱很安静，换挡没有顿挫感。动力家用完全足够，关键还有一个sport按键，按下这个键以后转速会变高，升档很快，加速比起之前也会好一点。。操控：：没什么太大感觉，…
czj7788	2017-08-19 发表	优点：舒适。缺点：方向盘路感不是很好，另外后悬挂不是独立悬挂，过颠簸路面时不是很好。。外观：时尚 线条也比较优美 和 老款对比就是 一个小伙和中老年的比较 最大的亮点是尾灯 采用了LED灯 配合灯的造型 屌爆了 近看 比较大体 但 距离远 看到就变成好小气了 如果车头能长10CM的话 感觉应该会不同 还有就是 车头的弧度太大了 侧面看感觉怪怪的。内饰：内饰不错，色彩，材质搭配协调，用料比较讲究，软性材料与真皮的使用面积比较大，给人档次感。。空间：超级舒适.。配置：在10年时候这个价位购买还算可以，如果现在这个价位的车子选择还是很多的。不过有这个空间和油耗，还算不错的啦，不过车还是薄了点和轻了点，总体还算可以的。。动力：：2.0+CVT的动力组合配1.28吨的车身，驾驶时很轻松，只要稍微多给点油就有了推背感。无论是正常的行驶还是超车，能给你很强的信心！。操控：可能是由于车胎窄、车身高、离地…
missubimamn	2017-08-19 发表	优点：无级别变速箱很平顺,而且综合油耗不高,很省心。缺点：内饰有点老气。外观：圆润饱满，设计前卫！。内饰：门，方向盘等真皮包裹，还加入桃木装饰，看着挺高档。中控分布明了，不过硬塑材质大打折扣！。空间：空间表现真的很不错，我178的个儿，坐在前排调到舒适位置后，头部一拳多，然后再坐到后排座位时，腿部空间将近两拳，头部也有一拳多。而且储物空间也不错，手套箱很大，扶手箱也有两层，下面那层深度很不错，并且前排扶手箱前还有一个储物槽，还可以放两瓶水。只是车门的储物盒不是很理想，只能放一些小物件。。配置：在07年当时这个价位的车，它该有的配置它有，别车没有的它也有。而且燃油经济性也不错，配置丰富，性价比高。。动力：我的车是2.0自动档的，100KM/H以下，超车并线加速游刃有余，再高点中后段就不行了，不过我觉得足足够用了，加速平稳有劲，喜欢CVT！！。操控：方向盘是电子助力，所以很轻，女性驾驶员也可…
renxiaot	2017-08-19 发表	优点：油耗很低，经济型车。缺点：手排挡挂档时声音比较大，嘎达嘎达的声音真心讨厌，感觉还没有本地出租车（现代伊兰特）的声音小。车尾设计有点保守（感觉屁股小）。原厂没有倒车可视。。外观：外观很漂亮，流线型很不错，车漆的颜色很漂亮。。内饰：上灰下米的内饰中规中据，总体设计有很中性，没有特别前卫的设计，但是很大气、很耐看。泡筒式自发光仪表盘给中控台注入一丝时尚年轻的活力，点缀的非常好。手动档没有中央扶手箱非常遗憾，在跑长途时，手臂没有办法得到充分的支撑，后装的中央扶手箱又往往影响手刹的使用，并且和车辆的内饰也不能完全的融合。。空间：腿部空间还是很好的，毕竟轴距2700mm了。配置：这点上点到为止，因为本人是买的二手车，6万多能买到一台车况好的轩逸真是千值万值。。动力：对我来说有足够了，甚至在市区都有点过剩了，以前都开的什么小货车、皮卡、面包，在市区感觉加一点油“噌”的速度就上去了，真怕超速。高速…
维威	2017-08-18 发表	优点：空间大，舒适度高。缺点：我购买的是1.6自动低配，如果要让我说有那点地方不满意的话，其实也有的，论坛很多人说起步太肉，我只是想说想起步猛为啥不买1.8呢，要是觉得肉猛踩油门还有推背感呢。日产的车灯与车漆是不敢恭维的，假的LED泪眼，卤素的灯，完全不敢开夜车，车漆就更加不用说，就在行车过程中，就30.40码这样子，小碎石足以另车漆见底。外观：怎么看都觉得还是... 浏览： 3749次支持：1人。内饰：内饰方面轩逸是比较简洁舒适，是我喜欢的感觉，但是洗衣机按钮确实有点影响，如果可以的话，洗衣机按钮真的要好好改变一下了。。空间：后备箱比较大够用。动力：动力方面也不多加评论了，请看最不满意的一点，不过就这么多的钱，有这样很不错了。。操控：方向盘比较轻，好操控。。油耗：油耗目前16000公里，油耗7.1，我每一次加油都会记录一下，到目前为止大概是四毛多一公里。16000公里大概三分之二是市区…
深藏Blue	2017-08-18 发表	优点：省油绝对是。缺点：动力还是不够强劲，这一款轩逸的最高配置价格还是有些略高。。空间：空间宽敞，我们一家五口人外出就够了。。动力：接近12秒的提速并不出色，但也不是非常的逊色。前段加速还是挺有力的，尤其低档高转，超车绝对无压力。但是有一个大前提，就是时速一旦超过70公里不论是几档多大的油门，就毫无动力性可言了。超车不是问题，问题在于高速超车。日系的通病就是衰减严重，而且来得特别快。我想动力或许对于这辆车来讲并不是卖点。并且这样一部家用省油大空间的车，再去要求强劲的动力就显得车主太不厚道了！！！！！。操控：该车主打的是舒适，操控表现一般。。油耗：油耗表现自然是最最满意的一点了，从买车到现在油耗从没高过7个油！！！！！这是一台1.6L自然吸气发动机啊！！！！！不论你是大油门，还是轻柔的缓缓给油它都保持着非常优异的油耗表现（因为就算是你油门到底这台发动机的设定依然是缓缓的上升转速，只是比轻踩…
xblailj	2017-08-18 发表	优点：空间大，操控性还行，隔音好，发动机怠速时噪音小。缺点：感觉高速不怎么放心。。外观：外观仁者见仁智者见智的问题，比较满意。内饰：做工还是比较精细的。空间：决对满意。配置：配置齐全，降3万裸车，性价比非常高，加上1.6的购置税减半，真心爽呀。动力：市区够用 cvt的变速箱急加速声音听着就心碎。操控：还好，中规中矩。。油耗：省！！！。舒适：当初买轩逸，舒适性也是影响我决定的很大因素，最满意的就是舒适性，空间很大，座椅很软，很厚实，坐着相当舒服，家人同事都赞不绝口，后排还有出风口，如果出去郊游的话买个后排气垫床（不要想歪哦），绝对享受！
古宁	2017-08-18 发表	优点：空间够宽敞，座椅舒适，白色尽显高大上。。缺点：车窗按键只有主驾一个按键亮灯，晚上很不方便，解锁键也没有灯，晚上摸黑很是不爽！大灯一般般，不是很亮。内饰：手能碰到的地方都是软材料，不像某些神车，，，。空间：家庭够用。配置：整体看来值了，不亚于B级车的享受。动力：短板吧，这个算是，原先试驾过朗行，提速真棒，但是轩逸来说提速还可以，随叫随到，主要是以前开的凯越的原因吧，S挡很爽，但是不敢常用，毕竟磨合期么，适合性子不急的人开。操控：转向一般般，不是很理想，非独立的悬挂这样的效果还是不错了，毕竟价格在这里，比较满意。油耗：低//很满意
ls326616729	2017-08-18 发表	优点：空间大，省油，有后排出风口，一键启动，自动空调，车身耐看，座椅舒服，还有倒车雷达，综合表现满意，。缺点：没有侧气帘、透镜、大灯不够亮。外观：过于居家范，缺少年青气息，偏向于成熟稳重类型的，。内饰：同价位算不错的。空间：空间宽大，后排坐的很舒服。。配置：这价位能买到，性价比非常高。动力：动力只能说是够用，家庭用车绝对没问题了。没买之前我也很担心动力问题，网上的人都说动力差，买了之后感觉担心是多余的，感觉这动力可以接受了。。操控：操控指向模糊 过坑洼路抖的厉害。油耗：目前在磨合期，油表显示7.1，不知道准不准。舒适：市内真心舒服，空间大，驾驶位电动坐椅，后排坐着也很舒服。
金超亚丽汽车装饰	2017-08-18 发表	优点：有车还是方便些！。缺点：音响不怎么样，A住挡视线。外观：一般。内饰：用料很厚实。空间：空间足够满足我 尤其是后排空间。配置：最在乎这一点，不管是从质量，品牌均可匹敌对手，价格实惠才是硬道理。市场保有量大，后期保养方便实惠，10-16万价位的明智选择。。动力：一般，家用代步够用。操控：转向很好，路感清晰，悬挂还不错。油耗：可以，高速能到6，市区8.。舒适：应该是同级别车中数一数二的吧，座椅真的不错，软软的，像坐在家里的沙发上，软软的，很舒服，悬挂柔软，座椅舒适，2700mm的轴距，1700的宽度，乘车就感觉在家里一样，很舒服，十分惬意，轩这这车，主打就是舒适，这点不是盖的，做过的都知道！！！
汽车销售2	2017-08-18 发表	优点：空间大，空间大，空间大省油，乡道油耗显示6.1左右，自己没细算，感觉实际跟电脑相差不大。缺点：提速慢，。外观：一般般，毕竟出来了好几年跟不上时代也正常。内饰：真皮座椅，中控台各种软塑料，少了些廉价的感觉，还算不错啊！。空间：不错的相当好。配置：高。动力：对于新手来说，感受不到所谓的动力不够。。操控：操控不是轩逸的强项。但是自己也没开过太多车，其它车的操控也没有领教过。我开车求一个稳，转弯前都会松油门或轻点下刹车，出弯再给油，过弯有些侧倾。总的来说还可以。。油耗：没上过高速，一直在市内走走停停，油耗一直下不去。但每月油钱也就二三百。为什么别人的油耗那么低？。舒适：轩逸外号小天籁，天籁号称移动的沙发，舒适性没的说。
我很想有辆车	2017-08-18 发表	优点：空间真的不错，相当大。缺点：车漆非常薄，铁皮也薄，最不爽的是这个车居然没有车身稳定系统 这令人费解。车灯不是很亮。外观：外观非常满意。内饰：搪塑工艺，接缝都很齐，更没有异响，比较整。。空间：最满意的就是空间，本人身高185cm、体重95kg，一般车的空间还真是不够用，轩逸不错，驾驶位空间足够用，高度也不错，后排空间更是没得说。。配置：性价比非常高。动力：开了ECO踩油门 提速一般 关掉ECO油门反应比较灵敏。操控：转向精准指哪走哪，悬架偏硬，过减速带不舒服。。油耗：油耗还是比较 满意的，目前还在磨合期内，高速走了100多公里，整体油耗在6.4-7.2之间，从不开eco能有这样的表现还算是不错的了，跟老表的纳智捷S5相比，油耗几乎差一半了~
zhongjinqm	2017-08-18 发表	优点：公认的空间大，座椅舒服。缺点：1、底盘：主要是过坑或砂石路面，底盘的散让人感觉要疯掉，油门踏板就一免费按摩器；2、动力：1.6日常代步够用，偶尔来个急加速，只能干瞪眼，陡坡无力；3、转向：方向盘的虚位太大，基本无操控可言；4:、论坛规格：都使用16村钢圈了，还用195的胎宽，有点小家子气，你看朗动1.6都使用215/R17了，轩逸好歹也用个205/R16的嘛；。外观：一般吧，有老婆孩子的家庭挺适合的，看着顺眼，就是有点小老气（呵呵，不喜勿喷！）。内饰：有档次，比我以前开的车好多了。。空间：大。配置：毕竟才10万出头的车，双区自动恒温空调，无钥匙进入、启动，主驾驶室电动调节，日间行车灯，后排出风口，这些已经很不错了。动力：红绿灯起步慢 正常市区行驶足够 高速在安全车速也是毫无问题。操控：这车谈不上操控吧，只有老老实实开了。。。。油耗：油耗方面很满意，日本车那是出了名的省油，那是不用多…
281041998	2017-08-16 发表	优点：2.0的发动机就算满载超车也很从容，CVT变速箱动力传送不如普通的五速六速。缺点：车身较窄。外观：09款中期改款，个人认为是失败的。钛空金就是个不耐看的颜色，唉，失策！（09款里个人认为银色最耐看）。内饰：内饰以浅色为主，而且走的是家具风格，个人感觉不像新福克斯那样（坐进去给人一种非常压抑的感觉），新轩给人的感觉是舒张，轻松的感觉，噢，对，用一句话来说就是：坐进轩逸，你就感觉进了你自己家里的卧室，舒坦，安心。。空间：长度够长，后排空间不错，横向空间有点窄。。配置：原来买的时候价格在年底，一分钱没优惠，送了一些装潢，如贴膜、脚垫等。但当时这车价格挺的很，上全国只有5000的最高优惠，我看了后觉得差距不大，就下手买了，害我等了1个月才到货。。动力：我偶尔开车也很猛，不过以前开的是1.3的车型，没开多大排量的车所以2.0的动力车身才1.28T对我来说刚刚好！。操控：底盘行车很舒适，但是过…
rouin	2017-08-16 发表	优点：空间大、省油、安静、内饰好多软材料和木纹材质、舒服、温馨、日产的质量应该可以。缺点：1:动力不行，说是1.6的车，估计和cvt变速箱有关系，还有就是变速箱的低温保护，这点真不好，着急的时候，跑步起来。2:就是头部空间，主驾驶座位可以调低，副驾驶就不行了，1.75的个子会顶到顶子，除非就是把座位向后移动，座的人躺着就可以了3:地上有点小石子，或者下雨天，带起来的，打在地盘上，声音很明显，很掉档次。4:音响很差5:后排出风口风量太小。外观：还可以，不仗义，略显稳重，老婆说过了哪里都说得过去就是有点胖。内饰：一键启动和真皮,中控和车门边是塑料的,要是桃木的就更好,但是看上去非常漂亮。空间：除了头部空间较小，其他非常好，本人185CM。配置：比起配置还是相当不错的！。动力：动力一般般，特别是起步的时候，要舍得踩油门，否则就慢慢蠕动吧，后程加速还可以，至少我觉得还可以，实在觉得弱，还有运动模…
我在飞翔	2017-08-16 发表	优点：空间大，空间大，空间大省油，乡道油耗显示6.1左右，自己没细算，感觉实际跟电脑相差不大。缺点：拐弯过程中车身倾斜比较严重，得提前减速过弯，比较遗憾没有配置esp和只有两个安全气囊，给人的感觉总是那么不太安全，这也是很多人不选择购买日系车的原因吧！另外一点就是车速度起来以后加油提速比较慢，总感觉速度慢慢悠悠才起来，想超车什么的总感觉不是干脆利落，想想也就1.6的排量和126马力也就可以理解了。。外观：屁股有点难看，车头的话就像小天籁，很多人看到都会问是不是要20多万才能到手，哈哈。B格很高。。空间：后排的空间很大，比一些B级的后排都大，坐在后排都可以翘二郎腿了。后备箱的空间有很大，当时就是冲着这空间去的。。配置：高高高。动力：有需要提升的地方,提速较慢.。操控：操控不是轩逸的强项。但是自己也没开过太多车，其它车的操控也没有领教过。我开车求一个稳，转弯前都会松油门或轻点下刹车，出弯再给…
啊點	2017-08-16 发表	优点：空间，内饰舒适，省油。缺点：日间行车灯是忽悠人的，其实那是示宽灯，而且很暗，。外观：现在看外观很漂亮。这玩意就像衣服一样，时代在变化。这个层次很好。。内饰：简约而不简单，可以看出轩逸在内饰方面很有考究，用料精细。空间：后排挺大，比我弟弟卡罗拉大多了，后排距离估计要多20公分。配置：还好吧。动力：比较小，。操控：悬挂比较舒适，指向性一般般。。油耗：一般。7.3左右。舒适：座椅超级软，整个人是陷进去的感觉。包裹性非常的好。看个人喜好吧，有人喜欢比较硬一点的，有人比较喜欢软一点的。我一个亲戚就喜欢硬一点的座椅， 另一个亲戚的是雷凌，相对没那么硬。
星语123	2017-08-16 发表	优点：后排空间很好，座椅很舒服，发动机很静音。缺点：起步肉 大灯就是个蜡烛灯 没有车身稳定系统 车内音响系统非常失望就是一台普通收音机的效果。外观：时尚，大气。内饰：内饰很多软性材料，比桑塔纳之类的强，但比不了bba。车门略薄。日系车都这样。没什么好说的。。空间：驾驶空间！即后排乘坐空间绝对秒杀同级别。配置：减价幅度大，所以性价比较高。。动力：适合我们新手，开上一两年绝对想换发动机。。。。。。操控：方向盘依然很轻便操控，比大众丰田同等级的方向盘要好。。油耗：真不错！！省油！。舒适：操控舒适性以及车内座椅舒适性都不错，开的还是比较顺手，坐的也舒服。自动空调以及后排出风口都很方便、实用。
hililed	2017-08-16 发表	优点：油耗少，方向轻，空间大，音响还不错。。缺点：嗯，，配置上居然没有ESP, ,太遗憾了。再有就是能把16款轩逸的一些安全配置加进来，肯定是同级别车中之王了！。内饰：用料还行。空间：空间在同级别中来讲很大，座椅也很舒适。配置：性价比也是买车的主要原因，比相同级别的新英朗便宜了将近一万，所以最终还是选择了它。。动力：1.6尊享，启动感觉有点肉，开ECO后油门响应慢半秒，不过进入60码往上提速比较平稳，运动档转速高的吓人，不敢玩；。油耗：没上过高速，一直在市内走走停停，油耗一直下不去。但每月油钱也就二三百。为什么别人的油耗那么低？。舒适：座椅太舒服了，真皮的质量也很好。主要是腿部空间大啊。
爱吃江边鱼	2017-08-16 发表	优点：空间大和中型车有的一比。缺点：动力稍有不足，起步最好给点油。外观：入咱眼就行，每人的感受不一样，就跟选老婆挑老公一般，这叫萝卜白菜各有所爱。。内饰：内饰不落伍，我选的米色。空间：非常满意，空间不说同级别最大，但是绝对也是可以排进前几了，这也是轩逸一个很大的卖点，毕竟大家买车要考虑到时候要乘坐一家人，所以空间大显得不压抑。。配置：这价位的合资车有这配置和空间性价比还是比较满意的。。动力：提速有点肉，不过还算过得去。。操控：操控感觉还好，方向盘指向也比较准确，就是悬挂有点软，刹车和转弯时感觉车晃动比较大，容易晕车的人坐车会感觉比较晕。。油耗：6个油，市区里也一样，高速5.3个油。舒适：可以，感觉悬挂不够稳，前支笔有响动
行者2无疆	2017-08-16 发表	优点：电动座椅。缺点：起步比较肉。外观：2014款的外观前脸还是显的比较大气的 机盖流线从侧看有些夸张 只是尾部显得有些不协调给人感觉有些高有些翘 整车缝隙不大很均匀 漆面光亮 漆面但有些薄禁不起一点刮蹭。内饰：个人觉得仿桃木内饰给车子上了个档次，黑色车也配米色内饰很喜欢。。空间：空间表现很好，就是觉得后备箱空间差了点，后座前座都已经很不错了，同级别里，排名靠前了。配置：如果同合资车相比，性价比还是可以的，这样的价格还有后排出风口、多功能方向盘、主驾座椅电动调节和自动空调。不错。动力：一般，提速较肉，上下班还可以。。操控：转向虚位有点大，过个石子路那个声音啊真大。舒适：座椅舒适，驾驶座是全自动调节，只是一个座椅能自动调节，太假太假，为何不做都是全自动的？隔音刚还好，装低音炮的话估计要炸
helenyu	2017-08-16 发表	优点：性价比高，相比其他车型，肯定买不到这么多功能，有一键启动，电动车窗，真皮座椅，后排空调出风口，日间行车灯等；省油，刚提车跑了200多公里，油耗6.8，算起来5毛不到，过了磨合期估计油耗更低；空间大，舒适性好，适合家用！。缺点：车子唯一的遗憾就是没有导航。外观：还算满意，就是没有日行灯。示宽灯太浪费了应该直接改成日行灯的。内饰：做工不错，软性材质手感很好，档次感不错。。空间：绝对的大，堪比B级车，甚至超越很多在售的主流B级车比如雪佛兰的迈锐宝，后备箱也是大的有点过了。。动力：说句实话，快步入中年的大叔级别，不需要激励驾驶，动力足够了！。操控：路感清晰，悬挂软了点，过个坎太颠了。油耗：大大超出预期，按当地油价每公里不超0.4元（高速居多）。。舒适：舒适度很好，刚开始静音也不错，就是后来出异响了，每次听到不爽。
wyc23857	2017-08-16 发表	优点：家用车的典范。缺点：皮太薄,另外，传闻烧机油的问题，不过我相信也是有这个可能的，也没有什么托黑。。外观：很满意，外观接缝紧密，做工出众。内饰：内饰是居家风格的，选择的黑色内饰，比较耐脏，但是显得不是那么温馨，中控换了导航，原来的机头是在是有点难看，换了大屏颜值立马提升，总的来说不是很激进的风格，居家适用，后排的出风口特别大赞，客户坐了新车以后说后排暖风很给力，温暖的很快。。空间：后排空间和储物箱都非常的大。配置：优惠幅度还是挺大的。动力：作为家用车动力肯定够用。eco省油模式，正常模式，还有疯狗加速模式。可以根据自己需要切换。又不是拿来飙车用，要那么快干嘛？。操控：板车悬挂太硬了！走烂路！过减速带！那是是一个难受！转弯倾斜比较严重！没有把握感！。油耗：和预期相符。舒适：很棒，隔音做的不错，关车门的声音很闷实，堪比豪华牌子的车，工最喜欢的
cnmcnm158158	2017-08-16 发表	优点：舒适的座椅，同级别精美的内饰和年轻动感的外观；发动机怠速安静。。缺点：跑高速动力有点弱！。外观：霸气。看起来很大。。内饰：米色内饰，还可以。。空间：空间很大，后排能蹲下一个人，座椅宽大舒适，就是后排座椅不能卧倒有点遗憾，要能卧倒就完美了。配置：不错，算是高的了。动力：不到三个月，市区基本全用eco，完全够用。长途过80超车有点费劲，还没试过s档。对动力没什么过大要求，基本够用。。操控：1.6排量动力配CVT变速箱就不讲什么操控性，只能讲好开易上手，考虑到以后此车不单自己用，还要为老大考虑一下（PS：看官们你们也不想一天到晚都当免费司机），所以还是考虑好开易上手为主啊！。油耗：平均时速22公里/小时，沈阳市内油耗8.9/百公里（实测，电脑显示8.3），实测纯高速油耗，5.6/百公里。。舒适：底盘调校得比较软，舒适度还是很不错的。而且还有后排出风口！
maodandan	2017-08-16 发表	优点：价格，性价比都好！空间大。省油。。缺点：全系没有车身稳定系统，车漆薄就不必再说了日系特征。外观：外观很大气，前灯很好看，就是日间行车灯是要手动的，每次晚上的时候还要手动调节，不知道是不是我操作问题，我也没自己看说明书，各位车主们不知道是不是和我一样！。内饰：米色看起来温馨，但是容易脏。空间：豪华的后排空间和后备箱空间，倍儿爽。。配置：总体来说第一辆车我已经很满意了，日产毕竟有150年的历史了，技术肯定是要好于韩国……还好！还好！。动力：1.6加强CVT变速箱，主打舒适，动力不强。。操控：电子方向助力，方向稍重，但是方向感会好点！。油耗：哎，没办法。每天上下班单程6公里不到，12个红绿灯。停车进车位每次都要耽误4到5分钟，所以现在油耗真是高啊。下午湖边溜了一圈，15公里不到，也只是把平均油耗从10.4开到10.2.目前跑了508公里，希望未来油耗更低！！
覃大少	2017-08-16 发表	优点：空间 车的内部空间非常大，后排能够舒服坐下三个人。我185CM的个头，调整至最佳坐姿，头部据车顶空间约一圈，驾驶室后排坐人也不显得拥挤。。缺点：车皮薄随便什么都会划一条，保养间隔太短了不经济。外观：是我喜欢的类型，简单沉稳低调有内涵。。内饰：非常好，大量的软性材料很高档的感觉，比起同价位的其它车型要出众很多。空间：空间绝对满意，车主算是大块头了，并没有感到局促。。动力：我选择的是1.6，对于动力还说我觉得够用了，在北京市里开你还想飙到多少，高速都跑不快。关于很多人说这款车比较肉，但是我觉得还好，提速也挺快的。。操控：指哪儿打哪儿说不上，完全能实现我的意图，方向不虚，地盘有待加强。油耗：油耗没有想像中省油，毕竟只有1.6的排量，长期市区但是不怎么堵车的情况油耗还是7点多，不太满意，现在很多中级车都能跑到这个油耗了。我都是温柔驾驶，没出磨合期也不敢深踩油门什么的。s挡从来没有使用过啊！…
滇云飞狐	2017-08-16 发表	优点：不愧是移动沙发，坐着挺舒适的，lp说比她家的锐志要舒适，不过超车的时候就不乐意了。再有就是省油，跟我同时候买车的朋友的福克斯相比确实省油，平均下来大概就五毛钱一公里。。缺点：居然烧机油是真事，原来以为概率很低，跑了3200KM，机油已少了2/5，油门踏板共振，油门有时候低速时不线性。内饰：细部做功有待加强,可圈可点。空间：坐在后排，杠杠的。坐4个人都完全没问题，家用的话很霸道。。配置：完美。动力：动力怎么说呢，每个人对动力的要求不同，本人驾驶风格比较稳，感觉轩逸1.6cvt的动力基本够用，动力比同事速腾1.6自动挡的强，加速也不算慢，就是高速上超车有点吃力。。操控：比较舒适，方向轻盈，指向准确，电子助力很给力，就是转弯感觉车身漂浮度很大。车身不是很稳定，高速上开着不是很有信心，总感觉轻飘飘的。。油耗：提车时26 现在行驶114 高速下来就降到7。舒适：非常舒服 前后排座椅柔软度非常…
fishwave2	2017-08-16 发表	优点：外观，空间，舒适度。缺点：要说最不满意的就是邮箱52升，加满一次跑不了一千公里，只能跑800公里。外观：满意。内饰：内饰用料扎实，该软的地方软，我的是米白内饰，可能黑色更高端大气上档次吧！只是方向盘手感觉得还差一点点。做工也很精细。问题来了，发现座椅是从外面包裹上一层皮，这个让我有点纠结了。。空间：空间较大，可与B级车相媲美。轴距2700，腿部空间较宽敞。但头部空间一般。。配置：性价比还算高了，配置方向比豪华版多了日间行车灯、一键启动、后排出风口、自动空调等，但是日间行车灯令我最不满意，因为它好像是示宽灯，要手动开启的，而且亮度很暗，感觉此灯应该不叫日间行车灯。。动力：1.6日常够用，平常在市区跑一点问题都没有，郊区速度开起来，也没有影响，还有eco节能，我都是一直开着eco节能再跑，超速用s档还好用，发动机转速直接拉到3000-4000转，总体动力够用，毕竟是自然吸气。操控：还可…
吉火	2017-08-16 发表	优点：这款车最好的一点就是空间大、省油。缺点：行车偶尔有异响，车门明明关好提示末关，没察到原因，自己又正常了。还有就是起步加油或提速加油有共震响声。这是跑了724km后出现的异常。。外观：中规中矩属于耐看型。内饰：如果厂家直接是触屏中控就好了！东风公司也不差这几个钱！给老百姓点福利吧！省得被抓起来时你老人家也捞不到~！格外话！呵呵。空间：空间大，2700的轴距并不是浪得虚名，后面坐三个成年壮汉完成没压力，后排凳虽然不能扳平，但后备箱空间绝对能满足一家人出外自驾游使用。配置：挺居家的车。。动力：一般啦，喜欢速度与激情的少年还是别选这个了，虽然我也是90后，但是我结婚有宝宝了。。操控：操控很好，我很喜欢。一开始同事一老司机，开我的轩逸说方向盘轻，提醒我上高速的话抓得紧点。我一开始新手上路就单手抓方向盘，但是会抓得很紧，把手腕累的酸。后来启动车不用手扶方向盘，让车自己走，方向盘很稳，不会自己乱…
donfor	2017-08-15 发表	优点：空间，当时2700的轴距在紧凑级中已经领先（印象中只有标致408比它长）。2.0的动力作为家用够过头。。缺点：4S店原装的导航太坑爹了，就是加的一个导航模块，没法直接升级地图，还得把DVD拆下来，比较麻烦。。外观：流线型很好，钛空金颜色很大气，前大灯上吐出的像眼睛的小灯很个性。内饰：内饰给我一种家的感觉，总体感觉还不错，中控布局良好，功能按键一目了然，桃木装饰是我最喜欢的，真皮的覆盖率也是同级别中比较厚道的了。。空间：空间相当大，特别是后排空间，虽说是一款紧凑型车，但是从空间看来，很像中级车的感觉，跑长途，坐在后排的人，感觉很舒适，腿部空间也很大，让后排乘坐的人不会感觉很拥挤。动力：提速很快，2.0的动力很平顺，跑高速超车很快连贯，加上超速模式设计，提速超车真是没的说。操控：这个只能说比较一般了，急弯的时候的侧倾让我以为车都要翻了，高速风大的时候也很不控制，方向盘有点不听使唤。油耗…
xiaoxingyh我的中国心	2017-08-15 发表	优点：都非常平均。。缺点：后屁股太高，感觉车窄了。车体在宽5里面就不错了。。外观：中规中矩，典型的家用车.13新款的还不错.。内饰：中央仪表盘一般，显示信息极少。仪表盘上方材质是塑料的，门扶手的材质为下塑料，上真皮。挡位附近的深棕色木材质还不错，不会给人很廉价的感觉.总体价位来说很不错了.。空间：轴距长，前排空间不算大，退步比较紧一点，头部空间不算太高。后排退步空间很宽，在前排座椅比较靠前的情况后排乘客甚至可以跷二郎腿，头部空间还是很好的。但是后排如果坐3个人的话还是有点拥挤的。。配置：要看你的定位是什么了，作为菜车。相当不错 值得购买。。动力：：这车就没什么可比性，CVT的变速箱+自吸2.0+电喷，纯粹家用型吧，不过还带了个S档，偶尔用用还行。。操控：操控咱就不谈了，指向模糊，高速过弯没信心。时速80以上过弯有点心惊肉跳。。油耗：9.7个，嘶 勉强接受，毕竟交得起停车费也就跑的起油.。…
陕西乐风团购	2017-08-15 发表	优点：空间大，比较舒适，配置可以。缺点：最不满意的就是车身比较窄 特别是从后面看一点都不大气 属于又窄又高的类型。外观：车还是比较耐看的，比较圆润，符合东方人的审美。。内饰：木条比较上档次，也就仅此而已！没有行车电脑，眼镜盒太小，毫无作用。硬塑料使用面积太大，软性的充填物蒙皮上出现了好多小鼓包，有时看到比较恶心，这好像是通病，过保了厂家不管。不应该！。空间：虽然车的宽度小 但是内部空间可以 后排乘坐舒服。配置：还不错，当时购买此车时考虑过奔腾B70、雪铁龙凯旋、7代雅阁、速腾、景程！现在回头看，选择是正确的！。动力：1.26T的车重，2.0的动力，夏天开空调也不会觉得吃力，启步抢跑、加油超车都能游刃有余。。操控：开起来它就是一台车，没有什么操控性可言。首先，这车在“超速”行驶时不太稳定，给不了你足够信心。其次，刹车偏软，总感觉急刹车站不住，刹车衰减比较明显。第三，该车转弯半径大，揉方向盘…
啟航国际	2017-08-15 发表	优点：外形没计不错，适合中年人用车，中庸平实，长途驾驶舒适，低油耗。。缺点：最不满意的一点当数动力方面了，估计这个是和车子的变速箱有关，CVT无极变速可能加速方面就是比较缓慢的。等红绿灯时候和别人的车子并排同时起步，只能望着别人的车子尘而去。要是1.8的话估计会好一些。。外观：怎么看都觉得还是... 浏览： 3749次支持：1人。内饰：本人选了低配就是喜欢里面的绒布内饰，虽然夏天很容易脏，但是想到冬天那个皮的内饰一坐上去冰冷，还有门边的扶手就想还是算了。空间：乘坐空间大，后备箱也较大，比较满意。。动力：CVT起步稍肉，但是要舍得给油还是很给力也可以踩出些许推背感的，我是个急性子有时经常2-3000转拉起，发动机轰鸣动力来的也快，本来是个买菜车可是哥确实当赛车开。。操控：转向过弯道有点偏，上高速开有点累，。油耗：油耗目前16000公里，油耗7.1，我每一次加油都会记录一下，到目前为止大概是…
lightdark	2017-08-14 发表	优点：内饰比较家居，整车空间非常满意，特别是后排空间翘起二郎腿都没问题。。缺点：1.6的排量坐满5个成人还是比较吃力。。外观：外观很喜欢不然也不会买这款车，尤其是前脸和后部弧线。。内饰：内饰有点勉强，缺少那种金属感觉。家具感比较重。但是蛮简洁大方的，年纪大的人会喜欢。。空间：轩逸这款车主打应该就是空间了，2700MM的轴距，本人181CM的身高坐其他同价位的车里感觉很压抑，但是往轩逸里一座就喜欢上了，而且我调整好前面距离后排的人还是有很大空间，可以翘起二郎腿很舒服，而且真皮座椅比家里的皮沙发舒服多了，这样走高速也不是很累和不舒服。。配置：性价比相对同级别同价位的性价比非常高，一句话油耗低，舒适性高。。动力：1.6的动力只能满足家庭代步，除了说够用飚车是别想了。但是只要你愿意踩油门1.6还有个超车按键。在档把上有个O/D按下以后会自动降挡满足你的超车需要。。操控：相对德系车来说方向盘确实轻…
火之羽翼	2017-08-12 发表	优点：基本都满意。。缺点：钢轮毂，马上改装了铝合金轮毂。布衣座套，马上换了真皮座椅。。外观：中年人的样子哈哈比较稳重的样子。内饰：虽然没有扶手箱，内适只能说沉稳实用，成熟人士开的，你想怎么样？？异味异响：新车异味超大，开了半个钟，晕了我半天。最后买了四个炭包，打开窗户日晒夜吹才好了。空间：空间那叫一个大，同级别车型几乎无对手，无论是乘坐空间还是后备箱空间都是没得说，家用代步足够了，当然了如果你不抵制日货的话，哈哈??，还是可以考虑的，。配置：性价比是相当的高，这点毋庸置疑，大空间，低油耗，看起来有点面子，除了是鬼子车 优点还是蛮多的。。动力：够用了！舍得给油还是很强的！。操控：可能由于车身较长，车宽较小，也因此影响到轴距，在拐弯时，人都是跟着车偏的，有点转不过来的感觉，听说加个法兰垫可以得到改善。而且轮子相对于车身较小较窄，也有一定因素，以后会考虑更改为16寸的轮毂。需要强调的是，轮子窄…
亚克鲁鲁	2017-08-12 发表	优点：操控好。缺点：电子助力转向 对地面的回馈不是很满意，转向不精准。外观：：外观，仁者见仁智者见智，个人觉得09款轩逸的外观很饱满，有种厚实的感觉，头灯的设计很好，两个小翘角，让很多新手很容易掌握车头位置。。内饰：内饰以浅色为主，而且走的是家具风格，个人感觉不像新福克斯那样（坐进去给人一种非常压抑的感觉），新轩给人的感觉是舒张，轻松的感觉，噢，对，用一句话来说就是：坐进轩逸，你就感觉进了你自己家里的卧室，舒坦，安心。。空间：一流的空间。配置：在10年时候这个价位购买还算可以，如果现在这个价位的车子选择还是很多的。不过有这个空间和油耗，还算不错的啦，不过车还是薄了点和轻了点，总体还算可以的。。动力：2.0的可以，一人的情况下提升速度很快，满座时就有点不足了；高速最快开过时速150公里，还可提升，只是不敢开了。S档是个好东东，加速很给力，特别是超车时，一按S档，很爽！。操控：我不是操控狂，…
xuxu077	2017-08-11 发表	优点：最满意的就是空间，和前脸外观，空间尤其是后排空间非常大，做三个人轻轻松松！。缺点：经济模式起步较慢。外观：大气，流行。。内饰：做工还算可以！方向盘有点款式有点落后。空间：这块不得不说日本车确实很会偷空间，后排空间确实是比较大，但是坐久了会发现，其实后排座椅比较短，屁股坐时间太长也是不太舒服的。。当然，紧凑车能有这样的空间已经非常满意了。配置：自己喜欢就好！。动力：1.6的还能怎么样呢，超车只能按s 档。操控：这么软的车，就不要强调什么操控性了。油耗：油耗很满意，3.5毛。舒适：满意，这也是我选择轩逸的理由之一。
mzszjb	2017-08-11 发表	优点：空间大，静音处理好，油耗满意。缺点：无日行车灯。外观：沉稳的造型，漂亮的腰线。内饰：做工很一般，内饰用点力摇，都感觉不牢固，用料还是可以的，材料都是比较软的。空间：空间在紧凑型车里数一数二了。很满意。。配置：作为家用车，性价比算比较高了。动力：没有很强的推背感，日常生活肯定是够用了，超车时绝对会有意想不到的效果。操控：一般。油耗：满意。舒适：日产移动沙发真不是盖的，皮座椅很软很舒服，虽然跟天籁还是有点距离，但已经很舒服了，就算是后排，长途坐也不会难受。隔音在这个级别的车里还是很不错的，基本上高速到120，车里聊天还是能很轻松的~~
独步西东	2017-08-11 发表	优点：空间 舒适 省油。缺点：没有esp是很遗憾的。另外车前排欠缺放手机的位置。有日行灯就更好了！。外观：色泽很一般，可能因为是3月份的车吧。内饰：简洁大方。空间：不是一般的大，我178前排调开了后排还是很宽敞！家里老人做起来也比较舒服！。配置：其实性价比低，价格算高的了。动力：由于LD一直都拿1.0排量练手，所以在动力中已经杠杠的哈！。操控：还可以吧，毕竟是新车，打方向盘转弯还是非常轻松的，电子助力非常的不错。。油耗：油耗平均6.6吧，因为刚跑500公里，应该不是很准。。舒适：尊享版新增了日行灯。一键启动，后出风口解决了后排炎日的夏天问题
superli068	2017-08-11 发表	优点：舒适，稳，空间大气，内饰很不错，皮的味道很喜欢。缺点：顶配没ESP，导航，漆薄。。外观：一般，中规中矩。。内饰：家用很好了。空间：空间我很满意，后排乘坐3个人没有压力，都有足够空间，和腿部空间，和凯美瑞有得一比。。动力：都说轩逸动力不怎么样，我觉得还可以，无论起步还是超车，正常驾驶情况下动力绝不丢脸，激烈飙车除外。。操控：操控方面方向盘指向还是比较精准，方向盘电动助力转向轻。但是转弯的时候速度不能快，不然有倾斜的感觉。。油耗：7.4，还好了。舒适：舒适性好！车子开的顺手，前排座椅很厚道，很厚很软，做过中级车的，也要夸这套座椅很舒适，城市路段高速路段风燥胎燥处理可以，但跑郊区路段，路况一般，噪音处理就一般了，说实在的，这车已经不错了
六六大顺	2017-08-11 发表	优点：价格满意 ，空间大，舒适，离地间隙大。。缺点：配置上还是欠缺。外观：这个就见仁见智了，我如果不喜欢，也不会买。空间：紧凑型车 里面算大空间的了。配置：买这车就是冲着性价比去的，合理的价格，除了ESP，我所需要的配置基本都有了，赞。动力：1.6的起步确实比较慢，低扭输出太弱。0-40KM加速比较慢，上了40后感觉就还好。到了80以上加速超车的话要踩很大油门才有信心。。操控：简单易上手,超控自如,精准。油耗：提车半个月了刚开始加了168元后来家里200多是石化97的现在跑了880还有半箱油左右所以说油耗是非常棒的，我跑乡下的路最高也就6.6的油耗 跑市区也差不多跑高速和省道就下降到5.9-6.2 轩逸确实挺省油的要知道对于我们一般的人来说每年的油钱多不是一个小数目啊。。舒适：不愧是小天籁 很舒服的 不行你们试试去
iqcar	2017-08-11 发表	优点：舒适性特别好 就像坐在几万块的沙发上一样 二十万以内的车 无人能及。缺点：后排没有出风口，车门太单薄，车漆也稍薄，195的胎太窄。。外观：车还是比较耐看的，比较圆润，符合东方人的审美。。内饰：木条比较上档次，也就仅此而已！没有行车电脑，眼镜盒太小，毫无作用。硬塑料使用面积太大，软性的充填物蒙皮上出现了好多小鼓包，有时看到比较恶心，这好像是通病，过保了厂家不管。不应该！。空间：同价位空间非常不错，乘坐四个人比较舒服！。配置：还不错，当时购买此车时考虑过奔腾B70、雪铁龙凯旋、7代雅阁、速腾、景程！现在回头看，选择是正确的！。动力：2.0的动力相当够用，满足日常家庭使用，跑长途跟车不累。。操控：开起来它就是一台车，没有什么操控性可言。首先，这车在“超速”行驶时不太稳定，给不了你足够信心。其次，刹车偏软，总感觉急刹车站不住，刹车衰减比较明显。第三，该车转弯半径大，揉方向盘的回馈不好。。油…
fasc8	2017-08-11 发表	优点：新轩逸这个车最满意的就是他的车辆舒适性，同级别的车型里面没有比他更好的了，油耗也低，用料跟通用比起来差距很大。空间也是非常大。缺点：车漆太薄了，那次在高速回来洗车时发现在左前轮上方被石子蹦掉一点漆。。外观：大方。内饰：简洁。空间：最满意当然是空间的，买这车就是追着空间去的，家人朋友都说够大，特别后排。。配置：还好，就是怕遇到烧机油。。动力：起步肉的要命50迈下只能给小油 不能急加速 给大油感觉就空转 同样在等红灯，绿灯亮时刚起步走起来总是比别的车慢些。我在实际操作中总结出来在车速达到50迈左右时松下脚下油门再给油车子就有劲了 50迈后速度起来还是可以的了 提速比较平顺很舒服没有顿挫感这可能就是cvt变速箱特点吧 提速想要有推背感的这车是不行的。操控：买菜车没有操控的感觉，只是给人四平八稳的感觉。要是换宽胎估计要好点。。油耗：省油平时上下班很省油 跑高速更省。舒适：很好
紫色亭子	2017-08-11 发表	优点：内饰 空间 油耗。缺点：动力有点弱。。外观：很耐看。越看越喜欢。每次看到它心情都会很舒畅。我是外貌协会，一辆大气的车开出去当然更能受到大家的夸赞。不知道丈母娘看了这车会不会喜欢。买车就是结婚的。。内饰：内饰设计用料比某些神车要好很多，不像某些神车内饰用料都是硬塑料而且还有很大的味道难闻死了。空间：同级车空间很大，不亚于B级车。。配置：车展期间入手的，还算不错的价格。不知道为啥白色要加价2K。动力：动力方面感觉还不错，家用代步足矣。。操控：跑100以内还是非常不错的，试过跑130速，隔音效果就很不好，稍有一点沙子打底板都能听得清清楚楚。油耗：6.1的综合油耗 超乎预期了 原先预计怎么也得7.5个油 没想到只有6.1 而且确实没有刻意为了省油而高档低俗的开就是自然的行驶 起步5秒之内就能上40迈，60迈过后，发动机转速稳定保持在1500转左右。。舒适：座椅偏小身材大点的话都包不住
nnsjxu55ux82	2017-08-11 发表	优点：乘坐舒适性，真皮座椅很舒服，长途驾乘也不会腰酸。。缺点：没有锁门后自动升窗，熄火后发现没有关窗又要按两次启动键通电后才能关窗。路面有小石子打在底盘上声音很明显。。外观：大爱我的大白。。内饰：我选的外白内黑，因为确实不喜欢桃木内饰。中控台设计很人性化，日产车在细节方面确实做得可以。内饰8分。。空间：空间比较大。前排和后排以及头部的空间都满意。LP在后座能翘起二郎腿！后备箱的空间也足够家常用。。配置：能在汽车销量排名过第一主要就是性价比高。动力：1.6CVT发动机动力不足，尤其起步很慢，在低速时完全无法进行超车，尤其是在两车道的路上超车很危险，经常还没有超过去对面就来车了，感觉比较危险，也让人觉得非常郁闷，还不如比亚迪F3R手动挡1.5排量动力好。。操控：操控一般！方向盘感觉挺死的！。油耗：上下班30公里左右，第一箱油近10个油，现在是第2箱油，表显7.4，实际应该9左右，黑龙江冬天很…
并非量量看	2017-08-11 发表	优点：性价比很高，外观漂亮，油耗低。缺点：身高185以上的人，在里面总感到憋屈。外观大气稳重，但不失灵巧，身边朋友都说我开的是小天籁。前灯给我的感觉是个犀利的鹰眼，炯炯有神。最喜欢的是微微上翘的尾部设计和LED后车灯，夜里非常醒目，遗憾的是车头的LED日间行车灯没有全系标配。还有一个小不足车漆感觉有点薄，有的地方都有点掉了，感觉是路上小石子磕的。。外观：外观属于耐看型，本人不喜欢那些花稍的车型加屌丝，。轩逸老成之中流露出的是王者之气。内饰：内饰简单点，还不错，不用分心，安装原厂导航，蓝牙接电话很方便，对于新手挺有用。空间：很宽敞。动力：1.6的动力不想多好 但是市区开开够用 上高速超车就费劲一些没有安全感。操控：还可以挺灵活的，。油耗：非常低，提车时走高速，油耗是5.6L左右，后来开了一段时间在6L左右，比我同事的卡罗拉低0.5L以上，目前6.2L，我想1.6排量的车，除了双擎，应该算比…
顽皮红	2017-08-11 发表	优点：银色外观大气，油耗低，尤其是高速，座椅舒适。缺点：过坎不舒服，感觉底盘松松垮垮的，高速80过弯感觉侧倾大。。外观：外观一般 就处在中等位置过个3 5年还不会过时。内饰：内饰比其他同级别车好。。空间：空间方面应该是同级别车里比较大的不，秒杀同级别其他车型，不管是前排空间，还是后排空间，都很大，在后排翘着腿也没事，后备箱也够大，家用的话足足的，完美！！！！。配置：性价比高。。动力：走合期感觉还可以。操控：操控还可以，老婆是新手，刚上路，操控起来也没有太大问题。只是方向盘指向不是特别灵敏，只能算一般般。还有就是油门踏板起步的时候感觉不是很灵敏啊，同样，经销商也把这个问题推给了变速箱，好吧，百度了一下，我想说多多少少有一些吧！。油耗：油耗目前还没有怎么上高速，市区比较多，7.4L/100KM.还是很满意的，估计5000KM的时候降低到6.8左右。。舒适：座椅舒适，隔音一般
爱车就是我啦	2017-08-10 发表	优点：空间超大，油耗很低，后排坐三个人空间还很宽敞，特别跑长途坐得很舒服，长途很省油，跑三百公里只要一百五油钱，发动机噪音很小，坐在车内很安静，。缺点：动力不足，日本车整体地盘不够扎实，开起来轻。外观：大气时尚，车头和车身流线型倾向成熟稳重型，尾部由车车身较窄的原故，看起来有些小气，但不影响整体外观形象。。内饰：09款内饰温馨和谐，简约雅致。浅色的空间，胡桃木的饰条，沙发一样的座椅，自动空调，有着居家的感觉。。空间：对于这个价位的车来说有这样的空间真的可以用奢侈来形容了！同级别中无人能够超越！30万以内的对手也基本上没有啊！呵呵！。配置：一般吧，看个人喜欢了，车就一工具，适合自己的才是最好的。。动力：一般，市区超车还好，高速超车有点费劲，在满载的情况下动力确实不咋地，毕竟排量在那放着。家用还是相当够用了，又不是去赛车。再说开慢点还是安全，哈哈。。操控：操控由于悬挂的原因,实在是力不从心,…
zhao85223	2017-08-10 发表	优点：舒适，皮沙发非常舒服。CVT变速箱的平顺性非常好。。缺点：最不满意的就是悬挂实在是太软了，时速80过弯的时候车身倾斜很厉害，可能跟车身较高有关，时速超过120车子就很飘了。。外观：中规中矩，典型的家用车.13新款的还不错.。内饰：中央仪表盘一般，显示信息极少。仪表盘上方材质是塑料的，门扶手的材质为下塑料，上真皮。挡位附近的深棕色木材质还不错，不会给人很廉价的感觉.总体价位来说很不错了.。空间：空间很大很好，不愧是小天籁。170的身高坐在后排腿离前排座椅有两拳多一点的距离。后备箱也能装不少东西，可以放进我儿子的推车外加两个正常尺寸的行李箱。。配置：要看你的定位是什么了，作为菜车。相当不错 值得购买。。动力：动力一般，2.0的CVT提速线性，0-40 2000-2500转比较有力，地板油还是有推背感的...后续动力不足，可能是车辆长期停放的原因，120之后就上不去了。。操控：操控咱就不…
NeilBZ	2017-08-10 发表	优点：價格合理。物超所值。缺点：我买的低配，门把手那块是和座椅一样的绒布，容易脏且不易清洗。还有就是没有后防撞梁，其次感觉不满意的是音响有些不给力，音量低点还好，音量一高居然声音劈了。外观：银色真的很耐脏。我都一个星期没动车了，太原灰尘大，车身不摸根本看不出来有厚厚一层土。汗个！外观中庸，属于看得过去。大灯不是很亮，没透镜，黄光挺散的。。空间：：车内乘坐仓纵向空间宽大，但横向空间略显不足；车内储物空间人性化不足，但后备箱，足够家用。。配置：绝对不错的一款车性价比很高，十万左右品牌合资车型。车用了三年多没出现过任何毛病，除了保养，没去过修理厂，用着省钱，开着省心，物有所值，值得拥有。总的来说居家用车最合适不过了。。动力：我觉的性子慢点的（起步有慢，但提起来后还是不错的），想有温情感而不只是追求激情的这车还是不错的。操控：开过很多车，感觉轩逸的整体操控性还可以，过弯的时候倾斜还是比较大的。悬…
zhao.yun186	2017-08-10 发表	优点：空间大，比较舒适。。缺点：动力一般，车真的太轻了，避震可是不敢恭维，开起来车一担走到不平的路上，会听到小小的异响。。外观：外观不出众，唯一屁股还能给我一点感觉，车的侧面是我最喜欢的了，大气优雅。。内饰：内饰给我一种家的感觉，总体感觉还不错，中控布局良好，功能按键一目了然，桃木装饰是我最喜欢的，真皮的覆盖率也是同级别中比较厚道的了。。空间：轴距2700mm，后排腿部空间很不错，有越级的感觉，坐在后排是一种享受。配置：性价比听4S店员说也比较高的，但不知道是真还是忽悠我。呵呵。动力：起步偏慢，没有什么推背感，但中后端的动力还是挺充足的，油门有时反应快有事反应慢的，是不是天气原因啊，高速超车表现平平，还是我油门踩的不够深呢？。操控：这个只能说比较一般了，急弯的时候的侧倾让我以为车都要翻了，高速风大的时候也很不控制，方向盘有点不听使唤。油耗：因为广州经常大塞车，油耗经常去到12个点，没办法…
過猶不及	2017-08-08 发表	优点：空间大舒服。缺点：前后没有防撞粱，车轻漆薄。外观：新轩逸的外观比经典的外观要有动感，腰线贯穿很漂亮，铂金灰是新轩逸的主打颜色，本来想买红色的，可以我觉得红色只有配黑内才更好看，所以最后就算了铂金灰了。内饰：家庭风的内饰算可接受，就驾驶座扶手箱短了一点，其他内饰用的都是软材质的材料，挺舒适的；。空间：够大 2700轴距真不是吹的。比A4还要大还要舒服。目前开过的就A4多点。。配置：我是裸车10W买的比原来刚刚买车的优惠2W多干净非常超值，又赶上国家减免购置税减半，所以也就11W出头全部下地了，非常超值，给力。。动力：1.6的属于经济动力，不追求激烈驾驶的话还是很不错的，载4-5人，动力基本够用；。操控：转向角挺大了，调头啥的我感觉挺好，但是全系没有配备ESP还是有点小遗憾，这点可是同价位车中落后的方面，整体来说很好，家庭用车就这样了，咱又不是开着它去飙车。油耗：油耗也是我满意的一点，…
不可思议999	2017-08-07 发表	优点：轩逸空间优势明显，整体宽敞，尤其是后排腿部空间较大，我感觉“可以翘起二郎腿”，不过横向宽度较窄。。缺点：新手开车还没发现不满的，要实在是说就是开了省油模式，那是真心太适合“新手上路”。外观：时尚，大气，威武，是我的范儿，不落伍。。内饰：4s店送了真皮，虽然不是什么好皮，但也算是提高了一个档次。不过中控塑料感强了点，感觉还是差了些。但是中控台的布置很人性化，看着也很舒服。上网买了个导航一体机，花了800块，又花了一百多在外面找师傅装，有导航有电子狗有蓝牙，基本齐了！！哈哈！。空间：宽敞，小P孩直接在后排爬来爬去，抱着布娃娃玩得不亦乐乎，友情提示，给小孩游乐的空进时，请记得把小孩保护锁的功能打开，避免小孩误碰开车。配置：如果是家庭用车的话，我感觉这车性价比还是挺高的。动力：CVT可能谈不上什么驾驶速度感，但是对我来说足够了。操控：方向盘指向还算明确，对路面反馈不够清晰，方向盘转数教多，…
马于	2017-08-07 发表	优点：发动机声音确实小，非常满意。缺点：说实话，合资车的异味有点大，买了很多竹炭包放在车里面，测量到甲醛检测仍然是比较高的。。外观：见仁见智。内饰：内饰方面也不是特别的满意，车子的储物空间比较少一些了，以前的世嘉左右侧都有小抽屉，可以放一些零钱。座椅旁边有空格可以放手机，轩逸就没有，每次手机都不太好放，放门板上面开车时候有些够不着它。。空间：最满意的就是空间。配置：综合来看，轩逸还是相当满意的，比较起其他的几款同价格档次的车队轩逸的满意度是相当高的。。动力：虽然是1.6的发动机，但是动力还是不错的。不管是平地，还是高速，都没有肉的感觉。。操控：指向准确，很好开。油耗：cvt无级变速发动机，油耗肯定要比其他AT发动机稍低一些的，基本上也得看路况，最开始提车的时候，到城乡结合部跑了跑，最低时行车显示屏显示油耗5.2L/百公里，当然开回市区油耗就上来了，家在哈尔滨，比较拥堵的时候，开空调油耗达…
hjghcgfcgf	2017-08-07 发表	优点：油耗低。缺点：起步肉 大灯就是个蜡烛灯 没有车身稳定系统 车内音响系统非常失望就是一台普通收音机的效果。外观：比较中庸。内饰：饰简洁大气有premium感。空间：本人183，座椅没调到最低，头部空间都一拳以上，后排更不用说，后备箱还没怎么用，看起够大。配置：买此车主要看中了其性价比，相比其他配置/14款1.6尊享：舒适性配置增加了不少、再加上优惠后约12万的车价、怎么想都很值很值。。动力：起步較弱，市區將就。操控：快速过弯感觉车辆倾斜比较大，只要不飙车感觉还可以。。油耗：油耗非常满意，天天在市区开油耗不超过7个，很好。。舒适：真皮坐着很舒服。
ynhhjunhuizh	2017-08-07 发表	优点：外观高大上啊，内饰做工真的很好，大面积的中控全是软制的。空间不仅大而且舒适，开起来没有顿挫感，cvt确实好用，而且是终身免维护。底盘很高，同级别算高的，配置高，其实有人问我为什么没有esp你也买，说真的，我当时真想过这事，后来看见很多出事的，蛮多都有esp，有esp就安全吗？重点靠人啊，我开车遵守交通规则，礼让他人，自然危险就被防范了。所以我觉得轩逸作为家用车这个价格这个品质确实够我用了。。缺点：起步加速确实有点肉，前提是磨合期不敢深踩油门。。外观：高端大气上档次好好好好。内饰：建议要外白内黑的.这样显得高档很多。空间：空间足够满足我 尤其是后排空间。配置：性价比挺高的，该有的配置都有了，还有无钥匙进入、一键启动、电动座椅调节，都挺实用的。动力：1.6的动力等红绿灯，S键加速已经很牛了。操控：不错，指向精准，加上电动助力。油耗：平时开6.1，上高速5.7左右。舒适：座椅没有上一代的…
kiticad	2017-08-07 发表	优点：油耗确实好低，可能一直跑长途原因，舒适，这个必须赞，我妈妈坐上去不晕车，这是挑这车得原因。。缺点：没有日间行车灯。外观：2014款这车我真的很喜欢！。内饰：内饰比外观好的多。空间：本人身高不到170，觉得车内空间很大，后排空间也不错。。配置：性价比还是蛮高的。动力：怎么说呢，1.6L的动力搭载在新轩逸上，略显不足，载人不多时，轩逸的起步、加速比其他车都略慢，如果满载的话，起步加速更慢，上坡的转速逼得人我不得不用L档上坡（长坡状态下用，短坡我还是用轰油门的方式上坡）。不过作为一款家庭用车定位的小车，轩逸的1.6L动力可以说够用了。。操控：转向精准性整体来讲还可以，路面反馈还可以，因为继承了天籁的基础，悬挂也调教的非常舒适。就是日产出的一款小天籁。油耗：这个不得不说，CVT虽然不激情，但对油耗确实是极大的帮助。舒适：真皮座椅一个字爽到底！少了电加热，通风座椅不爽
馨2002	2017-08-07 发表	优点：车内乘客腿部空间。缺点：没有车身稳定系统、这个在很多国家没有这个配置是不能上市的。车漆薄得你无法想象有几个地方不知道怎么就露白了、可能是在高速上给石子打的吧。外观：中规中矩，不激进、没啥个性，但是很符合我这种30大多的老男人吧。。内饰：浅米内饰，感觉比较温馨，坐在里面不压抑。。空间：非常好，空间够大。。配置：优惠3.6万，还说啥，总共才多少钱的车。动力：哈哈哈哈，虽然自己对动力了解不多，但是还是感觉红灯永远比不过别人起步呀，所以动力是我最不满意的一个点，当然因为我个人喜爱的和侧重的点在家用舒适性和空间，所以动力被我暂时无视了。建议其他各位车友在预备买车时可以先听取身边朋友的建议，但是建议始终是建议，最终自己关注的点要切实去做比较，因为车是你自己开的，别人给建议都是出于他自己的偏好来给，有些确实很正确但对你其实并不管用。。操控：没操控的感觉。油耗：油耗低。舒适：虽然是板车悬挂，轩逸的…
完美神域	2017-08-07 发表	优点：空间很大，舒适性很好。。缺点：有说烧机油的，我没经过时间检验，无发言权。现在有噪音，不知怎么回事，二保时问问ssss。。外观：中规中矩 新款我就不怎么看得上。内饰：能做到这样的饰，很不错了。空间：不必多说，最大的优势了。配置：不错，值得工薪一族购买。动力：1.6排量跑个市区郊区的都行 提速也可以不过cvt变速箱平顺没有爆发力 高速过了120就有些乏力。操控：操控还可以，老婆是新手，刚上路，操控起来也没有太大问题。只是方向盘指向不是特别灵敏，只能算一般般。还有就是油门踏板起步的时候感觉不是很灵敏啊，同样，经销商也把这个问题推给了变速箱，好吧，百度了一下，我想说多多少少有一些吧！。油耗：还是能接受的 我是新手 而且主要是上下班开 堵车很闹心 目前油耗8.4。舒适：就是时间长了脖子疼，可能是我是新手，太紧张了或者位置没调好
yangyang333	2017-08-06 发表	优点：空间和座椅蛮舒适的，后备箱也够用，油耗没开空调还可以。。。缺点：内饰稍显粗糙 门板接缝粗糙 空调旋钮及拨档丑陋。外观：外观都说这是天籁的小第，这个说的没错，跟新天籁看起来就是比天籁小一点。比较喜欢车头看上去大气。尾灯是LED的，这个也很满意。。内饰：内饰用料非常讲究全是软唐塑，包括门内边上部分，用料讲究做工扎实，装配的塑料件也是严丝合缝，有美观线的位置也是粗细均匀一致，线条优美。。空间：乘坐空间日系同级别处于上游，腿部空间非常不错，尾箱空间也大。。配置：优惠力度越来越大了，同样性价比也越来越高，喜欢舒适的是一个不错的选择哦。动力：最不满意的，太肉了。。特别是搭载2-3个人时候超车太难，怎么踩油门光听到发动机响，就是动力不够给办。。操控：操控较好，就是转向助力男的力度大点，感觉车子就有点侧倾了，其他还好。。油耗：磨合期8毛--到9毛，出磨合期我的油耗一直都在6毛一下，在深圳这个堵车的…
wjy01	2017-08-05 发表	优点：:空间大，看着像小天籁，外形好看。。缺点：驾驶感受不太好，高速过弯倾斜严重，以后准备加装顶吧，不知道会不会有所好转！！还有就是烧机油，通病没办法！！！其他多不错！！。外观：满意。丰满的圆角设计，成熟、稳重、耐看。不像现在很多车，外观设计的奇形怪状。就是为什么白色要另加2000元？东风日产你太另类了，还是一直没睡醒？。内饰：很满意。空间：够大，够舒服，后排4个成年人，不拥挤。配置：高，买了不后悔。动力：起步很弱 都说省油 一直开着ECO在跑也没感觉有多省 一直9个油左右。操控：4.5分。油耗：一个字，低，按照现在的油价真是便宜到家的节奏。舒适：家人说舒服
472300	2017-08-05 发表	优点：后排的空间没的说！！。缺点：贮物场所不够多，很多小件不晓得放哪。。外观：这个的评论就必须很主观了，因为审美人人不同。最初看上轩逸也是因为一部分外型因素，大气的车身，大气的前大灯，大气。。。。。我只能用很多大气来形容它，因为它就是这样一辆车，紧凑型的B级车。。内饰：内饰是日产轩逸的强项，浅内饰很家庭化，仪表盘的塑料也很不错，不是那种硬邦邦的感觉，感觉有点像软皮，内饰的桃木装饰也很不错，点缀得恰到好处。真皮座椅是带孔皮很透气，而且座椅的形状很符合人体工学，坐起来很舒适。。空间：日产合资车的空间肯定是够大。操控：这个跟舒适性是矛盾的，悬挂软了过点小坑真悬乎，一点都不敢快，开面包皮卡什么的我直接一脚油门就过去了。。油耗：油耗表现比较出色，综合油耗一般5毛-6毛/1公里，就是带空调的情况稍微有点高。我曾经开到过四毛多。。舒适：很舒服，无论是驾驶还是后排。都很好。 我朋友坐在后排，都可以翘起二…
lippcboy	2017-08-05 发表	优点：外观大气 内饰简洁 给人非常温馨的感觉。缺点：飙车，超车，加速。。外观：大爱我的大白。。内饰：做工比较好，。空间：空间很大，后排尤其明显，可以翘二郎腿。就是后排中间鼓起，不是平的。马云家双十一买了丝圈脚垫，很舒服。驾驶员座椅可以电动调节，好评。轴距2700很好了，感觉车很大的样子，空间有B级车的感觉。。配置：还好吧，要是把那些没用的配置换成动力的话，我个人觉得回更完美。。动力：动力嘛，就显得有点一般了，毕竟是1.6的排量，起步时有点弱弱的，超车时按下s档还是可以的，平时日常驾驶也还可以。。操控：超控十来万的车谈不上什么操控。方向盘很轻，开起来很轻松。。油耗：真心不高啊 节油。舒适：座椅挺不错，短时间坐还行时间长了屁股下面很热得下车活动一下
xpcstorm	2017-08-05 发表	优点：空间同级别里最宽敞的，撑得住面子。缺点：还是动力吧！！！轻轻踩，似乎没什么反应似的，踩到中段的时候，才感觉动力才来，上坡没辅助吧，爬起坡来很吃力的样子。。外观：帅气的前栅格，小天籁。。空间：看图就知道了 前排舒适的情况下 后排空间真心大 还有那个后备箱 估计要是想省油 都能改两个气罐放后备箱啊！！。配置：目前感觉整体不错，性价比高！。动力：1.6的动力也没有奢望能有多激情，够用！完全够用！。操控：操控很简单，操控感也不错，不足的是挂档相对较硬，方向盘很轻，有一点虚位；有时候拐大弯总感觉车侧轻，没安全感，可能是没有ESP的缘故。。油耗：由于还没有过磨合期，市区比较拥堵，目前百公里油耗显示7.6，后重置了电脑百公里油耗显示8.4，是和预期的油耗一样的，是能接受的范围
bjxuezhu	2017-08-05 发表	优点：我是1.6cvt豪华款。。空间，油耗。缺点：配置无ESP车身稳定系统，遗憾，气囊少。车漆比较薄。一不小心就容易形成划痕，铁皮也薄，都是塑料壳。路边东西打在车上很响。希望能够改进，。外观：以前是完全没看中 老爸买都买了 慢慢的也就喜欢了。内饰：中控台简洁方便，也没有安装导航视频之类的东西，现在出门都用手机导航，也非常好用的；中央扶手偏后了点；方向盘感觉细了点，现在用着倒也觉着挺好的；准备安个行车记录仪，有前后摄像的，还带倒车视频的，这样就一下全部解决问题了。空间：空间是紧凑车中最大的，后备箱空间也比较大。配置：不是很高。。动力：日常使用足够。操控：操纵还可以，本来定位也不是运动，只是个家轿，要操控的话自己可以适当的进行一下改装。。油耗：非常满意 市里开7升 高速6升左右。舒适：舒服，开长途也不会觉得累，座椅很软很合适
出生时	2017-08-05 发表	优点：油耗低，自动空调还可以。缺点：动力有些弱 ，白色加价2000很不厚道、动力有些弱.不过1.6的排量也就这样，而且家用也够了、。外观：小天籁，除了屁股高点都特别满意。内饰：做工我觉得这个级别的车，除非是国产品牌，合资品牌大概都差不多，用料只能说一般。。空间：完全满足日常生活工作要求。空间在紧凑型里面确实表现很不错。对于我这个身高180cm的男生来讲，前排调好座椅，再去后排乘坐，完全跷二郎腿无压力，对于一款15万以内的紧凑型轿车来讲，空间分配方便，日产做的确实很用心。空间完全碾压速腾福克斯科鲁兹和K3。而且后备箱的空间甚至达到了510升，完全超过了奥迪A6L的后备箱空间！。配置：优惠完后的价格性价比还是挺高的，要不也不会买它。。动力：稍显不足，表现在起步上，需要深踩油门，转速2000左右，满载开空调时更加吃力。。操控：精准，非常舒适。。油耗：满意，新车落地磨合期每公理平均0.64元。舒…
winds1209	2017-08-05 发表	优点：座椅舒服，空间超大。缺点：没有倒车镜加热，车辆稳定系统。外观：多加2千个大洋，选的象牙白，感觉蛮好。内饰：算不错的了。空间：空间很大，家用足够。配置：一部A级车的价格能给你带来B级车的享受，无非能用性价比之高来形容。虽然说这个车的配置比不上国产的一系列，但是好歹我也有天窗、无钥匙进入、无钥匙启动、自动恒温空调、电动座椅的啊！哈哈，毕竟上路也就12万多点，好歹是个合资车，基本上已经是很满意了。。动力：我的1.6的！起步稍显乏力，超车也是，就算s挡，光听发动机哼哼，转速提高就是跑不动！真该直接上.8的！都说路上不要急不要快，不过老爷们儿们，总是心里有那么丁点的小躁动！猛蹿还是有点意思的！。操控：方向盘依然很轻便操控，比大众丰田同等级的方向盘要好。。油耗：油耗也是轩逸的优势，当然这也和个人开车习惯离不开干系！我小姨子的新卡罗拉还没有我的轩逸省油呢，是她开车不行，不然这两台车耗油不分上下！…
dcffhs098	2017-08-05 发表	优点：270轴距，空间感一流，这次海南自驾来回2500公里，4大3小全无压力。。缺点：最小离地间隙16.4，同事的新英朗一样的路一样的速度不嗑地盘，我的铛铛响，心都碎了。后悬架不好应该是。。外观：是我喜欢的类型，耐看！。内饰：中控台感觉还不错，自动空调吸引人眼球，一键启动装逼利器。CD机要换导航了，暂时不知道装上去感觉如何。。空间：空间绝对让你满意，前排空间很大，后排可以做4个人绝对没什么问题，还有很大的空间。。配置：性价比很高的一款车，适合上下班代步，经济型家用车的好选择。动力：加速挺稳的，就是提速慢。操控：好像没有QQ车灵敏，特别是绕障碍物，感觉稍微有点迟钝，也许是以前开小车的缘故，感觉这个反应稍慢半拍。油耗：油耗不错，基本在6.6左右的油。目前不到3000公里，开车还是比较温柔，因此油耗目前还是不错。到了3100公里油耗是6.1,很惊喜不知是否是汽车显示有误。舒适：避震、悬挂什么的…
cashshuai	2017-08-05 发表	优点：个人观点就是外观！非常适合3，40岁的中年人！。缺点：厂家做的地盘防锈太少了 没有ESP。外观：大气外观接缝紧密，做工出众。内饰：我的是浅色内饰，感觉比较温馨，没有压抑感，中控台虽然谈不上有太多的科技感但也是非常漂亮，居家感觉，中控面板软材质，比那些硬塑料强多了 ，浅灰色真皮座椅做工也不错，打孔透气上档次 看着很温馨 ，车门扶手真皮覆盖，不错。空间：空间真的是一个字大，宽舒服，爸爸妈妈都喜欢。配置：合资的要空间、要油耗、要质量、还是不错的。。动力：由于是cvt变速箱再加上偏舒适的调教，动力方面并不是它的强项，不过高速深踩油门超车还是轻松的。。操控：：无级变速的，谈不上什么操控了。方向盘指向稍稍模糊。油耗：7.5升左右，还在磨合期，很满意！。舒适：首先是座椅贴合度，比卡罗拉和凌派都要好，特别是腰部支撑，开过很多车都不如轩逸，真心舒适，座椅偏短，长途开了3个小时就觉得大腿累了，包裹性基…
343085688	2017-08-05 发表	优点：最满意的一点当让是空间和舒适度啦，移动沙发果然名不虚传，当初就是试坐了一下才下定决心的，从新英朗移情到了新轩逸，加上合理的设计，车内空间的确很大，不过作为家里唯一会开车的人，我是没什么机会享受躺在后排的惬意了。。缺点：1、没有配备自动落锁功能，车子熄火后如果没有关闭车窗，需要重新启动发动机 2、大家都知道的，顶配居然没有导航倒车影像，没有ESP，不能忍。外观：外观还行吧，只能说不丑、耐看，在我心中还是喜欢昂克塞拉的。内饰：还行...。空间：五个大人是没问题的，后排不能放倒，装不了多少东西的，真心不明白后排那个洞有啥用？！。配置：新轩逸的性价比个人感觉还是比较高的，优点很多，对于家庭车来说，真的很不错，安全配置如果再高点就会真的非常不错了，1.6尊享版顶配车安全气囊就两个，有点不满意，不过安全还是在自已手里，安全驾车很重要。。动力：动力一般吧，反正1,6有这么个加速水平挺好的饿 我挺…
忽忽1	2017-08-05 发表	优点：用车省心，开起来很舒服，技术日产，人，车，生活。。缺点：全系没有ESP，操控感弱，驾驶乐趣偏低！！。外观：漂亮，很符合我的需求。内饰：软就一个字 另外还网购了一大堆小物件，车里的装饰，没来得及拍照，等以后有时间再上传吧。说说十个月以来的感受吧，新款轩逸车内噪音小，空间宽敞，座椅舒适性较好，音响效果一般，中控台的各项操作都很方便，设计比较人性化。优点是油耗低，操控轻灵，缺点是后排座椅不能放倒，现在车味道还很大。有些地方不能说是偷工减料吧，但成本节约确实做到位了，能省则省啊。总而言之，买了轩逸不后悔。 目前7800公里，二保加钱换全合成机油，油耗7.2(空调常开，均速19)。暂时车子无病。 2016年02月22日 发表了追加口碑 追加 购车3个月后追加口碑 当前行驶里程2500公里 当前平均油耗8.0升/百公里 免费保养 2 次。空间：后排宽，空间不错。配置：凑合还可以。操控：这个不错…
veyafg	2017-08-05 发表	优点：是油耗，现在 加了三次油，每次200元，已跑了一千多点公里数。第二次200元明确看到里程数为444公里。行车电脑上显示为7.2百公里油耗。这个数据是随着跑长途和城区的变化而变化的。。缺点：其实选择这款车感觉都还可以，没有什么特别不满意的，如果非要说那就是变速箱的热保护吧，新车过了磨合期首保后跑了一次长途，高速上出现过网友们说的变速箱热保护，踩油门后转速升高，不加速，持续了一段时间才好，以前开卡罗拉，没听说丰田的车CVT变速箱有热保护，所以有点郁闷。不过99%都是市区上下班开，所以也就无所谓了。外观：非常的不错， 越开越喜欢，很多朋友看到车后就说你这要20几万吧。看来买的比较值 呵呵。内饰：简洁、实用、细心。没有多余的装饰，一切都比较实用。自动空调非常好用。。空间：赞！空间刚刚的，相比同样价位的车，轩逸无话可说！。配置：合资车中价格还是可以的 配置方面有电动天窗 无钥匙进入 无钥匙启…
富兴	2017-08-05 发表	优点：车内安静，省油省心！。缺点：二档换三档后，车子瞬间加速感觉比较慢，不过作为家用车子这个可以接受。。外观：比较老气，不过还看得过去，有人也说这个叫做成熟，个人谈不上喜欢，也说不上讨厌。。内饰：内饰虽然不怎么新潮，但是灰色内饰配以适当的棕色木饰，加上简单但不乏立体感的设计，让人倍感清爽，音响系统带有导航以及倒车影像功能，倒车影像没有随动的轨迹线，AUX接口位于音响面板，由于中控台附近没有储物格，实际使用会稍显不便，此外，液晶屏没有任何遮光设计，在环境较亮的情况下会看不清显示内容，家族式的方向盘，采用真皮包裹，手感比较细腻。。空间：空间是轩逸的优势 前后排无论是腿部还是头部都很大。配置：性价比一般啊，特别是配置上，比凌派差的不是一点半点。。动力：一般，家用足够了。山区爬长坡的时候稍显吃力。如果银子充足，建议上1.8L，曾经试驾过1.8L的，力量很好。。操控：这个第一个车，也没开过什么车，…
青春的故事	2017-08-05 发表	优点：轩逸的油耗低，空间大，做在里面那座椅非常舒适，。缺点：动力只是够用。我的轩逸是1.6的发动机，这款发动机骐达、颐达、骊威也都在用，这几款车我也都开过，里面也就是轩逸的提速是最慢的，1.2挡很明显，加速无力，只见转速飞升，但速度增加缓慢。之后的提速还是可以的。总结一下是0-40公里的时候提速很慢，50-90的时候是轩逸提速的最佳区间，超过100公里以上的话，1.6的发动机也不指望它能有多强的加速能力了。。空间：非常大，经常满载5个人，没有感到拥挤，尤其是前后排腿部空间，媲美中级车，左右空间有点窄。。动力：动力方面本人不是追求速度的。要不都选择别的车型了。1.6的动力对于我还是够的。每天上下班... 浏览： 3526次支持：1人。操控：对于轩逸来说舒适才是它的主打方向，一切为了舒适让路，操控就没有摆到那么重要的地位了，偏软的悬挂、195的窄胎、很肉的起步提速和不够精准的转向性也注定它成…
纯爷们	2017-08-05 发表	优点：空间大，后排横向宽度可能不如，纵向空间绝对超过很多中级车。配置丰富，舒适使用的配置基本都有，想要更好配置只能考虑更高级别了。。缺点：没有倒车影像。。外观：比较中庸。内饰：个人喜好，我挺满意，中控台都是软质材料实在啊。空间：空间相当的宽敞，车拿回来还没自己去丈量过，不过坐进去一点不会感觉到挤，这个必须满分。。配置：性价比还是挺高的！落地12万六！保有量大！掉价不会太快。动力：1.6的发动机动力很一般啊，不过市区足够了。。操控：操控感恰到好处，用起来得心应手很精准。。油耗：日本车，尤其是日产都知道是皮薄车轻，不过换句话说就是省油啊，这么大的车都只有6个油。。舒适：非常舒服..传说中的移动沙发
中核威驰	2017-08-04 发表	优点：车身流线型，后排空间大，很省油。。缺点：动力较差，由于是板车，操控就那个样子了，不过买菜车，动力够用就行了。外观：见仁见智啦，2012款的外形要给力点，我这09款的适合大点年龄的，我这85后，觉得有点那啥了啊，不够动感。内饰：家居氛围浓厚，米色为主，个人还是很喜欢的，谁叫我是个爱家的男人嘞。空间：空间家用足够，看着也上档次。。配置：买这车的时候一分钱不让而且要等半个月，当时买车没经验，周围买车的人又少，没什么参考意见我处于什么都不懂的懵逼阶段，我老婆也没见过什么世面，她看中了，我当时看中的是1.8的科鲁兹，4S店告知没有现货，需等2个多月，于是花14.58万买这个车。哎，基本属于脑袋被枪打过了！所幸该车毛病少，油耗低，保养便宜。当时不知道，如果早点接触的话我不会买这个车。。动力：动力一般，提速要舍得踩油门，深踩声音又比较大。操控：操控就很一般了，非常适合在城市里悠哉游哉开。最后控制…
eaglelee407	2017-08-03 发表	优点：舒适省油毛病少。缺点：漆皮薄，内饰空调旋钮造型比较难看，后排没有空调出风口。外观：比较老气，不过还看得过去，有人也说这个叫做成熟，个人谈不上喜欢，也说不上讨厌。。内饰：比老款轩逸进步了很多,中控台设计的科技感很足，并且恰到好处地向主驾驶倾斜了一定的角度，内饰材质软硬度适中，基本达到了我的预期。。空间：空间可以.。配置：轩逸这个款车说性价比的话，相对差一点，能省的就省了，放撞梁省了，转速表跟1.8的豪华也有点不相同，后视镜没有集成转向灯，没有标配ESP，1.8顶配都没有，相对于其他同级车型有点小气。。动力：还可以吧.没有开空调的情况下.超车时比较轻松的.大排量的车没开过多少.所以感觉还可以。操控：操控也是不错的，日系车的操控和美系车德系车感受不一样，美系德系车感觉更精准些，但轩逸也不差，可能单位上的日系车不多的原因吧，感觉驾驶日系车不太习惯吧，这里给到80分吧。。油耗：天天市区，一到…
黑色的风兜	2017-08-03 发表	优点：空间非常不错。。缺点：：有影响没雷达有雷达没影响这是哪个脑残想出来的啊！！！！！还有就是安全系数真低，前保险杠里满满的泡沫填充物啊！还有中控放个屏除了倒车基本没什么用，给个导航会死啊！。外观：中规中矩，典型的家用车.13新款的还不错.。内饰：我买的是米色的内饰，主打温馨，实际上却是也给我这种感觉。。空间：相当不错，这级别中，没有比他空间大的。配置：要看你的定位是什么了，作为菜车。相当不错 值得购买。。动力：动力一般，2.0的CVT提速线性，0-40 2000-2500转比较有力，地板油还是有推背感的...后续动力不足，可能是车辆长期停放的原因，120之后就上不去了。。操控：很满意，CVT的变速箱换挡没有顿挫感，方向精准。油耗：9.7个，嘶 勉强接受，毕竟交得起停车费也就跑的起油.。舒适：非常舒服，尤其走长途时定速巡航很给力，车里面非常平稳。车内噪音很小，听歌很清楚，车内音响效果很好…
淮北人	2017-08-03 发表	优点：空间大，特别是后排空间，一家五口人出去旅游，一点都不憋屈，头部空间也很好，上下车方便。。缺点：车漆有点嫩。外观：比较老气，不过还看得过去，有人也说这个叫做成熟，个人谈不上喜欢，也说不上讨厌。。内饰：比老款轩逸进步了很多,中控台设计的科技感很足，并且恰到好处地向主驾驶倾斜了一定的角度，内饰材质软硬度适中，基本达到了我的预期。。空间：前后空间都比较大，特别是后排，三个大人不挤。2700的轴距真不是盖的，坐过卡罗拉和新福克斯，和轩逸差的多了去了。。配置：性价比一般啊，特别是配置上，比凌派差的不是一点半点。。动力：一般，家用足够了。山区爬长坡的时候稍显吃力。如果银子充足，建议上1.8L，曾经试驾过1.8L的，力量很好。。操控：轩逸车对于操控，很多人都明白轩逸的底盘不是独立悬挂，都说很烂，这款车的定位是家用车，主打舒适，要想操控的话，轩逸的就差点了。。油耗：油耗不算低，不过空调一直开，行车电…
夏季雪	2017-08-02 发表	优点：空间大舒适。缺点：外观方面，主要还是窄了点。。外观：侧面看尤其显大气，够长；前脸比屁股耐看；刚开始的时候总觉得看着有点高，有点窄，时间长了，脸熟了，也挺顺眼；16寸的7幅小脚可以接受，但195的小鞋实在是有够逊，一切都是为了省油啊。。内饰：内饰设计基本走家用路线，多为米色和桃木设计，很温馨。同样和外观一样看不出优点也看不出什么缺点，基本讲的过去。。空间：空间很好，是日产车的特长，我姐坐上车说感觉比她家的凯美瑞还要大。。动力：2.0cvt提速快，特别是40公里以上提速相当快，转速不变，时速直线上升。。操控：性能一般，方向盘转圈有些多，悬挂偏软，路感过滤的较多，快速过弯车身倾斜比较厉害，给人不安全感，不适合激烈驾驶，适合家用，跑跑长途，全家自驾出游很合适。。油耗：非常满意，但是还是看开的技术。目前40000，平均不到8个，高速很省的，夏天遇到开空调堵车油耗会高些。。舒适：日产车系的舒适…
cwf9086	2017-08-02 发表	优点：外观大气，整体协调，油耗低，座椅舒适！家用杠杠的！最主要还是价格跟性价比！开着舒服，坐着更舒服！。缺点：底盘过弯有侧倾，路感太明显，过减速带看出来是买菜车。绑安全座椅的安全带竟然不够长。还好有isofix接口，马云家买了isofix的软连接带，才能装上Britax的百变王。不过网上说不安全，等有空去买条够长的安全带，这点看出来日系车的节省。。。还有就是蜡烛灯，有时有没开灯的错觉，换个灯才几个钱啊。也太省了。。内饰：满意 很好。空间：同级别同价位，轩逸的空间应该是算前三名，1.85的身高不管是腿部还是头部空间都毫无压力，后排座椅乘坐3个成年人也无压力。。配置：选择轩逸，最主要是因为性价比，我的是团购价，包牌11.8万，这个价位只能买乞丐版的卡罗拉或者雷凌。。动力：4分。操控：没什么操控，CVT变速箱的调教完全让人不舒服，起步时的感受太差了，无力的嘶吼，转速飙升但不升档，冬天这种情况尤…
hyj19779700	2017-08-02 发表	优点：车子外观设计很大气。。缺点：车漆太薄，薄到你无法想象。。外观：作为十万元级别家轿很满意！。内饰：做工精细。空间：满意。配置：价格因为是新款快要出的时候买的，没有什么车源了，四s店说没有车了，到车行订的，价格高了将近一万。动力：想省油只能牺牲动力，开节能就更加肉了，不过你关节能，一般路上深踩起步也是很猛的！推背绝对有！。操控：很好，电控方向盘很轻盈，转向比较准，换挡比较紧。油耗：日系车一贯作风，车轻省油。舒适：座椅舒适，隔音效果好，就是天杀的后排座椅坐上人（120斤以上的人）以后只要路面颠簸都会发出响声
sunny0756	2017-08-02 发表	优点：空间大，噪音小。缺点：过有沙石的路面，那种刺耳的石子撞击底盘的声响无法逃避！没有自动折叠的后视镜，没有定速巡航，给我这种懒人带来很多不便。没有esp，对于车的安全性大打折扣！副驾驶的高度无法调节，坐着就不那么舒服了！。外观：外观本人非常喜欢、非常赖看，家人看了都比较满意。。内饰：做工不错，软性材质手感很好，档次感不错。。空间：拉人拉货都没有问题。配置：价格对起车子了，性价比很高，若能配置上EsP就更完美了。。动力：一般，中规中矩。操控：没有操控感。。油耗：日前7点2，主要是在城区，油耗满意，符合预期效果，600公里时达到5点2。舒适：移动的大沙发
jonlong1981	2017-08-02 发表	优点：舒适空间大，省油。缺点：后排座椅不能放倒，影响扩展性能。没有ESC车身稳定系统。外观老气。。外观：仁者见仁，我看很好看，可能是年龄的关系，太前卫的样式看不惯，比如新蓝鸟，新奇骏。。内饰：内饰的做工和用料都是比较厚道的，我选的是米色的内饰，个人感觉比较温馨舒适，合适家用。。空间：足够大了，我看凯美瑞也就我这水平。O(∩_∩)O~。配置：很高很高，，，。动力：1.6的起步比较慢，开到60以后就好了，加速感还是有的。操控：对于操控来说，还可以吧，中规中矩，没有什么出众表现，但是也没有什么值得吐槽的缺点。。油耗：还算不错。现在6个油 希望继续降。哈哈
可爱多	2017-08-02 发表	优点：空间宽敞，家用相当不错。。缺点：发动机的声音太难听了，轮毂不是205的感觉有些小，动力一般般，主动安全配置太少，esp都10万多的车价了，还没有，后排座椅太靠后了，感觉应该往前些好。。外观：还可以，看起来很窄。内饰：皮质座椅和仪表板，看起来很有档次。。空间：非常满意，180的岳父后排可以翘腿~感觉空间可以媲美更高一个档次的车。配置：性价比肯定高，不然咱也不买啊。动力：1.6的排量对我上下班来说足够。操控：觉得还可以呀！从株洲跑到长沙，轻松超A6。油耗：省油。舒适：非常不错，大气稳重，不论是在驾驶时，还在出去旅游时坐在后排享受外面的风光时，都显得非常舒适，做到了简约而不简单
shenxianaini	2017-08-02 发表	优点：无钥匙开关门，一键启动，确实很洋盘，空间大，座椅舒适感不错。缺点：2014款没有配备车身稳定系统，连廉价的胎压监测都没有。。外观：大气上档次，白色最好看。内饰：不错中控台样式新颖，用料高档，做工精细 黑内很有档次。空间：空间大，后排翘起二郎腿都不是问题。。配置：性价比是没得说了，，绝对是实惠，看你们自己的爱好吧。。动力：：1.6L的排量确实小了点，平时市区平路开开还不觉得，上坡路就坑了，呜呜的转，速度上不去。高速还好，提速反而还好些！。操控：非常好操作，只是对于女生来说方向盘略重了。油耗：目前28000+公里，7.2的油耗。舒适：新轩逸就是靠着舒适型来跟其他竞品竞争的 不多说 坐一坐就知道了
mjjkbhjh	2017-08-02 发表	优点：性价比，舒适，外观内饰简洁大方。缺点：转弯的时候倾斜比较大。开始以为日间行车灯是真的，原来就是示廓灯！。外观：感觉示宽灯太暗，终究比不上日行灯，活生生被朗动P下来。。内饰：味道大。配置：优惠3万多后，还是非常不错的，不过没有在车展期间订车，晚了半个月，价格还是收了三千元。告诫大家，买车一定要在5月和10月车展的时候，确实比平时便宜不少。。动力：动力一般，上了个不是很大的坡就很费力（虽然是用的D挡），倒车也是一般。。操控：那啥，方向盘挺轻，大男人别的倒也没观察太细，无所谓啊，讲究多了太累。。油耗：新车500公里油耗还在9.1没下来，不过跟刚提回来一直在练倒库等有关，相信磨合期后会降下来。舒适：坐椅很软，很舒服。
woshigaolao	2017-08-02 发表	优点：悬挂软，舒适。缺点：仪表盘不太美观 副驾不是电动座椅。内饰：比较中庸，没有突出的地方。。空间：很不错。赶得上B级车了。本人178cm。还比较大只。前排调完。后排还能剩两圈左右。就是横向空间不是很够。三个人的话会偏紧凑一点。不过这也是这个级别的该有的表现。太大了B级车就没市场了呗。配置：相对于神车几千元的优惠，轩逸的性价比不言而喻了。。动力：能满足家庭用没问题。操控：CTV 没话说 起步平稳。油耗：市区7个左右，很不错了。舒适：这个没的说，大家评价的很多了，非常舒服。
licpss	2017-08-01 发表	优点：空间大，省油。缺点：动力真是有点差，想超个车什么的必须深踩油门1秒左右才有点反应，光吼不走的现象频繁。。外观：外观这玩意是仁者见仁智者见智，也是萝卜青菜各有所爱，只能够说是中规中矩马马虎虎还过得去，算是紧凑级轿车里面看起来比较大气上档次的了，虽谈不上低调奢华，但是作为家用来说很合体面了，并且是有面子也有里子。。内饰：内饰很温馨，满意。不过，没有中央扶手箱。内饰很温馨，满意。不过，没有中央扶手箱。空间：空间不用多说，一个字：大，我觉得同级别就新卡罗拉能比了。。动力：1.6排量还家用足够，我开过的车很少，桑塔纳自己开了半年，感觉老车转向助力很硬，电动助力的轩逸的确不错，很轻快，但是男的开车转向力度大点，速度没超过80，感觉车子很稳，还不错，开久了再说感受。大家说起步肉，加速肉，因为没开高速，感觉提速慢点吧，安全第一，不是赛车。。操控：在起车的时候要给油。不然很容易熄火。。油耗：还记得提…
silinda	2017-08-01 发表	优点：油耗低。。缺点：车内的异响和避震，车内的异响实在是太烦人了，中控表台，副驾驶安全带卡扣都有异响，过个坑包的时候异响更明显，就感觉像面包车一样，还有就是轩逸的减震，真的不舒服，开起来感觉车子特别散，感觉宝来都比它开起来强，最起码车身不散，。内饰：内饰算不上豪华，但是也很温馨，就是家居的色彩，暖色。。空间：大，很大，普拉多车主都说空间不错。动力：接近12秒的提速并不出色，但也不是非常的逊色。前段加速还是挺有力的，尤其低档高转，超车绝对无压力。但是有一个大前提，就是时速一旦超过70公里不论是几档多大的油门，就毫无动力性可言了。超车不是问题，问题在于高速超车。日系的通病就是衰减严重，而且来得特别快。我想动力或许对于这辆车来讲并不是卖点。并且这样一部家用省油大空间的车，再去要求强劲的动力就显得车主太不厚道了！！！！！。操控：该车主打的是舒适，操控表现一般。。舒适：前后排的真皮扇贝座椅真的没话…
江南偶然	2017-07-31 发表	优点：最满意的当属是油耗和空间了。夏天开空调满座都也只要7个不到，很满意。第二就是空间，后排直接可以二郎腿了，真皮打孔座椅也超赞！。缺点：轩逸的操控算是觉得最不满意的一点，40码以上过稍微较大的弯真的没什么底气。当然鱼和熊掌不可兼得，轩逸本来就不是以运动型来定位的，选择了轩逸就是选择舒适、实用。。空间：空间自然是大得不用说。两米七的轴距，使不你管坐在前排还是后排都能享受B级车带来的宽大空间。坐在后排，腿甚至可以伸直。。。。纵向宽度很有，横向还是稍差一些，但是巨大的纵向空间使横向空间显得不那么小了！高度就更有了，这车在外观上看就是瘦高、细长。。动力：接近12秒的提速并不出色，但也不是非常的逊色。前段加速还是挺有力的，尤其低档高转，超车绝对无压力。但是有一个大前提，就是时速一旦超过70公里不论是几档多大的油门，就毫无动力性可言了。超车不是问题，问题在于高速超车。日系的通病就是衰减严重，而且来…
yocar	2017-07-31 发表	优点：空间是最满意的地方，同类车里空间数一数二。舒适度真心高，真皮带孔沙发够软。油耗低，本人开车比较猛，现在基本是7左右，之前老婆开是6.8左右。。缺点：音响。外观：感觉前后有点短，可能是给中间让空间吧。内饰：内饰我是很满意的。空间：空间满意，置物空间稍微有点少，后备箱不能放倒减少了空间的利用性。。配置：在合资车里面比较高（不能和国产车比）。动力：起步一档龟速，可能我不习惯cvt，cvt还是有顿挫感，特别是放掉油门那一刹那。操控：方向很轻，指路感还可以。。油耗：高速关ECO，市区开ECO，高速一直在90，海南高速不收费，有空就到高速练手，油耗一点一点往下降，由提车时12降到了5.5，CVT和自吸电喷日产发动机结合使油耗很低，过了磨合期希望油耗还会下降。在海南这个高油价的地方，油耗必须考虑。。舒适：没得说，日系车一贯的舒适，虽说是移动沙发他小弟，但是开着还是真心舒服
chuyuan	2017-07-31 发表	优点：空间大，内饰质量好，舒适性好。。缺点：车漆超薄，每次跑长途都会被砂石打掉车漆，行驶一万公里，前机盖和前杠已经伤痕累累。。外观：选择的铂金灰，仁者见仁。。内饰：中控台-有异响 2015年05月30日 发表了口碑 口碑 《这款车只适合跑相当平整的柏油路，》。空间：大，大，还是大。应该是多数人都想说的。2700的轴距也是有优势的！我一个人可以在里面躺着睡觉！。配置：性价比还是很高的，家用刚刚好，平均4毛多每公里，我也懒得纠结ESP什么，车子总会不完美的，自己喜欢就行了，没有发现所说的烧机油情况，坐在车里真的超级舒服，12万左右有这样的空间已经很好的了！。动力：起步肉，关了eco还好吧，又不是赛车。操控：开起来很舒服，非常轻盈，感觉不出换档顿挫感，CVT的功劳。。油耗：提车即时油耗是18.8，开回来大概70公里，变为7.6，拿回来后近几天来一直练车，车速都很慢，还不停练倒车入库，所以又飙到…
atila	2017-07-31 发表	优点：座椅真舒服，。缺点：它是日系品牌，它没有ESP，没有后气囊和侧气囊，就怕安全性差。。外观：大叔街车，样式偏老，新出的蓝鸟运动时尚。内饰：相同价位里面绝对是领先级的 基本都是软的 门侧都是真皮。空间：空间真没的说，真皮座椅特别舒适，后排增加出风口，空间相比较同价位同档次车是最大的，坐进去有B级车的感觉，座椅柔软宽大，包裹性很好，后备箱相当大，能放不少东西。主驾座椅电动调节，稍微矮点的双腿都能伸开。后排座椅在同级轿车中可以说是之最，试过很多同级轿车都没有轩逸内部空间充足，这点必须点个赞，后备箱510L的容量足以满足生活需求。。配置：性价比挺好 应该成正比。动力：动力一般。开ECO很肉。但是关掉之后提速还是比较满意。毕竟不当跑车玩。开S档的话还是蛮不错的。超车很安逸。。操控：转向清晰，指向精准。油耗：超级省油啊，朋友建议的时候还没有信呢，真的超省油，长途不到5毛钱，起初还在考虑买起亚的大…
海子123456	2017-07-31 发表	优点：油耗。二个月用车下来，对这车的感受总体满意。就是对这车加速度不能是很给力，这方面不是很满意。再一点就是后备箱小了点。全尺寸备胎这点很给力，开这车出游心情舒畅，放心。最满意的是这油耗，车内空间大座舒服，外观好看，驾驭起来好开舒适。1000公里做了第一次保养，对南浔宝吉4s店服务满意。。缺点：不仅皮薄漆更薄。。。小孩子拿东西碰下，就掉块漆。。。。外观：后屁屁更好看，看上去很宽大~大屁股！！前面就略显中庸了！但看到有车友改的大包围不错！改完也很动感！可惜媳妇不让改...。内饰：细腻，特别是整车内部很少看到硬塑料，经常接触的视线范围都是软塑料，方向盘上的真皮缠绕，还有门上的真皮包裹，朋友看了都说好，虽没那么豪华，但也洋气：“尊享！。空间：大空间，舒适，坐着很舒服。。配置：那真是杠杠的啊，作为一款紧凑型车，2w+的优惠已经没什么想头了，蓝鸟上市后，搞不好价格还会收呢，所以从说买到提到手也就等…
问题发现	2017-07-31 发表	优点：油耗、空间和操作最满意了。尤其是油耗，买车就是为了上下班开，每个月平均下来加油花的钱大约400元左右。。缺点：起步的时候相当的肉肉，慢悠悠的，不愧是老年代步车的称号！→_→。外观：大气好看，堪比小天籁。内饰：我选择的是米内，没得说，家用温馨没得说。仪表盘的行车电脑了很实用，车内大面积软材质的使用很上档次，做工也很好，不得不说，这是日产车的优势所在！！！。空间：没说的很好。本人身高192.除了头部空间弱点其它都很好。。配置：整体来说是一款性价比非常高的车，要不也不会入手啦。动力：1.6CVT家用完全够用了，红灯起步只要舍得给油，还是可以秒杀其他车的。咱们主要是家用，还是省点油吧。操控：操作不错，开起来很舒服，有次自驾游，差点睡了。油耗：1400来公里了。1000km实测7个左右 现在1400实测有7.5左右。这几天下雪，开不起来有点费油。 4毛钱左右一公里差不多。。舒适：座椅很舒适，…
cswxd	2017-07-30 发表	优点：操控好。缺点：CVT变速箱在市区行驶油耗太高，铁皮实在是太薄了，漆面太薄太嫩个，易刮伤。。外观：很喜欢修长的车身，但车身略窄，前大灯造型不喜欢。车尾造型满意，尾灯造型中庸耐看。。内饰：内饰设计基本走家用路线，多为米色和桃木设计，很温馨。同样和外观一样看不出优点也看不出什么缺点，基本讲的过去。。空间：轴距达到2700，车内空间够大，乘坐舒适度很好，与中级车相比也不差，后备箱也很 大，能放不少东西，而且与前面有联通通道，在车上就可以拿到后备箱里面的东西，比较方便。。动力：动力很满意，特别是上高速超车的时候心里很有底，而且平时偶尔开开运动档还是可以找到点推背感的。。。操控：操控性一般，轩逸主打的是家用市场，所以在调校和悬挂方面谈不上什么操控性。另外我来过高速170就不敢拉了，因为感觉到底盘轻了，不够稳重，有点飘，虽然厂家数据最高180，但没敢尝试。。油耗：油耗没有想象中的低，但看过油耗排…
宇宙船	2017-07-30 发表	优点：后排腿部空间良好，座椅舒适。。缺点：最不满意的就是悬挂实在是太软了，时速80过弯的时候车身倾斜很厉害，可能跟车身较高有关，时速超过120车子就很飘了。。外观：这个仁者见仁智者见智，我比较喜欢这种可爱胖胖的车子。只是漆面太薄了，指甲刮刮都会有印子。。内饰：我买的是米色的内饰，主打温馨，实际上却是也给我这种感觉。。空间：前后排纵向空间满意，横向空间稍显不足。后备箱空间满足日常和自驾游需求。。配置：要看你的定位是什么了，作为菜车。相当不错 值得购买。。动力：油门踏板很软，轻轻一点车子就往前窜。再给油就不怎么给力了，但是中段加速还是很不错的，CVT的变速箱很安静，换挡没有顿挫感。动力家用完全足够，关键还有一个sport按键，按下这个键以后转速会变高，升档很快，加速比起之前也会好一点。。操控：：没什么太大感觉，就是转弯半径貌似大了点，经常调头一把拉不过来啊！。油耗：油耗一直比较高，不知道为什…
dzpst	2017-07-30 发表	优点：空间真的很大，尤其是自驾游的时候特别舒服，后备箱的储物空间也相当的大，当初买这款车的时候就是看中了这一点。至今都觉得空间是最满意的。。缺点：悬挂太软，行程太长。过个深一点的坑能吓出一身汗来。就这一点了。。外观：由于轴距比较的长，车就显得挺大气的、很稳重的感觉，比较符合大众的审美观。。内饰：中庸，谈不上奢华，但很温馨实用。空间：由于2700cm轴距，所以腿部空间还是不错的，后排的头部空间比较有限，可能是座椅比较高的原因，好在腿部空间充裕，可以稍微仰一仰坐。车身宽度不是很宽，前排还好，后排坐三人的时候可能比较不舒服。。配置：出众的空间和舒适，少了运动的激情，只能说是仁者见仁智者见智了。。动力：家用够了，适合放松的慢慢开，不适合激烈驾驶。操控：所有的功能都很好，操作很灵活，方向盘指示很到位，高速转弯有点飘，不知道有的车友换宽胎或者装平衡杆以后能咋样。舒适：要是不走颠簸的路，舒适是没得说，…
mb45813347	2017-07-28 发表	优点：未开。缺点：没有档位显示？。选车理由：顺眼
xuxu_2650	2017-07-28 发表	优点：车子空间还好了，乘坐也挺舒适的。。缺点：底盘和减震效果很差，，遇到不平整的路面轮胎噪音很大，底盘和中控台共振发出的噪音很烦人，。外观：我买的紫色的，很漂亮，尤其洗完车，在阳光下那叫一个闪啊！车车快4年了，还是亮闪闪的。内饰：中庸，谈不上奢华，但很温馨实用。空间：空间可以满足我很大的要求，也给了我很大的满足感。。配置：因为在盘锦日产卖得太好了！在经销商那儿绝对是高高在上的，压根就讲不了价格！平时的维护保养费用，还是在可承受范围内。。动力：如不喜欢激烈驾驶、不注重操控的朋友，这款车1.6排量的动力完全够用，只要在驾驶过程中舍得给油，1.6排量的动力并不会给你带来失望。。操控：无感！！！极度舒适的调校，调头转弯行程长（汽车之家有篇测试，本车无法绕桩，因为连桩都进不去…）。油耗：油耗是我最满意的地方。每天上下班100公里左右，但都是环路和高速，没有红灯。30%拥堵，30%缓慢，40%通畅的…
梦想小拉	2017-07-28 发表	优点：车子空间还好了，乘坐也挺舒适的。。缺点：底盘和减震效果很差，，遇到不平整的路面轮胎噪音很大，底盘和中控台共振发出的噪音很烦人，。外观：我挺喜欢轩逸的外观的，这个问题仁者见仁智者见智。。内饰：轩逸轩逸，车的名字就包含有安逸的意思，就是说车开起来舒适安逸，特别值得一提的是，非常舒适柔软的真皮座椅，就算是长途旅途，也不觉得辛苦的做工精致，材质较软，沿袭了日产车的一贯风格，颜色温馨。仿桃木的部件挺不错，仪表盘、CD、空调等部件做工精细。。空间：非常满意！我一米八几的个头坐后排，还有将近1拳的距离，头部空间（驾驶员）很大。配置：性价比还是挺高的，适合家用，经济型的。。动力：加速一般，比竟CVT不适合干这个，市区用差别不大。操控：操控就很一般了，非常适合在城市里悠哉游哉开。最后控制在120公里以内驾驶。。方向盘很轻。主要是轩逸的方向盘是三圈左右。所以方向盘很轻。但是转弯的时候方向盘会比别的车打…
baby211211	2017-07-26 发表	优点：空间，当时2700的轴距在紧凑级中已经领先（印象中只有标致408比它长）。2.0的动力作为家用够过头。。缺点：轮胎有些窄。外观：尾部还不错，前部看各人喜好了，头灯的造型很独特，特别是有2个小角生在上面。内饰：内饰给我一种家的感觉，总体感觉还不错，中控布局良好，功能按键一目了然，桃木装饰是我最喜欢的，真皮的覆盖率也是同级别中比较厚道的了。。空间：轴距2700mm，后排腿部空间很不错，有越级的感觉，坐在后排是一种享受。动力：提速很快，2.0的动力很平顺，跑高速超车很快连贯，加上超速模式设计，提速超车真是没的说。操控：操控很一般，可能是车身轻，底盘调校的一般，不是运动型车，稍微差点的路况就显示出这车的不稳定性，还是适合城市道路。油耗：总体还可以，在国道和高速上很省油，特别是开了定速巡航，百公里6个的样子，市里就比较一般了，差不多要10个油，具体还是看你的开车方式。舒适：舒适性很不错，座椅…
正在输入	2017-07-25 发表	优点：外观圆润大气，相比旧款在车头设计方面稍微犀利了一点；空间一如既往的大，十分爽；座椅宽大，感觉比同级的坐起来要更舒服，确实不错；油耗省，后期保养也便宜。缺点：配置有点小，隔音觉得还能做更好些，有点欠佳；红绿灯丢手刹，车子会往前蹿一下；刹车前段软，总是觉得刹车力度来得有点慢，这点我还是在适应中，习惯就好。外观：改款后的外观真的是无可挑剔，我选的珠光白色，年轻人开个白色的显得精神。内饰：内饰做工上乘，用料好，各功能健排布方便，布局十分居家风。空间：储物空间少，AUX旁边的储物槽，放5寸手机勉强，手机还会悬空，就不能涉设计再大些吗，现在都是打手机时代了；杯座更加小了，建议设计再大些，宽一点深一些，还能放别的东西；再者，前排车门的那个小储物格有什么用呢？只能塞下四根手指头，放东西就关不上们了，；副驾驶位手套箱开口偏小，深度说够了；中央扶手箱就不用说了，车主们吐槽的地方，储物方面真心觉得要像本…
萨昊磊	2017-07-25 发表	优点：本人认为这款车的优点就是外观和舒适性。。缺点：缺点方面我最想说的还是配置啊。。外观：外观每个人的眼光都不一样，真是各花入各眼，我是很喜欢轩逸的外观的！。内饰：内饰设计简约朴素，不花俏，是我喜欢的风格。。空间：一坐进去感觉很宽敞，前排主副驾的空间也很满意，后排座三个人不显得拥挤，还可以翘起二郎腿。。配置：配置方面实在是简陋啊，没有什么可以拿出来讲的。。动力：因为主要用于上下班，城市路况使用，所以对动力要求不高。操控：转向精准度很好，指向清晰，路感反馈很好。。油耗：油耗目前是7.1个左右，如果磨合期过还会降的话，那就很惊喜啦。。舒适：在同级别车中，我觉得还是不错的，虽然我们没有开过什么好车，但在车内还是很舒服的。
赫雪卉	2017-07-25 发表	优点：安全性能和驾驶性能高的就可以算比较好的车子了，轩逸就做到了。。缺点：配置方面比较简单吧。。外观：外观好看，是我喜欢的类型，看起来很居家，很现代化，家里人也说喜欢。。内饰：内饰用料和做工还可以，新车味道也不大。。空间：我们家的人都比较瘦小，空间很充足，尤其是第二排的空间，翘起二郎腿来都足够了。。配置：配置方面没有什么特别想说的，要是有无钥匙启动/进入系统就好了。。动力：自己感觉一家人坐在车上动力也是够用的了，平顺性也还可以，当然不可以太挑剔了。。操控：很棒，精准，过弯道就一个稳字，高速超车指哪打哪。。油耗：油耗还可以接受啦，毕竟还没有出磨合期就有这个表现还是可以的。。舒适：舒适性很好，不论是开车的还是坐车的，都很舒服。
htjk	2017-07-24 发表	优点：空间。缺点：悬挂偏软，音响一般。外观：都说是“小天籁”，车身线条很美、很动感！配上前后LED灯，的确很漂亮！白色的车4S说是金属漆，这个有点疑惑！缺点：车身感觉还是有点窄！右边门的接缝明显比左边门的要大！。内饰：内饰做工不错，都采用的软PU或是真皮制作！ 配上桃木，很有档次！总体给人感觉很温馨，感觉有种到家的感觉。座椅采用的都是打孔的真皮，透气性、柔软性很好，很舒服！。空间：空间很满意坐着很舒服尤其是后排空间坐三个重量级人物一点问题都没有！。配置：在紧凑级车中，算是配置比较丰富的车了，但是车身缺少EPS以及后悬挂改为扭悬梁！只能给4分。动力：设计很人性化，空车时选择ECO模式，很省油。满载带着4个大老爷们开着空调，动力输出也很强劲，超车很轻松。。操控：电子助力方向盘毫无路感，手动挡弥补了电子方向盘的驾驶乐趣。油耗：才开了100多公里的新车，磨合期油耗比想象中还要低，希望以后能更省油…
24858844	2017-07-23 发表	优点：驾驶平稳，隔音好，车内很静，保养费用低。缺点：动力一般，车真的太轻了，避震可是不敢恭维，开起来车一担走到不平的路上，会听到小小的异响。。外观：尾部还不错，前部看各人喜好了，头灯的造型很独特，特别是有2个小角生在上面。内饰：内饰给我一种家的感觉，总体感觉还不错，中控布局良好，功能按键一目了然，桃木装饰是我最喜欢的，真皮的覆盖率也是同级别中比较厚道的了。。空间：2.7米的轴距不是吹的，空间真的很大，后排尤其舒服，就像家里沙发的感觉！。动力：总体来说动力输出还可以，就是起步感觉不是很足，高速的情况下动力可以，在城市中2.0的动力完全够用，要比1.6的强很多。操控：悬挂偏舒适，就是软，特别转弯掉头感觉明显，不过本身就是家用车，舒适第一，不能追求拿去攻弯的。油耗：总体还可以，在国道和高速上很省油，特别是开了定速巡航，百公里6个的样子，市里就比较一般了，差不多要10个油，具体还是看你的开车方式…
cdrobin01	2017-07-23 发表	优点：油耗。缺点：发动机异响，每次保养回来比原来更响了，问4s店的说发动机异响的声音是正常，朋友也有一台一样的车也是发动机异响，启动车关了音响坐在车内都能听到发动机异响，。外观：中庸大气，自己觉得比天籁要好看。。内饰：内饰样式一般般吧，但是用料还是比较厚道的，皮肤接触到的地方基本是软性材料。。空间：本人181cm的身高感觉头部空间有点小，车身有点窄。。配置：高，不高也不考虑这车，更不考虑尊享版。看来车的销量好不好，跟优惠很大关系啊啊。。。。车企们，看到了么？。动力：提速非常慢，加速加不上啊。操控：良好，视野好。油耗：比较满意。日系车公认的，油耗低。。舒适：不管是前排还是后排，舒适性都很好
宝瑞	2017-07-23 发表	优点：空间大，座椅舒服，隔音好。缺点：隔音很差，一点点沙子打到底盘车里都听的清清楚楚，还有音响真的很烂，。外观：不错哦，也别拿其他车子比，买这车肯定喜欢，就这价位，别拿上百万的宝马比。内饰：漂亮 好打理。空间：都很大，实用，后座坐三个人都很舒适。配置：中。动力：代步够用 1600转就100以上了 起步我也不爱猛踩 126P的马力 我想还是够了。操控：还行！选择这车就不指望有多好操控性了！基本满足日常家庭用车。油耗：跑高速应该很省，6个多就够。提车时表显4公里，油耗83L。舒适：座垫感觉还比较舒服。静音方面将空调关到最小的风速，非常静音，怠速时一千转以下，感觉不到什么声音，但是将空调风速开到第二档以上，声音就非常大了。
aaa120	2017-07-23 发表	优点：外观大气稳重；空间足够大，后排可以翘起二郎腿；油耗够低，才6升；够安静。。缺点：异响异响异响，中控台，天窗，扶手箱到中控台塑料连接地方都有不同程度异响；起步有抖动，换挡生涩，门板薄；音响喇叭装在门下面，很容易踢到；空调风扇启动太频繁，两秒开关一次。。外观：屁股有点难看，车头的话就像小天籁，很多人看到都会问是不是要20多万才能到手，哈哈。B格很高。。内饰：挺好的，还是那句话！花多少买啥样的车。空间：乘坐空间不逊于中级车，后排空间较大，翘个二郎腿绝对没问题。。配置：找的熟人要的优惠，4S的人一听这价格都惊呆了 毕竟是小地方。动力：一般。油耗：非常满意。比我那个1.0的面包还省油。。舒适：乘坐舒服，就是轮胎的声音有点大。
yangdongqin	2017-07-23 发表	优点：此车最满意的就是轮胎，其次油耗比较低，其他的就见仁见智了！。缺点：车身轻飘，车子的漆太薄，底盘好像有点松，悬挂很软，通过不平的路时会框框框的响，并且左右摇摆，坐过大众的还有通用的车，感觉轩逸没有他们的那么稳。。外观：有点偏成熟了，但是我喜欢，呵呵。内饰：满意。空间：最满意的一点就是空间。配置：性价比绝对高。买车，关键看时机。我购车因为即将推新款，所以便宜了近两万，11万多能买到这样的车子，也是可以了。当然如果刚推出新款，就不可能有太大的优惠了。相中2016款轩逸的车友们，如果入手短期内肯定价格坚挺。但是毕竟技术有更新。。动力：动力还可以，油门稍稍有点软。操控：操控相对平稳。油耗：省油。舒适：悬挂很软，坐车里就跟坐沙发一样。
wuxiaodong999	2017-07-23 发表	优点：最满意的就是新轩逸的乘坐舒适性，宽大的沙发般座椅和良好的隔音让每一个坐过我的车的人都说这车非常舒服，让我脸上有光，而且本人每天上下班路途要50多公里的路程，开着新轩逸让驾驶变成一种乐趣，变成一种享受。。缺点：动力不足，加速很慢。外观：外观仁者见仁了，我是觉得除了前大灯把那两个N头去掉后好多了，我以前的是银色，看上去比较稳重，整体感觉不如以前好看。。内饰：感觉很好，很高大上！。空间：空间是最满意的地方。配置：价格是很不错的，比卡罗拉优惠很多。卡罗拉在年前优惠一般不超3千，而轩逸一般开口就是优惠2万，钱也不是捡来的，能省就省。。动力：1.6只能说够用。操控：精准，非常舒适。。油耗：油耗绝对5星，谁用谁知道…。舒适：前排很舒适，后排座椅一般
一直可爱	2017-07-23 发表	优点：空间大，油耗低，舒适性好，外观漂亮，性价比极高！。缺点：选车的颜色吧！可能这车是针对中年的人，年轻人买比较纠结了！。外观：我选的灰色，白色的要加价就放弃了。满意，简洁大气，耐看，其实我觉得轩逸的屁股比脸好看，甚至比天籁的屁股还好看，开车在路上，别的车都是看你的屁股，所以轩逸的设计师很有思路的。。空间：175头部和腿部空间很充足 后排空间同样很充足。动力：这车动力方面，在室内跑真感觉不到什么差别，1.6和2.0在堵车的时候都一个样，舍得给油，起步一样猛。。操控：高速上140码还有点稳当。。舒适：这款车子以前是蓝鸟的原型，在国外卖了好多代了，之前我在美国租过一辆（自驾游）感觉和国内的一样的舒服，其实这个还是要开了才知道的。
uhgbv67u45	2017-07-23 发表	优点：安静，省油！。缺点：车灯我不是很满意，太不亮了，蜡烛灯。。外观：外观属于中庸型，不是很拉风，但是绝不难看。。内饰：黑色内饰，科技感很足，个人没觉得压抑，完美、。空间：很大，后排坐四人都一点不挤。尤其是后备箱，装得下好多东西。。配置：性价比高。。动力：城市上下班动力够用！！尽管开着ECO起步较缓慢，但是经济适用！！。操控：指向模糊，不过过几天就习惯了。油耗：说到油耗，绝对是轩逸的一大优点，可以和空间并列。综合油耗（实测6.6L电脑显示6.5L, 50%省道平均时速50码左右，30%市区平均时速10码左右,20%乡村水泥路平均时速20码左右）有一半的时间开ECO。舒适：舒适性真的不赖的，开起来很轻松，虽然是少了些许稳重感，但是还不错的，好开，坐着舒服。
大乖贝贝	2017-07-23 发表	优点：空间大 动力还行 空间大，动力磨合还不是很给力，操控简单 油耗低，舒适度将就。缺点：车质量较轻，但是我要说的是车无完车，任何车都有自身的优缺点，车身轻也是省油关键的一点，车身重同样对于油耗也会相对较高。。外观：这个价位，轩逸的外观是我最喜欢的，没有其他的，卡罗拉就呵呵呵了，换了飞利浦的疝气灯，加透镜，感觉不比我爸的 A6差，做过我车的都说灯光不是一般亮，不过我改灯就花了5000了，有点贵了。内饰：很满意。空间：满意！。配置：性价比可以，但不能和自主品牌比。。动力：市区用还可以，cvt有点拖后腿。。操控：谈不上什么操控，易上手适合女生开哦，助力太轻以至于我找不到回轮打正时候的感觉。。油耗：比丰田卡罗拉雷凌1.6高差评。舒适：这个没有说的，座椅那叫一个巴适。
我玩风我玩云	2017-07-23 发表	优点：1.空间宽敞；2.座椅舒适、隔音效果好；3.省油。。缺点：问题多啊、新车洗油路换前半轴 、四轮定位10多次半年内、这是什么神车！最烂是售后和厂家的态度现在纯粹不管我了。。外观：大气，12万左右的车已经非常棒了。。内饰：用料可以的 大面积皮革 这个表扬下 但是内饰真的不好看。空间：前排带电动调节，大气，空间大，后排宽畅，乘坐舒服，三个大人后排还行不算挤。。配置：马马虎虎。动力：1.6的动力差强人意，如果开了ECO是比较肉，不过1.6优惠一半购置税呀，真金白银的省下来了，看在钱的份上，没什么好说的。。操控：没有车身稳定系统，过弯有点侧倾。方向盘很轻，操控起来很舒服，开着很顺心。油耗：轩逸确实省油。就奔着油耗和性价比去的。舒适：：座椅非常舒服，驾驶位能有腰靠那就不摆了！
monv113	2017-07-23 发表	优点：空间，绝对够大，甚至媲美一般中型车，2700的轴距绝不是盖的。。缺点：高速隔音太差！。外观：高端大气上档次。内饰：大多软材料，很好，就是不喜欢木饰板装饰。空间：空间是轩逸的亮点，没话说，后座空间跷二郎腿完全不成问题，家用首选。。配置：总体性价比是比较高的在换代前买价格比较便宜选装配置：我自己加装了电动后视镜折叠和加热（方便回老家进村路比较窄，收起镜子好走）还刷了原厂定速巡航，高速省心。动力：我感觉够用了，咱又不去赛车，只是接送孩子，买买菜，偶尔搞个自驾游，非常适合一家四口出行（我有一对双胞胎女儿）。操控：快速过弯感觉车辆倾斜比较大，只要不飙车感觉还可以。。油耗：11月23号买的现在在14.2左右，还要往下走。。舒适：比较舒服的车，老师做我后面基本就是睡觉。。。哈哈
你说我容易吗？	2017-07-23 发表	优点：空间不错自动座椅和真皮座椅挺好，密封性比其他车要好。。缺点：1.6最顶配的车型，没有定速巡航功能，没限滑，少了四个气囊，实在不应该，没有自动大灯是个遗憾。外观：外观非常大气，饱满。内饰：个人喜好，我挺满意，中控台都是软质材料实在啊。空间：很大，接近B级车。。配置：在同级别车型里性价比应该算是很高的了，饱满，。动力：在高原上用车压力挺大的，不过也能满足日常家用，在平原地区动力不错，提速还行，40以上源源不断直到100左右动力下降，超车无压力，目前还没上过120，不知道后期加速怎么样。。操控：转向精确，操控方便，目前高速未超过100，没有飘的感觉。油耗：真心省油。舒适：真的很爽，座椅就像大沙发，呵呵，不多驾驶时间长的话腰部支撑还是偏软有点小困。后排空间。。嗯，行政级别！
ygybeibei	2017-07-23 发表	优点：最满意的当时是空间了，2700的轴距带来的空间感受，在紧凑级车里绝对是越级的。然后是省油，确实很省油，市区高速各一半，目前油耗6.5L/100KM，已经是非常低的油耗了。。缺点：加速肉啊，而且深踩油门，有啸叫声，害怕啊。外观：前脸稳重，腰线流畅，尾部大气，都很喜欢！。内饰：内饰也没什么可挑剔的了，还行。空间：满意，后排空间可观。配置：所在城市没有优惠谈不上性价比。动力：1.6表现也就算还好了。操控：习惯了完全觉得没什么。油耗：哎，没办法。每天上下班单程6公里不到，12个红绿灯。停车进车位每次都要耽误4到5分钟，所以现在油耗真是高啊。下午湖边溜了一圈，15公里不到，也只是把平均油耗从10.4开到10.2.目前跑了508公里，希望未来油耗更低！！。舒适：很舒服！电动座椅很棒
feigesjz12	2017-07-23 发表	优点：舒适。缺点：1.6顶配居然还没有导航，车身稳定也没。。选装也好啊。。还有前排车内灯太寒颤了。。就直接两个小灯泡很暗，cvt变速箱决定了你怎么轰油门都是慢慢加速。不过我本来就是个不激烈驾驶的人。轩逸主打的也不是运动是舒适我觉得足够了。外观：外观不是很运动，不过符合我这种岁数的人，比较大气，沉稳。。内饰：高贵，大方，清新。空间：相对A级别车型来说空间绝对没得说。配置：我看了很多车，雷凌、昂科塞拉、凌派、朗动。感觉朗动和新轩逸是性价比最高的，不过我不太喜欢朗动的造型，流线太复杂，感觉有点做作。而且轩逸优惠很大，所以。。。。动力：就是超车没劲 其他的还好。操控：总体感觉不错。油耗：高速省油5-6个油，市内7-8个油。。舒适：真皮座椅乘坐非常舒服，但是无奈后排减震偏硬，影响到后排乘坐舒适性。
alice5943	2017-07-23 发表	优点：真皮座椅坐起来真的很舒服，新车基本没有异味，油耗很经济。缺点：车漆薄 真是薄无止境啊 走在砂石路上非常响 无ESP 这个真的很恶心 ESP才几个钱啊。外观：很符合我的审美观。内饰：比较中庸，没有突出的地方。。配置：高，同级别这个配置没有15W拿不下。动力：1.6排量还是基本上够用的，虽然起步很肉，但起步后走在路上加速还是可以的，家用动力算可以了，就是起步确实有点揉。。操控：轩逸讲究的是舒适度。家轿嘛，无所谓操控，家人坐着舒服就好了！。油耗：城市跑5点多油耗应该很低了，跑高速最低时候计算过就4.4左右。舒适：这是买这款车的一个重要原因。车隔音好，经常怠速安静得时以为熄火了，座椅软像坐在移动大沙发一样。我腰不太好，开轩逸还是很轻松。慢现在每天慢悠悠的开，感觉生活节奏都放缓了。
xiaozhen002	2017-07-23 发表	优点：车的空间，很大坐在里面就像在家里一样。内饰很温馨，看着都舒服。因为坐过同事的老款，所以就喜欢上了。。缺点：偶尔路过石子路时，有石子打击车底的声音稍微不舒服；车子内饰气味比较大，我没用任何除味的东西，开了5000度公里了，车内气味还是有点大的。外观：白色车好看，但是不耐脏，还加两千呢。空间：2700的轴距，紧凑型后排空间的王者，加上舒适的座椅，让全车乘客都可以享受天籁级别的待遇。。配置：综合用车需求以及购车价位，这车买了肯定是值！抛开民族观念来说，这车肯定是2015年紧凑型销量冠军，冷静思考……你值得拥有！。动力：起步偏慢、。操控：自动挡的操控性能很好，新手提车第一天就开到公司也完全无压力。以后老婆开也应该OK。。油耗：目前7.6，真心的不满意，都是怎么开到7一下的呢。舒适：空间大很舒服。
yanan825	2017-07-23 发表	优点：最满意的当然要属省油了，平时也就是上班下班开开每天来回里程40公里，也因为家住城乡结合部原因，一路上没什么车也没什么红绿灯，所以现在的油耗开下来0.39元一公里。这个是意料之外的，呵呵！。缺点：操控欠佳，底盘相比较欧美车型有些松散。外观：感觉一般 外面 没有惊艳 中庸吧。内饰：用料很好，到处都是软妹子，只是硬塑料的地方没有软的地方处理的好！。空间：中型车空间，杠杠的。。配置：高。不好一点就是降价特别快。。动力：磨合期不敢大脚油门，起步有点慢，偶尔2000转起步还是很猛的，还没体验过地板油和鸡血模式，估计不会让人失望，对于1.6的发动机来说，很满意了。。操控：高速上140码还有点稳当。。油耗：从提车开到现在油耗都在下降，现在全程开空调坐五个人，油耗在7。5这样，都说这车省油，油耗还是满意的。舒适：还可以。
英雄陨落	2017-07-23 发表	优点：空间大 座椅非常舒适 丝毫不亚于B级车的乘坐感受。缺点：悬挂够软的，转弯明显感觉侧倾，上次转弯有点急，差点翻了车，感觉两个轮子都已经离地， 车漆薄，真的是很薄，动力不足，内饰一般，很多接缝的地方不平，缝隙有点大.。。；。最主要的一点，在4s买的最高配的，也都没有配备导航，导航还是自己在外面装的，真差劲！！差评！！。外观：车身短、要在长点就更好看了！。内饰：内饰比起同级别的车来说还是非常不错的，内饰基本都是软材质，加上打孔真皮座椅，给人一种很精致很高档的感觉。中控的木纹给人一种家的感觉。空间：我家用完全没问题。动力：：家庭用车，动力完全够了。。操控：偏向舒适性，没什么操控可言。。油耗：5.5。舒适：很好，隔音效果蛮不错，座椅舒服的像家里的大沙发一个样，软软的，很有包裹性，朋友们坐过我的车后都表示很满意。
王少旭	2017-07-23 发表	优点：空间大，差不多跟天籁一样大，而且新款比老款更宽更年轻。。缺点：车里的气味，油耗九点几也不低啊，车容易脏。外观：三厢车的传统样式，没有惊喜，但耐看。内饰：软材质使用较多，居家范，还是比较满意度。空间：堪比中型车，后备箱大乘坐空间也大。配置：那真是杠杠的啊，作为一款紧凑型车，2w+的优惠已经没什么想头了，蓝鸟上市后，搞不好价格还会收呢，所以从说买到提到手也就等了不到一周的时间，提回来后据说优惠价格收了4k，窃喜中。。。。动力：1.6的动力偏弱。操控：日系车操控不是他的优势。油耗：老爸开的骐达，是6.4。我我还以为我的车也就7个吧。超出1个，还好可以接受，在多了就接受不了。毕竟都是1.6。比他车重不了多少吧。舒适：非常舒服 前后排座椅柔软度非常日产的表现 10-30万车型中除天籁以外暂时没发现比轩逸乘坐舒服的 哈哈
4如钢铁股	2017-07-23 发表	优点：最满意的肯定是舒适性和大空间，日产的舒适感还是没得说的，搭配CVT变速箱，平顺性好，换挡完全不会像AT一样有顿挫感~~也省油，高速跑起来也就3毛多一公里啊。自动空调，这个很好用，而且还有后排有出风口，对后排的乘客照顾很到位。外观耐看，够稳重，越看越好看。电动座椅，虽然只有驾驶位，但也不错。。缺点：玻璃升降，四门比较轻。。外观：小天籁，真不是吹的。我选的珀金灰，非常显年轻和运动啊。。。内饰：内饰这个也值得称赞，全部用的是柔性材质，给人的感觉比较上档次。。空间：足够大。配置：目前优惠比较大，比科罗拉，雷凌具有价格优势，十万出头的价格能接受，送了导航、全车膜、行车记录仪。。动力：1.6起步感觉也没论坛上说的那么肉 就是提速慢 转速上去了 速度没上去,磨合期没敢怎么踩油门。操控：整体感觉还不错，速度快的时候转向偏轻。。油耗：表显示城市路况6.8，高速5.3。。舒适：座椅真皮 软软的，老婆喜…
我爱汽车爱老婆	2017-07-23 发表	优点：空间舒适，绝对的够宽敞，什么卡罗拉都是浮云。2700mm到后面跷二郎腿是一件简单的事情。空间都比同级车的大，驾乘的感觉都很棒，作为自己家庭的第一辆轿车，感觉实在太棒了、。缺点：胎噪明显，在蜡青路上跑特别吵耳，如果开了ECO起步很肉，建议不开，因为差不了多少油耗的。4S送的导航不错，就是那个倒车影像有问题了，询问多次，都不给我答复是什么原因，直接无视我了！太气人了！。外观：非常满意，很符合我的审美，成熟中带点运动时尚。内饰：选择黑内饰时尚动感，但中控略显简单，全部软质材料显得高档。空间：很大，但是座椅也大。动力：弱，特别是起步，真的太慢，即使s档也是，只听见发动机声音很大，车子不走。操控：转向很精准(可能我没开过什么好车)，指哪打哪，悬挂偏软，转急弯有点支撑不足了。日常来说ok拉，我是新手也没什么资格说。。油耗：6.8，你觉得怎么样。舒适：座椅真的没话说、很舒适、隔音效果很不错、就是…
fh7uthjutyht	2017-07-23 发表	优点：空间。缺点：变速箱油点渗油 不知道能不能解决。外观：外观还是非常犀利的，比以前的蓝鸟或者经典版本。特别希望LED行车灯带，感觉非常高大上。车灯设计：车灯设计上，底部有2条LED灯带，远远看上去炯炯有神，非常漂亮的设计。。内饰：比较简单明了。。空间：空间本身就是这车的优点，轴距2700不是盖的，确实大，同级别里绝对排在前面了，坐五个成年人不费劲。配置：这个价位车不错。。动力：磨合期一般不踩大油门，但是踩了提速也慢，不如慢慢来，挺好的。带点下坡2000转可以跑120码，但是上坡（2000转内）速度哗啦哗啦的下来了。不过可以肯定的是：居家用车，动力够用。。操控：日产的电子助力方向盘很轻，但是指向不是很精准，我有一次方向盘离回位还有九十度的时候，轮胎已经回正了。急速进弯道会甩人，车辆有一定侧倾，但总体感觉很稳。。油耗：一般，没达到理想要求。。舒适：对于180身高的人驾驶位不管你怎么调都不能…
dddl316	2017-07-23 发表	优点：空间宽松，油耗合理。口碑也不错，质量稳定。。缺点：无车身稳定系统，安全配置低！。外观：外观一般，不会太土。。内饰：内饰我觉得比同级别同价位的都要好很多，卡罗拉／马3我都看了，原来都是备选的车型，看了内饰果断还是这个了。。空间：很大，后排坐四人都一点不挤。尤其是后备箱，装得下好多东西。。配置：人无完人，车无完车。你接受一辆车的优点的同时也需要你去包容他的缺点，所以我感觉这个车虽然缺点存在但是整体评价性价比不错。最关键的是我现在的用途：1、老婆开的居多。2、居家过日子开，基本没有商务和飙车等用途。3、市区居多再多就是回个郊县的老家。所以综合以上感觉这车够用了而且同级别的车感觉性价比是最高的。。动力：加速能力弱，家用可以。操控：还可以cvt的变速箱比较柔舒服。油耗：油耗是亮点，“省”……………………………………………………。舒适：非常不错，大气稳重，不论是在驾驶时，还在出去旅游时坐在后排…
风吹PP冷	2017-07-23 发表	优点：对于此车最满意的地方是车的内饰，我的车是黑外米内，大部分装饰都采用的软包材料，特别是门上和变速杆位置的仿木质装饰，给车增加了几分档次，内饰颜色有温馨感，坐进驾驶室有家的感觉，座椅坐上去有点沙发的感觉，外观中庸大气！发动机暂时噪音比较小，车速在100公里时基本听不到发动机噪音，只能听见风噪和胎噪，超喜欢仪表盘通电后白的的灯光显示，超级实用的无钥匙进人和一键启动系统！油耗是我最满意的地方！。缺点：没有导航。外观：年轻，时尚。内饰：内饰不错。空间：空间能和B级车相比较。前排我175的个子，电动座椅调到最高位置也不碰头，后排坐着可以翘二郎腿。。配置：这个是我选择这款车的最重要原因，天窗主驾驶电动、皮质座椅。。动力：动力一般，家用足够，彪的话不谈了，CVT刚拿车时不习惯这种变速箱，时间长了就习惯了，平稳提速，不燥不急。操控：基本指哪打哪，方向盘很轻，悬挂方面一般，但同价位里算不错的了。油耗：…
不哭精灵	2017-07-23 发表	优点：空间，绝对够大，甚至媲美一般中型车，2700的轴距绝不是盖的。。缺点：漆薄 底盘有石子打在车上的声音 大灯不够亮 倒车雷达声音很小 不爽。外观：号称小天籁不错的。内饰：用料十足，做工一般。空间：非常大的后排空间。配置：新轩逸的性价比适中。。动力：新轩逸1.6L CVT，动力只能说勉强够用，满座加空调的话，起步油门要踩深点，平时一两个人的话提速还是可以的，起码等个红绿灯起步不会被甩很远，无级变速，牺牲点动力换来平顺舒适，还可以接受。ECO能不开还是别开了，开了太肉了，简直像蜗牛爬一样。运动模式S挡，按下按钮就开始进入疯狂模式，轻轻的点一下油门，发动机转速就直接飙升到3000转以上，超个车什么的还是比较轻松的，就是高转速的时候发动机那嘶吼声真的太难接受了，好像快要撕裂的感觉。。操控：转向有虚位！底盘有点松散，路感回馈强烈。油耗：油耗超低，目前6.4，换个心情可以到5.5，也可以到11。…
格格下海2	2017-07-23 发表	优点：比较满意的是油耗，市区和二级路，平均油耗在7.4左右。还有就是加装的360全景影像，对我们这新手还是挺有用的。空间当然是这车的亮点，我家人个子不大，后排可以架二郎腿。缺点：动力有点一般，有点小坡就有明显的感觉。外观：车屁股超爱，有点小天籁的感觉。内饰：用料的皮质感强，做工精细。空间：相比同级别算是不错，卖点。配置：就是性价比高才选的车。动力：一般般，中规中矩地开车就可以，要超车时候按下鸡血档，也很快飚过去。。操控：操控性也还好，车感觉很灵活，通过性比较好，转向清晰，基本就是哪个点哪个准，方向盘调教还是比较精准的，也没什么虚位，刚提车感觉方向盘有点紧，不知道是不是新车都这样，现在被我蹂躏了一段时间，感觉没这么紧了。转弯什么的，我感觉不是很好，过连续急弯感觉车尾有点摆。还有那个说什么高速的时候车很飘，飘什么鬼，我开上130都没什么感觉，感觉很稳啊，怎么飘？没试过啊。。油耗：真心不知道是…
qwe1357901	2017-07-23 发表	优点：车内空间及舒适性不错，车内噪音控制也很好。开车途中在车内一般情况下不管开窗还是不开窗基本听不见发动机声音。。缺点：1.方向盘重 ，不知是我的车是有问题还是这车型就这样。2.提取慢，40的时候有顿挫感。3.减震不敢恭维，过减速带duangduang响。4.爬大坡L档，转速高的吓人。。外观：外观也比较霸气，轮胎有点小，但是车子看着还是比较协调的，不像凌派，看着就不协调。内饰：还可以，毕竟才十多万的车。。空间：空间相当舒适、宽大。本人175身高，90KG体重，驾驶位调整好以后，后排我坐进去腿部与驾驶位座椅还有至少两拳空间，尾箱也较大，天窗尺寸适中！。配置：十万左右价位的不二之选，居家旅行必备。。动力：普通家用够了，在高速上用的ECO，动力很弱。。操控：超控很舒服，也很容易上手。电子助力非常轻，还没有上高速，不知道高速行驶方向盘会不会变重。个人感觉开70—80码过弯车身还是很稳，也没有出现…
plhbzx	2017-07-23 发表	优点：性价比，空间舒适。缺点：底盘隔音太差了！有沙石路会很响！还好城市道路很少这样路况。外观：一般，家庭用车。内饰：还行，真皮座椅，纠结，不带套容易弄脏，带套呢觉得选真皮冤枉，^_^^_^^_^^_^^_^。空间：家用足够，后排的出风口照顾后座的人。配置：这个价位.性价比相比某神车肯定是要高滴.当初买这个车图的优惠大，当然小地方肯定不能和大城市比。。动力：因为以前看过雪铁龙，轩逸跟雪铁龙比确实起步肉了一点，谁叫人家是2.0排量的呢。不过这是我的第一台车，慢慢练习吧，对动力要求不是很高，还是比较满意的。后续：出了城才知道动力有多肉。超车时候油门都踩到底了，只听发动机嗷嗷叫，转速直上3000+，加速效果却不能叫我满意。我没有开S档的按钮，想着磨合期先不开了，不知道以后磨合过了开S档超车会不会轻松一点。。操控：简单方便，自动挡，省事，档位和帕萨特和迈腾产不多，成一条线，很方便.方向盘很轻，但转…
独走天涯	2017-07-23 发表	优点：油耗低，舒适！空间大！。缺点：车漆太薄了，车身的大梁等太薄最不满意的是，提车回家，有一段砂石路，听见后轱辘处传出噼里啪啦的响声，那个响呀！像雨点打破水桶的感觉，沙粒儿多的时候打的脑袋嗡嗡的，就像你背着块破铁皮在前面跑，后面有人拿了把沙子在后面边打边追。。外观：外观不那么年轻，偏沉稳，不过作为一个买菜车的代步工具倒也是绰绰有余。只是当看见别人家的车的时候会不自觉多看几眼，别人家的车看看就够了，咱的车坐着舒服！。内饰：过得去吧！但做为合资车来说还是需要提高的，因为中国品牌的车在这方面已经赶超了。空间：后排非常大，后备箱里面能放很多东西。。配置：总体情况还算可以，价格很给力。，，，，，，，，，，，，，，，，，。。。。。。。。。。。。。，。。。，。。。。。。。。。。。。。。。。。。。。。。。。。。。。动力：动力一般，还能接受。操控：一般，转向比较轻，转弯侧倾较大。。油耗：目前磨合期，油耗还…
gaoxing878	2017-07-23 发表	缺点：提速慢，挂S档只能听见发动机的咆哮，转速表指针上升，而速度上不去。。外观：大气简约。比上一代好看了很多。经济适用男首选。个人不喜欢直来直去的线条。觉得这样圆润的造型比较符合我的审美观。内饰：本来要的是米色，后来只有黑色的，也接受了，表弟个米内的开了没多久就买座套去了，说米色太不经脏，让我也下定决心要黑色的算了，因为我从来都不想在座椅上做什么文章。。。空间：空间绝对够用，我1米85的身高，体重75公斤，在驾驶位置调到最低，头顶差不多还有3指的空间，也没觉得憋屈，副驾驶位置就更大了，后排空间方面，腿部空间是没得说的，就是我这个身高在后排的话头部空间紧张了点，都要挨着车顶了，不过也是我本人身高有点高，所以空间是非常大的。配置：买的红色，送DA屏，导航，发动机护板，行车记录仪，全脚垫，全车膜，落地11.8万，据说是比较便宜的价格，不过是实话，4S送的那些东西，你就当比没有好，而已！。动力：…
AQ205C	2017-07-23 发表	优点：空间非常满意，油耗也非常低,性价比很高。。缺点：没有车身稳定系统、这个在很多国家没有这个配置是不能上市的。车漆薄得你无法想象有几个地方不知道怎么就露白了、可能是在高速上给石子打的吧。外观：外观很大气，前灯很好看，就是日间行车灯是要手动的，每次晚上的时候还要手动调节，不知道是不是我操作问题，我也没自己看说明书，各位车主们不知道是不是和我一样！。内饰：内饰做工非常精细，方向盘有音量控制器、音乐播放器控制，比较方便，看起来也很大气。自带音响低音音质不是很理想，不能追求完美。内饰有桃木点缀，比起其他同价位车系更有特色，自己加点小饰品，更有自己的韵味。总得来说不错，可以和以精致紧致的德系车媲美。空间：空间是最满意的地方，本人182cm，不管是坐在前排还是后排头部腿部空间都足够，车内储物空间也还算满意，个人觉得比较中规中矩，，后排座椅不能放倒，平时出去自驾游什么的，后备箱的空间应该也是足够的，…
oxincalili	2017-07-23 发表	优点：舒适性好！空间大！。缺点：全系没有ESP车身稳定系统，这点很不满意，这让它和它的竞争对手相比。确实落后一些，安全性也大幅下降，对于经常雨雪天跑高速的车主们，着实一大硬伤。希望以后ESP成为全系的标配。顶配车型也没有配备倒车影像，也没有配备氙气灯。1.8顶配还配有氙气灯，到1.6顶配却没有了。也许日产为了节约成本吧。车漆有点薄，轻轻一蹭就很容易漏出底漆了，。外观：外观车头不够犀利，车尾灯我最喜欢，这也是我最看好买这车的原因之一可惜后背箱上的灯不亮。，车屁股稍微翘了点，要是后保险杆再低点就好了，打算以后改下 前后包围。。内饰：我选的是外黑内浅，内饰素雅，桃木配色，有点小复古！总体还是不错的，真皮坐垫，天窗，一键启动，导航，迎宾踏板应有尽有，达到理想要求！。空间：空间大，坐着舒服，后尾箱也足够大。配置：感觉价格有点儿偏高，有个同事去年买的和我的同款，价格和我的一样！。动力：满足日常要求，…
wangchengjia	2017-07-23 发表	优点：空间，配置，外形都满意，看起来很大气，比同级别车感觉高档一点。缺点：太肉了，尼玛，简直比1.5的五菱还肉，现在市区经常S档都没办法达到想要的效果。ECO？根本没开过，丫的，不开都觉得慢，开了估计我得急死，所以奉劝各位，妥妥上1.8，不是说我急躁，上了高速，100加速到120，上个坡，全油门没反应，让大货车鸣笛，你知道那种苦恼吗？。外观：各花入各眼，新轩逸的外观入得我的法眼。（尤其是小改后~）。内饰：灰色内饰精致，赏心悦目，好多软材料和木纹，手感好，感觉很温馨，网上自己买的黑色全包围脚垫、后备箱垫加方向盘套共258RMB，脚垫比4s店400多块的不差。内饰很喜欢，看过好多车吧，同价位的，内饰还是轩逸最好，温馨、舒适、真是名副其实的轩、逸啊。空间：一个字 大。配置：在紧凑车型里，我觉得轩逸的性价比是最高的了。动力：够用，爬坡有点儿乏力，用L挡也只听见发动机轰鸣，不见高动力输出。起步没使…
13691093111于浩	2017-07-23 发表	优点：空间和舒适度是新轩逸的亮点，随着优惠幅度的放大，它的性价比也越来越能显现。。缺点：高速开的快，心里有点怕，感觉不稳，还有就是隔音好像不怎么好，音响也很差，不过我对这些没有要求。。外观：中庸，大方，虽然不是很前卫，但我就是喜欢这样的，低调，不夸张，看着沉稳不浮躁，不喜欢2016款和蓝鸟的脸，就适合30岁以下人开。。空间：作为家用我认为已基本够用了。。动力：肉到不能再肉了，不过对于在农村路上跑，可以过得去了。。操控：舒适，简单。。油耗：差不多一个月了，开了1400公里，中间清零过一次，现在表显示6.5。我自己算了下，一共加了750块钱油，开了1300多公里，还剩三分之一的油。算下来不到5毛一公里，我高速开的多一点，差不多3/4的高速。。舒适：车子后排坐着很舒服，家里亲戚坐过雪铁龙C4L后，再坐我的车，都说我的车坐着舒服，后来我想了一下，除了座椅的包裹度，主要是因为大，所以才舒服，你架个…
uyguyguyy	2017-07-23 发表	优点：省油，空间大、乘坐舒服。缺点：1.在武汉地区，一不小心提了个国四的车，和销售的在扯的时候，四儿子说在武汉地区提不到国五的（一听就是骗人的），搞的真的非常老火，好好的，提了个国四的车，这点真的非常后悔，虽然武汉还没实行国五，但一旦实行了，或者全国都实行了，以后转手的时候总归还是有点麻烦的，希望大家提车前一定在合同中写明要提国5的车，千万别想我这样被四儿子坑了。2.一过有点泥水的路，石子砸底部的声音非常大，还有，方向盘附近在特定转速下，里面有发抖异音。外观感觉有点丑。另外强烈鄙视日产的做法，我本来想买白色的车，非得加价2000提车，其它品牌都没有这种做法，白色车的涂装成本是要稍微高点，因为有珠光粉，但高个百把元，哪里不是，非得加2000，对于这种做法，我只想说呵呵。。外观：略显稳重，适合大叔级别的人 开。内饰：内饰做工有板有眼，整体布局协调，尽显居家范。。空间：大..不是一般的大。配置…
QDII198	2017-07-23 发表	优点：优点： 1：外形靓丽，特别是侧面看 2：油耗够低，我的小轩油耗长期维持在百公里7.0-7.5之间，大家知道上海现在是全国交通最为拥堵的城市，虽然家在上海郊区，但车可一点也不少，上下班高峰堵车可真是杠杆滴。能有这样的油耗反正我是很满意了 3：空间绝对够大，有同事坐过我的车，他很惊讶我的小轩的后排空间，他对我说比他爹的雅阁都大 4：像家里沙发般的柔软座椅，再加上偏软的避震，真像是移动的沙发，十分的惬意 5：驾驶室隔音做的不错，再加上发动机声音确实比较轻，把4门玻璃关上的话，再开一点音乐，那真是一种享受呀。缺点：皮太薄了，随便刮一下就凹进去了。刹车异响。跑高速不行。。。外观：棱角分明，不失大气。内饰：用料一般吧。空间：足够大了，特别是后排，大的可以翘二郎腿。配置：非常不错，主要是因为神车相比性价比太低，销售态度极差，所以才pass了。动力：动力一般，有时想急加速超车，油门踩下要要延迟1秒…
a2817	2017-07-23 发表	优点：买新轩逸就是冲着它的空间油耗舒服去的这几点某众车是无法比的。缺点：没有定速巡航。外观：外观成熟稳重，个人很喜欢。内饰：内饰满意。空间：可以。。配置：性价比高，价格优惠大，能接受动力弱点的话可以选择，动力接受不了的直接上1.8。。动力：很一般。但舍得给油还行，就是发动机轰轰的那时候。现在冬天发动机还有低温保护，慢慢行驶一公里左右才能提速，一公里之内都是慢慢的 给油的话转速升高，但是不提速。这一点有点头疼！。操控：一般。油耗：同级无敌。舒适：座椅舒适。噪音太大，无论高速还是低俗噪音都很大。超级不满意
阿古依	2017-07-23 发表	优点：油耗，静音，舒适性。缺点：磨合期油耗有点高 副驾驶座椅高低不能调，头发顶到车顶了 后排座椅不能放倒。外观：还算不错，比上不足比下有余。。内饰：精致。空间：前后空间真的很大，坐进去很舒服，前后排不是一般的大，。配置：性价比非常高。动力：动力差，不过速度提起来了就好了。操控：基本满意。上手很快，低速操控很好，高速感觉车转弯反应慢，可能与轮胎有关。油耗：目前购车刚满1个月，才跑了800多公里，由于平时开得比较慢，油耗比较高，刚开始时在10个左右，前两天刚降到8.7，可能慢慢还会降下来吧。。舒适：没得说，很舒服
gfs2009	2017-07-23 发表	优点：纵向空间和巡航时油耗。缺点：：储物格之类的空间较少！。外观：中庸，适合中年人。。内饰：可以接受。空间：这是我最满意的，同级别空间最大，老爸1.9米个头坐在后头还可以跷二郎腿!。动力：动力还行，没有所谓的太弱，就是刚起步有点！。操控：操控很简单，操控感也不错，不足的是挂档相对较硬，方向盘很轻，有一点虚位；有时候拐大弯总感觉车侧轻，没安全感，可能是没有ESP的缘故。。油耗：这也是我有生以来开过的最省油的车。高速5.2L 市内8L。舒适：座位太舒服了，后排空调很给力，就是高度有点低，如果不买带天窗的会正好
炒股赚钱拉动内需	2017-07-23 发表	优点：空间大，省油。缺点：过了120声音就有点大什么风 发动机。外观：可以接受，大体。内饰：一般。。空间：同级别里绝对是大的。配置：价格合适，配置有点没跟上，多个车身稳定系统，多点安全气囊就完美了。动力：一般，毕竟日产车的动力也只能那样了！。操控：还将就，既然追求了舒适，就别太追求操控了。。油耗：油耗是轩逸的一个亮点，对于一个新手开磨合期的车，市区郊区一半一半的情况下，7.5的油耗我是很满意的。当然这是表显，550的油，跑了1000公里，里面还有半箱油，5毛以内吧。。舒适：座椅乘坐舒服，隔音差，特别是后轮带也石子打在底部很响。
fyguhui	2017-07-23 发表	优点：隔音效果好。跑高速很省油，空调效果很好，空间很大，座椅舒服。。缺点：加速不行！60码有顿挫感！板车悬挂！。外观：还行，33岁，开这样的外观车还不错，。空间：比较好。配置：什么叫性价比？不就是同等级别里它最便宜么，花这个钱买这个东西，值。动力：一般。操控：很好开，方向很轻，指向清楚，没什么虚位。。油耗：磨合期百公里油耗6.3，没有开ECO模式因为听说首保前最好不开，不知道真假我也就信了。舒适：移动大沙发真不是盖的，座椅的包裹性、填充物的软硬程度都很合适，坐上去很舒服，纯家用的感觉，很温馨，但同时仿佛少了点运动的气息。
fjtvtoday	2017-07-23 发表	优点：空间大，就算5个人坐也不觉得挤。缺点：动力和冷保护。。外观：相比老轩逸，新轩逸简直是脱胎换骨的改变，跟天籁相似的家族脸谱与侧腰线设计，看着还是比较年轻动感的。内饰：内饰做工精致，大部分都用软材质和皮质材料包裹，没有廉价塑料感，感觉比较上档次。。空间：比较大 赶上中级车了。配置：只要不烧机油。在同价位里可以说性价比还是蛮高的。动力：非常不尽如人意，有一次车停在了减速带下方，结果发动机都已经4000转了，愣是没过去。减速带啊，不是坡，当时真的无语了！。操控：新手，没看过什么别的车，没感觉。油耗：满足。舒适：日产就是舒适…同等价位是最好的选择
o好人o	2017-07-23 发表	优点：空间大.省油。缺点：动力动力肉肉肉，也没感觉到省油。外观：中规中矩，不激进、没啥个性，但是很符合我这种30大多的老男人吧。。内饰：自己加的导航。空间：空间大，尾箱空间都比其他的车大一点。配置：因为是年前买的，优惠1.7万。裸车价12万，送贴膜，送导航，落地价13.78万，14万不到，性价比还算高了，但是我听说有的地方车展能优惠2、3万，那真是可遇不可求，可惜我没有那样的机会了。动力：1.6就不用怎么说动力啦，家用还是足够了。。操控：这个不表了，心中的痛。。油耗：暂时不知油耗多少，刚提车两天，加了两百油，不知能跑多少，不过看起来很省油的说
st5454	2017-07-23 发表	优点：外观漂亮,空间很大,驾驶和乘坐都非常舒服.买的月光银安全色,显得有些大气,刚开始打算买白色,考虑到要加二千大洋和日后保养麻烦,最后选择了月光银.。缺点：大灯夜间照明又短又暗。外观：这车外观比较沉稳。内饰：要是坐骑真皮的就完美了。空间：大，特别是后备箱能放很多的东西，这个让我很喜欢，帮同事搬家很多人都赞呀～。配置：性价比高。动力：1.6配和CVT真一般，建议1.8。操控：精准 好操作 转弯灵敏 就是车身轻。跑高速遇横风会发飘。油耗：油耗非常满意，当初换车就是冲差CVT省油而来，现在看来目标完成了。。舒适：座椅宽大 舒服 在看过的几款车当中 是最舒适的 坐时间长了 不累
明天更好一	2017-07-23 发表	优点：舒适 省油 用车成本不高。缺点：转弯的时候有点倾斜。外观：外观大气圆润，经看。。内饰：中控台内饰都是软软的，做工精良基本没缝隙。不像某些车塑料中控很低档。另外轩逸的桃木米色内饰很有家的温馨感！很棒的。。空间：好。配置：订车那天正好是中秋假期，在此要感谢上海松江专营店的销售周超先生，人很爽快，价格公道，2.5万的优惠让1.6尊享达到13万落地的价格，还有一打赠品。性价比超高哦~~。动力：动力非常一般，缓慢加速，不过提速平稳，不适合暴力驾驶，纯家用轿车。油耗：预期市内使用油耗在7.6，实际使用油耗7。。舒适：从上一代轩逸就强调舒适性了，这个没的说，再加上宁静感，舒适度超出预期
我真的恨啊	2017-07-23 发表	优点：空间绝对是优势，隔音效果很好，内饰很高档，外表大气感觉16款不好看。缺点：操控差，方向指向不清，跑偏，。外观：大气。内饰：不错，就是档杆能漂亮点就更好了。空间：没的说。配置：性价比强，配置上符合预期目标，虽然没有上坡辅助，车身稳定，胎压检测，但作为一款代步车，大空间，舒适的座椅，省油，本人认为性价比非常强了，很满意。。动力：提速较慢，国庆期间跑高速，随时都控制车速在100公里以内，但偶尔超一下车，感觉提速太慢。。操控：好。油耗：现在跑800多公里基本郊区，高速！百分之十的市内！油耗7.1，纯市内估计8个油左右！不知道3000公里后换完油，油耗多少！。舒适：座椅很舒适，行驶路噪大，遮阳板松动。
关注雨燕	2017-07-22 发表	优点：空间。缺点：起步急加速，CVT变速箱有打滑现象。。外观：各花入各眼，反正我觉得轩逸挺好看的，中规中矩吧。就是这个车简直就是街车，随便走几步就会看见一辆，这销量真不是盖的！本来想买那种香槟色的我爸说黑色沉稳，坚持让我们买黑色。。内饰：颜色搭配很合理，工作台干净整洁，个别地方有瑕疵。。配置：买之前对比了卡罗拉，凌派，还有k3，最终还是选了轩逸，毕竟性价比比卡罗拉好，保有量比凌派好。以后维修起来方便，费用也低点。。动力：山下班使用 1.6足够了 节能模式很有作用 200元的油能跑400KM。操控：我买的是自动挡，D档到底，在市里走走停停，那个爽啊，哈哈。油耗：刚提车就一路高速狂奔，油耗一下到5.0比较意外，回来在市区开开就又到6.8了，还算在可接受范围之内，没清过零，自己也没怎么算，不过想想应该差不多。舒适：买之前开过公司的福克斯，别克凯越，都感觉那个路噪，胎噪什么的特难受，尤其是福克斯…
mawang850922	2017-07-22 发表	优点：纵向空间同级无敌，油耗适中，静音性好，小毛病从来没有，各种烂路直接过，底盘高舒适性好，发动机声音好动力也足够，空调效果非常好！。缺点：1.6的动力还是不够的，起步比较肉，40迈加速肉到不行，需要猛加油门~~！！！。内饰：日产系列车型的经典作风，居家式的胡桃木内饰风格适合偏成熟年龄段，做工也很保持了日系车型的细致，总体很满意。。空间：空间十分宽敞，本人180CM的身高，前面调好坐姿，在坐到后面感觉一点不会感觉到拥挤等不适的感受，大赞空间。后备箱绝对够大，出门自驾什么的完全可以。。动力：1.6的动力还是够用的，转速要跟得上，速度也能起得来！车才1100公斤左右，坐满人就有点肉了，我相信没有肉车，只有肉人！我认为动力配在轩逸上很合适，够用！！！发动机很好很静！。操控：一般，上手容易。我是新手新车。对这方面说不上话。确实对车不怎么懂。。舒适：扇贝形的座椅就象家里的大沙发一样舒适，车内的隔音…
caacty	2017-07-22 发表	优点：空间和油耗。。缺点：高科技配置少了，不过合资车价钱摆在这里。。外观：很漂亮，日本人在美学设计上还是拿得很准 的。内饰：用料不错，中控也算高大上。空间：很不错。配置：居家过日子买菜，性价比还是挺高的。保养费用也不是很好，也就在二三百、三四百左右吧。。动力：车票刚下来，就开过1.5排量的经典科鲁兹及驾校的BYD-F3，自己实际驾驶不到30公里，感觉够用。。操控：偏向舒适性，没什么操控可言。。油耗：满意吧。高速6.5个左右。市区8.5个左右，平局7.5-8个吧。舒适：座椅非常舒服，就冲这去的。
sufugui	2017-07-22 发表	优点：空间满意，油耗低，。缺点：新车天窗渗水，4S点说正常，。外观：车头太过圆润，稍显不足。。内饰：可以，用料可以和中级车相比。空间：空间是我一开始爱上他的理由，但是现在来看总觉得没样品车的空间大，难道是套了椅套的原因？我妈160高，带着毛线帽子坐车，坐直了有点顶头。。配置：性价比很不错，这样的车，优惠力度那么大，果断出手。。动力：动力家里很合适，足够，带6个人上坡很轻松。操控：这车主打舒适和居家 操控还是差了点意思。油耗：7.1对我来说还行，我开车很猛经常地板油，Eco没用过
watermark617	2017-07-22 发表	优点：舒适、配置高。缺点：动力。1.6L的发动机，在满载开空调以后，动力略显不足。但是作为一款家用买菜车来讲，完全够了。。外观：一般。内饰：我选的深内饰。耐脏性很好，其他做工方面的只能说一般吧。空间：本人178cm, 前排调整好之后, 后排2拳空间. 如果是我太太开车, 后排至少有3拳多空间.。配置：花13万不到，买这样的车，我感觉可以了。。动力：动力不是这款车的主打，1.6日常完全够用。。操控：一般。油耗：满意。舒适：从上一代轩逸就强调舒适性了，这个没的说，再加上宁静感，舒适度超出预期
坏坏的恶魔	2017-07-22 发表	优点：空间！空间绝对达到大部份中级车的水平！。缺点：就是听说部分配件是塑料的。外观：稳重。。低调。。一看就不属于闹事的主。。内饰：浅色的内饰中控台显得比较老气，当初应该选黑色的就好了。空间：空间很大，坐着很舒服，自己从后面做这看前面 感觉很远。配置：15万以内的紧凑车，新轩逸算战斗机了。值得一般家庭和奋斗的小青年购买。。动力：一般。操控：新车开的速度比较慢，操控性挺好。油耗：纯市区跑都在4毛钱，高速的话估计便宜到死。舒适：座椅很软，舒适度同级别没对手，媲美中型车；100内静音很不错。
阿克蒙德将军	2017-07-21 发表	优点：45度侧看车身，感觉很大气，很好看！。缺点：新轩逸上市，老轩逸摇身一变出来个轩逸经典，价格低了那么多。。。。。外观：银色真的很耐脏。我都一个星期没动车了，太原灰尘大，车身不摸根本看不出来有厚厚一层土。汗个！外观中庸，属于看得过去。大灯不是很亮，没透镜，黄光挺散的。。内饰：米色内饰不耐脏，设计的按钮都在舒适使用中，黑色的内饰就很好了，商务感十足，一点不像10几万的车。储物设计还是有提高的地方，每个人的习惯不同！。空间：空间真的很不错，尤其是后排腿部空间，跷二郎腿都没问题，座椅宽大厚实。。动力：1.6手动，个人感觉还算有劲，超车什么的一般没问题。但是跑高速超过110感觉发动机就吃力了，明显的咆哮声都变了，80-95又省油声音也柔和。所以这车在城市周边跑环城高速最合适了。。操控：在同级别中算中下了，因为悬架很软，弯大就侧倾很厉害，转向是电子液压的，很轻。油耗：个人有个小本统计油耗，跑高速…
oooopp00000	2017-07-20 发表	优点：拥有很大的空间，油耗很不错，一直在8.5~9.0之间。。缺点：动力内饰，动力不行不过日常用还是可以的，内饰现在越看越丑的不行，哎其实有点后悔买了。外观：大气，很漂亮，特别是从楼上高处俯视，让人心动啊。内饰：中庸，谈不上奢华，但很温馨实用。空间：同级别里算是很不错的，坐我车的都夸车空间不错，就是窄了，后排坐3人显挤。配置：出众的空间和舒适，少了运动的激情，只能说是仁者见仁智者见智了。。动力：1.6的排量，在当时只能说是够用，现在家里也有别的车了，基本就城里代步用用了。没啥欲望。。操控：普通家用车 操控一般吧。油耗：油耗市内在10个，我也不知道我开车为什么油耗这么高，有的车友跟我配置一样，开的很少，不知道怎么开的，但是上网查了下很多市区开都在10个。油耗没有当初买的时候介绍的那么低，当初介绍的时候这款车的油耗在7个多油，7个多油除非是天天跑高速。不过跟其他美系德系车比是要省油多了。也有…
8342160	2017-07-19 发表	优点：空间大，座椅舒适，带ESP车身稳定系统，目前3万多公里未发现不良情况。。缺点：动力偏弱，毕竟1.6排量摆在这里，大灯无透镜，车灯较暗，。。外观：新款外观比较时尚，耐看。。内饰：内饰做工一般，不过放手的地方都用皮包住了，舒适度还行。。空间：乘坐空间大，但储物空间偏少。。配置：安全性配置比较齐全。。动力：动力偏弱，油门到底车还是慢悠悠的加速，发动机声音倒是不小。。操控：操控性能一般。。油耗：油耗偏低，属于经济实惠型的。。舒适：总体来说还是比较不错的居家车型。
lwjsxp	2017-07-19 发表	优点：操控舒适，比开过的其它日系车操控强多了。缺点：最不满意的就是悬挂实在是太软了，时速80过弯的时候车身倾斜很厉害，可能跟车身较高有关，时速超过120车子就很飘了。。外观：中规中矩，典型的家用车.13新款的还不错.。内饰：中央仪表盘一般，显示信息极少。仪表盘上方材质是塑料的，门扶手的材质为下塑料，上真皮。挡位附近的深棕色木材质还不错，不会给人很廉价的感觉.总体价位来说很不错了.。空间：：在A级车里算不错了，就是窄了些，新款已经补足了这个差距了。。配置：要看你的定位是什么了，作为菜车。相当不错 值得购买。。动力：动力一般，2.0的CVT提速线性，0-40 2000-2500转比较有力，地板油还是有推背感的...后续动力不足，可能是车辆长期停放的原因，120之后就上不去了。。操控：操控咱就不谈了，指向模糊，高速过弯没信心。时速80以上过弯有点心惊肉跳。。油耗：9.7个，嘶 勉强接受，毕竟交…
xjcxcx	2017-07-19 发表	优点：空间大。缺点：转弯半径太大，轮胎略窄。外观：外观中庸，适合家用，也适合小型的商务用途。没有优点但也看不出缺点，最好看的一面是侧面，最不好看的地方在尾部，有点厚的感觉，排气管不好看，尾部的尾灯和反光条设计的不好看。。内饰：：和新款性比较，09款的内饰配色更温馨，更体现了家庭感。做工也精细。进到车内都种回家的感觉很舒服！。空间：很好。特别是后排空间同级别中超大。。动力：起步有点肉。会把转速拉到很高。正常行驶的话。感觉非常好。操控：操控算是软肋吧，较高的车身，跑快了确实显飘，自己跑到160就觉得下盘不够稳了，尤其高速的时候身边再过个速度非常快的车或者大车，总觉得被带的晃悠一下。快速过弯什么的的还是免了吧。本车的用途不在此处。。油耗：油耗表现非常不错，高速120时5毛一公里 ，城市一块一公里，综合没有测过。（93号油每升7.79元）。舒适：：这个没得说的！很多选择轩逸的朋友都有个购轩逸的心…
ZQLXY	2017-07-19 发表	优点：油耗低，空间大。。缺点：操控，我性子比较不稳定，有时候挺急的，加速感觉不太给力，不过有这么一句话，只有肉人没有肉车，可能是磨合期内，我还不太敢给油，起步转速一直保持在1500以内。。外观：怎么看都觉得还是... 浏览： 3749次支持：1人。内饰：内饰方面也不是特别的满意，车子的储物空间比较少一些了，以前的世嘉左右侧都有小抽屉，可以放一些零钱。座椅旁边有空格可以放手机，轩逸就没有，每次手机都不太好放，放门板上面开车时候有些够不着它。。动力：起步的时候和加速时感觉有点肉，经常一下就去到3000转，我爸说是我不会开，但是加速确实是有点慢，在高速上上110之后就好点，感觉挺稳的。作为平时上上班买买菜的车，1.6排量，也不是买来飙车的，动力已经足够了。。操控：要求不高，综合操控还是不错的。。舒适：艺的座椅还算舒适，就是刚开，手动调节的驾驶座椅要吐槽一下，没有豪华版的电动好，当初觉得舒适版够…
starwar888	2017-07-18 发表	优点：纵向空间大，座椅舒适。缺点：市内油耗比较高，操控性差。。外观：侧面看上去比较协调，车身弧线很不错，显得有档次，只是正面偏窄，显得车子重心有些高，有点奇怪。。内饰：内饰以浅色为主，而且走的是家具风格，个人感觉不像新福克斯那样（坐进去给人一种非常压抑的感觉），新轩给人的感觉是舒张，轻松的感觉，噢，对，用一句话来说就是：坐进轩逸，你就感觉进了你自己家里的卧室，舒坦，安心。。空间：头部空间和腿部空间表现都不错，即使前排座椅调整到最后位置，后排的腿部空间仍很理想。。动力：我偶尔开车也很猛，不过以前开的是1.3的车型，没开多大排量的车所以2.0的动力车身才1.28T对我来说刚刚好！。操控：：轩逸要说都操控就有点勉强了，只能说轩逸是款开着很舒适的车，操控并不是他强项，给人的感觉就是让你舒舒服服的、很放松的开车！。油耗：对于2.0排量的车，高速6点几的油耗，平均在8个左右就相当满意了，当然跟个人的…
xtbeilei	2017-07-17 发表	优点：省油、空间大、省心。缺点：很降档次的摩托车钥匙和面包车空调按钮，如果后排能直通后车厢就更好了。外观：各花入各眼，反正我觉得轩逸挺好看的，中规中矩吧。就是这个车简直就是街车，随便走几步就会看见一辆，这销量真不是盖的！本来想买那种香槟色的我爸说黑色沉稳，坚持让我们买黑色。。内饰：只有米色可以选择，有点无奈，。空间：非常好，一般坐后面4个人问题不大，轩逸的空间比得上20万级别的车。。动力：126马力拉1.2吨的车显得动力很强劲，深踩油门还会有点小推背感，多坐几个人可能就没这种感觉了。操控：操控一般，毕竟这车是舒适的不要运动性的，车速比较快的时候过弯还是好像偏，猛烈的驾驶方式不适合这车，家用就很好。。油耗：提车的时候是9.6每百公里，里程表显示49公里，是新车，论坛毛刺都还在，现在开着油耗降到7.2-7.3，过了磨合期再看吧。。舒适：很舒服了，移动沙发来形容轩逸的座椅那是再合适不过了。减重…
hujianquan	2017-07-17 发表	优点：肯定是油耗了 经济省油目前油耗6.9，不知道其他车友怎么跑到6.5以下的。我最低就跑到油耗6.8。缺点：车身前面太短 不怎么好看。外观：外观很一般，做工一般，缝隙很大，我个人不是很喜欢，一般开车也看到，就没在意那么多。。内饰：比较平庸。空间：同级无敌，比福克斯大了太多太多。配置：能在汽车销量排名过第一主要就是性价比高。动力：稍显不足，表现在起步上，需要深踩油门，转速2000左右，满载开空调时更加吃力。。操控：C V T谈操控。。。大家懂的，方向盘的指向性有点差强人意但还是在能接受的范围。油耗：落地跑长途760公里250元油费，很满意。舒适：无论前排还是后排乘坐舒适，上车就感觉是一种享受。
yalmadjpx	2017-07-17 发表	优点：座椅的舒适。缺点：动力！。外观：一般。内饰：14款的黑内饰，配银色的饰条，很漂亮，居家风格又小有运动范，自动空调面板很显档次。。空间：大，比得上中型车了，家用绝对够了。配置：配置少了个esp有点小失望一键升窗也没有其他配置都还可以性价比一般般。动力：动力够用，不适合激烈驾驶。再有就是超车信心不足。买菜接孩子车还是慢悠悠开吧。呵呵。。操控：操控感恰到好处，用起来得心应手很精准。。油耗：油老虎，冬天百公里要9.5，夏天要8.5，真心不低啊，100元加了97升的油不到半个月就没了，太耗油了。。舒适：这个没的说 无论乘坐还是驾驶 都非常的舒适 也是当时考虑最多的一点 家里差不多5个成年人了 乘坐毫无压力非常好
cr818ok	2017-07-17 发表	优点：空间大和中型车有的一比。缺点：可能是因为是冬天，也可能是没出磨合期，也可能是市区内行驶，油耗8.9。。外观：感觉前后有点短，可能是给中间让空间吧。内饰：还行，软性材质，看着不是很低档。空间：空间较大，可与B级车相媲美。轴距2700，腿部空间较宽敞。但头部空间一般。。配置：现在打击日系车，日系车受影响降价不少的。同等级的车性价比算是不错的（虽然说是2014款其实就是从2012款的小改款来的本人是急着用车预算又不足才买它的，如果有米的话本人还是建议买速腾，如果喜欢这车的话，那就等等吧！估计要大改款了或者换代了。毕竟这车是2012年的设计标准，新款的应该会把现在没有的ESP，引擎牵引还有后悬挂变成独立悬挂吧，变速箱也应该会换成现在新的模拟8速的CVT吧！毕竟新卡罗拉都有搭配了）。动力：1.6L车型，满载的情况下，启动加速肯定不如1.8L的好。。操控：操控还行，方向盘不能完全回正。油耗：C…
赴英	2017-07-17 发表	优点：喜欢cvt波箱的平稳起步。黑色大气。在店加装的10.2寸大屏。。缺点：后视镜没有集成转向灯不能电动折叠不能加热，后排不能放到（还好后排有个洞可以伸到后备箱拿水之类的东西，后备箱没用液压杆支撑，日行灯搞的不伦不类（就一示廓灯），中控略显单调，隔音做的不好，顶配没有配备ESP！有些遗憾，改款之后希望都有，给后面的车友幻想！车漆真的比较薄，左边门板都不知道啥时候被石子打掉1CM的车漆，直接露出铁板。灯光真心很暗，下雨天都看不着路！。外观：喜欢。内饰：还行吧，毕竟价钱在这里还算对得起人吧！。空间：在这个价位里边，空间算是比较大的了。配置：性价比100分 不多说。动力：一般。加速慢。只有转速上升 速度加不上去。操控：还好，用起来还是挺方便顺手的。。油耗：油耗非常不错。舒适：非常舒适，感觉坐上去就不想下来了
云云嘟嘟zui	2017-07-17 发表	优点：无可匹敌的舒适性。沙发级座椅，宽敞的内部空间，各类软材料。缺点：皮薄，后面拍照螺丝孔居然就两个，哎都无语了，打两个孔能增加多少成本啊？差两个孔导致我每次关后备箱门的时候那车牌都啪啪的。本来车皮就薄，这么一啪啪的更让我心里感觉跟个破铁片子是的了。。外观：看起还算大气，。空间：5分。配置：较高。动力：一般家用没问题，我买的是1.6自动尊享，油门响应的还可以，起步的时候应该是有点肉，但是，只要油门给的组，加速效果还是挺好的，动力表现还是可以的，总之家用是足够足够的！！！0-70km提速流畅、自然，120以上提速比较费力，比较排量在那，知足了，哈哈！！！。操控：没开过什么车，没得对比，不好评论，自己觉得好用。转向精准，路感？什么是路感，沙子打得底盘啦啦响？悬挂，感觉不明显。用的来说，没得对比，但是自己觉得：这车好用。。油耗：基本天天磨地头-（东北话），基本天天接送孩子在街里，这个油耗7.1…
wsdftguji	2017-07-17 发表	优点：空间、油耗、外观。。缺点：车身窄 车轮窄 前排横向腿部空间过小 咯的腿比较疼 可能是我一米八多的缘故 也可能是中控占据的位置过宽影响了横向空间 另外前排座椅感觉并不如后排舒适 包裹性也不如后排 储物空间过少 没有放手机的地方 外观方面太老气不适合年轻人 车灯亮度感人 据说是通病 最后没有ESP和前排侧气囊让人心理总感觉有个疙瘩。外观：我喜欢。内饰：做工细腻，本来想要黑色内饰，但是家里老人说黑内饰很压抑，所以选择了浅内饰。空间：空间相当舒适、宽大。本人175身高，90KG体重，驾驶位调整好以后，后排我坐进去腿部与驾驶位座椅还有至少两拳空间，尾箱也较大，天窗尺寸适中！。配置：买的红色，送DA屏，导航，发动机护板，行车记录仪，全脚垫，全车膜，落地11.8万，据说是比较便宜的价格，不过是实话，4S送的那些东西，你就当比没有好，而已！。动力：：家庭用车，动力完全够了。。操控：方向盘低速轻高速…
我爱车子	2017-07-17 发表	优点：空间很大，配置高厚道，做工用料不错，噪音控制相较于同级别还不错的，外观很大气，不愧是小天籁。缺点：车身漆薄。外观：大气，帅，X前脸，小天籁的感觉！我老婆也比较喜欢！。内饰：感觉室内太温馨桃木的感觉很好，全自动空调和后风口相当不错。空间：这个车的卖点之一，可以媲美中级车的水平了。我当时看了别克和福特的，最后才去看的轩逸。当时一坐进行就有一股冲动，够大。很多坐我车的人就一致好评，这个车的空间没的说。。配置：性价比很理想，这个价钱可以拿到顶配了。动力：1.6加强CVT变速箱，主打舒适，动力不强。。操控：转弯费劲，方向盘不好掌握，和我新手有关系。不过开了一个星期后，感觉比以前好多了。。油耗：绝对够省油，算起来就是5毛一公里。舒适：没得说舒服，座椅真不是吹出来的！
雪QQ	2017-07-16 发表	优点：舒适度，5个人进车内，不觉得拥挤，跑长途相比同类车要舒适的多。。缺点：油耗。当初觉得吉普费油才买的轿车。后来和朋友的CR-V、森林人（都是2.0）一比较没差上下。轮胎式195的要是205的就好了。。外观：这个仁者见仁智者见智，我比较喜欢这种可爱胖胖的车子。只是漆面太薄了，指甲刮刮都会有印子。。内饰：中央仪表盘一般，显示信息极少。仪表盘上方材质是塑料的，门扶手的材质为下塑料，上真皮。挡位附近的深棕色木材质还不错，不会给人很廉价的感觉.总体价位来说很不错了.。空间：相当不错，这级别中，没有比他空间大的。配置：我买的是顶配，多个天窗，现在觉得好像没这个必要。性价比还算不错吧。。动力：动力算强，在高速上，开起来很惬意，排量大的越野车也甩不掉此车，前后也能跟上。。操控：转向还行，典型的家用车，谈不上操控感。油耗：油耗一直比较高，不知道为什么，基本上都要10L/100km。油箱又小，所以经常要…
wz057560196	2017-07-16 发表	优点：省油。缺点：新车还是有味儿，转弯的时候操控需要打多点，车速不快，最快就70-100，所以操控比较稳吧，遇到突然有车窜出，躲闪的时候车子侧倾还是有点，行车的时候有个声音在叫，不知道是不是导航的声音还是报警，还在观察。车屁股看多了觉得很敦实，也就是有点蠢...。外观：怎么看都觉得还是... 浏览： 3749次支持：1人。内饰：见仁见智。空间：非常好，一般坐后面4个人问题不大，轩逸的空间比得上20万级别的车。。动力：起步的时候和加速时感觉有点肉，经常一下就去到3000转，我爸说是我不会开，但是加速确实是有点慢，在高速上上110之后就好点，感觉挺稳的。作为平时上上班买买菜的车，1.6排量，也不是买来飙车的，动力已经足够了。。操控：我买的是自动挡，D档到底，在市里走走停停，那个爽啊，哈哈。舒适：艺的座椅还算舒适，就是刚开，手动调节的驾驶座椅要吐槽一下，没有豪华版的电动好，当初觉得舒适版够用，…
xiaonh	2017-07-15 发表	优点：外观很好看后备箱够用还算比较大。缺点：内饰简配的太厉害。外观：怎么看都觉得还是... 浏览： 3749次支持：1人。内饰：4s店送了真皮，虽然不是什么好皮，但也算是提高了一个档次。不过中控塑料感强了点，感觉还是差了些。但是中控台的布置很人性化，看着也很舒服。上网买了个导航一体机，花了800块，又花了一百多在外面找师傅装，有导航有电子狗有蓝牙，基本齐了！！哈哈！。空间：买轩逸的人大部分是看中看空间，没话说的！刚刚的！比很多中级车都出色。后排坐过四个大人也坐得下！。动力：这车超过140就飘，不过不开快车的朋友足够用了，再说超过120你不就违章了吗。比较满意。操控：操控较好，就是转向助力男的力度大点，感觉车子就有点侧倾了，其他还好。。舒适：轩逸的舒适性是很好的，很多朋友都说这个是移动沙发，试驾的时候就感觉到了，坐进去很舒服。跑起长途来也不累，一口气从南京跑到南通270公里都不带休息的途中…
竹杆乔丹	2017-07-15 发表	优点：空间和座椅。。缺点：操控不好，指向模糊，后悬挂不是独立，过坎时波动过大；车漆薄。。外观：外观中庸，适合家用，也适合小型的商务用途。没有优点但也看不出缺点，最好看的一面是侧面，最不好看的地方在尾部，有点厚的感觉，排气管不好看，尾部的尾灯和反光条设计的不好看。。内饰：内饰设计基本走家用路线，多为米色和桃木设计，很温馨。同样和外观一样看不出优点也看不出什么缺点，基本讲的过去。。空间：空间非常大。拉满人没有问题。动力：2.0的可以，一人的情况下提升速度很快，满座时就有点不足了；高速最快开过时速150公里，还可提升，只是不敢开了。S档是个好东东，加速很给力，特别是超车时，一按S档，很爽！。操控：开过新款轩逸跟雷凌。感觉老款的方向盘要重一点。但是感觉还可以。也不是很重。其它的开起来正常。油耗：油耗没有想象中的低，但看过油耗排行榜，和大多数网友一样，南京市区，10-11，高速7.5左右。舒适：这…
luckcat	2017-07-15 发表	优点：舒适性特别好 就像坐在几万块的沙发上一样 二十万以内的车 无人能及。缺点：最不满意的就是车身比较窄 特别是从后面看一点都不大气 属于又窄又高的类型。外观：外观是见仁见智的事，很喜欢炯炯有神大大的大灯，个人觉得新款的没有旧款的好看。。内饰：木条比较上档次，也就仅此而已！没有行车电脑，眼镜盒太小，毫无作用。硬塑料使用面积太大，软性的充填物蒙皮上出现了好多小鼓包，有时看到比较恶心，这好像是通病，过保了厂家不管。不应该！。空间：空间没法说，2700MM的轴距，同级车无车可比。配置：还不错，当时购买此车时考虑过奔腾B70、雪铁龙凯旋、7代雅阁、速腾、景程！现在回头看，选择是正确的！。动力：2.0动力在城市里足够使用,当需要超车的时候,按下sport按钮，转速立即升到3000转以上，动力可以随叫随到。操控：山路多弯道缺点自信心，过弯道有点甩尾，已经换了205的胎，抓地力有所改善。。油耗：估计5…
chenjiali512	2017-07-15 发表	优点：坐着非常舒服，导致开车时间长了，会有想睡觉的感觉，适合乘坐。缺点：油漆薄，钢板不厚，车体略轻，高速车速不能过快。外观：由于轴距比较的长，车就显得挺大气的、很稳重的感觉，比较符合大众的审美观。。内饰：轩逸轩逸，车的名字就包含有安逸的意思，就是说车开起来舒适安逸，特别值得一提的是，非常舒适柔软的真皮座椅，就算是长途旅途，也不觉得辛苦的做工精致，材质较软，沿袭了日产车的一贯风格，颜色温馨。仿桃木的部件挺不错，仪表盘、CD、空调等部件做工精细。。空间：够大，够宽，后排座4人都不会说很挤，跷二郎腿这个不在话下，当初买车确实空间是最吸引我的。配置：很高的一款家用车型，买车已经三年多了，没觉得买这车后悔，很值得一款心仪的车。动力：动力就比较一般了，100以后很肉。。操控：轩逸车的操控性我感觉还是不错的！方向很轻，很灵活，只要给到适当的油，总是能很轻松的达到目的的！。油耗：很低，只要不激烈驾驶，非…
fan.fan	2017-07-15 发表	优点：内部空间大。缺点：CVT太没操控感了，加速无力，拐弯倾斜大。。外观：外观大气经典耐看，特别是前后大灯，到现在也不过时。车的侧面袖长顺滑，过度合理，给人感觉看起来很顺眼。。内饰：米色内饰配深色木纹板，感觉很高档，脚踏式驻车是的扶手部位很简洁大方，内饰一体感很强，个人认为比现款内饰要漂亮！。空间：空间绝对同级别最大，之前开过骊威空间也是巨大。配置：价格适中，十几万公里了，只换了减震器等几个部件。故障率少算是性价比高了吧。。动力：2.0跑高速还是很带劲的，就是起步加速不行，三四千转的转速还是慢悠悠的走啊！CVT变速箱伤不起！。操控：电子助力方向盘用起来很轻，指向性也还不错，城里开起来轻松惬意。但是方向盘转向圈数较多，底盘悬挂太软，车辆过弯侧倾大，山路驾驶比较遭罪。非独立悬挂的底盘，过坑洼路面时，车内横向晃动比较厉害。高速时因车身窄、高，导致侧风大时发飘。。油耗：夏天开空调上下班百公里9升…
kissiskiss	2017-07-14 发表	优点：油耗低。缺点：油耗。外观：这个嘛，个人审美不同，但我感觉还不错，很大气，就是车身有点高，车窄，从正车头或正车尾角度看去比例有点不协调。前后大灯设计都很有个性，尤其前大灯还带小凸起的，停车的时候经常用其作参照物。内饰：桃木配浅色内饰很有档次的感觉，但是也有点老气，年轻人不一定喜欢，中控按键手感不错，特别喜欢中控顶部的储物盒，可以放放手机和高速卡，手刹放到左脚部之后，前排中央扶手箱内部空间也非常大，下层可以放的下IPAD，上面一层可以放放行驶证和驾照。空间：虽然车子不的但坐上去空间比较不错，不会给人很窄的感觉。动力：还行，提速和告诉时都够用，但是没有涡轮增压的推背感。操控：操控比较中规中矩，自我感觉还是可以的，反正我用着还可以！。油耗：省油，cvt变速箱和这款当时号称最先进的2.0发动机简直就是绝配了！。舒适：舒适性很不错，座椅软，被包围的感觉，后排坐着像家里的沙发，隔音效果也很好，高…
C仔-M90	2017-07-14 发表	优点：舒适性特别好 就像坐在几万块的沙发上一样 二十万以内的车 无人能及。缺点：不能激烈操控驾驶,转弯的时候速度快侧倾很严重。外观：车还是比较耐看的，比较圆润，符合东方人的审美。。内饰：木条比较上档次，也就仅此而已！没有行车电脑，眼镜盒太小，毫无作用。硬塑料使用面积太大，软性的充填物蒙皮上出现了好多小鼓包，有时看到比较恶心，这好像是通病，过保了厂家不管。不应该！。空间：空间没法说，2700MM的轴距，同级车无车可比。配置：还不错，当时购买此车时考虑过奔腾B70、雪铁龙凯旋、7代雅阁、速腾、景程！现在回头看，选择是正确的！。动力：1.26T的车重，2.0的动力，夏天开空调也不会觉得吃力，启步抢跑、加油超车都能游刃有余。。操控：山路多弯道缺点自信心，过弯道有点甩尾，已经换了205的胎，抓地力有所改善。。油耗：平均10－12个油，刚买车很关注油耗，开了五、六年后对油耗也就不在敏感了，看油耗选车…
华公	2017-07-14 发表	优点：驾驶很舒服。缺点：时速超过70迈时 风燥有点大，可能跑多了皮带松了 油耗比之前有增加。外观：侧面看尤其显大气，够长；前脸比屁股耐看；刚开始的时候总觉得看着有点高，有点窄，时间长了，脸熟了，也挺顺眼；16寸的7幅小脚可以接受，但195的小鞋实在是有够逊，一切都是为了省油啊。。内饰：用料一般，比国产品牌车好点。除了座椅较舒适，其他都不怎么样。。空间：非常非常好。。。。。。今天刚从澳门回来前面两个肥大汉，，，后面3个175都没什么问题，还算舒适得都在后排睡了。。配置：原来买的时候价格在年底，一分钱没优惠，送了一些装潢，如贴膜、脚垫等。但当时这车价格挺的很，上全国只有5000的最高优惠，我看了后觉得差距不大，就下手买了，害我等了1个月才到货。。动力：2.0的动力在夏天开着空调依然强劲，起步1500转稳稳的跑起。。操控：可以说无操控吗?同级车里比较差啦，大家也要理解 轴距太长。。油耗：油耗没…
PS3和X360我都要	2017-07-13 发表	优点：在同级车中空间比较大。缺点：车皮轻轻一按就瘪下去了，高速到120有点小风就飘。。外观：本人虽然开的是轩逸，但是至始至终都没觉得这货好看过，最多也就是一个侧面相对来说好看一点点，屁股也相对来说勉强及格，但是正面前脸。。。我真不知道当时设计师是什么审美观= =，总之给人的感觉就是土包子，不知道销量正面这么高，我当时也不知道怎么回事买了这个车！。内饰：：内饰只能说中规中矩，没什么特别吸引的地方，也没什么特别让人讨厌的。。空间：一个字：大！。配置：15万就能有这样的车，确实很不错了，5年之后感觉除了中控样子老了点，功能少了点，实用性一点不差，5年前日系车就是性价比之王，销量之王。。现在日系车呵呵，有点不行了。。。动力：2.0的动力中段加入不错，但起步扭矩略显不足，高速动力储备不够，尤其是上坡路段还是有点力不从心，不过整体家用还是够了的。操控：真的很一般。买菜车，够了。。油耗：2.0排量油耗…
wangxi2	2017-07-13 发表	优点：空间宽敞，紧凑型的车能达到2700mm的轴距确实不容易，前后实用空间的确大，后排轻轻松松跷二郎腿无压力。后备箱空间特别大，座椅的确舒服，开高速不累。方向盘也很轻。后配座椅配备有三个安全带比较满意，中间座椅配有头枕很人性化，油耗市区拥堵情况下8个油，完全可以接受，尤其是备胎配备的是原尺寸轮胎，这个真心不错，而且车内静音做的不错，发动机怠速声音在车里或者车外都特别的小，几乎听不见声音，整体不错。缺点：车漆好薄，砂石路开起来很响。外观：不难看也不特别好看，过得去，习惯就好。内饰：仪表板-有异响 中控台-有异响 2015年05月19日 发表了口碑 口碑 《超值性价比的大空间舒适车型》。空间：空间大，堪比中级车，最为满意的一点，平时家用出门，基本能满足需要。。配置：这价位的合资车有这配置和空间性价比还是比较满意的。。动力：想省油只能牺牲动力，开节能就更加肉了，不过你关节能，一般路上深踩起步也…
vingo128	2017-07-13 发表	优点：空间，配置，。缺点：后叶子板无衬，行驶响声有点大，无ESP。外观：小天籁也不是白叫的。内饰：内饰不落伍，我选的米色。空间：空间没的说 大 大 大 还是大 后排非常宽敞。配置：对于做用于家轿来说，性价比很高了！。动力：后悔了，当初上1.8的就好了。不过，价格贵2万，还得等一个月。。操控：操控对于我来说没什么特大的意义，我只是上班代步，接接小孩，没有激烈驾驶，不需要什么操控，能轻松上手就行，还有我觉得低于30w的车谈不上什么操控。。油耗：超满意，目前400KM ，显示6.2个油。。舒适：座椅没得挑，一个字棒
shiyanping9	2017-07-13 发表	优点：空间不错，性价比很高。缺点：高速风噪很大，隔音不好。外观：小天簌，时尚大气。。内饰：内饰还行，不讨厌（外白内黑）。。配置：性价比很高，落地不到12万，买这样配置的合资品牌汽车牌，。动力：1.6日常够用，平常在市区跑一点问题都没有，郊区速度开起来，也没有影响，还有eco节能，我都是一直开着eco节能再跑，超速用s档还好用，发动机转速直接拉到3000-4000转，总体动力够用，毕竟是自然吸气。操控：没什么感觉！慢慢开还是可以的。油耗：新车跑了800公里，四角五左右满意，。舒适：总体感觉还可以，过路肩后排有点颠
hejun11	2017-07-13 发表	优点：：空间比较大。缺点：最不满意的是悬挂跟底盘隔音了吧，过沟坎听着那声音老不舒服了，石子儿打在车身上那种铁皮感的声音特别强。。外观：比较偏商务的感觉。内饰：中控台内饰都是软软的，做工精良基本没缝隙。不像某些车塑料中控很低档。另外轩逸的桃木米色内饰很有家的温馨感！很棒的。。空间：还行，好的！别的车都跟不上，当然是同价位的哟！。配置：较高。尤其对于用车较频繁的人，是经济车型中非常不错的一款。。动力：动力还算可以，起步有一点慢，没有我以前飞度起步快，但是你舍得给油下去，还算满意。。操控：还可以。油耗：油耗低。舒适：能再安静点就好了
lf007	2017-07-13 发表	优点：舒适稳定没什么毛病。缺点：暂时没有。外观：中规中矩吧。不是很喜欢，也不是很烦！。内饰：一般吧，像家具！有回家的感觉。空间：空间不用说 非常够用。配置：性价比还是不错，比较优惠这么多。动力：超车时推背感不是很明显，家用完全够了，空调自动的效果不错。。操控：没开过什么车，不好评价，买菜车就不要追求操控了，不难开就行，总比面包车要好开。开过别人的缤智1.5也就视野比轩逸好，其他轩逸比它好，方向盘很轻。。油耗：自动挡，新手能开到7.2左右，同事朋友还是挺羡慕的。舒适：舒适性很好很多软式工艺座椅也很舒服加上CVT变速箱总体来说很舒服。
fanzao2159	2017-07-13 发表	优点：：空间,还有配置高，我当时是冲着一键启动，后排空调，分区空调。缺点：有气味，示宽灯改成日行灯多好。副驾没有电动座椅。自动空调一打开就会开压缩机这个在冬天用不上。车窗没有一键升降。外观：中庸，符合我的审美观。内饰：真皮座椅。方向盘。看起来就是舒服。。空间：空间很大，最初看上的也是它的其中之一。。配置：十分满意吧。操控：操控很简单，操控感也不错，不足的是挂档相对较硬，方向盘很轻，有一点虚位；有时候拐大弯总感觉车侧轻，没安全感，可能是没有ESP的缘故。。舒适：坐椅非常舒适，对得起移动沙发的称号。开起来也是比较舒适的
重庆汽车隔音	2017-07-13 发表	优点：空间够大，丝毫不亚于中型车，周末带上家人一起出游很惬意。缺点：后排座椅居然不能放到，后边座椅坐垫偏短。。外观：最满意侧面 漂亮。内饰：内饰可以接受，气味稍重。。空间：5个成年人，还是轻松的。。配置：还算很好的。动力：1.6够用，可能本人开车暴力...前面加速没有压力，过90以上觉得力不从心。如果满载的话，发动起步也是微有点吃力，但是如果驾驶不暴力，也是能接受的！。操控：一般，感觉方向盘回馈力度不够。。油耗：油耗比较低6.2左右。舒适：这款车子以前是蓝鸟的原型，在国外卖了好多代了，之前我在美国租过一辆（自驾游）感觉和国内的一样的舒服，其实这个还是要开了才知道的。
hehe59888	2017-07-13 发表	优点：油耗没见过这么低的，省得都是自己的钱啊。。缺点：没有倒车影像。。外观：大气，上档次，很多人都说这个车怎么流线型这么的漂亮，是不是天籁呢，哈哈 。。。内饰：很大方，简洁。。空间：可以，比我想象的大多了，刚提车后排做四个没有问题。。配置：比较高，价格相对同级别的低。动力：再不满意的就是动力，提速太慢，可能是CVT的原因，开这辆车不能着急，朋友调侃说还没你原来的QQ提速快呢！。操控：好用，。油耗：目前行驶了400多公里，表上油耗9.3L/百公里。舒适：空间宽大. 座椅厚实. 隔音效果说得过去. 变速箱似乎会呜呜叫, 但声音很小. 转向太快了会觉得要翻车, 这点不太好.
风过森林	2017-07-13 发表	优点：看着像天籁。缺点：最不满意的应该是没有车身稳定系统和前后侧气囊了，安全配置太偷工减料，不过这些还是看驾驶人的驾车习惯，不闯灯超速，这些是不会用上的。我想没有人想用上这些安全设施吧？。外观：买了金色 好看 就是比较显得老 我才22。内饰：如里中控有个导航的话那就好了，我自已就加装了一个。。空间：空间挺大的。身为紧凑型能有2米7的轴距相当的不错。满意。配置：总体性价比不错。价格也还行。想入手的朋友赶紧吧。动力：一般般 舍得给油推背还是有的。操控：操控简单，容易上手。。油耗：行车显示屏显示油耗8.5个油，实测一公里5毛3。算是很省油了。舒适：无级变速，无顿挫，加上大沙发，你懂的。
qq757729565	2017-07-13 发表	优点：车内空间很大，可以媲美B级车。。缺点：最不满意的轮胎太小了195的准备以后换205的不过商家还算有良心备胎是全尺寸的。。外观：同级别日本车中，我感觉最难看的，也不是很商务，也不是很运动，说不出来的感觉。内饰：这一款的内饰做工还是不错的 尤其是黑内饰 ，不过好像硬塑料的地方比较多，不过这个价位的车，也算厚道了。个人比较喜欢。空间：后排空间不用说了。。感觉比某些中级车还大。配置：本人觉得在合资车里算得上比较好的品牌车了；毕竟是你选择了它~轩逸。。动力：1.6的起步有点肉，加速很给力。操控：这个是没有话说的。油耗：油耗不错，可以接受，一般在6.5左右徘徊。。舒适：座椅偏小身材大点的话都包不住
hzzdk	2017-07-13 发表	优点：这款车最好的一点就是空间大、省油。缺点：没有ESP,底盘不结实，过坎，急转弯有点漂刹车感觉有点软，老实觉得刹不住，后排不能放倒，大灯，倒车灯不亮太垃圾了像蜡烛样，大灯透视都没。。外观：外观时尚，时候年轻人驾驶，喜欢白色，就是车漆有点儿薄。。内饰：选择的全黑内饰，很大气。空间：大。配置：14万包牌，主座电动座椅，无钥匙进入启动，双温区空调，后排出风口，真皮座椅，2700轴距，好像没有其他车型符合了。。动力：动力一般，但从自己的用途来说动力够用。操控：家用车，操控肯定不可能像昂克拉，悬挂偏软，路面过滤得挺好，就是过弯倾斜得厉害！。油耗：满意 综合油耗挺低的 市区七八个 高速低。舒适：座椅舒适空间大，过个坎什么的过滤不好
fanren119	2017-07-13 发表	优点：外观，内饰，操控性好。。缺点：车漆薄，容易刮花；铁皮薄，车速快了感觉飘；隔音不是很好，有时发动机风扇很大声。还有，1.6都顶配了，居然没有ESP，没有中央屏幕，没有导航……。外观：外观略老气横秋，但是尚算耐看，看得久了还觉得车头、车尾、腰线等等真的还算耐看不难看！。内饰：改款后看着顺眼多了！。空间：最满意的就是空间了，作为紧凑车后排做3人不难受。。配置：降价买的 价格中意 性价比高。动力：启动弱势是CVT的通病吧。操控：操控性一般，开过的车不多，感觉指向有点不太清晰。或许是因为我是新手的原因吧。40码过弯侧倾严重，毕竟是板车悬挂，操控不是它的强项。。油耗：走合期油耗8.5左右，全部都是在市区行驶，堵车厉害，这个油耗觉得很赞
168881688816888	2017-07-13 发表	优点：座椅舒服，就像坐在沙发上，空间宽敞，本人183cm，前排后排无压力。油耗不高，全程市区，目前稳定在8.5，等首保过后再看看吧。车内安静，听不到发动机声音，速度过60后胎噪才显现出来，等做好底盘装甲后再听听效果。。缺点：轮胎不好看，1.6的顶配车居然木有DVD导航。。外观：大气。内饰：浅米内饰，感觉比较温馨，坐在里面不压抑。。空间：后排空间非常大，主要是指脚部空间，可以跷二郎腿，长途很舒服，头部空间中等水平。配置：同等级别紧凑车型里便利和舒适性配置相对丰富，降价幅度也够大，性价比超高。废话，不高10月份能登上轿车销量冠军的宝座吗？。操控：转向悬挂很软，没有很好的支撑性，转向没有信息。油耗：超出预期，基本不到四毛一公里。舒适：真皮座椅给力但是不好打理
flyxp	2017-07-13 发表	优点：空间大，合资身份，。缺点：全系无车身稳定系统，任何安全配置都是用户选车的重要考虑点，车身稳定系统也是欧系车的标配，希望日产要考虑这点。首保后规定三个月或这5000KM保养一次，间隔时间太短，上下班3个月内很难跑到5000KM。大灯亮度稍弱。。外观：飞常漂亮，线条流畅，外观设计非常时尚大气上档次，有中级车的样子.。内饰：同等价位的车，轩逸应该是内饰最好的之一了吧。空间：好，杠杠滴！。动力：起步太慢，等红灯时基本都被超，深踩油门会有所改善，但意味着油耗会偏高。行驶起来很好，提速也可以。。操控：转项精准度高，乘坐舒适，隔音好。。油耗：虽然现在才开500公里，刚刚提车的时候，34.3/公里，开了两百公里高速，一直保持90到100左右的时速，现在到8.7/100公里的油耗，本人觉得不错了，。舒适：不错，安静坐着舒服。
痛并快乐着√	2017-07-13 发表	优点：后排空间比较大，有后排出风口。座椅比较舒适。自动空调和温度分区可以提升逼格，但是并没有什么卵用。CVT的变速箱比较平顺，适合新手练车。。缺点：没有ESP、钣金薄、车漆软，轻轻一碰就掉漆。外观：耐看型，不过时，我还加了一个唇边，满意！。内饰：内饰材质和同级别的相比，属于佼佼者。摸着软软的，特别是 座椅跟沙发一样。。空间：很大，乘坐舒适。座椅的设计非常符合人性化。。配置：中上吧，。动力：1.6满足日常出行和自驾游。操控：操控还可以，老婆是新手，刚上路，操控起来也没有太大问题。只是方向盘指向不是特别灵敏，只能算一般般。还有就是油门踏板起步的时候感觉不是很灵敏啊，同样，经销商也把这个问题推给了变速箱，好吧，百度了一下，我想说多多少少有一些吧！。油耗：高速很低，最低的一次4.7。舒适：这个很不错 有点小坑什么的过滤的比较不错
edfgbvcx	2017-07-13 发表	优点：舒适，稳，空间大气，内饰很不错，皮的味道很喜欢。缺点：安全设施不足。没有侧气帘，没有ESP，速度快了有点飘。还没有定速巡航。外观：外观之前提过了，这里就不重复了，反正感觉不适合年轻人开，我不喜欢这种太稳重的车，相比还是喜欢阿特兹那种犀利型的。。内饰：内饰比外观好的多。空间：秒杀同级别。配置：可以，再便宜点更好。动力：开ECO的话起步比较慢，有时堵车的话慢慢悠悠走还行，不堵车起步很慢。现在基本关闭了ECO，动力还不错，肯踩油门还是很给力的，比不上2.0的。自己够用就行了。油耗：可能这个我的还不是很准，因为我提车回来到现在是高速比较多。目前行驶了550公里，加了250元的油，还有一格油不到，估计开到630公里应该没问题。这样算来是不到四毛一公里，但是其实有百分之六七十时高速行驶哈。目前显示是6.2的油耗。。舒适：真皮坐着很舒服。
小淝	2017-07-13 发表	优点：首先是省油，我想大家都冲着这方面去的吧！开着也蛮舒适的。内饰还行。。缺点：动力，1.6偏弱，日常行驶没问题，满载开空调感觉明显。外观：以前是完全没看中 老爸买都买了 慢慢的也就喜欢了。内饰：内饰还是不错的，接缝也不大，基本上摸的着的地方都是软的…。空间：最满意的就是空间，2700的轴距，都快赶上中级车了，后排二郎腿毫无压力，前排也很不错。。配置：合资车里性价比算是出类拔萃的了，甚至比某B国产还要性价比高！。动力：1.6够用，可能本人开车暴力...前面加速没有压力，过90以上觉得力不从心。如果满载的话，发动起步也是微有点吃力，但是如果驾驶不暴力，也是能接受的！。操控：第一次买车，不知道什么叫操控，反正方向盘很轻，反正对于拿了6年驾照很少开车我来说还凑合。。油耗：不错我经常60-120的时速走，6.7L 吧。舒适：空间大，真皮坐垫舒适，超级棒
987gjk	2017-07-13 发表	优点：油耗算一个吧，过年回娘家来回3000公里花了1000的油！。缺点：底盘，感觉很散，和好兄弟的308一对比，同价位的驾驶感受能差那么多，哎！对于我这种年纪来说偶尔还是要感受一下操控的，可惜完全没有！哎，为了孩子，忍了！！！。外观：我感觉是挺大气，比卡罗拉了，凌派了都要有气质。。内饰：用料还可以，手工再精细就最完美了。。空间：空间非常大，坐在里面很舒服；尾箱也大，能放很多东西。配置：家用车谈不上什么性价，成本控制太严重，估计日本车里都一个鸡不得信，，。动力：没开过别的车没有参考！！反正我开着还行，红绿灯起步，只要你踩油，肯定能抢在前面。。操控：操控一般，基本上可以做到精准的指向，但是方向比较轻，路感一般，不是运动型车的感觉，车还是侧重舒适的。油耗：油耗是轩逸的一大亮点，目前2000公里，一半市区一半高速，日产的CVT果然不是盖的，个人很满意。。舒适：一般般吧
hnbmw2009	2017-07-13 发表	优点：空间是最满意的地方，同类车里空间数一数二。舒适度真心高，真皮带孔沙发够软。油耗低，本人开车比较猛，现在基本是7左右，之前老婆开是6.8左右。。缺点：开窗户行驶在相对安静的环境中，车外口哨音非常明显，车内没有。。内饰：非常好，大量的软性材料很高档的感觉，比起同价位的其它车型要出众很多。空间：最满意的一点就是空间。尤其后排空间非常满意，跷二郎腿没问题。。配置：还是挺高的，毕竟12.6万我还是分期的，加上利息所有的西东这个价格。出了导航自己出钱装（10.2寸安卓系统导航+行车记录仪+倒车影像 1200块钱 朋友价格）一键启动，天窗，后排空调 都有。动力：还可以起步反应略慢，一直开着ECI也没觉得什么肉不肉的，跟同事天籁差不多，S档位还没有用过，应该有推背感！。操控：不能激烈开，只能安逸开着。油耗：自动挡4毛多，应该还可以吧，手动好像才3毛多。舒适：后面我还没坐过，不过前面坐着还是不错的。
楚扬苏	2017-07-13 发表	优点：大气宽敞。缺点：泥泞路行驶中后轮甩的泥沙撞击响声较大。内饰：内饰硬塑料比较少，搪塑工艺挺棒的。。空间：空间必须给满分，我180完全不压抑，后排也很不错。。配置：虽然没有esp，但这个价格也挺到位了。无钥匙启动方便，电动座椅有档次。。动力：我不是赛车手，开的也不是赛车和跑车，仅仅是一辆家用代步车，更没兴趣和别人在公路上一拼高下。动力足矣。操控：方向盘还算轻便，转向精准，上手可以很快。只是我发现有一个问题不太好，打满方向盘后方向盘不会自动回正，感觉又回到驾校开教练车了，看网上帖子说是因为车速不够快，车速快的话可以自动回正的，只是力量很弱，这点我还没有尝试，以后再补。还有一个问题，有车有反应方向盘左偏，我也确实有这种感觉，就是车子走不直，要时常修正方向，当然也不排除我的菜鸟水平的原因。。油耗：非常满意。比我那个1.0的面包还省油。。舒适：座椅很软，很舒服，车内声音很小，尤其等红绿灯的时候…
lucky_jian	2017-07-13 发表	优点：外观沉稳大气，内饰做工精细，动力够用。。缺点：没有ESP，车漆有点薄。前大灯角上下雨天从缝隙流污水出来，干了有点难看。。外观：也就是个比较吧. 比不上昂克赛拉, 但总比老407和凌派好看多了. 和大众神车脸基本在一个水平线上.。内饰：黑内，感觉清爽，浅色的黄色桃木装饰太晃眼。。空间：非常宽敞，翘起二郎腿都很舒服，三个人并排坐刚刚好，四个人的话有点挤，。配置：这个没有对比过其他车，自己觉得可以接受。动力：起步动力还是不错，只要肯给油，起步也不慢的，毕竟是CVT，起步肯定不如手动；毕竟是1.6排量，肯定不如大排量的车，在1.6排量里面也算佼佼者了。操控：良好，没有开过其他车，不好比较。油耗：现在跑800多公里基本郊区，高速！百分之十的市内！油耗7.1，纯市内估计8个油左右！不知道3000公里后换完油，油耗多少！。舒适：空间大，老婆说真的好像家里的沙发呢 ，我听着都偷笑呢 ，不过自己坐上…
dsrcmr	2017-07-13 发表	优点：比较大气看起跟b级车差不多。缺点：车身有点轻。外观：外观时尚，时候年轻人驾驶，喜欢白色，就是车漆有点儿薄。。内饰：真皮，软质材料还是比较多的，赞一个……。空间：纵向空间同级别最大，横向有点窄，后排坐3个大人无压力，带两个小孩可以坐4个人，后备箱空间很大，过年大大小小的物品都担心放不下了结果放进去毫无压力，换成液压挺杆的话利用率还会更高，后排不能放倒也是个遗憾，留个洞也有点用，至少过年把鸡鸭放在后备箱不担心被闷死。。配置：乘坐舒适 动力弱 但根据售前售后的体验觉得服务非常差！。动力：动力的话个人感觉还是可以，也没有像别的车主说的那么不给力，等个红灯还要被后面的车吹。毕竟1.6L的排量你也别指望它能有2.0的动力。只要你不用它来飙车，上下班代个步完全够用了。现在还在磨合期没有用过S挡，期待磨合期过了后试一试S挡，估计提速应该很给力。。操控：感觉不错啊，方向盘是有点轻，比我开的教练车轻多…
jackyzeng	2017-07-13 发表	优点：空间很大，舒适性很好。。缺点：3点式到测雷达，声音有点小。CVT变速箱，换挡的时候有那种钢带划过的声音，不知道是不是大家都有？。外观：绝对时尚！洗车时候好几个人问我新天籁多钱买的（汗颜）！流线型很棒，老婆喜欢！车是象牙白的，老婆喜欢！车也是给老婆买的，以后接送孩子，以后孩子大点了我就....继续骑我的猛蹬125！（白色红色要加2000大洋）。内饰：内饰真皮，黑色显的沉稳，很喜欢。空间：空间绝对满意配置还将就吧！没有esp可惜可惜啊！影响也就那么回事吧。配置：买贵了，全下来如果在13W以内还是值得推荐。动力：很多朋友说轩逸有点肉，自己开了，也确实，加速不是那么快，可安全第一，我觉得这样挺好的，比较适合我性格，加速太快，我还担心安全！。操控：满意。油耗：得益于CVT变速及优秀的底盘调较。动力总成适配得好，油耗再的很低。我自己驾驶的时候一般是5.5，在市内高一点，基本在6个左右。不激烈驾…
饕殄	2017-07-13 发表	优点：空间大舒适 外观大气很好看 车身在紧凑级别里够大。缺点：铁皮薄。外观：说外观，真的很漂亮，流线线条好看上档次，原车就有门窗装饰条，跟天籁差不多，不愧让人俗称“小天籁”，尊享前LED灯也能点亮了，后尾灯设计漂亮，增加了不少档次，内置天线我喜欢，后视镜虽然不是电动的但是手动关闭也是很方便的，轮毂设计比较新颖耐看。。内饰：内饰用料整体不错！中控台都是软塑料！比较有档次！。空间：空间大，储物空间够用。配置：超高，紧凑型中级车我感觉没有对手，要是全系都1.8的就更好了，关键是配置要提上去。。动力：1.6L起步较慢,减速后加速时比较缓慢,日常上下班，周末出游，对于家用来说已经足够,如果经常开快车的,可以考虑买1.8的.这样可以达到你的要求.。操控：也是车子定位于舒适型，方向盘感觉比较沉，基本没什么驾驶乐趣，操控感觉一般，那些追求运动感觉的，选车时要好好考虑了。。油耗：油耗勉强。舒适：同价位没对…
平安之星	2017-07-13 发表	优点：省油。缺点：黑色车漆太软，容易出现小划痕，车辆到1600转的时候会自己回下油门。外观：这个价位，轩逸的外观是我最喜欢的，没有其他的，卡罗拉就呵呵呵了，换了飞利浦的疝气灯，加透镜，感觉不比我爸的 A6差，做过我车的都说灯光不是一般亮，不过我改灯就花了5000了，有点贵了。内饰：此价位能够满足，不多不少。简单简洁，纯粹到就是个工具而不是玩具。。空间：买车最中意的一点，同级别超好；。配置：性价比很高 回归了正常的价格吧。动力：动力只能说够用。和福克斯挨T的速腾肯定是没法比。但是我通过一千多公里的开车自己发现，这车你不能着急，你越着急这车越是不给力不提速。起步发动机转速控制在以前五至一千八那个时候动力还是可以的，超过一千八快到两千的时候你松一下油门再踩就会感觉车提速挺快，不过不是持续的，没有推背感，毕竟不是玩动力的车。。操控：低速转向清，高速转向沉，日产这方面调校不错，但操控一般，转向不太…
钦怡妈	2017-07-13 发表	优点：舒适、省油？舒适吧，坐着比以前的奇瑞A3好多了，隔音也不错。缺点：买了灰色感觉不耐脏。外观：外观非常漂亮，尤其是丰满大气的车屁股。内饰：内饰不错，选的米色内置，很居家。。桃木纹的塑料贴片，加上仿皮的软内饰。。扶手也比较舒服。。就是储物空间的小格子比较少，而且空间不大。。轩逸内饰特点是让你做进去有一种在家里的感觉，很温馨。。不会像那些钢炮。。黑红结合，进去就有种想和别人飙车的冲动。。。。空间：空间大，很满意。我同事开的是公司的别克林荫大道，他说这个车的后排空间跟他的有一比。哈哈。反正我对比了同事的新福克斯、朗逸，我觉得轩逸的空间是最大的。满意！买这车第三点就是冲这个。。配置：非常高，我有三个朋友开了我这车都去买了同款的。。动力：动力的话，只能说舍得给油还是不错的。动力平顺性：得益于cvt技术没有顿挫感！加速到130以后发动机轰鸣声还是比较大的。跑高速：跑过几次高速，非常舒适没有疲劳感…
yang3rd	2017-07-13 发表	优点：空间舒适，油耗惊喜！。缺点：话说是顶配的，像是顶肺的，原厂都不带上锁自动升窗功能，需加装；还有车漆易花，漆太薄，漆易花！漆易花！漆易花！重要的事说三遍，安全套刮几下都不破，这车漆草过留痕。。外观：这个萝卜白菜各有所爱，反正我是喜欢这个外观。。内饰：内饰不错，皮质和软塑料为主，稍微往下的部分为硬塑料，较比一些竞争车型还是不错的，只是细节上，有些地方按了按软软的，感觉塑料里面是空的一样，很多地方有缝隙，能塞进去不同大小的东西，我就试着塞进去了卫生纸，结果弄不出来了。虽然日产车是不硬朗的代名词，可是真心希望内饰细节上可以下一些功夫，不要也软软呼呼的。。空间：够大，特别是后排！。配置：性价比没得说啦。。要是同级别的，有这个配置这么丰富，价格和这款差不多的。。俺就不选它了。。无钥匙进入，无钥匙启动。。天窗，分区空调，后空调出风口。主驾驶电动座椅。。比较满意。。如果再加上侧气帘和ESP就完美啦…
HR1.8	2017-07-13 发表	优点：舒适度，这个真的要赞一个，不管是你开着，还是坐在后排在沙发上的包裹性 都可以让你有家的感觉。后排腿部空间也是够宽。缺点：手刹隙缝无力吐槽，和底盘的隔音，还有就是仪表盘没有时间显示及后视镜没电加热。外观：说外观，真的很漂亮，流线线条好看上档次，原车就有门窗装饰条，跟天籁差不多，不愧让人俗称“小天籁”，尊享前LED灯也能点亮了，后尾灯设计漂亮，增加了不少档次，内置天线我喜欢，后视镜虽然不是电动的但是手动关闭也是很方便的，轮毂设计比较新颖耐看。。内饰：也还行。空间：2700的轴距不是吹的，空间很大，后排坐三个人也不会不舒服，地板隆起也不高，虽然和卡卡、雷凌的纯平有点差距，但也能接受，目测高度5公分左右。。配置：尊享版，居然没有日行灯，没有发动机挡板，中控还是cd机，装导航还得自个贴钱装，价格还是高了点。动力：够用。操控：方向反映非常灵敏，方向盘稍微动一点就有响应，但路感太轻！悬架也软，过…
QQ892293805	2017-07-13 发表	优点：后排乘坐空间很满意，驾驶位电动调节，油耗不错。缺点：1、商家宣传有日行灯，其实就是示宽灯。日行灯顾名思义就是白天开的灯，该车打开后就进入晚上模式，尾灯亮，仪表灯变暗 表上的数字信息就看不见了。2、无钥匙进入只有司机门上有开锁按键，副驾驶门没有，不方便。。外观：白色外观非常漂亮大气，值得选择。。内饰：满意。空间：空间不用说了，同级别的车里数一数二，后排空间很大，翘二郎腿不是问题，后备箱空间也很大，很实用的家用车，以后出游或者出远门都可以装很多东西。但是虽然空间大，车内的储物空间却少得可怜，以至于我的手机都没地方放，只能放在杯架盖上，可是要是放了饮料在杯架上怎么办呢？以后再想办法吧。后排出风口下方个人觉得可以做成小抽屉的，同事的明锐就是这种设计，既美观又不浪费空间，可是新轩只是做了一个面板的形状的假抽屉，好桑心。手套箱深度还行，但是纵深不大。点烟器的位置我接了行车记录仪，所以盖子盖不上…
生活如车	2017-07-13 发表	优点：舒适度真的很好，基本开一个小时就容易瞌睡，操控也还好，方向盘转向很轻，内饰做工也很细致！车速跑到80转速也不超过一千五，静音效果真的不错！磨合期高速试了一下上一百二还是很轻松的！空间也很大，本人个子180，做后排试了一下真的不错！。缺点：1、底盘：主要是过坑或砂石路面，底盘的散让人感觉要疯掉，油门踏板就一免费按摩器；2、动力：1.6日常代步够用，偶尔来个急加速，只能干瞪眼，陡坡无力；3、转向：方向盘的虚位太大，基本无操控可言；4:、论坛规格：都使用16村钢圈了，还用195的胎宽，有点小家子气，你看朗动1.6都使用215/R17了，轩逸好歹也用个205/R16的嘛；。外观：不是很漂亮，但还能接爱。内饰：没得说，满意，就是储物空间少了，后排不能放倒。这个有点郁闷。空间：空间是我一开始爱上他的理由，但是现在来看总觉得没样品车的空间大，难道是套了椅套的原因？我妈160高，带着毛线帽子坐车，…
xieyong1688	2017-07-13 发表	优点：那就是他的外形了，像小天籁一样，帅呆了，就是前脸短了点。但是前后大灯的呼应，一个词“完美”。外观：时尚，外观还是比较征服我的。内饰：感觉很好，很高大上！。空间：空间接近B级车的水平.后排可以翘起二郎腿。配置：性价比..总体来说，家用，性价比还是可以的，考虑到家用，追求的就是空间、舒适、省油、省心。，综合性价比考虑，不抵制日系的话，此车作为家用非常适合。。动力：动力输出平顺，CVT的特性导致爆发力不足，超车有时尴尬。。操控：还行。油耗：还可以。舒适：隔音和避震都不错，舒适
车撤扯彻澈车	2017-07-12 发表	优点：CVT变速箱平顺几乎没有顿挫。缺点：：有影响没雷达有雷达没影响这是哪个脑残想出来的啊！！！！！还有就是安全系数真低，前保险杠里满满的泡沫填充物啊！还有中控放个屏除了倒车基本没什么用，给个导航会死啊！。外观：中规中矩，典型的家用车.13新款的还不错.。内饰：我买的是米色的内饰，主打温馨，实际上却是也给我这种感觉。。空间：后排腿部空间大，但是横向空间小。配置：要看你的定位是什么了，作为菜车。相当不错 值得购买。。动力：油门踏板很软，轻轻一点车子就往前窜。再给油就不怎么给力了，但是中段加速还是很不错的，CVT的变速箱很安静，换挡没有顿挫感。动力家用完全足够，关键还有一个sport按键，按下这个键以后转速会变高，升档很快，加速比起之前也会好一点。。操控：：没什么太大感觉，就是转弯半径貌似大了点，经常调头一把拉不过来啊！。油耗：9.7个，嘶 勉强接受，毕竟交得起停车费也就跑的起油.。舒适：沙…
yufeng998	2017-07-12 发表	优点：空间大 舒适性好省油 噪音小。缺点：1.6的没力，超车只能超货车。外观：外观设计总体来说是非常成功的，差就差在大灯的设计，几乎让人无法容忍。。内饰：09款内饰温馨和谐，简约雅致。浅色的空间，胡桃木的饰条，沙发一样的座椅，自动空调，有着居家的感觉。。空间：空间很大 同级车中基本是没有赶上这个空间大的了！后排坐两个人最舒服了，坐中间不是很舒服，后备箱空间也很大 家用是没有问题的啦。。配置：在今天看来，轩逸经典款的价格在大力度的优惠下，算是有合适的性价比了。。动力：由于车子自身较轻，动力方面1.6足够。红灯之后只要舍得给油，加速度上还是比较给力的。。操控：操控由于悬挂的原因,实在是力不从心,尤其是高速过弯,侧倾严重 ，指向算不上精准，还可以了、。油耗：由于车子重量比较轻，所以油耗不算高。但是冬季不开空调音响油耗也偏高，不知道是怎么回事。。舒适：轩逸车发动机噪音小，隔音做的比较好，车内很安…
kaolaxiaowo	2017-07-11 发表	优点：轩逸的室内空间同级别车型中应该是属于很大的 适合居家型 坐在后座很舒服。缺点：横向空间只有1700mm，看起来好瘦好高，当年也是忍住了这个缺点。。外观：流线型很好，钛空金颜色很大气，前大灯上吐出的像眼睛的小灯很个性。内饰：内饰还可以，灯光能变成冷光白的颜色比较好，橘红的颜色开车时间长了让人心里躁，档位后的手刹设计在脚下感觉很好，很有豪华车的感觉，最上面的导航加倒车映像用起来很方便。空间：后排空间比较大，坐三人也不会显得拥挤，后备箱平时很少放东西，不过空间足够家用。动力：2.0的排量，105KW的最大功率，提速还是不错的，如果配合波箱的运动模式还是很能飚的。操控：底盘有些低，在冰滑路面，打低速档很有劲。是抓地比较牢固，爬坡能力可以。山路尽量少跑，毕竟轮胎窄点。。油耗：油耗不高，很适合家庭用，平时在城市中开，百公里也就9升油，高速7个油左右，油耗很满意，节油来说，这个车首选。舒适：舒适…
bq9395	2017-07-10 发表	优点：空间很大，本人1.89的个头坐进去 一点不感觉压迫感，内饰很温馨，特别是宽大的座椅和家里的沙发一样很舒适跑长途一点都不觉得累。。缺点：做工不够精密，日产车漆太薄。。外观：：外观，仁者见仁智者见智，个人觉得09款轩逸的外观很饱满，有种厚实的感觉，头灯的设计很好，两个小翘角，让很多新手很容易掌握车头位置。。内饰：内饰不错，色彩，材质搭配协调，用料比较讲究，软性材料与真皮的使用面积比较大，给人档次感。。空间：空间很满意 是家用车的最佳选择。配置：在10年时候这个价位购买还算可以，如果现在这个价位的车子选择还是很多的。不过有这个空间和油耗，还算不错的啦，不过车还是薄了点和轻了点，总体还算可以的。。动力：动力表现很一般 虽然是2.0的车型但是还是感觉有点肉。操控：车身比较轻，长度也不是很长，日常用车可以说指哪打哪，转向蛮精准的。。油耗：油耗没有想象中的低，但看过油耗排行榜，和大多数网友一样，…
车工乐子	2017-07-10 发表	优点：舒适性特别好 就像坐在几万块的沙发上一样 二十万以内的车 无人能及。缺点：原车195轮胎过窄 已经更换205轮胎。外观：可能当时选的是银灰色，看起来显大，车款也比较时尚，圆润的车身，没有过多腰线却有着饱满的感觉。内饰：木条比较上档次，也就仅此而已！没有行车电脑，眼镜盒太小，毫无作用。硬塑料使用面积太大，软性的充填物蒙皮上出现了好多小鼓包，有时看到比较恶心，这好像是通病，过保了厂家不管。不应该！。空间：空间没法说，2700MM的轴距，同级车无车可比。配置：作为一款主打家用的车型，性价比很突出，能够满足家庭用车的各种日常所需，舒适的乘坐感受，确实是款待家人的不二之选。。动力：汽油快，现在的1.6升发动机无法比。操控：山路多弯道缺点自信心，过弯道有点甩尾，已经换了205的胎，抓地力有所改善。。油耗：估计5毛钱一公里，但是当时这车没有行车电脑，没有客观的看到油耗，都是靠猜测。舒适：座椅比较…
品秋	2017-07-10 发表	优点：油耗低，空间大，舒适性高。缺点：底盘小石子儿打上去的声音有点烦，车漆太薄，副驾驶没有无钥匙进入。外观：挺大气的。内饰：内饰用料比日系同级别竞争对手都要好。空间：非常宽敞，翘起二郎腿都很舒服，三个人并排坐刚刚好，四个人的话有点挤，。配置：个人觉得这个价格性价比很高了。。油耗：磨合期一直都是5.2，10000公里以后一直是6.2，现在29800公里一直跑市区6.8～7.0。舒适：没的说，移动的沙发不是白盖的，空调制冷效果很好，第一次从4S店开着回家时都冻的我不行，另后排空调出风口考虑后排乘客，为日产赞一个。
zms240	2017-07-10 发表	优点：空间大乘坐舒适。缺点：头部空间太低了，我一米七的个高，坐位调到最低有时吐个口水都会顶到头。底盘减震系统太差了，颠下都快散架的样子，而且不舒服。瞬时把车子的档次降低了好多。。外观：稳重。。低调。。一看就不属于闹事的主。。内饰：大多都是用软材料，做工比较精细。空间：相当大。配置：高。动力：s挡超车还可以，正常开车买菜代步动力还可以。操控：方向盘跟吃了屎一样，怎么调都是歪的，不知道车友发现了没有。油耗：目前7.5才四百公里，应该还会降些。舒适：舒适性方面感觉还是比较满意的，一方面是空间大和座椅软，坐得舒服，二是隔音好，三是刹车敏感
海冰一角	2017-07-10 发表	优点：空间不错自动座椅和真皮座椅挺好，密封性比其他车要好。。缺点：地盘的噪音 过沙石路面 感觉底盘很薄 内饰，一定是内饰，都顶配车了 为啥车里不配个显示屏。外观：我选的白色，自己越看越好看。大气又不失稳重！很沉稳很有内涵。反正我挺喜欢的！。内饰：选择黑内饰时尚动感，但中控略显简单，全部软质材料显得高档。空间：2700的轴距，所以空间是毫无问题的。配置：价格低空间大总体评价可以，就是有点机油下降的快，闹心。动力：起步阶段比较肉，达到40码以上动力还是可以。。操控：一般，转向比较轻，转弯侧倾较大。。油耗：不得不说这油耗，至今为止很少超过7个油嘞，真心满意呀
fute26	2017-07-10 发表	优点：空间大，座椅舒服，自动空调和后排出风口实用，油耗较低。2700真的够长，后排真心舒服。座椅号称移动沙发，真的软。开长途也不错。油耗目前5.9升，感觉也可以，不过高速跑得多。市区就要6.0以上了。。缺点：最不满意的就是没有车身稳定控制系统和前后侧气囊等主动性安全配置。再就是车皮和车漆有点薄，车子跑起来，路上溅起的小石子就会损伤漆面。轮胎稍窄了点，跟整个车身不太协调，要是215/60/16轮胎就完美了。。外观：看上去也很帅气。空间：OK 空间就是它的亮点，不用说了。。配置：降3.3万，还有什么好说的。性价比之王。。动力：还行，不飙车、不开快车。。操控：挺好用，主要新手不会去挑战难度大的地方。。。。能避开就避开了。。油耗：不错，高速四毛左右，综合五毛左右。。舒适：沙发座椅很舒适。
dingding521	2017-07-10 发表	优点：比较满意的是油耗，市区和二级路，平均油耗在7.4左右。还有就是加装的360全景影像，对我们这新手还是挺有用的。空间当然是这车的亮点，我家人个子不大，后排可以架二郎腿。缺点：内饰和车内设备的设计逻辑让人有点摸不到头脑。比如，大灯调节和eco被放在了很低的位置，而顺手的位置却是后视镜调节以及仪表盘亮度调节，不觉得大灯和eco很常用吗？？是不是日产也觉得1.6的cvt上eco就是扯淡的事情呢？？还有，明明后排座椅不能翻倒，还在后尾箱上设置手动打开，就中间那个小通道，手伸进去也够不到啊啊，再说了就算打开了人也出不去啊！！！！。外观：稳重大气。内饰：桃木很显档次，皮质也很不错。。空间：相当不错。2700MM轴距中的王者。。配置：新轩逸的性价比适中。。动力：基本够用。操控：舒服~~~。油耗：是所有人满意的地方，跑高速的话也就是6个油左右，跑下道的话就在7个多油，开空调的话会在8个油左右，我这是…
晶锐团购报名	2017-07-10 发表	优点：外观美，大灯亮和LED灯，乘坐舒适，空间大。操控性稳定，方向好用。。缺点：1.6CVT发动机动力不足。。外观：漂亮。内饰：内饰用料扎实，该软的地方软，我的是米白内饰，可能黑色更高端大气上档次吧！只是方向盘手感觉得还差一点点。做工也很精细。问题来了，发现座椅是从外面包裹上一层皮，这个让我有点纠结了。。空间：头部空间小，副驾没法调节高低，所以很难受。配置：性价比还可以，就是东北这边降价幅度很小，看到别的车友买车动不动就便宜2W，真的挺郁闷的。可能我的砍价能力太有限了吧。新轩逸尊享配的上是高性价比了。。动力：cvt，1.6，事实放在眼前……也不知是不是心理因素，在朋友店换的机油感觉一个人开的时候提速不错的。操控：操控这个词语看个人怎么理解，我个人觉得新轩逸的操控比较舒适，放松，不属于运动型的，如果你非要激烈驾驶的话可能不会给你很高的信心，但是考虑这个车的人都是比较注重乘坐质感的。。油耗：…
wzylbb0531	2017-07-10 发表	优点：1外观很漂亮，尾灯LED很炫，侧面腰线真是销魂。2油耗真的很低，百公里7.5升左右，过磨合期估计7升左右了。当然也看各人开车习惯吧，论坛里好多人都开6升以下的。3空间很大，紧凑车拥有中级车的空间真不错。4发动机转速很低，1.6的排量2000转的时候刚好115km/h,和很多大排量车的转速一样低了。5超大的沙发座椅，同级别还有谁能比？6配置很高，舒适性配置该有的都有了。。缺点：动力方面,提速较慢.。外观：外观大气，新颖，适合年轻人驾驶，基本都是街车，经常红绿灯好几辆车在一起。。内饰：中控设计看上去很上档次，用料也可以，很多都是软的材料。空间：大大的，空间是这个价位的空间王，最对够用一家五口全上不挤。我们全家身材标准，没瘦的也没巨型胖子。坐在里面舒舒服服的。配置：比来比去还是它，不错。动力：动力一般般，不会说有较大的激情，但是偶尔看看超车档那个按钮动力还是有的，推背感还是有的。。操控：…
佛山TIM	2017-07-10 发表	优点：座椅吧。好舒服，真皮的而且特别特别的软，坐着真有移动沙发的感觉，坐久了或者开久了车都不怎么觉得累。而且空间真不错，看着不大坐着挺大的，很不错。虽然街上好多轩逸，但是不就是证明这个车好用吗？作为一个新手用车，我觉得还是很适合的。方向盘转向轻而且指向还是挺准确的，空调很凉快，而且自动的很方便。后排也有出风口这个真厚道，有些车比这个贵都没有。价钱方面真的相当优惠了，可能出的时间有点久了吧。。缺点：后备箱不是很牢固，白色不是很白，有点泛黄。。外观：时尚.大气.中庸。内饰：用料一般，中控台功能强大。空间：最满意的一点就是空间。配置：比来比去还是它，不错。动力：1.6L能有啥动力可言，但我是开车比较温柔的人，很少有地板油情况，所以只要慢慢来，日常使用完全没有问题！高速也很给力。。操控：这块不是我这种人最关心的，我习惯温顺驾车。不是说车是男人的小老婆吗？悠着点，不会错的！。油耗：目前油耗还没有拉…
taotao1213	2017-07-10 发表	优点：1、节油，才买没有多久还没有跑到理想油耗，加了200的油7天了才下一半。2、空间大，特别是后排空间不是点吧点相当给力，不愧是2.7米轴距。3、内饰做工精至。。缺点：起步肉，虽说踩油门也跑的起来，还是不太满意，但是车节油，车漆太软，车皮薄，擦一下就凹进去了，好歹比国产车强多了，我和A60对比过，车皮虽然比不上其他合资车，比A60这种还是厚实点。外观：稳重的前脸，时尚车身的线条。。内饰：配置可以，除了eps，没有，其他配置还行，。空间：空间没得说，同事新卡，来坐我车都说比新卡舒服。配置：当时买时候在大众朗行之间徘徊，最后被轩逸的大福优惠打败。性价比没的说。。动力：动力感觉一般，毕竟注重舒适的家用车，但也不是很弱，只要舍得踩油门，没有肉车，只有肉人。。操控：作为家用车，操控还算不错，毕竟不是以操控见长的。方向盘比较轻，电子助力嘛，不过开的越快方向盘越重，这倒是真的，还有就是车头指向不是特…
3866439612	2017-07-10 发表	优点：非常安静，隔音好；省油。。缺点：2014尊享都没有ESP，太不厚道了，这个真的可以有。再有那灯就是蜡烛，还有胎噪也大了点。。外观：看起来还挺好看。内饰：中控搪塑工艺以及手经常触摸到的地方都是软性材质，豪华感十足很厚道。。空间：4分。驾乘空间一流，紧凑轿车里最宽敞，没有之一。而扣掉的那一分是因为储物空间略少，尤其是驾驶位。总体还是挺满意的。。配置：家用车谈不上什么性价，成本控制太严重，估计日本车里都一个鸡不得信，，。动力：一直开着ECO，就提速，要踩油门，同时打开空调的话，只能呵呵了。家用车1.6，还算满意了，毕竟是工薪阶层。 2015年08月07日 发表了质量评价 质量。操控：这个就是买菜车，方向盘很轻，原地打方向很舒服，适合新手，但是说实话不适合激烈驾驶这个车，因为后轮是半独立的。。油耗：还不清楚。刚提车时，显示油耗35，现在是10.6。我觉得基本还行。等着跑个两三千公里时，再认…
佳妹妹	2017-07-10 发表	优点：空间不是一般的大，堪比中型车，日产车善用空间，无钥匙进入和一键启动，车厢和方向盘轻，自动空调，cvt无极变速，电动天窗，皮沙发，隔音好。。缺点：：动力还是差了点，应该订1.8L的应该会好些。。外观：新轩逸改款之后，外形迎合了年轻人的口味，较老款轩逸有不少两点，大灯、车尾、侧面线条。外观9分。。内饰：我选的是黑色内饰，耐脏及运动感强。内饰的美观和实用性都不错。。空间：不错哦。配置：非常高，同级别中是非常值得购买的。十几万的车总有顾这头顾不到那头的情况，看你怎么用车了。。动力：1.6的略微有点肉 市区用的话足够了 超车略微有点吃力。操控：电子助力方向盘，一个字：轻，有网友说回力不明显，拜托，不是机械液压转向助力，是电子哦，虽比不上马自达的指哪打哪，但操控还是很精准的。再加上缝制的真皮方向盘套，那手感真舒服，哎呦，口水。。。。。油耗：一般。7.3左右。舒适：舒适性很好。真皮座椅很柔软，坐…
Nikonmat	2017-07-09 发表	优点：空间超大，特别是后排座位。。缺点：操控不行，中高速提取缓慢，转向模糊。外观：见仁见智啦，2012款的外形要给力点，我这09款的适合大点年龄的，我这85后，觉得有点那啥了啊，不够动感。内饰：比较简洁，属于家居风，适合家用车，没有任何运动气息。。空间：不是一般的大。配置：因为在盘锦日产卖得太好了！在经销商那儿绝对是高高在上的，压根就讲不了价格！平时的维护保养费用，还是在可承受范围内。。动力：很一般，但是省油，我忍了。操控：操控就很一般了，非常适合在城市里悠哉游哉开。最后控制在120公里以内驾驶。。方向盘很轻。主要是轩逸的方向盘是三圈左右。所以方向盘很轻。但是转弯的时候方向盘会比别的车打的多一点。油耗：比较省油，前两年一直媳妇开着了，夏天一般在8升多，冬天9升多。我是今年4月末接手的，现在平均油耗百公里6.8升。掌握驾车手法还是比较节油的，我想车本身也是比较省油的。。舒适：舒适度应该说是…
安全开车	2017-07-07 发表	优点：空间和舒适,最适合家用.无论前排还是后排,2700的轴距,让车内无比宽敞.还有后备箱的空间也比较大,最主要的特点就是全车内非常安静.隔音效果非常好.。缺点：家里第一辆车，购车的时候虽然对比了很多车型，但是自己对车型换代周期完全不懂，刚买了就开始上新款，因为选了个号牌耽搁了点时间，然后上牌的时候，旁边一台新款也上牌，这可郁闷死我了。空间：很好.有长,180的个在前面开车,后面再做个180的人不显挤.但不太宽,后面做三位女士还可以,如果是男人那就不舒服了.。动力：1600CC发动机推动1180KG车重，即使是夏天开空调的情况下，日常行使动力也绰绰有余，变线超车都随心所欲。即使满载5个人的情况下，油门也能及时响应。但是如果想急加速的话，这台HR16DE发动机就显的力不从心了，特别是她的电子油门，感觉延迟特别严重，不过也不排除我以前开惯拉线油门的关系。。操控：一般。家用型轿车，我对操控本身…
若个书生万户侯	2017-07-07 发表	优点：油耗，市区跑0.5元内每公里，空间大，座位非常舒服，像沙发，一键启停和驾驶位电动调节，后排出风口，分区空调和恒温自动空调都是高大上的。。。。。。。。。。。。。。缺点：动力弱。起步慢。。外观：还算不错，有些线条时尚感。内饰：比较简洁，但是该有 的都有了，总体都能接受。。空间：270的轴距在相同价位里面是无敌的，前面两个175的大男人可以自由坐，后面来两个女成人和两个小孩（二年级）可以顺利坐下，手上轮流抱一个。海南自驾没压力。。配置：价格合适，配置有点没跟上，多个车身稳定系统，多点安全气囊就完美了。动力：1.6L的排量，也还可以，我磨合的还不错，动力输出很给力。操控：这是我的第一辆车，不好比较和其他车的操控性。个人感觉开起来还是比较舒服，但是指向一般，过比较大的弯速度稍快侧倾就非常明显，刹车偏软（我觉得这种刹车调教挺好）。。油耗：还在磨合期，8个左右，满意。舒适：没得说,买它的最大理由…
fdgbhjnkl	2017-07-07 发表	优点：空间大油耗低。缺点：起步有些肉，都说油耗低，我现在跑了1390公里了仪表盘上显示的是9.3左右，说是1.6顶配有些东西都没有，包括ESP，后视镜加热，导航。外观：虽然是几年前的设计，但是一点都不落伍，很精致，也大气。我的车是象牙白，感觉比其他素白色的耐看，漂亮、温馨，只是蚊虫喜欢爬在上面，而且容易脏，有一些不知道哪里来的污点慢慢沉积在车漆表面，只好多清洗。。内饰：还行。。空间：空间在紧凑型车中算是较好的。配置：买这车就是冲着性价比去的，合理的价格，除了ESP，我所需要的配置基本都有了，赞。动力：起步比较弱，过40迈后提速比较明显。。操控：这个真的只能说老老实实开车吧！别追求刺激～。油耗：综合油耗7升以下，高速油耗5.4左右，日常市区能控制到8以下，得益于CVT变速箱和发动机的良好匹配，始终能将发动机转数控制在合理的范围。。舒适：避震很软，能过滤很多不平整路段，双区独立空调很实用，后…
andylo	2017-07-07 发表	优点：最满意的莫过于超长的轴距带来的超大空间了，时尚的外观，同级出色的内饰，几乎能摸的到的地方都是软材质的，后排的座椅真的很舒服，移动沙发有木有，躺着就想睡觉，双区自动恒温空调也很给力，主驾驶位是电动调节的，瞬间高了一个级别！！！。缺点：检验不严格，质量有严重问题。A柱太影响视线了。遮阳板完全是个鸡肋，打开连挡风玻璃都看不见了，怎么开车，不知道做那么大干啥。。外观：满意。内饰：用料很厚道，就象很多网友说的一样:能摸到的地方都是软的！。空间：A级车中算大的。配置：比较高，价格相对同级别的低。动力：动力吧！实在有点欠缺。就是一个字肉。。操控：关于操控性，整体来说，感觉不错，方向盘很轻，方向准确，在高速上跑130-140都没有飘的感觉，当然了，我车上坐着五个平均体重140斤的成年人。。油耗：满意吧。高速6.5个左右。市区8.5个左右，平局7.5-8个吧。舒适：座椅沙发相当舒服。刚提车第3天发现…
泽塔琼斯	2017-07-07 发表	优点：油耗低，舒适！空间大！。缺点：1、新车400公里第二次加油的时候发现油箱口下方掉两大块漆，前几天车一千公里的时候去4S已经找售后经理把此事谈妥，答应送两次保养。2、尊享版自带LED灯，为何非要开小灯才亮。。这年头日行灯都普及了。还有轩逸的大灯我不得不吐槽了。。起码给个透镜咱这好赖都是1.6的顶配，你说是不。3、后排座椅不能放倒。。4、智能钥匙为何只在左前门安装一个按钮，新骐达俩前门可是都有的。。厂家是不是有点省成本省疯了~~！！！。外观：侧面还是比较大气的，前后显小。内饰：内饰的材料用了很多软材质，部分扶手都报上了真皮，这个比先前看车时候的K3地道多了，但是后备箱的隔音板内没有填充物，按下去是空空的，这个让我有点没想到。。空间：空间真是大到没朋友！后排翘个二郎腿没问题，基本就是中级车的水平了。。配置：还可以啦。动力：发动机响应快，不过CVT变速箱你懂的。操控：操控一般吧，毕竟买菜车…
北京001	2017-07-07 发表	优点：1.油耗不错，每天从市中心穿过，现在300多公里，油耗7.8，还没有开启ECO模式，我觉得这油耗已经很骄人了。2.同级车里面，他的空间相对而言比较大，适合家用，特别是后排空间，对得起他2700的轴距。3.隔音效果还可以，但是现在同级别的车隔音都还不错。4.有自动空调，同级合资车好像都是手动空调吧，相对而言算是赚了。5.车子的主驾驶椅子是电动调节，的虽然调节的姿势不是很满意将就下。缺点：铁皮薄。外观：小天籁，美！。内饰：中规中矩的布局，这种布局最合理，不会浪费太多空间。。空间：紧凑型车里面算是最宽敞的了。配置：还好吧，第一辆车，对车懂的不多，就外观和配置我觉得性价比还是很可观的！。动力：动力没感觉，毕竟新手。操控：停车，车轮已经摆正，单方向盘还是40度，原因不明，贴膜时 去4S看看~。油耗：非常满意，新车哦，目前公里娄1800了，总共加了800大元，行车电脑显示可以跑180公里，很给…
gdhzbx	2017-07-07 发表	优点：必须是空间啊，本来日产的车在空间利用率上就是数一数二的，再加上2700轴距，完爆各种紧凑级车辆，包括君威迈锐宝等B级车。。缺点：d挡起步加速的时候动力不足，就算按s挡也提速很慢，如果开着80多公里时速加速超车的话听到发动机的噪声比较多迟迟不能减弱。开着音乐声音比较大到低音的时候B柱有异响，浅色很不耐脏前排座椅后面有些不是真皮的，是纤wei，感觉不好看，开车门下车很容易踢到车门和装迎宾条那个地方，现在都有一横横的黑色污迹了，还有我发现坐上车去坐姿有点偏高，不想其他车凹下去。。外观：自己觉得好看。内饰：中控台样式新颖，用料高档，做工精细。。空间：空间表现挺好 尤其后排 完爆同级竞争对手。配置：新轩逸的性价比个人感觉还是比较高的，优点很多，对于家庭车来说，真的很不错，安全配置如果再高点就会真的非常不错了，1.6尊享版顶配车安全气囊就两个，有点不满意，不过安全还是在自已手里，安全驾车很重要…
骨灰盒里唱歌	2017-07-07 发表	优点：6以前大众POLO还省油。缺点：定速巡航了，后视镜加热了，这些小的方面都没有，其他车都标配了，1.6顶配都没有，1.8顶配才有是真抠门，。外观：中规中矩，感觉适合这部车的定位。内饰：同级别车里比较厚道，能碰到的地方都是皮质包裹的！中控台也是软塑料的，但是新车味道大！。空间：没得说，谁用谁知道。。动力：只够家用，标车就不要想了。操控：有几点问题。1、方向盘很轻，有时都忘了自己打了几圈方向盘了，完全是给老头子们设计的。2、我和几个同事都觉得方向盘有点往左偏，直行时要把方向盘往右扭一点点。再群里聊，有的人建议去4S店调一下，我还没去。3、转弯时，一定要转的半径大一点，否则容易擦车。4、脚刹板也太高，不舒服，等首保时看能不能调一下。5、听收音机时调台，方向盘上的按钮调出来的净是有杂音的台，中控台上按钮调出来的就很好。。油耗：油耗真的没的说，太棒了，平时上下班开，偶尔自驾游，油耗真的没有让我…
huihuoyixia	2017-07-07 发表	优点：内饰舒适、乘坐空间大、油耗低、隔音效果好、小毛病少。缺点：其他不说、和 论坛前辈们讲的一样，中控塑料件内置拼接部位有异响（走搓板路的时候较为明显）这问题我车也未能避免，还有车漆很嫩很薄。。外观：外观成熟稳重，个人很喜欢。内饰：内饰黑色给人很舒服的感觉。空间：完全满足日常生活工作要求。空间在紧凑型里面确实表现很不错。对于我这个身高180cm的男生来讲，前排调好座椅，再去后排乘坐，完全跷二郎腿无压力，对于一款15万以内的紧凑型轿车来讲，空间分配方便，日产做的确实很用心。空间完全碾压速腾福克斯科鲁兹和K3。而且后备箱的空间甚至达到了510升，完全超过了奥迪A6L的后备箱空间！。配置：不算很好 也算中规中矩 当然不能和神车相比 但是比想象当中还是有差距。动力：cvt，1.6，事实放在眼前……也不知是不是心理因素，在朋友店换的机油感觉一个人开的时候提速不错的。操控：高速方向盘变重，平日驾驶指…
luxiaolei	2017-07-07 发表	优点：外形大方、空间宽敞，特别是后排，翘个二郞腿还绰绰有余,油耗更不用说，至今为止很少超过7个油过！。缺点：没有车身稳定系统 排气管难看。外观：满意很好看啊，我很喜欢这个外观，就是地盘有的低啊。内饰：中控台-有异响 2015年05月30日 发表了口碑 口碑 《这款车只适合跑相当平整的柏油路，》。空间：空间比较满意，特别是后座空间，我173cm坐后面双腿伸直没问题，行李箱也比较大，足够用了，唯一的遗憾就是储物格真的太少了，驾驶座基本很难找到一个能放卡片和手机的地方。。配置：综合性价比，个人觉得绝对是同级别的车里最高的。。动力：等红灯起步慢，新手不敢踩油门，怕猛一下造成追尾，目前用的ECO模式。舍得踩油门的话动力应该可以。高速没跑过，最高跑到75KM/H。。操控：良好，方向较轻盈，指向性强。。油耗：落地跑长途760公里250元油费，很满意。舒适：非常满意，真皮座椅，有沙发感觉，后排空间较大，…
wanger_golf！	2017-07-07 发表	优点：最满意的肯定是舒适性和大空间，日产的舒适感还是没得说的，搭配CVT变速箱，平顺性好，换挡完全不会像AT一样有顿挫感~~也省油，高速跑起来也就3毛多一公里啊。自动空调，这个很好用，而且还有后排有出风口，对后排的乘客照顾很到位。外观耐看，够稳重，越看越好看。电动座椅，虽然只有驾驶位，但也不错。。缺点：最不满意就是日本品牌了，但是没办法！周围很多用日产的都推荐！还有就是四儿子店的服务态度，哎！花钱买难受！还有就是一人高速一百一二都感觉有点飘！方向盘握感显小了！车漆薄，日本车的通病，节油模式真心无力高速上有点明显的坡都能感觉一下子速度降下来！。外观：日产一贯的风格，中庸，虽然没什么太大的亮点，但是比较耐看。内饰：装配工艺没问题，但是接缝有点松，给我装后视镜行车记录仪的小哥说放线很容易都不用使劲扣。中控很朴素，按键回弹很有力而且布局合理，基本不用低头就能找到想要操作的按钮。1.6全系没导航，…
amy_li	2017-07-07 发表	优点：2米7的轴距，空间真的够大，前排座椅调到最后，后排依然有很大的腿部空间！油耗低，平时高速和市区5 5分，油耗5.6/百公里，家用足够了！。缺点：操控吧，打过方向盘感觉没有自动回正，需要自己手动回正，还有就是60码过后提速差很多。外观：高端大气，两侧的腰线看起很给力，后尾灯漂亮。。内饰：内饰这个也值得称赞，全部用的是柔性材质，给人的感觉比较上档次。。空间：秒杀同级别。配置：性价比高，综合衡量的话还是很合算的，如果朋友想买车，还会推荐买这款。。动力：1.6起步有一点肉 不过上了40就不肉了。操控：科技感非常强的多功能方向盘能切换歌曲，切换娱乐模式，切换行车电脑显示数据模式，整体感觉还是不错的，在汽车初始开车的时候感觉转弯之后不能自动回轮，但是在行驶超过2000公里以后，转弯表现令我满意，能自回轮了，这是初开者不留意的地方，应该在说明书写明或者加强4S店培训，当我问及4S店这个问题的时候…
炫银Nina	2017-07-07 发表	优点：空间大舒适性，座椅、音响感觉非常好。缺点：提速有的慢，加上又有低温保护，就这。。外观：说是金属漆，硬一点的草划过都有痕，很易花，尾部给人感觉比较成熟，没朝气。。内饰：内饰较满意！。空间：最满意就是空间了 秒杀同等级的车。配置：良好吧、还是可以的、。。动力：1.6排量，加速肯定不行。操控：买菜车，换215 50r17后，改善明显，转向也不太懂，感觉还能接受吧。油耗：基本上满意。舒适：非常不错，大气稳重，不论是在驾驶时，还在出去旅游时坐在后排享受外面的风光时，都显得非常舒适，做到了简约而不简单
nipingtao	2017-07-07 发表	优点：座椅舒服 乘坐空间大 轩逸给我的感觉是成熟稳健就像天籁（其实更喜欢天籁可惜米不够）。缺点：没发现什么不满意的，动力吧，起步稍肉，给油也没多大用。外观：入咱眼就行，每人的感受不一样，就跟选老婆挑老公一般，这叫萝卜白菜各有所爱。。内饰：内饰给人不是那种豪华感，而是一种舒适的态度。。空间：满意。配置：性价比相对来说比较高，不过这是最顶配的车子。好多实用功能都减配了，略坑。动力：还是内句话，没有肉车，只要你舍得给油，经得起发动机那刺耳的叫声，超个车还是没压力的。。操控：操空性良好。油耗：很满意。舒适：适中
明锐张扬	2017-07-07 发表	优点：没有小毛病，油耗低，空间不算小，无钥匙进入系统和无钥匙启动。缺点：转弯侧倾厉害，因全系没有标配车身稳定系统原因吧，起步真的很揉，车漆真的很薄；在就是A柱有点挡视线。。外观：比较中庸。内饰：细致。空间：空间非常大 这是这个车的最大优点！。配置：非常一般。动力：市区足够了，高原爬坡就稍差点了。操控：转向一般，好多车都有片左的问题，我的也有。。油耗：很满意。目前油耗6.4。都在市区跑。没有经常堵车。磨合期跑完应该可以更低点。。舒适：皮座椅还是比较舒服，到就是副驾驶不能自动调节，静音效果不太好，外面稍微有个响动就很明显！
huangjian671	2017-07-07 发表	优点：还是舒适性，舒适性，舒适性，重要的事情说三遍。。缺点：车漆太薄了，一划一道。外观：外观大气，造型反正个人觉得是属于比较耐看的那种吧！就是引擎盖要再长些就更完美了！。内饰：一般。空间：在这个级别那是相当的满意，像我身高不高165左右，坐后排翘个二郎腿那是很轻松的。。配置：现在车子价格好。动力：上下班用车个人感觉还是不错的，只要舍得给油起步还是很给力的。。操控：还可以吧，毕竟是新车，方向盘很轻，比单位的普桑和家里的凯越轻多了。个人不追求操控。。油耗：暂时没发现自动挡比轩逸低的车型。舒适：舒适性没的说，座椅是我最喜欢的。
szzthn	2017-07-07 发表	优点：说到满意，最为满意的是空间和CVT的省油。。。。缺点：起步太肉，漆太薄。外观：4分。内饰：内饰样式一般般吧，但是用料还是比较厚道的，皮肤接触到的地方基本是软性材料。。空间：车内空间还是挺大的，后排坐3个成年人也不会觉得拥挤，后备箱放一辆折叠自行车也没有压力。配置：非常不错，主要是因为神车相比性价比太低，销售态度极差，所以才pass了。动力：提速非常慢，加速加不上啊。操控：转向不够清晰，悬挂调教太软，总体还说得过去，反正也不会激烈驾驶的。。油耗：油耗低，最想说的就是油耗太省油了这就是我们想买它原因。舒适：坐着舒服，开着也舒服……
是非2008	2017-07-07 发表	优点：空间。缺点：皮太薄了，随便刮一下就凹进去了。刹车异响。跑高速不行。。。外观：不错，前面一般，侧面很好，后面肥大的屁股超性感！LED车灯很给力，赞...。内饰：精致。空间：纵向空间给力乘坐空间非常给力，在后排都可以翘起腿来。横向空间就相对局促些，同级别不占优势。配置：我买的时候性价比还挺高的。动力：提速一般。到60以上才有好转。操控：开车不吃力，不觉得难受，谈不上很好的操控体验毕竟车的动力摆在那里。油耗：比较满意，平时都没开过ECO模式，开车方式也比较不节油，总体满意。。舒适：座椅那真的是这辆车最值得称赞的地方，至于隔音嘛，不上高速还行
absote	2017-07-07 发表	优点：空间，后排空间确实非常大，家人坐的非常舒服，后排还有分区空调，确实感觉非常棒！还要赞一个地方的就是，内饰用料都是软材料，给人感觉非常有档次。缺点：车身窄，没有车身稳定系统。外观：棱角分明，不失大气。内饰：不错，温馨。配置：还可以，老百姓价格。动力：还好 市区里也跑不起来 1.6的够用。操控：简单易上手,超控自如,精准。油耗：目前跑了1100公里，市区60%，长途40%，市区跑油耗一直保持在8.2-8.5之间，拉一下高速就回到6.8-7.2之间。。舒适：刚刚说了，相当是舒服，车展坐了那么多车，这个是最舒服的（只买15W以下的车，所以没坐过别的好车）
LHQ0083	2017-07-07 发表	优点：最满意应该是性价比高吧！油耗低，座椅舒服，15W内的车中算是不错的选择了。。缺点：动力有点弱，毕竟是1.6的排量，起步时有点弱，平时日常驾驶还算可以。。外观：一般般。内饰：做工到位，内饰用到很多真皮很有手感质感。空间：不太满意。配置：越级配置。电动座椅，后排空调出风口。一键启动，无钥匙进入，自动空调。价格不到11W.同配置的卡罗拉 价格最少贵1w5。。动力：起步肉，cvt波箱反应就是慢。红灯起步敢踩油还是不错的。操控：转向精确指哪儿打哪儿，嘿嘿，不夸张，方向舵很轻，一只手没问题。。油耗：比较节油，高速跑过四点多，市区综合现在6.8。舒适：个人感觉还不错，挺舒服的，可能是1.6顶配车型吧
qwsddfv2	2017-07-07 发表	优点：油耗，油耗，空间，空间。太霸道了。。缺点：车有点窄，后排坐三个人比较挤。没有esp，开起来有点担心，悬挂太软，过弯不舒服。。外观：外观设计风格我很喜欢。内饰：比较满意，就是订车时忘记要黑色内饰了，如果当时选择了外金内黑那感觉非一般的高大上......。配置：性价比很高，14.2瓦落地，还送导航。动力：想省油只能牺牲动力，开节能就更加肉了，不过你关节能，一般路上深踩起步也是很猛的！推背绝对有！。操控：那啥，方向盘挺轻，大男人别的倒也没观察太细，无所谓啊，讲究多了太累。。油耗：目前1200公里油耗9.0，上下班用距离比较短，跑高速或者长途可能会下降。这个能接受！。舒适：你坐了这车，就想睡觉。
支持国产的河南人	2017-07-07 发表	优点：省油，安静，可靠性比较好。缺点：后排座椅不能四六放倒，倘若宜家买个稍微大点儿的产品不便于运输。。外观：比较大气、耐看。内饰：塑料味道大异响多。空间：空间比较大，很不错。。配置：在这样的价格区间，还是能接受的。动力：怎么说呢，1.6L的动力搭载在新轩逸上，略显不足，载人不多时，轩逸的起步、加速比其他车都略慢，如果满载的话，起步加速更慢，上坡的转速逼得人我不得不用L档上坡（长坡状态下用，短坡我还是用轰油门的方式上坡）。不过作为一款家庭用车定位的小车，轩逸的1.6L动力可以说够用了。。操控：操控还可以吧。没什么不满意的。对于一个新手就很容易驾驭啦。。油耗：目前纯市区跑磨合，8.0上下。舒适：舒适度满意。座椅真不赖
65402249	2017-07-07 发表	优点：空间跟舒适。缺点：漆薄 底盘有石子打在车上的声音 大灯不够亮 倒车雷达声音很小 不爽。内饰：内饰用料不错，该是软的都是软的，就是味道有点大。空间：空间是比较满意的后排很宽敞。配置：在这个价位里面应该是性价比比价高了！但是卖车以后一周就降价了.....。动力：起步加速比较肉，和其它同排量车比，变速箱拖了后腿，超过四十公里后，加速还可以。。。。。。。。。。。。。。。。。。操控：操控简单，容易上手。。油耗：平均时速22公里/小时，沈阳市内油耗8.9/百公里（实测，电脑显示8.3），实测纯高速油耗，5.6/百公里。。舒适：移动式沙发不是吹的，真的很舒服，如果是真皮沙发，尽量别加什么坐垫，会影响舒适度，另外也不会起到什么保护作用。
huytyhb	2017-07-07 发表	优点：空間和舒適性。缺点：中控台有异响，CD机头功能单一且解码性能低，机头功率也很小，没多大升级潜力。外观：外观上可能有点中庸了。内饰：感觉没有长城（国内自主）的做工好，合资都差不多，这个价位。。空间：够大，够舒服，后排4个成年人，不拥挤。配置：我觉得算是比较高的一款车了。不然在中国市场也不会有这么大的销量，虽然有人骂，但还是有人买的。说明还是认可这款车的，就像我自己并非最喜欢这款，但是综合性价比还是选择了轩逸。动力：市内动力够用，高速不超车的情况下也还不错。但是只要有点上坡，想要超车需要几分钟的持续加速才能完成。。操控：马马虎虎，方向盘有虚位，家用车没有什么激烈驾驶，安全才是最重要的。。油耗：油耗低，猛加油的情况下现在的油耗是7，以前温柔的时候是6。舒适：舒适性较好,做工比较满意
jourya333	2017-07-07 发表	优点：公认的空间大，座椅舒服。缺点：全系都没有车身稳定系统，如果经常高速的话，真的没什么安全感，很多同级的车都有配备车身稳定系统了，有的甚至全系标配了。不过走市区多的话，这个也不算很重要。还有就是那个195的小轮胎，高速120都不太稳啊。后排座椅不能放倒，尾箱扩展性没那么好，现在的紧凑车好多都能4/6放倒了，虽然不是经常放大件物品，但是有总比没有好啊，万一要用到呢。。外观：外观设计得很好。内饰：还算满意。配置：在降价后性价比是最高的了，，综合价格比较不错。。动力：加速差，主要1.6L＋cvt的配合就不出众。。操控：总体感觉很好开，操控性很舒服，我开了两年了，以前别的车没感觉到这样的效果，朋友也说坐起来很舒服，很想睡觉，开起来不会觉得腰疼。油耗：刚买没多久，还不是很准确。舒适：乘坐舒适
chenxinxin	2017-07-07 发表	优点：其实选择这款车，主要还是考虑乘坐人员的感受，不过空间真的好大，静音很好，乘坐很舒适不愧是移动的沙发，油耗非常理想，与凯越一比瞬间优越感就出来了啊，呵呵，在高速上能控制在5.0的油耗，市区到7个油耗。。缺点：后排座椅不能放倒，装东大件东西不方便。外观：还行吧，对得起“小天籁”的称号，经常有人问我这车是不是二十多万。日产的漆水不是一般般的薄啊，才买回了几天，自己钥匙就挂了点，而且石子也是打了几个的小点。。内饰：内饰做工精细，感官大气，基本都是软质材料，很显高档大气。。空间：大很大，很舒服。车上后面坐了2个胖子都还可以坐1个人，2个胖子都说坐的比较舒服。特别是后排位置。。动力：尚可，日常使用不成问题。操控：操控感觉可以。。油耗：这点是比较满意的。。舒适：不管是前排还是后排，舒适性都很好
南宁炫丽	2017-07-07 发表	优点：舒适。缺点：头部空间有点小。外观：挺好看的，我的轩轩是象牙白，大气。但单独远远的看前面感觉好小，但走近了感觉还是挺大的，日行灯很强大，刹车灯挺好看的。。空间：空间很大，尤其是腿部空间。可以翘二郎腿。。配置：动力的话同排量也没什么好比的，都是买菜车给油就跑，外观比较适合沉稳顾家的年纪的人的审美。这个车我觉得优点关键字是：油耗低，空间大，适合小康家庭，市区使用。。动力：发动机响应快，不过CVT变速箱你懂的。操控：方向盘指向比较准确，没什么旷量。。油耗：油耗低。舒适：移动沙发一点没错，座椅舒服就不用多说了，比家里沙发还舒服，驾驶位的座椅包裹性特别好，开2.3个小时一点不累，特别后排还有空调出风口，这点非常高大上，充分考虑了后排乘客的舒适度，坐过我车的人都说舒服，大夏天上车一会就凉快了，不像后排没空调的坐在后排简直就是受罪
K团购QQ1010528027	2017-07-07 发表	优点：座椅很舒服 后排空间也挺好 油耗在预期之内。缺点：操控一般。。外观：稳重的前脸，时尚车身的线条。。内饰：比起好多车来还算不错的了；。空间：后排翘起二郎腿都没问题。配置：4分。安全配置差，扣1分。舒适性的配置很多，有无钥匙进入/启动，后座出风口，自动空调，空调温度分区控制，加上那移动沙发，个人认为性价比还是很高的。。动力：由于是无级变速，所以加速就免了，动力家用够用。操控：这车和操控就不搭 只能说是好开。油耗：油耗这一块一直是我的硬伤，一直在7.5降不下去，现在天冷还时不时来一个8.1/8.2。本来其实觉得蛮省油的，比起我只是那个马三十二个油强多了，可是和其他众车友的5.3/5.6比起来真的还是郁闷的要死。至于那个说自己只有3.1的兄弟，我严重怀疑你是加了水的！。舒适：隔音一般 跟天籁还是差的比较多 座椅舒服 和它的guang
超级完美宝贝	2017-07-07 发表	优点：油耗低。缺点：也没啥特别不满意的，一分钱 一分货，就冲这舒适性就值了。真要说的话，就是大灯实在是蜡烛啊！平时常走的夜路还可以，要去到陌生的夜路真是瞎了眼一样，不敢加速。一直想改总成，不过当心不耐用，也放心年审有问题。。外观：圆溜溜的，看起来顺眼。。内饰：比大众厚道，这个是从我朋友的明锐比较得来的，这个是能看出来的。。空间：在这个价位里边，空间算是比较大的了。配置：中上吧，。动力：没开过什么好车，感觉够用了，上下班，接接孩子足够用了。还没体验过s党，但是地板油一脚提速也相当快。。操控：新手新车，还是家用舒适车型，也就不说操控了。。油耗：油耗算是比较满意的，提车到现在差不多三个月，一直在市区里开，没上过高速，目前开了800公里，油耗8个点，目前还在磨合期，油耗还没降下来，根据论坛里其他车友的情况来看，再降两个点应该不是问题。舒适：好，非常满意
szh028	2017-07-07 发表	优点：：空间大，油耗低。。缺点：车漆太薄,没有ESP,没有震动报警，机油减少。。外观：外观还行吧，有点小天籁的赶脚，最喜欢的还是尾灯，真心赞。。内饰：内饰一切设计都十分人性化、特别是中控扶手箱盖可以前后推移，有点档次感不说还实用、米色/仿木内饰很搭、很家居温馨的感觉。。空间：对空间来讲我觉得很满意，2700毫米的轴距超越了许多同级别车型，座椅也很舒服，就像家里的大沙发一样，但是在前排的储物空间就确实有点少了，放水杯的地方有点浅，在行驶过程中摇摇晃晃的，看来也只能放一些零零碎碎的小物品吧。。配置：混合动力的卡罗拉 雷凌没出来以前第一。动力：加速比较慢因为是自动档的原因 就不追求有什么推背感了。操控：还行吧，我拿了照一直没开过车，提车还有点担心开不回家，提车后直接开回家了，比驾校的好开，很好上手。。油耗：目前纯市区跑磨合，8.0上下。舒适：座椅确实很舒服，目前正在纠结到底要不要加个垫子
tbhpy	2017-07-07 发表	优点：优惠力度大、空间大、油耗低、在镇子上使用绝配。。缺点：过弯侧倾严重，大灯亮度差。全系无有ESP。。外观：很满意，大气，稳重，很满意。内饰：一键启动和真皮,中控和车门边是塑料的,要是桃木的就更好,但是看上去非常漂亮。空间：够用了，尤其是后备箱。。配置：个人认为1.6尊享版性价比很高，13.78万的定价，只比豪华版多了2800，增加了很多配置，如：一键启动、晶钻示宽灯、自动空调等，再加上普遍1万多元的优惠，这性价比就出来。。动力：说实话动力接送孩子，市区行驶完全够用。操控：操控性好。油耗：7.4的综合油耗，三分之二的上海市区道路，三分之一的郊区路段，算正常的，乘坐三人次毕竟。。舒适：日产的舒适性，大家有目共睹，就算没有共睹也有听说过吧，虽然不及天籁，但是种种优良传统还是有点保留的，过减速带没有那么颠簸，当然是相比较，对于路面颠簸过滤的也恰到好处，一款典型的家用车，当然快速过弯会让你惊出…
sigama	2017-07-05 发表	优点：轩逸舒适性很好，油耗低，空间大。。缺点：尼桑这个牌子的名字，有朋友说不好听不吉利。车漆比较薄，开高速到120时候方向感觉有点飘。内饰没有金属感比较老气。。外观：外观很喜欢不然也不会买这款车，尤其是前脸和后部弧线。。内饰：内饰有点勉强，缺少那种金属感觉。家具感比较重。但是蛮简洁大方的，年纪大的人会喜欢。。空间：整车空间还是不错，就是杯架前排只有2个，后排也只有2个。后排无法放倒。。配置：性价比相对同级别同价位的性价比非常高，一句话油耗低，舒适性高。。动力：动力方面我觉得只要你肯给油基本上1.6够用，顶多起步时候比较肉其他超车什么的我觉得还行，毕竟不要求太高的强劲动力。。操控：相对德系车来说方向盘确实轻，操控性能还可以，如果对超控性要求高的应该也不会选择日系车的。。油耗：我现在油耗是基本上保持7.5左右，一般我都对朋友说1公里5.5毛钱左右。油耗很满意。。舒适：舒适性非常好，包括座椅，…
qq790200944	2017-07-04 发表	优点：空间宽点，油耗省点。缺点：我开了才两个月的新车，却老是启动启不了，4s人说没电更换电池后放置1天半又启动启不了，搞得自己为这车忙了几天，气死我了。。选车理由：销售人员介绍这款车有特价
jy198341	2017-07-04 发表	优点：内饰比较家居，整车空间非常满意，特别是后排空间翘起二郎腿都没问题。。缺点：不知道是我个人原因还是怎样，前面方向机球头已经换了5次了。咯咯咯的响。。外观：外观很喜欢不然也不会买这款车，尤其是前脸和后部弧线。。内饰：内饰有点勉强，缺少那种金属感觉。家具感比较重。但是蛮简洁大方的，年纪大的人会喜欢。。空间：整车空间还是不错，就是杯架前排只有2个，后排也只有2个。后排无法放倒。。配置：性价比相对同级别同价位的性价比非常高，一句话油耗低，舒适性高。。动力：动力方面我觉得只要你肯给油基本上1.6够用，顶多起步时候比较肉其他超车什么的我觉得还行，毕竟不要求太高的强劲动力。。操控：相对德系车来说方向盘确实轻，操控性能还可以，如果对超控性要求高的应该也不会选择日系车的。。油耗：我现在油耗是基本上保持7.5左右，一般我都对朋友说1公里5.5毛钱左右。油耗很满意。。舒适：舒适性非常好，包括座椅，靠垫的弧…
tingting2048	2017-07-04 发表	优点：舒适够用，保养、油费等用车成本低。。缺点：悬挂太烂了，刹车太硬了，踩上刹车就想要抱死了一样，很容易就出现刹车点头，一点都不舒服，不知道为什么日产总喜欢这种调校风格，而且居然还有很多人喜欢，说什么这样刹车好，很灵，我就呸了，明明就是线性的刹车才更好，。外观：见仁见智啦，2012款的外形要给力点，我这09款的适合大点年龄的，我这85后，觉得有点那啥了啊，不够动感。内饰：比较简洁，属于家居风，适合家用车，没有任何运动气息。。空间：后排空间比较宽敞，适合一家三口，非常舒适，适合长途旅行。。配置：因为在盘锦日产卖得太好了！在经销商那儿绝对是高高在上的，压根就讲不了价格！平时的维护保养费用，还是在可承受范围内。。动力：家用够了，适合放松的慢慢开，不适合激烈驾驶。操控：应付日常使用绰绰有余。。舒适：轩逸的大沙发是我最满意的，也是为什么买轩逸的原因，就是太舒服了，隔音效果也不错。过坎和减速带跳跃明…
ktsg	2017-07-04 发表	优点：油耗和空间，车内安静，察觉不到发动机已经点火了。。缺点：最不满意的,还是人们口中讨论这款CVT的种种不适。外观：见仁见智。内饰：见仁见智。空间：非常好，一般坐后面4个人问题不大，轩逸的空间比得上20万级别的车。。配置：我是裸车10W买的比原来刚刚买车的优惠2W多干净非常超值，又赶上国家减免购置税减半，所以也就11W出头全部下地了，非常超值，给力。。动力：动力还行，加了5000公里的95汽油，感觉很给力，92汽油就不行，我以前跟拍萨特飚过，没开超车当，照样秒杀帕萨塔。操控：指向还算准确，整车平稳，没有多大的驾驶乐趣。减震偏硬，过减速带还有路况不好的时候会觉得好像听到减震弹簧的声音。过弯的时候倾斜也比较大。。油耗：市区这个油耗满意了，朋友的同级别的车自动挡都要10个露头（和我一样新手女性）。舒适：艺的座椅还算舒适，就是刚开，手动调节的驾驶座椅要吐槽一下，没有豪华版的电动好，当初觉得舒适…
刚刚上班	2017-07-04 发表	优点：舒适性特别好 就像坐在几万块的沙发上一样 二十万以内的车 无人能及。缺点：油耗！和网上车友、厂家宣传的相差甚远！。外观：车还是比较耐看的，比较圆润，符合东方人的审美。。内饰：木条比较上档次，也就仅此而已！没有行车电脑，眼镜盒太小，毫无作用。硬塑料使用面积太大，软性的充填物蒙皮上出现了好多小鼓包，有时看到比较恶心，这好像是通病，过保了厂家不管。不应该！。空间：空间没法说，2700MM的轴距，同级车无车可比。配置：还不错，当时购买此车时考虑过奔腾B70、雪铁龙凯旋、7代雅阁、速腾、景程！现在回头看，选择是正确的！。动力：2.0的动力相当够用，满足日常家庭使用，跑长途跟车不累。。操控：山路多弯道缺点自信心，过弯道有点甩尾，已经换了205的胎，抓地力有所改善。。油耗：都说轩逸的油耗低，但我真没有感受到。刚提车的时候市内使用在10个左右，目前车辆使用了7年，城市路况也发生了变化，油耗在13-…
hsly595	2017-07-03 发表	优点：轩逸空间优势明显，整体宽敞，尤其是后排腿部空间较大，我感觉“可以翘起二郎腿”，不过横向宽度较窄。。缺点：车子太薄了，没隔音。外观：各花入各眼，反正我觉得轩逸挺好看的，中规中矩吧。就是这个车简直就是街车，随便走几步就会看见一辆，这销量真不是盖的！本来想买那种香槟色的我爸说黑色沉稳，坚持让我们买黑色。。内饰：内饰没什么惊喜，也没什么不满意的，中规中矩，中控操作简便。。空间：空间是挺满意的，前后排都挺大，不像其它品牌的车太矮。。。动力：cvt1.6无级变速发动机，换挡平顺性非常好，基本没有顿挫感，噪音也小，只是高速上大坡的时候稍显动力不足，需要大脚给油门速度才上的去。。操控：在起车的时候要给油。不然很容易熄火。。油耗：还记得提成的时候是12个的油耗，开了2000多公里，市区走的很多，塞过有几个小时，现在还在7个这样子，不过我相信还是可以降下去的。舒适：还可以，开长途几个小时都不觉得累，噪…
vw571	2017-07-03 发表	优点：油耗相对来讲还是比较低的，高速跑起来最多5毛钱一公里。内饰真皮，坐起来很舒服。后排空间也够用。。缺点：起步的时候，4AT没有办法。总是要把发动机拉到咆哮；。外观：：外观，仁者见仁智者见智，个人觉得09款轩逸的外观很饱满，有种厚实的感觉，头灯的设计很好，两个小翘角，让很多新手很容易掌握车头位置。。内饰：内饰的设计居家的感觉特强，感觉车就是流动的家。。空间：空间很好，轴距长，后排可以跷二郎腿，宽度一般，1700mm。动力：143马力对付1.3吨还是胜任的。没有为了天窗和导航退选1.6L是英明的（个人选择）。操控：开过新款轩逸跟雷凌。感觉老款的方向盘要重一点。但是感觉还可以。也不是很重。其它的开起来正常。油耗：省油，特别是在高速和快速道路上，2.0的车，跑了六百公里，开出过每百公里油耗6.3升，市区不算省，平均综合油耗8.5左右，算省油的了，同事的1.4乐风也要8升左右。。舒适：车内空间…
燕过蓝天	2017-07-02 发表	优点：前脸的外观好看，前后的箭头灯漂亮！。缺点：做工一般。外观：各花入各眼，反正我觉得轩逸挺好看的，中规中矩吧。就是这个车简直就是街车，随便走几步就会看见一辆，这销量真不是盖的！本来想买那种香槟色的我爸说黑色沉稳，坚持让我们买黑色。。内饰：见仁见智。配置：买之前对比了卡罗拉，凌派，还有k3，最终还是选了轩逸，毕竟性价比比卡罗拉好，保有量比凌派好。以后维修起来方便，费用也低点。。动力：1.6放也不会飞，一分钱一份货。。操控：路感含糊，方向盘虚伪多。以舒适为主过激的跑法真的不适合它。。油耗：油耗目前16000公里，油耗7.1，我每一次加油都会记录一下，到目前为止大概是四毛多一公里。16000公里大概三分之二是市区，三分之一是高速。油耗我觉得算是很不错的了，跟家里其他两辆车对比，它是最省油的了。舒适：我想舒适是轩逸的卖点吧，坐着相当舒适，在关闭车窗下，显得非常非常的安静， 不过后悬挂是美中不足…
nh898	2017-07-01 发表	优点：舒适性不错，油耗也不算高吧！可能是因为我走的国道和高速比较多一些，还有自动空调和空调后出风口，都挺好用的。。缺点：手刹隙缝无力吐槽，和底盘的隔音，还有就是仪表盘没有时间显示及后视镜没电加热。外观：大气上档次。内饰：做工不错，储物空间不是很人性化，个人不太喜欢副驾那边的设计，不够大气。。空间：空间不亚于中型车，后排座椅就不用说了翘个二郎腿基本上是一点压力没有。。动力：新手新车，没开过80以上。动力对我来说够用，等红绿灯很少被滴滴，舍得给油还是窜的比较快。操控：操控这个东西，一般车主没资格发言，自己喜欢就行，难道有那么多专业试驾吗，还不是各有所好。油耗：油耗我很满意了。我这么堵的情况，还是冬天，经常冷启动，油耗是7.7，我觉得不错了。听说这车变速箱传动比比较高，所以转速控制的比较好，燃油经济性也就比较好。只不过冬天刚刚起车的时候水温低，有低温保护，水温低的时候怎么踩也不升挡，油门踏板跟…
广本飞度仔	2017-07-01 发表	优点：空间大，相信大部分人都是看中这点。这款车的外形也很漂亮，有小天籁之称。。缺点：没有ESP，车漆有点薄。前大灯角上下雨天从缝隙流污水出来，干了有点难看。。外观：外观是选他的重要原因，个人喜欢。内饰：内装材质易磨损 2015年12月04日 发表了口碑 口碑 《性价比很高！》。空间：空间还可以，感觉一家四口正合适。配置：性价比不错。动力：动力只能说是够用，家庭用车绝对没问题了。没买之前我也很担心动力问题，网上的人都说动力差，买了之后感觉担心是多余的，感觉这动力可以接受了。。操控：不错传动挺灵。油耗：没有达到预期，毕竟才跑了300多公里，不过200块钱跑将近400公里我已经很满足了。舒适：舒适性就不多说了 十五万元内 这款车绝对第一
xy4567	2017-07-01 发表	优点：油耗低，空间大，舒适性高。缺点：漆面很溥，跑高速有点飘，路上有小石子时底盘哗哗的响，顶配没有Esp不地道。。外观：外观大气，有些天籁的气质，个人觉得特别喜欢。。内饰：尊享版的内饰很不错，中控简洁流畅。自动空调看起来很舒心。座椅高端大气上档次。用料也算不错。。空间：后排空间和储物箱都非常的大。配置：裸车12万，4S送了脚垫丶发动机护板丶挡泥板，另加了800，4s给装了个导航，各地的价格不一样，这个价格在当时来说应该是个中间价吧。。动力：加速一般。提速不如同排量手动挡。速度提起来以后转速低。高速特省油。CVT为高速和城市快速路而生。动力不是轩逸强项。但在同水平线了。。操控：好。油耗：比较低，市区大概9到10个，高速6个，综合8个油。。舒适：大家都知道了。
singbe	2017-07-01 发表	优点：空间、配置、外观、舒适度、隔音、都很理想。缺点：动力，还有不是日行灯，无语。外观：银色外观绝对大气，耐看好打理。内饰：还可以吧，我选的黑内饰我觉得还是比较上档次的。空间：没的说，2.7轴距不是盖的，除了躺不下，坐着空间是真舒适。。配置：优惠大性价比一定高，但是第一次买车所以不太懂砍价，其实4S送的东西可以叫他折现给车价这样还剩很多。。动力：说实话，对于一个新手而言，对这个要求不高，市区完全够用。个人性格偏于成熟稳重，追求平稳舒适。所以舍去了手动挡的激情驾驶。操控：悬架调教地很舒适，舒适和运动本身就是一对矛盾体，既然选择了舒适就不可能要求太多的操控乐趣了。安安心心地慢慢开吧。。油耗：油耗目前五千公里，小计6.7升左右，我开的比较暴力~~。舒适：理想预期
a7886670	2017-07-01 发表	优点：空间够大，外观时尚，同级别车型里面科技配置中上，耗油低，开起来平稳。缺点：安全配置低 没有ESP 没有定速巡航。外观：买的时候就带了大包围。看上他，主要有两点。1:主要是带大包围，已经准好了，后期就不用自己装了。2:老爸的车开了8万公里路了，除了正常保养，都没修过，这点还是很不错的。内饰：全部选用软质材料，摸上去舒服，看上去也很上档次。。空间：赞！空间刚刚的，相比同样价位的车，轩逸无话可说！。配置：这个价位我只能说满意吧。动力：新手，动力不敢乱说。只能说等红绿灯起步的时候 深踩油门 明显听到发动机嗡嗡的声音。其余，本人虽然有暴力驾驶倾向，但是我们这有区间测速，加上岔道太多。中规中矩的开，动力足够。。操控：转向还可以，指向精准。。油耗：油耗低。舒适：可以。
jingjing147	2017-07-01 发表	优点：空间大，座椅厚实，舒适度高。外观：时尚，大气，喜欢。空间：空间在这个级别属于上乘之选，当初在选择车时，就非常关注这一点，几乎把同等价位的车型都看了一遍，轩逸这辆车的空间非常大，无论是前排还是后排都非常舒适，轩逸这个名字很符合对于舒适性的美誉，驾驶员在驾驶车辆时也没有感到不舒服，反而觉得视野更开阔，人坐在后排时也感到舒适，没有拘谨的感受，非常好，再看看后备箱，用一个字概括就是“大”，真的很大，不论日常有物品存放，还是外出旅行，都能轻松应对，掌控一下，成熟男士的选择。。配置：性价比挺高的。。。。动力：CVT也就那样吧。操控：简单，相对而言，满意。油耗：油耗挺满意的。。舒适：这个车我的评价就是坐着舒服，开着舒服，但是要有一个前提，路好，只要路不好会把你颠簸死。
科贝明	2017-07-01 发表	优点：空间大，在同级车里算是比较大的啦。缺点：目前还没有不满意的，就是挂的牌子有点不满意，在太原买的车，必须要挂太原的牌子。身在阳泉有点不方便。。外观：侧身动感，车位霸气，车头。。。我还是要找设计师谈谈，做宽点会死吗？。内饰：味道大。空间：空间同级别真没有更大了，后排翘个二郎腿什么的完全没问题。。配置：什么是性价比？没有ESP.没有LED转向灯.没有电子手刹.没有疝气大灯.各种没有.烦烦烦。动力：1.6升 动力够用。操控：转向操作精准！基本上可以说是指哪打哪！。油耗：高速上表显5.8，平时上下班开稳定在6.2，应该说还好吧同事有开艾瑞泽5的，上下班走外还，然后表显5.4。发动机调教的偏低转速，怠速六百转左右，车速120的时候也就2000转出头。。舒适：很不错。真皮座椅，坐着很舒服。
zjhnyhhx28	2017-07-01 发表	优点：外观高大上。缺点：没有车身稳定系统，这确实是一大遗憾，虽说轩逸是台家庭用车，不适合激烈驾驶，但这年头不加入这个主动安全系统的车确实也少见了，日产难道在这点上还要抠门吗？。外观：外观这东西，见仁见智，萝卜青菜各有所爱嘛。。内饰：内饰比卡罗拉雷凌好，这个好评。空间：非常满意，之前开过致胜，后排空间不相上下，非常满意，这也是为什么选择轩逸的原因。配置：买了十五万，应该是高了，感觉配的导航说五千多没有，我哥说这破东西最多几百块，自己搞也知道，屏还不是电容屏的，稍微要用肉指划用才行。送的终生免费机油估计一年也换不了几次的。。动力：1.6的动力比较一般 城市里用也足够了 舍得给油门还可以。操控：自动档就是爽。油耗：做为家轿车我觉得不超过10个油，都在我接受的范围内。舒适：很好，空间大，B级车的标准了
油功夫	2017-07-01 发表	优点：空间大，特别是后排空间。。缺点：没什么不满意的，非要说的话，那就是 没有esp! 还有就是，太熟悉这个车了，一点惊喜都没有。（之前在日产工作）。外观：这个萝卜白菜各有所爱，反正我是喜欢这个外观。。内饰：内饰用料不错，黑色的内饰很庄重大气，但有的接缝还是大了，有提升空间。。空间：空间超满意，后排可以翘二郎腿。配置：4.5分。动力：动力只能说家用足够了，虽然起步比较肉的很，但是跑起来还是可以的，咋不讲究啥推背感，安全永远第一。操控：非常好操作，只是对于女生来说方向盘略重了。油耗：个人认为还是比较省油的，虽然本人是在市区里面跑的多，但省油也相当明显。。舒适：对我来讲，操控和驾驶满意，对坐过我车的普遍反映来说就是很舒适，空间很好，老婆孩子基本一沾车就睡了。毕竟，轩逸主打的就是舒适，这点不是盖的。
彭辰	2017-07-01 发表	优点：乘坐空间大，座椅舒服，很省油！。缺点：早晨打火的时候1000转的时候声音大！车子抖！。外观：大气。内饰：我是黑车黑内，个人觉得深色内饰的银灰色装饰条更好看。不喜欢桃木的，没做出高档的样子，反而适得其反了。。空间：看见车后排的同事，没有一个不说大的，坐在后排很是宽敞，这点秒杀大多数同级别紧凑型车，必须赞！。配置：比来比去还是它，不错。动力：动力的话个人感觉还是可以，也没有像别的车主说的那么不给力，等个红灯还要被后面的车吹。毕竟1.6L的排量你也别指望它能有2.0的动力。只要你不用它来飙车，上下班代个步完全够用了。现在还在磨合期没有用过S挡，期待磨合期过了后试一试S挡，估计提速应该很给力。。操控：不知道啥叫操控，反正该转的时候能转不会怎么倾斜，动力在这里，谈不上操控。。油耗：目前5.9。舒适：比较舒适，座椅很软
kingkk2	2017-07-01 发表	优点：外形和内饰可以，价格和品牌可以，售前中后服务可以。。缺点：1、车漆太软了...想必轩友们都应该知道2、没有ESP，全车就俩气囊！这安全配置不该减配，网上看的美版轩逸标配8气囊和ESP！东风日产为什么不向日产总部提意见？里面有什么鬼？这是最不满意的一点！3、只有驾驶员一侧是一键升降，这点不如德系车。外观：看起来有点小天籁的感觉，外形确实中庸点，不过家用车我觉得这样足够了。内饰：中庸吧！不年轻也不老！适合我这种人！看着不烦乱！。空间：看见车后排的同事，没有一个不说大的，坐在后排很是宽敞，这点秒杀大多数同级别紧凑型车，必须赞！。配置：还是不错的新款还优惠比起DZ来说我们是至高屋上的亲D了。动力：提速不是很快，起步还是比较肉，速度起来后就会好很多。。操控：方向太轻，高速太累。油耗：现在8.9/百公里。舒适：顺心，新车就是很丑。
田新民	2017-07-01 发表	优点：经济性好。缺点：1.6的动力不是很足。cvt急加速会比较慢。跑高速抓地力会偏差点。风大容易飘。主动和被动安全配置太低。外观：本来是想卖黑的买的时候正碰上停产没黑的，正合啦女儿和老婆的意买啦白的后来感觉白的好大气。内饰：比其他车要实在，驾驶台材质是软皮！显得有档次！。空间：前后空间刚好够用！同级别车空间最大！。配置：非常适合家用，买了不后悔。动力：起步加速比较肉，和其它同排量车比，变速箱拖了后腿，超过四十公里后，加速还可以。。。。。。。。。。。。。。。。。。操控：方向比较精准，不敢说指哪打哪，起码也是比较精准的，底盘也挺扎实，高速上120不会感觉飘，不过感觉20~30左右会有顿挫，不过不影响行车，DA屏和凯立德导航很好用，倒车影像也挺好用。油耗：还可以，磨合期百公里8.4L。舒适：舒服~超级舒服~坐车里就想家里沙发一样~
leafleaf2	2017-06-30 发表	优点：空间大 省油。缺点：动力稍差。。外观：可以接受。内饰：内饰温馨，家居，感觉良好。。空间：轩逸空间在紧凑型里绝对数一数二，轴距不是吹的。座椅舒适度也很好。。配置：性价比还是不错的，特别是现在全国都有很大的优惠，我是小县城的就一家4S点，也没熟人，没办法哎。。动力：一般。操控：转向就算精准吧，方向盘轻了点。油耗：因为本人都是市内上下班为主，平均速度都不过20KM/小时，所以油耗一直下不去，基本上都是维持在7.8到7.9左右吧！看以论坛里有的车友开到5个多，6个多的油，真是羡幕死我了！。舒适：座椅很舒服，坐过我车的人都是这感觉
sdgsdg213	2017-06-30 发表	优点：空间大，座椅舒适，噪音小，油耗低。缺点：挂D档抖动；路面砂石弹起造成车内有不和谐的声音，隔音有待提高；中控异响，据说是通病？。外观：前脸倒梯形的中网，豪华璀璨大灯，很大气很有视觉上的冲击力。内饰：做工还行，都是软的，中控有点丑。没有屏幕，。空间：空间比较大，后排比较宽。。配置：高，买了不后悔。动力：上下班用车个人感觉还是不错的，只要舍得给油起步还是很给力的。。操控：好用，。油耗：行车显示屏显示油耗8.5个油，实测一公里5毛3。算是很省油了。舒适：坐上去车的人都说舒适，这里我就不多讲了，自己过去4S可以去感受一下就知道了。
yqweidd	2017-06-30 发表	优点：油耗、内饰、空间和价格同级别车里性价比最高的。。缺点：顶配没ESP，导航，漆薄。。外观：小天簌，时尚大气。。内饰：简洁 大气 实用。空间：开到现在很满意，作为家用车，空间非常不错 完全秒杀同级别车，后备箱也很大。配置：整个轩逸款式中2014尊享版是最受欢迎的，虽然没ESP什么的，但是城市家用开绝对足够了，偶尔跑个长途也不觉得累，性价比最高的一款，。动力：动力够家庭用的，还可以，我是新手，对于这速度我觉得很好了，等红绿灯起步踩油门就可以了。操控：电子方向助力，方向稍重，但是方向感会好点！。油耗：油耗7个 市区跑。舒适：还不错
zijiayou315	2017-06-30 发表	优点：空间大、省油、安静、内饰好多软材料和木纹材质、舒服、温馨、日产的质量应该可以。缺点：车身较轻，速度超过120后略感发飘，再快的速度暂时没有试过！。外观：很漂亮。内饰：这个价位的车谈什么内饰，各有所长，有人喜欢木，有人不喜欢，这没的比较。空间：空间还可以就是车有点矮。配置：12万左右能买到的最佳性价比的合资车。。动力：动力一般，提速较慢。。操控：这个不错，打哪指哪。油耗：：油耗目前5.9，实际加了1000元的油，能跑2000公里。不错了。这也是我当初选这个车的原因之一。舒适：最喜欢的就是那个沙发座椅了 可能我身材比较线性 刚刚好
国土卫士	2017-06-30 发表	优点：空间大后排座3个成年人头部和腿部空间非常足。缺点：安全性太差了，车太脆弱。外观：侧面看尤其显大气，够长；前脸比屁股耐看；刚开始的时候总觉得看着有点高，有点窄，时间长了，脸熟了，也挺顺眼；16寸的7幅小脚可以接受，但195的小鞋实在是有够逊，一切都是为了省油啊。。内饰：内饰不错，色彩，材质搭配协调，用料比较讲究，软性材料与真皮的使用面积比较大，给人档次感。。空间：巨大，同级别车里三甲，奔驰宝马咱也比不了。。动力：排量是2.0的，动力够用，超车迅速，开着空调也没影响，cvt变速箱提速也快，而且没有顿挫感，不管是在高速上或者是去跑都比较舒服。。操控：操控过于一般，基本没有驾驶乐趣，尤其是过弯和同级别车型没可比性。油耗：油耗没有想象中的低，原以为日系车油耗会低一些，也许是市区用车较多的原因吧。。舒适：这款车本来就是主打家庭用车，不管开车还是坐车都很舒适，特别是前排座椅，当初就是前排座椅促使…
shilu1228	2017-06-28 发表	优点：超级省心，从 买车到现在68000KM，在保期间SSSS保养，出保后全部外面野鸡店保养，至今无任何问题，从没因车子零件问题去过修理店。。缺点：：动力。外观：还不错，除了体型太瘦，就是大灯不是太亮。。内饰：很喜欢日系车充满家居风格的内饰设计，用料也还行，“软硬兼施“的中控台，摸着舒服，看着也很顺眼，不凸显个性，但绝对有档次。。空间：空间比较大，前排后排都很舒服，坐5个人没任何问题。。配置：价格合适 性价比挺高的。动力：肉，没办法，这个不太给力，加油还是会轰轰地去。操控：低速时还好，方向盘很轻。高速时方向盘指向模糊，车辆飘避震很软侧倾很厉害一到100-120公里/小时油门踏板有点共振。。油耗：以前的油耗7个，现在8个左右，这是因为我把轮胎换成205的了。舒适：座椅舒服，包裹性好，有坐沙发的感觉，中午在车上睡觉很快就入睡了，隔音效果很好，时速80以下车内很安静，时速100左右会听到风噪，…
pdslt	2017-06-28 发表	优点：最满意的就是空间！还有省油！。缺点：说实话，没什么不满意的，动力这个价位也就那样。要说有就是大灯的那个LED是示宽灯不是日间行车灯，要是行车灯的话，就可以装逼咯！！！。外观：外观之前提过了，这里就不重复了，反正感觉不适合年轻人开，我不喜欢这种太稳重的车，相比还是喜欢阿特兹那种犀利型的。。内饰：刚开始订车比较着急，选的浅色内饰，我感觉还算深色的比较好。。空间：空间没得说，公认的大，后排座4个不胖的人完全没问题的，当然超载不允许哦。配置：在目前优惠条件下，性价比很高。。动力：动力感觉一般，毕竟注重舒适的家用车，但也不是很弱，只要舍得踩油门，没有肉车，只有肉人。。操控：一般般。。油耗：6个油，市区里也一样，高速5.3个油。舒适：两个字，舒服！
乐童	2017-06-28 发表	优点：油耗。缺点：要说自己的爱车最不满意的一点，就是内饰了，其实买车不可能十全十美，但是老款的轩逸卖了这么对年竟然不对内饰有一点变化，还是那10年前的风格，没有一丝时尚，缺乏时代的美感。能够接受轩逸内饰的消费者，一定很朴实，不会对那一丝时髦的装点有所要求。。空间：空间没的说，坐过的人都赞，这个在这个价位的车里没的说，横向略窄纵向无敌。。动力：动力方面本人不是追求速度的。要不都选择别的车型了。1.6的动力对于我还是够的。每天上下班... 浏览： 3526次支持：1人。操控：开过很多车，感觉轩逸的整体操控性还可以，过弯的时候倾斜还是比较大的。悬挂感觉有点偏软，过减速带的时候感觉比较颠簸。。舒适：高速坐时间长了腰会疼，不过貌似一个姿势时间长了坐什么座椅也会疼吧。靠背不是很理想，属于比起家里沙发差点的感觉。总体来说还算舒服。
klmys	2017-06-27 发表	优点：座椅舒服。缺点：转弯时侧倾太严重。外观：比较大气，轴距较长，比较大气，符合一般的审美观点。内饰：桃木配浅色内饰很有档次的感觉，但是也有点老气，年轻人不一定喜欢，中控按键手感不错，特别喜欢中控顶部的储物盒，可以放放手机和高速卡，手刹放到左脚部之后，前排中央扶手箱内部空间也非常大，下层可以放的下IPAD，上面一层可以放放行驶证和驾照。空间：空间大，座椅舒服，尾箱空间大乘坐空间：乘坐空间感觉 很大，很宽敞，座椅真皮，很舒服！。配置：较好。动力：1.6的动力很一般 2.0的还能接受。操控：悬挂偏舒适，就是软，特别转弯掉头感觉明显，不过本身就是家用车，舒适第一，不能追求拿去攻弯的。油耗：油耗因人而异 跟个人驾驶习惯有关。舒适：舒适性很不错，座椅软，被包围的感觉，后排坐着像家里的沙发，隔音效果也很好，高速120以内很安静，胎噪在差路的时候很明显。悬挂装置有点神经，有时很爽，但是只要有坑，绝对是…
benz1.8t	2017-06-27 发表	优点：舒适度高 驾驶轻盈 安静 油耗低 轴距大 同级别车空间最大。缺点：1.6的动力还是不够的，起步比较肉，40迈加速肉到不行，需要猛加油门~~！！！。空间：得益于2700mm的轴距，纵向的空间非常充裕，后排可以翘起二郎腿。横向空间太局促，后排座如果3个成人，不是很拥挤，还能接受。。动力：用了不到一年的轩逸，动力的感觉只能用够用表示。其实买轩逸的人都不是太追求动力澎湃的，很多都是稳稳的在那行车。对于日产这台1.6的发动机参数应该用平庸表示，没啥值得夸耀的地方，配合5速手动变速箱，既不会感到吃力，也很难享受风驰电掣的感觉。总之，在动力方面绝对对得起选择轩逸的消费者。。操控：家用挺适合，驾驶起来感觉挺轻盈，估计跟轮胎窄有关系。轮胎窄没敢急速转弯，怕抓地不牢失去平衡。方向盘在打死的时候会有咯噔一声，貌似对转向不好。所以基本快打死的时候就不在动了。
audi!!!	2017-06-26 发表	优点：车辆的舒适度比较满意。。缺点：斜坡停车后，在启动时，变速箱经常有“咔咔”的声音，把我吓得不轻。难道我的开车技术差到毁车的地步了吗？还是质量问题。。外观：对于我来说还行。。内饰：还是能让人可以接受。空间：：秒杀同级对手。配置：总体性价比挺高的，如果家用值得购买。舒适，省油，安静。。动力：1.6的够用。。操控：方向适中，悬挂行程长，高速过弯，车身侧倾。。油耗：基本在市区开，1.6排量的油耗在7个左右很不错了，还是开空调的情况下。。舒适：坐着真舒服真皮沙发软乎，号称移动式沙发，轩逸的中文解释就是奔跑的房子。走烂路明显不行，减震不好咯噔咯噔的。
nk99	2017-06-26 发表	缺点：最小离地间隙16.4，同事的新英朗一样的路一样的速度不嗑地盘，我的铛铛响，心都碎了。后悬架不好应该是。。内饰：大方得体，有家庭温馨。配置：性价比还行吧,比较了很多车型,还是看上新轩空间 座椅 空调。操控：方向盘真尼玛轻，不愧是家用车，我LP单手都能轻松操控。但是老是忘了打了几圈。转弯后自动回舵小，没法像别的车转弯后 潇洒的松开方向盘，就能自动回正。现在稍稍有点跑偏，是不是因为我经常打死舵的原因。只能等首保时去4S店检查了。。油耗：给力，磨合期7.5个油。舒适：舒服没的说，跟家里沙发似的，开车太舒服了，特别容易犯困。
智者33	2017-06-26 发表	优点：油耗。缺点：：跟买车时预期的油耗有差距，可能也跟我新手有关，开的能费油点儿，不过对比其他车型还是省油的。外观：漂亮，比较耐看。内饰：用料挺好，造型也还行，毕竟不是年轻人了，不追求太前卫的造型，。空间：本人180cm，感觉空间大。配置：价格也还可以，因为没有导航，送了个导航，送了行车记录仪，白色的车，比较喜欢。操控：很好操控，方向指向明确，刹车柔和，加油踏板加油时轻便平顺。。油耗：没有，我以为七点几呢，刚开始是7.2后来8.2，现在现在都九点几了，才跑了200多公里，期待油耗下来，不过我是新手，不会用车。舒适：座椅舒适 隔音差点不过这级别车也就这样了
我思我豆	2017-06-26 发表	优点：我是1.6cvt豪华款。。空间，油耗。缺点：发现油耗比网上说的及别人的都要高，显示屏显示百公里8个油,但我手机装的车记显示每公里9.5个油，每次加满油到油箱报警只能跑450公里左右！！为什么我的油耗这么高呀？难道是我车坏了？？？。外观：属于比较大气，耐看型的。内饰：有档次。空间：就同级车来说，空间还是算最大的了，没有这一。。配置：不错，比同级别的卡ＸＸ要划算，广东的优惠力度在1.8Ｗ左右。动力：还行，不飙车、不开快车。。操控：没开过什么好车，自认为很好了，指哪打哪。油耗：基本天天磨地头-（东北话），基本天天接送孩子在街里，这个油耗7.1足够省油了！。舒适：满分
妞头麻面	2017-06-26 发表	优点：有后排出风口。缺点：没后视镜加热。外观：青菜萝卜各有所爱，至少我个人喜欢吧！。内饰：基本摸到的地方都是软的！做工细致，很用心。空间：看中的就是2米7的轴距可以充分的利用，作为家庭用车就是要坐得舒服；后尾箱空间很大。配置：因为个人比较喜欢这款车，在加上这车去年年底停产，年后还有少许现车，感觉给四S坑了好几千，老款了还卖差不多上市的价，没办法，谁让咱喜欢这车，买到自己喜欢的也值得了，只能安慰下自己。动力：1.6还可以，代步够用。操控：转向还可以。悬架有点太硬。。油耗：真心的省油。新车现在还在磨合期，一个星期跑下来，8.1/100km 感觉不错，。舒适：总体感觉还可以，过路肩后排有点颠
wqf10110	2017-06-26 发表	优点：空间非常大超过了同类车型，静音方面做的很好，同事说比他20多万的车都好。。缺点：排量小 起步较慢 开空调显吃力 且没有中控显示屏。外观：非常中庸，刚看，还行。再看，行。细细看，很好看，尤其是它那性感的小屁屁！。内饰：内饰蛮好，对于从几万块的车升级而来的车主是相当满意的。。空间：大大大，同级车型中最优。配置：挺好。动力：动力一般，话说10万块钱的车玩什么动力。整天开同事号称以动力操控著称的福克斯，真没感觉强到哪里去。操控：还好，虽然不是大神，但感觉还好方向盘挺轻的，过个坑啥的也是很绵。。油耗：9.0 路况有关系吧。舒适：舒适性不必说了 真的舒服，轩逸的卖点就是主打舒适，买车就是奔着舒适去的。所以舒适性好。
qkhhzsr	2017-06-26 发表	优点：内饰很满意。缺点：音响效果不好。外观：外观仁者见仁了，我是觉得除了前大灯把那两个N头去掉后好多了，我以前的是银色，看上去比较稳重，整体感觉不如以前好看。。内饰：内饰没有豪华感，中控用料还可以，四门就较纤薄。空间：空间非常大，尤其是后排空间，比很多B级车都更宽敞。但是驾驶室对于我这种胖子来说有点吃力，感觉脚一直夹着是往内收的。。配置：高。动力：动力方面不是很给力，有点肉肉的。。操控：还可以。油耗：6.1的综合油耗 超乎预期了 原先预计怎么也得7.5个油 没想到只有6.1 而且确实没有刻意为了省油而高档低俗的开就是自然的行驶 起步5秒之内就能上40迈，60迈过后，发动机转速稳定保持在1500转左右。。舒适：舒服，移动中的沙发
jjjcz	2017-06-26 发表	优点：舒适度、油耗，总之满意地方太多。缺点：目前还没有什么不满意的 基本上来说都能接受 如果硬要说的话 没有中控彩屏是个遗憾 不过也没什么可用的。外观：前脸就是天籁的前脸，屁股略翘。紧凑型车这样挺好看的了。我买的白色，加了2000元，我觉得白的好看还显大，且开起来目标比较明显，应该很安全。。内饰：用料很厚道，。空间：坐在后排，杠杠的。坐4个人都完全没问题，家用的话很霸道。。配置：看了起亚K3，看了现代朗动，看了大众速腾、朗逸，看了本田凌派、思域，看了卡罗拉、雷凌，最后他是性价比最高的。。。动力：动力马马虎虎，长途跑的不是很多，出现过变速箱的热保护，真心郁闷。操控：感觉还可以啦。油耗：7.0还是不错的。舒适：座椅舒适！隔音还可以！
朝伟168	2017-06-26 发表	优点：在同级别车面前，大家都说内饰做工精细，空间大，省油，。缺点：低温保护太过分，有点无法接受，没ESP，侧气囊，胎压监测遗憾大灯感觉不够亮在车内看不见车头，距离感差左手打方向累，不知道是不是向左跑偏底盘过砂石路下雨一样没。外观：大气外观接缝紧密，做工出众。内饰：全部选用软质材料，摸上去舒服，看上去也很上档次。。空间：本人178cm, 前排调整好之后, 后排2拳空间. 如果是我太太开车, 后排至少有3拳多空间.。配置：性价比很高。值得购买。。动力：一般，想激烈驾驶还是算了吧，就是一买菜车。操控：方向盘和刹车方面都不错的。油耗：相当的省油，从没开过ETC模式，现在表上是6升。。舒适：座椅好评很舒服，老婆满意。有天窗可以没事开了透透风。
gdfghdkjnxz	2017-06-26 发表	优点：后排空间比较大，有后排出风口。座椅比较舒适。自动空调和温度分区可以提升逼格，但是并没有什么卵用。CVT的变速箱比较平顺，适合新手练车。。缺点：车内有轻微异响 40码时顿挫感很明显。外观：车尾LED高端大气上档次，。内饰：一般。空间：空间超满意，后排可以翘二郎腿。配置：毕竟才10万出头的车，双区自动恒温空调，无钥匙进入、启动，主驾驶室电动调节，日间行车灯，后排出风口，这些已经很不错了。动力：：家庭用车，动力完全够了。。操控：方向盘很轻，与之前的飞度有很大的差别，开久了也习惯了，换挡比较硬，不是很顺手。油耗：新车加了200块钱油，开了300公里后亮灯，还可以的吧，相信还会再降的。。舒适：座椅舒适度上乘，车内无噪音，后座VIP享受。
东风本田4S店	2017-06-23 发表	优点：空间大，座椅舒适。白色颜值高。一键启停很方便。。缺点：车轻，没车身稳定系统，安全系数低了点，现遇到行驶中突然给油没反映，速度表指针快速下降，车一下子就慢下来，一点动办都没有了，好象一下就熄火了，所有红灯也亮了，去4s检查没查出问题，现在觉的开起心里不踏实了，怕高速上一下就这样，那好不安全啊,不知道是不是通病，希望厂家能给解决办法，不是太可怕了。还有方向盘也有点重，打起有点涩，指向不很准。油门踏板有抖动，时间长了，脚不舒服。后视镜小了点，左转弯时，a柱有点档视线，有个盲区，不注意的话，存在不安全。外观：比较满意。外观算是保守派，但不适合年轻人驾驶。内饰：比较简单和温馨。空间：同级别中空间算是上乘！前后排都挺宽敞，尤其是后排空间坐三个成年人完全没有问题，腿部空间很不错。横向空间稍显不足，传说中的A+级不是盖的！咱就是冲着它空间大来的，对吧。配置：性价比是挺高的。动力：一般，想激烈驾驶还…
鲁西西西	2017-06-23 发表	优点：空间大，省油………………………………。缺点：后备箱不是很牢固，白色不是很白，有点泛黄。。外观：沉稳、大气。内饰：软材料用的挺多 中控没有显示器 没有倒车影像。空间：空间就是大，本人180身高，后排空间依旧宽裕，前提是前排已调整好座位适合我本人驾驶，后备箱空间也很满意，唯独不满意的是车内储蓄盒空间太小，烟灰缸的位置那么小，连驾照都放不下，请问还能放点什么？另外点烟器竟然都不给，只是个塑料塞子，太抠门。配置：十来万合资车里面配置是相当的不错~。动力：起步很肉，不像我朋友现代朗动提速快。。操控：电子助力方向盘，一个字：轻，有网友说回力不明显，拜托，不是机械液压转向助力，是电子哦，虽比不上马自达的指哪打哪，但操控还是很精准的。再加上缝制的真皮方向盘套，那手感真舒服，哎呦，口水。。。。。油耗：超级低啊。。提车上高速开了200公里，从30的油耗降到5.4升/百公里，以后在自己小县城开开油耗会上…
jack89105	2017-06-23 发表	优点：日系价位优惠力度大，实惠。缺点：油漆薄。。外观：比阳光大气。内饰：大方得体，有家庭温馨。空间：对空间很满意，家用足够了。配置：白色加2000，还黄的，真是啃爹啊，。动力：底气不是很足吧。加上cvt的变速箱。在急加速的时候表现的不太好。但是在达到一定速度之后那个转速控制得很低。在市区行驶其实差不多。都是堵车。这样的动力家用够了。如果经常跑高速可以上1.8。操控：转向指向模糊，底盘松散，过不平路面真心不好受。油耗：比预期想象的低 800公里210元油四个人告诉。舒适：对于舒适性超赞，很舒适的。
雨中漫步	2017-06-22 发表	优点：外观大气，动力一般，噪音低。缺点：方向感差，没有路感，左轻右重，方向跑偏。起步动力过柔，钣金有异响。售后服务态度太差，厂家和4S店不能积极解决车辆存在的问题，对客户不负责任的态度。我很后悔选择这款车，希望想购买这个品牌的的消费者三思！。选车理由：朋友推荐，我后悔极了
有点儿道理	2017-06-22 发表	优点：省油 后排空间超大 座椅柔软舒适。缺点：有异响，在驾驶座仪表盘上面，如果在搓板路上，声音比较明显，用手按着，就好了，还有顶棚靠后，可能是当时修天窗的问题，4S有卡扣没给我装好，有时候也有异响。。空间：轴距2.7米 看过的车属它最大了看过 新世嘉·新爱丽舍·菲翔·C50t·悦动·K3。动力：动力将就，但是手动挡加速还是可以，而且离合踏板的接合行程很好，属于很好开的那种，即使新手也不会有太对熄火的经历，曾经试驾过其他车型，比如标致的手动挡，那个离合行程确实要命，松的慢了，车子不走，松的快了，立马熄火，。油耗：绝对满意，油箱偏小，但是因为油耗低，也从来不用担心要经常找加油站，确实很省油，按照现在93号汽油的价格，加满一箱油才200多块钱，能跑500多公里，确实省油啊
只风西于	2017-06-22 发表	优点：安静，舒适，座椅真的很舒服，以舒适性著称果然名不虚传。。缺点：配置还达不到理想。外观：外观设计流线型，美中不足的是后挡风与车顶交汇处有一个比较难看的落差。。内饰：虽然没有扶手箱，内适只能说沉稳实用，成熟人士开的，你想怎么样？？异味异响：新车异味超大，开了半个钟，晕了我半天。最后买了四个炭包，打开窗户日晒夜吹才好了。空间：绝对5分，这车空间没得说 ，直追中型车，跟我原来开过的雅阁后排空间不相上下！。配置：预算10万到12万，比起大众强多了，性价比秒杀这个级别的车。动力：1.6的起步还是很冲的，不过之后就很肉。。。操控：轩逸的转向很精准，指哪打哪的，悬挂偏硬就板车一部！刹车偏软，100KM的刹车距离也不是非常的理想，刹车不能给人非常安全的感觉。。油耗：油耗超过预期，不过磨合期应该会下降些吧。舒适：十万元左右的车在坐感和隔音方面能有这表现，只能用两个字形容：牛逼。
gbbweb	2017-06-20 发表	优点：最满意轩逸车内的大空间，还有舒适的皮座椅。缺点：小日本的产品，配置有点低，好多同级别的车安全配置都很丰富，轩逸确实有点扣，连个倒车影像都没有。外观：后排我1.78能憋屈的翘二郎腿，车子买的主要还是为家人考虑的多些，我家里都是块头比较大的，所以这也是我选择新轩逸的最主要原因。。内饰：1.6L开车起步有点闷，提起速度来还是可以的，高速能开到160没问题，在往上还可以，没敢再上。。空间：很不错，轻巧。配置：目前跑了800公里了，加了400的油，感觉拉完高速还可以再低点。。动力：满意！ 没的说 真的。操控：我很喜欢，1.6的要是日间行车灯亮了就更好了。。油耗：内饰很得体，不是太花哨。舒适：好
mc_lo	2017-06-20 发表	优点：座椅确实不是盖的，配合这么软的悬挂在城市里开太舒服了！。缺点：没有ESP,这个虽然平时没多大用处，但是关键时候保安全，鄙视。外观：空间大，尤其是后排。内饰：1.6的自然吸气发动机在城市里很给力了，本人家住县城，工作在乡镇，路不是很好走，转弯和坡路较多，在这样的路上要提速有提速，挺大的动力才6个油，非常不错。。空间：不适合拉太重的货物。转弯方向把很沉重。配置：对于油耗可以说可以和任何同排量比较。这点我是相当满意。。动力：座椅很软 很舒服 静音效果也不错 整体很满意。操控：新款比老款好看太多了很协调。油耗：仪表台软性塑料材质很显档次，整车内饰很给力，我选的米色内饰很居家。后排座椅不能放倒，对大物件的存放存在一定的弊端。。舒适：还好，我的新轩手豪才11万的裸车价
kill648	2017-06-20 发表	优点：座椅舒适度，非常软，像沙发一样，开长途再也不担心累了。缺点：动力不足有些后悔不如上1.8L的了，漆皮薄，速度高有些飘。。外观：2700的轴距确保了后排的超大空间是老婆孩子最爱，坐着相当宽爽。。内饰：1.6动力只能说是够用，不过手挡的好处就是可以及时的降档来获取动力，油门初段应该是调校问题，很敏感，只要不是在大坡上，提速还是可以的，在坡上的话要记得及时给油才行，低扭不是太强！刚上手的时候 有点坡就容易熄火，可能是以前开德系车的缘故，高速情况下提速就费劲了，不降档在高速上超车貌似难度不小。。空间：目前主要在市区开，操控一般，速度起来了感觉方向盘有点死，但对安全方面没什么影响，不知道这个设计是什么想法，转弯的时候确实像网上反映的一样离心力很大，需要提前把速度减下来转弯。。配置：最满意的就是油耗了，高速4毛多一点，市区不超过6毛。。动力：还是很满意的，坐车的人是如此赞赏，当然这也是我当初选…
何十七	2017-06-20 发表	优点：座椅舒适度，非常软，像沙发一样，开长途再也不担心累了。缺点：锁车不能自动升窗，更别说关天窗了，偏要开电锁一个个升，某宝上有，哪位轩友用的好，私信我一下。近光灯不给力，头灯的一排灯根本不亮，没有日行灯。太过节省成本。。外观：大，老爸块头比较大，一家五口，坐着很舒服，一点都不挤。女儿现在快6岁了，身高1.2M，估计到10岁，后排坐三人都不会觉得挤。内饰：动力1.6感觉家用足够了，只要你舍得给油，完全没问题！。空间：跑高速感觉没同级别车稳当，高速120发飘。。配置：仪表盘显示5个左右，我感觉应该6个左右。操控：一个男人，并且是一个沉稳大气的男人，阴柔内敛。。油耗：典型的家居式，让你坐在车里有种回到家里的感觉~。舒适：性价比还可以吧，价位再低一些的话，性价比就非常高了。
1106289109	2017-06-20 发表	优点：空间特别大，前排就不用说，后排空间特别大，舒适性没有问题，满员也不拥挤，真皮也可以，减震舒服，视线也可以。后备箱空间也够用，。缺点：没有日间行车灯。外观：超大。内饰：1.6动力只能说是够用，不过手挡的好处就是可以及时的降档来获取动力，油门初段应该是调校问题，很敏感，只要不是在大坡上，提速还是可以的，在坡上的话要记得及时给油才行，低扭不是太强！刚上手的时候 有点坡就容易熄火，可能是以前开德系车的缘故，高速情况下提速就费劲了，不降档在高速上超车貌似难度不小。。空间：由于车声比较长，超控要悠着点，特别是转弯的时候，有时是需要大弯的。。配置：油耗低，我跑了1700公里，仪表盘上显示6.0L/100公里，按加油数量算6.4L左右；。动力：软质座椅舒服，噪音小,60码在车里基本听不到发动机的声音,也感觉不到发动机的震动。悬挂偏软了,在平路行驶坐着是舒服.,一遇到坑洼 车就晃得厉害。。操控：外观…
爱钓鱼	2017-06-20 发表	优点：空间特别大，前排就不用说，后排空间特别大，舒适性没有问题，满员也不拥挤，真皮也可以，减震舒服，视线也可以。后备箱空间也够用，。缺点：钥匙不是折叠的，跟电动车钥匙一样，10多W的车空调居然是手动的，而且空调按钮跟洗衣机上的按钮一样，非常丑，还有就是日间行车灯也是假的，只是一个摆设，既然上面有日间行车灯那么你还弄假的干什么，方向盘也不... 浏览： 671次支持：1人。外观：空间表现不错。同级别当中应该是数一数二的表现了、。内饰：动力不太足，超车有难度。。空间：不适合拉太重的货物。转弯方向把很沉重。配置：非常满意油耗，绝对省油。。动力：座椅很软，跑长途很舒服，包裹性也很好，减震也很柔和，过个小坑、小石子根本有时就感觉不到，过减速带的时候也不是很颠簸，不像某些车过个减速带车身也跟着起伏很大。。操控：新轩逸外观看着大气，稳重不缺时尚的元素，外观绝对高于它的价位。油耗：简朴；。舒适：家用比较…
龙广无限的未知	2017-06-20 发表	优点：油耗低，提速快，在市内开车很实用。。缺点：动力，加速比较平缓！但也不冲突，因为它是走舒适性的。外观：前排头部空间略显不足，后排没得说，腿部和头部空间都很好，可以和部分中级车媲美。。内饰：一般，跑上110以上油门踏的比较重。空间：方向指向精准，转弯半径小，悬挂硬朗，高转动力充足，遗憾的是没有车身稳定控制系统。配置：很满意。磨合期6个油，表现相当好。。动力：噪音方面，这台1.6L发动机在2500转以下的声音轻微，3000转左右嗓门有所增大，4000转以上开始扰民。高速上开到120km/h几乎没有风噪，140km/h也很轻微，说明新轩逸的空气噪音优化很出色，非常不错。操控：大气稳重，车头我个人觉得有点短给人一种不安全感pp超性感尾灯有LED光源头等要是也有就完美了整体圆润比较稳重总之颜值很高。油耗：座椅用料是应该是仿皮的，不过作工不错，工作台柔软，很上档次，不像有些车是硬塑料。加上了一些…
moshui1	2017-06-20 发表	优点：油耗低，新车没有保养过，我是新手简直乱开的 几百公里 总的平均油耗表示显示6.4。缺点：动力。外观：五人出行无压力。内饰：1挡起步很郁闷，前车跑了10米了，我这还跟蜗牛一样，除非舍得大脚哄油。3挡之后动力还是比较满意，舍得给油，市区超车还是非常轻松。。空间：还行吧 .毕竟不是一台主打超控行的一台车。配置：提车8.3 跑了2500 降到7.3 高速市内一起 市内开节能模式，综合比较省油。动力：乘坐舒适度和空间不比B级车差，浅色内饰很适合家用只是不耐脏，小孩坐后面比较好动座椅后面上常落下脚印，买了新车的朋友还是尽快选套全包的坐垫吧。。操控：满意，很大气的一款车子。油耗：我的是手豪，内饰挺有质感的，皮质材料用的比较多，身体能接触到的地方基本都是软的，对我来说已经很满足了。舒适：性价比，降价之后，反正还不错吧，能接受，有些人问我的车价后都说很值得
qq349214662	2017-06-20 发表	优点：坐过我车的没有哪个不说空间大，特别后排，然后就是隔音控制的比较好，怠速以为熄火不是谣传。。缺点：无后视镜加热功能，无车身ＥＳＰ功能，无倒车数字显示功能。外观：空间没说的，那是相当的大啊。。内饰：1.6的发动机还算够用，这车主要居家开开，指望这车和人飚车就算了吧，不过泡个长途，转速控制在3000转左右，还是挺舒服的，超个车也挺从容的。。空间：方向盘轻盈，操控性还可以。动力：轩逸的真皮座椅很舒服，加上空间足够大，每次不是我开车的时候一般都很想睡觉。操控：外观是最吸引我的地方，漂亮的前脸LOGO有种雷克萨斯的感觉！高高翘起的性感大屁屁。油耗：顶棚用料不敢恭维，太薄。。舒适：谈运动找其他车吧，家用真心不错！除了没有ESP，电动座椅、软面中控、沙发级的座椅、安静的驾驶氛围等等，都不错！买它不后悔！
卡卡迷是我	2017-06-20 发表	优点：这车的座椅很舒服，大沙发一点都不为过。80公里以内，几乎听听不到车外的生音。这车的油耗很低，只有5半左右，内伤的色调比较适合家用，外观比较沉稳，大气，又不失婉约，整体很好。。缺点：小日本的产品，配置有点低，好多同级别的车安全配置都很丰富，轩逸确实有点扣，连个倒车影像都没有。外观：非常好，够大够舒服。内饰：1.6的动力加油正好，又不飙车，主要家用，我比较满意！！。空间：方向盘小，灵活性高，，。配置：一开始5.5，慢慢爬到5.8~~很满意！。动力：舒适性很好这个很赞，尤其烂路比越野还舒适。操控：大气、上档次。。油耗：内饰感觉一般般，没什么特别的。。舒适：裸车12.5的价格 还算可以吧
男人之最女人奔驰	2017-06-20 发表	优点：最满意轩逸车内的大空间，还有舒适的皮座椅。缺点：起步的时候真心肉。外观：无论是乘坐还是后备箱都完美无缺。内饰：够用，给油有力 福建山路基本不用2档的。空间：操控一般吧，方向指向不是很明确的，其他都还好。。配置：低。现在百公里6.5个油。动力：舒适性：日本车的舒适性还是没得说，坐坐朋友的宝来在坐轩逸觉得宝来咯屁股，完美胜出！后排座椅拆下来海绵很厚，像是坐沙发！ 感觉好啊！。操控：轩逸给人的感觉比较成熟稳重，有点像天籁，个人还是蛮喜欢的。油耗：内饰做工不错，软材料不少。舒适：还可以吧，同档次的1.6价格都差不都，就是感觉1.8的新轩逸好贵，比凌派和思域还贵。。。就是看中了电动座椅，不过后面了解到去改装也不用好多钱。。
diqiu598	2017-06-20 发表	优点：总体一般最大的优点是我没有发现明显的缺点。。缺点：停车关车窗时，能清晰地听到发动机抖动的声音。动力 上坡时有点不给力。外观：空间是轩逸其中的一大卖点所以不用说就一个字大，我172做进去还可以，后排腿部空间也不错。。内饰：本人是纯新手，对于动力不敢评价。刚开始开时觉得起步很慢，现在油门、离合配合的好了，感觉也还可以。话说回来，这款车的定位就是用来款待家人的，就是要舒舒服服开来开去的，要那么强的动力，要那么快干嘛？。空间：8.5分，。配置：5.2。动力：座椅像沙发，乘坐舒适。噪音也小，乘坐其中有豪华车的感觉。操控：缺少点霸气，不过就是个家用车，别要求太高。油耗：还比较温馨，基本满意。。舒适：个人觉得挺好
0904aaa	2017-06-20 发表	优点：坐在车里特别舒服，后排空间秒杀了很多同类型的车。同事都说买的太值了。。缺点：动力有点弱，加速慢。外观：这是轩逸最大的优点了，2700的轴距堪比中型车了（轴距长了转弯半径就大，所以请新轩友们驾驶的时候一定要小心）！无论是前排后排空间都非常大，坐在里面一点也不压抑！上次回老家老乡们都说这车至少20来万………！。内饰：1.6排量满足日常需求。空间：档位明显 操控可以。配置：车表上显示5.5，我用小熊油耗测是6.18。还不错，我是全程空调。。动力：可以。操控：发动机太小，车头短不太协调，排气管太猥琐了，上了尾喉也不是很好看，虽然紧凑级车不能上双排，但是也不至于藏起来吧。腰线性感，大家都说尾灯好看。前大灯的日行灯除了高配完全是装饰，有点无语。。油耗：除了4S装的导航有缝隙，其他的都挺好！车友说空调控制旋钮太丑，跟洗衣机一样，我觉得还能接受，可能因为青海的天气比较“凉爽”，除了冬天，不常用到它…
高521bk	2017-06-20 发表	优点：油耗和空间。缺点：无暴发力。无上坡辅助。号称豪华版却无ESP。。外观：无论是乘坐还是后备箱都完美无缺。内饰：新手 , 开过的车不多 , 之前试驾过 2.0AT逍客和经典福克斯 , 轩逸和他们比 , 动力略差一些吧 , 我觉得也是够用的 .。空间：很灵敏，特别是方向盘，很喜欢。配置：油耗真的是王道啊！！油耗6升左右 我做梦都没有想到。动力：买这个车这一点是最主要的，后排空间秒杀很多同级别。。操控：外观比较大气，线条十分优美，是一款十分漂亮的车。。油耗：内饰不错，白车浅内色比较温馨，在车里没有压抑感。。舒适：性价比分人，有钱了就买高配，没钱就买低配，因人而异，反正我感觉挺高的。
mogodoctor	2017-06-20 发表	优点：乘坐舒适性好，真皮座椅跟沙发一样，油耗目前6.2左右，跑了500KM了，很满意啊 ，因为新手，还是会老熄火。555~。缺点：最不满意就是每次有颠簸的路时，车里各种异响，都不知道哪来的异响，超级烦人，而且减震也太硬了，根本没法走颠簸的路。外观：非常好.很大.这个价位的合资车.轴距非常的给力.后排空间非常好.。内饰：不错，家庭用车，不飙车，不拉货。挺好的！。空间：新手 , 就是提车后离合控制不好 , 现在起步基本是全抬开离合起步 (车后已经贴了新手) 反正起步是相当慢的 . 车还在摸索中 , 希望越开越好吧 .。配置：车表上显示5.5，我用小熊油耗测是6.18。还不错，我是全程空调。。动力：他的座椅我就不多说了。出了名的舒服。坐上去和做沙发一样。一点不夸张。做过我的车的人都是说我的座椅没得说！。操控：最不满意的一点。油耗：过得去!坐过的人都说好!。舒适：一般，当初买的时候过年，没优惠。…
水易天	2017-06-20 发表	优点：外观漂亮啊，内饰油耗都不错，目前6.7个油市区显示。。缺点：没有。外观：这是轩逸最大的优点了，2700的轴距堪比中型车了（轴距长了转弯半径就大，所以请新轩友们驾驶的时候一定要小心）！无论是前排后排空间都非常大，坐在里面一点也不压抑！上次回老家老乡们都说这车至少20来万………！。内饰：感觉一档起步稍稍肉，不过三四档杠杠的，还是那句话，只要你肯下得去脚丫纸踩油门。空间：轩逸的方向盘比较大，转向不是那么精准，回方向的力度不大，需要动手辅助，油门响应还是比较温和，整车属于那种好好上班，好好在家，顾家的“好好先生”。由于悬挂比较偏向舒适性吧，所以在急速过弯道或者紧急变线的时候，车子侧倾比较明显。给开这款车的人心里没底，感觉像是要甩出去，培养的科鲁兹完全没有这种感觉，不过这也是牺牲了操控性换来了舒适性。正所谓“鱼和熊掌，不可兼得”，这有什么办法呢？加平衡杆？我觉得没那么简单吧，反正记住一个老司…
xzf113	2017-06-20 发表	优点：外观漂亮啊，内饰油耗都不错，目前6.7个油市区显示。。缺点：就是档位有时候不好挂，而且有的时候挂进档位以后转速不动，着车的时候转速太高，而且转速下的很慢，进气格珊做的太偷工减料了，这一点最不满意，如果再给加一个导航那就更好了，最不满意尽然倒车灯没有转向灯光，别的车几乎都有这功能，没有esp车身稳定系统，这回国产车都有这个功能了，气囊也少，感觉很没有安全感，而且走个沙土多的地方时候，轮胎这块没有内衬，在车里都能听到沙子打车的声音，听的很心烦。而且悬挂软。外观：后备箱巨大总体载货量比紧凑型SUV载货量还大。。内饰：1.6的一般，尤其是开冷气到时候，1.8的不错，推荐1.8。空间：指向不是很清楚。配置：油耗比较满意，但是手动挡还不如cvt省油。早知道买cvt的了。。动力：日产车当年研发的“贝壳”座椅，同级车中，感觉还算是不错的。新车入手时候还觉得略微硬一些，好在多年坐下来，皮革面软了不少…
yaotouwu	2017-06-20 发表	优点：外观大气上档次，车漆很亮，油耗很低，配置较高，很适合家用。。缺点：一档起步太肉了.遥控器他恶心了 .。外观：很大很舒服。翘起二郎腿那简直是太随意了。。内饰：动力还可以，但感觉还是有点欠缺，特别开空调的时候。空间：我这车手动挡没别人的手动挡好控制。配置：油耗低，我的仪表盘油耗显示5.2-5.5，开了二年多没超过5.5。动力：还是挺舒适的，驾驶位置稍微低了一点点，可以调节，整体还是蛮舒服的。后排跟副驾驶就没得说了，很好~~。操控：高端大气上档次啊！。油耗：内饰挺好，包裹性满意。舒适：买车送了座垫，脚垫，抱枕，地盘装甲，全车膜。我感觉我买贵了。
随意MM	2017-06-20 发表	优点：省油。缺点：起步容易熄火，本人不是新手，十万公里司机了，本人认为是离合器点高的问题，漆薄，内外循环不是电动控制！。外观：感觉在同价格的车里轩逸的空间算是比较大的吧，一家人也足够用。储物空间：后备箱还可以，如果后排座椅能放倒就好了。前面的空间就有些紧张了，放不了多少东西。。内饰：还可以，最近开的多一些，总得来说三档有力，一档稍微肉一点，但是目前没有太高转速，平时跟车还可以，超车的时候2500转由一定加速性，时速未超过90，但是感觉高速没有后劲，看来以后上高速要注意。。空间：只能说好开。精准什么的逼近不是操控见长的车。。配置：从新车磨合到目前6000多公里，行车电脑显示一直在6.3到6.8升之间，夏天开空调油耗略微上升。。动力：舒适度很好。。操控：漂亮。。油耗：内饰感觉一般般，没什么特别的。。舒适：性价比如果100算满分的话，给90+。
meimeiflash	2017-06-20 发表	优点：舒适性非常高，这是吸引我最重要的原因，另外就是在试乘试驾的时候，油耗令我很满意，1.6L的车达到了5.8，手动的会开的话，油耗也就6.3吧，油耗很满意。。缺点：没有后防撞梁和ESP。外观：空间确实是大，五个人都舒服，和中型车差不多。内饰：轩逸作为一块家用车主打的就是舒适实用节能，动力一般般不过我买的1.6手豪版动力还行，和同排量的其他车比还是有点肉。如果用节油模式那叫个肉。空间：不管车速快慢，个人感觉方向盘的转向力度并没有多大的改变，灵敏还是可以的，稍微懂一下，方向盘就去了，但是打过方向后，自己回正好像并不是能回到完全正。。配置：油耗还行！刚开始没有想像中的省油，3000公里后降到5点多，还有油耗超低的。动力：舒适性在13万里面绝对首选，噪音控制的也很好，作为手动挡的能控制到这样已经很不错了，当然和CVT的没法比。。操控：前脸不好看，尤其是发动机罩，太圆，有种包子脸的感觉。油耗：比…
三江龙颈	2017-06-20 发表	优点：舒适性很好。。缺点：电子油门有延迟，起步易熄火。还有就是车漆薄。外观：绝对够用我180的个头做后面很懒散，三个人也不会觉得拥挤。后备箱够大，出去旅游东西可以放心的装。。内饰：动力不太强，急加速能力较弱，如舍得给油也挺生猛，但最适合听着轻音乐悠闲的开。。空间：一般，悬挂软，有一点韧性，过弯侧倾明显，日产车的通病吧，不过比以前老款天籁好多了，至少不会满载的时候塌屁股，指向有点模糊，看来不宜开的过狠。毕竟舒适为主。。配置：满意，百公里在0.45元左右，省油。。动力：非常好特别是后排座位。。操控：回头率还是不错的。油耗：内饰做工好，耐看，浅色内饰好打理，但也太单调！。舒适：买的时候优惠三千，现在优惠两万加，呵呵
敲门砖氏	2017-06-20 发表	优点：外观大气，漂亮，空间大，真皮座椅舒适性较好，省油。。缺点：不带ESP，希望厂商重视。外观：非常好.很大.这个价位的合资车.轴距非常的给力.后排空间非常好.。内饰：1.6L的动力可以吧，不算肉，挺好的。。空间：操控很不咋的，过弯30迈以内还可以，地盘也不咋地。配置：没说的给力。城市环城基本上能保持在6个油以下。动力：乘坐感觉不错。操控：新轩的外观偏年轻，前脸酷似天籁，谁叫天籁是大号SYLPHY呢。屁股设计然觉中规中矩两个字来形容就是：敦厚。。油耗：一般 经过自己的小改进也是不错的！。舒适：价格方面的话各个地区貌似有点差异，我在购车的时候价格相对较高，但是觉得车舒服，所以没有太在意价格的问题，至少我们这个偏远山区性价比不是很高，至于其他地方我估计性价比应该还是不错的！
danhuang	2017-06-20 发表	优点：空间一个字：大，真大。乘座舒适，沙发式座椅乘坐舒造度极高！ 另外高速行驶时方向还算稳，不像网上传的高速发飘，高速超车120无压力车内四个承年人，噪音也能承爱！最高开到160公里，保持了1分钟吧！再高没敢开。外观够靓线条流顺，车尾造型特赞，前边一般。内饰黑色比较好看，新改的空调面板比老款洗衣机旋扭好看的多。配置也够用，多功能方向盘好用，中控清晰。空调还算可以。。外观：空间绝对是可以，对于一个紧凑型车来说。内饰：都说轩逸肉，但我觉得不见得，手动档的一点都不肉。。空间：操控说实话一般，减震的过滤一般。。配置：杠杠的油耗 海南这边93的油 7块多一升 我还能开4毛多一公里呢。动力：舒适性太棒了，堪比家里的沙发。油耗：好。舒适：价格方面的话各个地区貌似有点差异，我在购车的时候价格相对较高，但是觉得车舒服，所以没有太在意价格的问题，至少我们这个偏远山区性价比不是很高，至于其他地方我估计性价比应…
dahui22222	2017-06-20 发表	优点：空间真的很大，减震很软舒适。。缺点：动力不足有些后悔不如上1.8L的了，漆皮薄，速度高有些飘。。外观：大。内饰：不是很关注，够用了。。空间：太一般 侧倾严重。配置：省！！！实际消耗和行车电脑显示高度吻合，长途+空调就是5.5左右！！！。动力：轩逸舒适是公认的。操控：没有虎啸式前脸的张扬，，新轩逸，有着和蔼、谦虚，低调稳扎稳打的外形，但是LED尾灯很好的点缀，饱满的前脸还是让不少人欣然接受，属于耐看型的，百看不厌，比老轩逸好多了。咋一看以为是天籁！。油耗：内饰看还是挺好看的，就是感觉材质一般，不耐脏，我是米色的。尤其是那个空调旋钮，真是太丑了。我自己上taobao买了个换上了，就舒坦了。~~皮到是真皮的。不过整体还是不错啦。
R86631267	2017-06-20 发表	优点：外观大气漂亮，很有档次！。缺点：起步比较肉，非常容易熄火，离合行程太高，经过1个多月的熟悉好很多了。车漆比较薄，行驶途中被石子崩出底漆。5MT无吸入感，挂挡不顺畅。行驶速度在50公里左右时，油门踏板有哨声，去4S店检测，师傅说这是传动轴的声音，无法消除，是轩逸通病。个人很不满意这种说法。。外观：运动感比较突出。内饰：内饰比较偏温馨，科技感并没有很多，一点也不酷，中规中矩，看个人喜好吧，我感觉还好。。空间：空间吗？不用说了，家庭用车，绝对够用，不论是主驾，还是后排。本人178mm在平时开车，不管是头部空间还是腿部空间，都没有压抑感和空间不充裕的感觉，在说后排吧，178mm的人可以翘二郎腿你自己想想吧。。配置：综合比较 在同级别里边相对比较靠前。动力：感觉动力在20km/h~100km/h这个区间输出较好，起步要舍得给油，不然很慢。过了100之后，想提速明显感到动力不足了。另外车上坐满…
我爱的汽车	2017-06-20 发表	优点：外观大气上档次，车漆很亮，油耗很低，配置较高，很适合家用。。缺点：一档起步太肉了.遥控器他恶心了 .。外观：高端大气上档次啊！。内饰：内饰挺好，包裹性满意。空间：很大很舒服。翘起二郎腿那简直是太随意了。。配置：买车送了座垫，脚垫，抱枕，地盘装甲，全车膜。我感觉我买贵了。。动力：动力还可以，但感觉还是有点欠缺，特别开空调的时候。操控：我这车手动挡没别人的手动挡好控制。油耗：油耗低，我的仪表盘油耗显示5.2-5.5，开了二年多没超过5.5。舒适：还是挺舒适的，驾驶位置稍微低了一点点，可以调节，整体还是蛮舒服的。后排跟副驾驶就没得说了，很好~~
1314anan	2017-06-20 发表	优点：空间在同级别中应该算是很大的，后排坐个人觉得不拥挤。缺点：中控屏幕尺寸小，没有其他的电子设备如无USB等，实在不方便，还有遥控钥匙和备用钥匙一根棍，都什么年代了，一点都不与时俱进，还有面板开关和我家90年代的微波炉旋钮有的一拼。。外观：外观算是提车前最满意的了，但是想买朗逸，但就是被这新轩逸外观吸引了，才下手的，现在想想，没买错。内饰：中控大多采用软置材料，同级别难得找到，整天不错。空间：后排相当的舒适，基本和B级车相同的空间。动力：还不错，可能还是车太轻了。操控：方向很轻！。油耗：车表上显示5.5，我用小熊油耗测是6.18。还不错，我是全程空调。。舒适：座椅座着很舒服，同级别车没有几个是电动座椅。
batu	2017-06-20 发表	优点：油耗低，可烧93号汽油。。缺点：车漆太薄，经不起一点点擦伤,车身轻、速度快时感觉车身飘，悬挂偏软,日系的车名声都不是很好。。外观：新轩逸外观看着大气，稳重不缺时尚的元素，外观绝对高于它的价位。内饰：内饰做工比较细致，真皮的方向盘，缝的很扎实，很贴合。中控操作台还有操纵杆的做工精致，到处都有一种用心了的感觉，包括角落的地方，都无微不至，没有粗糙的地方，这是日系车的特点。。空间：这个也很满意,不管你怎么坐都显得很宽敞.。配置：性价比一般。。动力：动力还可以，只要挡挂的好，很好开。操控：很好驾驭，有一点就是手动挡挂挡有时挂不上。。舒适：舒适性感觉还行，比神车座椅软，要是有腰部支撑调节就更好了。后排真的和大家说的一样，就像自家的沙发一样。就是下面的三幅式安全带扣有时垫屁股，后排头枕没神车的舒服，托不住脖子。
天星清华	2017-06-20 发表	优点：油耗低，空间大。缺点：无ESP和后防撞梁。外观：白色很好看，如果车头再长一点，会更满意。。空间：满分，2700的轴距，媲美中级车。配置：11.4万的裸车跟论坛上的一些价格比起来有点小贵，但是这车值这个价。。动力：动力还可以，日产车大家都知道的，车内做1-2个体重在130-150之间的大人，动力上还没大有多少影响，在加一个的话，明显就感觉出来费劲了。不过我不是那种追求高速的人，家人的舒适，就是我最大的满意。操控：轩逸的方向盘比较大，转向不是那么精准，回方向的力度不大，需要动手辅助，油门响应还是比较温和，整车属于那种好好上班，好好在家，顾家的“好好先生”。由于悬挂比较偏向舒适性吧，所以在急速过弯道或者紧急变线的时候，车子侧倾比较明显。给开这款车的人心里没底，感觉像是要甩出去，培养的科鲁兹完全没有这种感觉，不过这也是牺牲了操控性换来了舒适性。正所谓“鱼和熊掌，不可兼得”，这有什么办法呢？…
山泉685	2017-06-20 发表	优点：油耗低，新车没有保养过，我是新手简直乱开的 几百公里 总的平均油耗表示显示6.4。缺点：动力。外观：满意，很大气的一款车子。内饰：我的是手豪，内饰挺有质感的，皮质材料用的比较多，身体能接触到的地方基本都是软的，对我来说已经很满足了。空间：五人出行无压力。配置：性价比，降价之后，反正还不错吧，能接受，有些人问我的车价后都说很值得。动力：1挡起步很郁闷，前车跑了10米了，我这还跟蜗牛一样，除非舍得大脚哄油。3挡之后动力还是比较满意，舍得给油，市区超车还是非常轻松。。操控：还行吧 .毕竟不是一台主打超控行的一台车。油耗：提车8.3 跑了2500 降到7.3 高速市内一起 市内开节能模式，综合比较省油。舒适：乘坐舒适度和空间不比B级车差，浅色内饰很适合家用只是不耐脏，小孩坐后面比较好动座椅后面上常落下脚印，买了新车的朋友还是尽快选套全包的坐垫吧。
asdkahkd	2017-06-20 发表	优点：油耗和空间。缺点：无暴发力。无上坡辅助。号称豪华版却无ESP。。外观：外观比较大气，线条十分优美，是一款十分漂亮的车。。内饰：内饰不错，白车浅内色比较温馨，在车里没有压抑感。。空间：无论是乘坐还是后备箱都完美无缺。配置：性价比分人，有钱了就买高配，没钱就买低配，因人而异，反正我感觉挺高的。。动力：新手 , 开过的车不多 , 之前试驾过 2.0AT逍客和经典福克斯 , 轩逸和他们比 , 动力略差一些吧 , 我觉得也是够用的 .。操控：很灵敏，特别是方向盘，很喜欢。油耗：油耗真的是王道啊！！油耗6升左右 我做梦都没有想到。舒适：买这个车这一点是最主要的，后排空间秒杀很多同级别。
北海龙妃	2017-06-20 发表	优点：这车的座椅很舒服，大沙发一点都不为过。80公里以内，几乎听听不到车外的生音。这车的油耗很低，只有5半左右，内伤的色调比较适合家用，外观比较沉稳，大气，又不失婉约，整体很好。。缺点：小日本的产品，配置有点低，好多同级别的车安全配置都很丰富，轩逸确实有点扣，连个倒车影像都没有。外观：大气、上档次。。内饰：内饰感觉一般般，没什么特别的。。空间：非常好，够大够舒服。配置：裸车12.5的价格 还算可以吧。动力：1.6的动力加油正好，又不飙车，主要家用，我比较满意！！。操控：方向盘小，灵活性高，，。油耗：一开始5.5，慢慢爬到5.8~~很满意！。舒适：舒适性很好这个很赞，尤其烂路比越野还舒适
建伟	2017-06-20 发表	优点：总体一般最大的优点是我没有发现明显的缺点。。缺点：停车关车窗时，能清晰地听到发动机抖动的声音。动力 上坡时有点不给力。外观：缺少点霸气，不过就是个家用车，别要求太高。内饰：还比较温馨，基本满意。。空间：空间是轩逸其中的一大卖点所以不用说就一个字大，我172做进去还可以，后排腿部空间也不错。。配置：个人觉得挺好。动力：本人是纯新手，对于动力不敢评价。刚开始开时觉得起步很慢，现在油门、离合配合的好了，感觉也还可以。话说回来，这款车的定位就是用来款待家人的，就是要舒舒服服开来开去的，要那么强的动力，要那么快干嘛？。操控：8.5分，。油耗：5.2。舒适：座椅像沙发，乘坐舒适。噪音也小，乘坐其中有豪华车的感觉
kxxty	2017-06-20 发表	优点：最满意的大家都知道，空间大，省油，舒适.噪音还可以.还是比较安静的.胎噪有点大、、。缺点：配置不厚道。。外观：外观也满意。内饰：内饰就一般般吧，不好不坏。空间：家用足够了，一般商务也够用了，空间没得多，真心大，不愧是当初广告语，新轩逸，史上最强中级车！。配置：总体来说还是不错的一款车了。。。。。。。。。。。。。。。。。。。。。。。。。。。。。。。。。动力：追求运动的当然不会选轩逸啦，哈哈，动力比较捉急。不过单纯的代步的话，还是够用的。。操控：只能说一般，家用挺好，轻松么！。油耗：特别满意，几乎是A级车中我所见过的最省油的，几乎可以和QQ有一拼。舒适：很好，很满意，座椅设计的不错，开2个小时也不觉得累。
疯狂苜蓿	2017-06-20 发表	优点：最满意的就是软塑料中控台而且油耗很低新车磨合期5.7个油，加了400块钱的油跑了一千公里多，本来上班族最在意油耗的问题，现在很满意油耗的问题，包括提速动力很足。夜间灯光也很亮，之前打算换个氙气灯，不过感觉没必要了，反正挺亮的。听人们都说，这车很稳重，小毛病几乎都没有，耐用。缺点：车的减震硬。外观：外观一般吧，后面加了个尾翼，比之前耐看了，越看越有喜欢的感觉.。内饰：内饰板造的很好，看上去很有档次。。空间：后排乘坐空间确实很大，比同事的福克斯和科鲁兹大很多，买这款车主要就是让家人坐着舒服些，这点轩逸做的确实不错。动力：一档稍弱，起步要快的话，得大油门、高转速。。操控：操控一般，毕竟这款车不是主打操控。油耗：油耗是我最满意的一个地方，磨合期内只有５.２个油耗，非常满意，赞一个。舒适：一般...
天使M翅膀	2017-06-20 发表	优点：最满意的是油耗，其次是空间，不光是乘坐的空间，后备箱很大和深，，保养什么的也不贵，4s 有套餐。缺点：60-80之间有轻微哨音；档把有抖动；四个门的电窗升降按钮只有主驾门位置的发光，夜间极其不便；后尾箱盖在车外只能用钥匙开启。。外观：前引擎盖从大灯的位置向下收的太厉害，再配上左右后视镜下面的弯曲的腰线，显的车头特别短，和车尾的大气有点不太协调。。内饰：做工比较精细，唯一空调不是自动的。。空间：挺宽敞，可以媲美b级车，跷二郎腿无压力。动力：肉。操控：操控方面我感觉方向很轻~很舒服！对这方面没有太多追求！对于家用.商用的车来说.已经绰绰有余了！。油耗：没有心思去计算实际的油耗，单纯看仪表盘纪录的数据，徐徐的开，平均油耗大概在5.6L/km。近两年新车的赶脚渐渐淡去，脚下的力道渐渐加快，也不过5.7L/km的样子。同级车中算表现不错吧。。舒适：真皮打孔沙发很不错，本来日产车系舒适性就很好。
破车闹心	2017-06-20 发表	优点：最满意的要数座椅了，主驾是电动的，真皮座椅软的跟沙发一样，还有电动后视镜。缺点：动力弱，手动档杆长，皮薄。外观：外观比较中庸，不高调，也不失美观~。内饰：内饰用料挺好的，做工也很好。。空间：在这个级别的车当中感觉空间很好啊。配置：看个人喜欢了，10来万的合资车，外观大气，油耗低，空间大，小毛病少，应该可以了！。动力：动力嘛1.6的车你要想加速有多快，那你不如买个1.6T的，平时在市区，走走停停，偶尔激情的的在市区超几辆走得慢的车，还是没问题的，。操控：舒服自然。上手感强。给人的感觉是不管谁上去都能驾驭的很好。调校适中。很中庸的感觉。。舒适：最满意的一点就是它的舒适型了，上面说了，就不在多说了
meng2261	2017-06-20 发表	优点：最满意的应该是油耗，一千公里300块钱油。缺点：减震不行，好路像沙发一样舒服。走稍微差点的路就不行了，颠簸过滤很差。车子80公里时速后，胎噪明显。小石子打在底盘声音也很明显。跑高速稳定性一般，比较任意受横风影响。车子在安全配置上有所缺失，和其他品牌同价位相比，也缺失一些实用配置，比如定速巡航，害我又后装了一个。车子挂五档时速60到80之间变速箱会有明显口哨声，不过影响不大。。外观：这车外观漂亮.起码绝对不丑.白色更显大气.。内饰：整体内饰都是软包的！中控台操作简单，明了。。空间：大。配置：该车型的性价比非常高，车辆价格适中，但是设计非常精致、动力和操控都非常出色，内部空间也比较大。。动力：有点不足。操控：只能说好开。精准什么的逼近不是操控见长的车。。油耗：由于是新手原因现在电脑显示油耗6个油每百公里 以后还能低 就是省油 双喷油嘴的功劳 大大提高了燃油经济性 据说CVT比手动还要省…
怪物客	2017-06-20 发表	优点：坐过我车的没有哪个不说空间大，特别后排，然后就是隔音控制的比较好，怠速以为熄火不是谣传。。缺点：无后视镜加热功能，无车身ＥＳＰ功能，无倒车数字显示功能。外观：外观是最吸引我的地方，漂亮的前脸LOGO有种雷克萨斯的感觉！高高翘起的性感大屁屁。内饰：顶棚用料不敢恭维，太薄。。空间：空间没说的，那是相当的大啊。。配置：谈运动找其他车吧，家用真心不错！除了没有ESP，电动座椅、软面中控、沙发级的座椅、安静的驾驶氛围等等，都不错！买它不后悔！。动力：1.6的发动机还算够用，这车主要居家开开，指望这车和人飚车就算了吧，不过泡个长途，转速控制在3000转左右，还是挺舒服的，超个车也挺从容的。。操控：方向盘轻盈，操控性还可以。舒适：轩逸的真皮座椅很舒服，加上空间足够大，每次不是我开车的时候一般都很想睡觉
nana888	2017-06-20 发表	优点：坐在车里特别舒服，后排空间秒杀了很多同类型的车。同事都说买的太值了。。缺点：动力有点弱，加速慢。外观：发动机太小，车头短不太协调，排气管太猥琐了，上了尾喉也不是很好看，虽然紧凑级车不能上双排，但是也不至于藏起来吧。腰线性感，大家都说尾灯好看。前大灯的日行灯除了高配完全是装饰，有点无语。。内饰：除了4S装的导航有缝隙，其他的都挺好！车友说空调控制旋钮太丑，跟洗衣机一样，我觉得还能接受，可能因为青海的天气比较“凉爽”，除了冬天，不常用到它，没时间注意它，——————眼不见心不烦吧！。空间：这是轩逸最大的优点了，2700的轴距堪比中型车了（轴距长了转弯半径就大，所以请新轩友们驾驶的时候一定要小心）！无论是前排后排空间都非常大，坐在里面一点也不压抑！上次回老家老乡们都说这车至少20来万………！。配置：咱平民开的就是个省油省心，新轩逸完全能够胜任，既然他适合我，那他在我的心里性价比是非常高的…
zehjdeoid	2017-06-20 发表	优点：座椅确实不是盖的，配合这么软的悬挂在城市里开太舒服了！。缺点：没有ESP,这个虽然平时没多大用处，但是关键时候保安全，鄙视。外观：新款比老款好看太多了很协调。内饰：仪表台软性塑料材质很显档次，整车内饰很给力，我选的米色内饰很居家。后排座椅不能放倒，对大物件的存放存在一定的弊端。。空间：空间大，尤其是后排。配置：还好，我的新轩手豪才11万的裸车价。动力：1.6的自然吸气发动机在城市里很给力了，本人家住县城，工作在乡镇，路不是很好走，转弯和坡路较多，在这样的路上要提速有提速，挺大的动力才6个油，非常不错。。操控：不适合拉太重的货物。转弯方向把很沉重。油耗：对于油耗可以说可以和任何同排量比较。这点我是相当满意。。舒适：座椅很软 很舒服 静音效果也不错 整体很满意
孟孟孟凡凡凡迪迪迪	2017-06-20 发表	缺点：底盘比较硬，过坑比较颠，漆面太薄了。。外观：外观很大气上档，沉稳，底盘也不低。多大年龄男女开都适合。。内饰：满意。空间：感觉挺好，挺宽敞的，前排调好舒服的姿势后，后排仍旧感觉不到紧凑感，纵向空间非常宽敞，比天籁都小不了多少，后备箱感觉超大，很实用，日常用品随便放没有任何问题。。配置：比教高，当初选车的时候备选车辆有明锐，科鲁兹，轩逸3款，美式车油耗高，明锐是最让我纠结的，就是小毛病多了点PASS了，选择轩逸看来还是要讲个缘字!。动力：发动机3000转时给力我一般都是3000换挡。操控：操控很不咋的，过弯30迈以内还可以，地盘也不咋地。油耗：这个是除了舒适度以外我最满意的了，提车后150公里高速70-80码油耗直接降到5.7，后来跑了100多公里市区后又跑了将近400公里省道，油耗降到不可思议的4.4。。。感觉表显的可能会稍微低一些，不过实际也很好了，我第一箱268块的油跑了660公…
gg_mm2006	2017-06-20 发表	优点：1.省油、省心。油耗基本在7升以下，长途更省，6升以下没问题；2.驾乘舒适，以前的f3跑个长途，噪音太大，不舒适，现在的新轩逸，隔音还行，加之座椅舒适，空间大，所以跑个长途不感觉累。3.音箱没动过，还行吧，连个SONY MP3，听听歌，很不错4.机舱走线规整，还算不错；。缺点：2012款车型没有配备后防撞钢梁，2013款的加装了这项安全装置。日产这点很不厚道！。外观：我是3月份在苏州体育中心车展闲逛，因为那时驾照才刚考完科目一，可见只是去了解一下车市行情，本来很中意宝来的，结果到了日产展台，一下就被新轩逸的前泪灯给吸引了，当时前排有人也在看，所以自己坐到后排，首先空间给人的感觉表里不如一啊，外面看着也就那么点，怎么做到空间如此宽敞，心里还有一种窃喜，嘿嘿，还有一个让我下定决心改买轩逸的原因，当天因为车展，现场很嘈杂，而我坐在新轩逸里面，真的很安逸，有一种想靠在后排咪会的感觉，这也是…
唐冰冰	2017-06-20 发表	优点：满意的当然就是油耗啦，百公里油耗为6个油，今年的汽车总销量冠军不是白当的，空间不亚于二三十万的车，外形漂亮相当不错，当时看了宝来，速腾，K3最后还是选择了日系轩逸，结果没选错，我平时上下班代步，一天20公里，一个月加600的油，现在的油价是5块9毛钱，这样算下来对于工人阶级的我相当实用，空间也非常大，不管是前排座椅还是后怕座椅空间都非常不错，后备箱也还好，座椅非常舒服，又宽大又舒服柔软非常满意哈哈。缺点：内外循环拨钮太土，后排座椅有异响。。外观：大气 有点天籁的感觉 1.6的车型在如果加上日间行车灯那就霸气外露了。内饰：中控台-有异响 2014年11月12日 发表了口碑 口碑 《轩逸外形大气乘坐舒服省油！》。空间：空间足够大，车轴距2700。16年除夕夜 晚上我们一家六人，去吃饭。木压力。（是不是超载了呀？）。配置：家用轿车绝对的首选呀。动力：追求运动的当然不会选轩逸啦，哈哈，动力…
91melon	2017-06-20 发表	优点：乘坐舒适性好，真皮座椅跟沙发一样，油耗目前6.2左右，跑了500KM了，很满意啊 ，因为新手，还是会老熄火。555~。缺点：最不满意就是每次有颠簸的路时，车里各种异响，都不知道哪来的异响，超级烦人，而且减震也太硬了，根本没法走颠簸的路。外观：最不满意的一点。内饰：过得去!坐过的人都说好!。空间：非常好.很大.这个价位的合资车.轴距非常的给力.后排空间非常好.。配置：一般，当初买的时候过年，没优惠。所以有些亏。再便宜1W就很好了。。动力：不错，家庭用车，不飙车，不拉货。挺好的！。操控：新手 , 就是提车后离合控制不好 , 现在起步基本是全抬开离合起步 (车后已经贴了新手) 反正起步是相当慢的 . 车还在摸索中 , 希望越开越好吧 .。油耗：车表上显示5.5，我用小熊油耗测是6.18。还不错，我是全程空调。。舒适：他的座椅我就不多说了。出了名的舒服。坐上去和做沙发一样。一点不夸张。做过…
明锐百事可冷	2017-06-20 发表	优点：当然是空间了，前排空间足够，回了一趟家，父母做进来感觉很舒服，油耗也不错，比较满意。。缺点：应选装前雷达，胎压监测，不然修车喷漆钣金什么的，轮毂，轮胎呀，也是不小的开支。外观：都很喜欢。原来看了卡罗拉、朗逸、C4L、308、408、福克斯之类的，家里老中青三代各有所好，独对小轩却是都喜欢。。内饰：内饰不错，但是异味很多。空间：那是没话说的。配置：在10W区间的家用轿车里，这个价位有这么大的空间和舒适性还是比较少见的。动力：不好，特别是带4人后开空调，从那次后我就换97号了，只能说好点。操控：操控还可以，过弯80还可以 在高有倾斜感。油耗：现在我的车跑了3350公里了现在车上的油耗显示是5.7没有开ECO。以前开着ECO的时候最低我跑到过5.1。舒适：一般；
gzbsch	2017-06-20 发表	优点：当然是外观,确实在紧凑型里面属于高上大型,不过最近路面上很多轩逸,有成为街车的趋势。缺点：变速箱异响，档把抖动尤其三档最明显也去过4s店问过他们说都是这样，通病？三档收油门的时候档把嗒嗒的响很明显！四挡加油有的时候也抖动！4s店的师傅说换挡转速过低档把也会抖动，就是拖挡提高换挡转速基本就不抖了！我是新手有的时候油离配合不好跟我的驾驶技术有关！。外观：大气，稳重。内饰：内饰的话对这个价位已经可以了，亮点就是仿桃木的装饰给人高级点的感觉。空间：大。配置：10W左右的车子，性价比觉得算高的。。动力：1.6的家用够了，家里没太胖的，1.6的排量拉动1.2吨的车重，不输于别的同排量的车。。操控：操控还可以，过弯80还可以 在高有倾斜感。油耗：仪表盘显示5个左右，我感觉应该6个左右。舒适：这个不用说了 紧凑型车中NO.1了 沙发式的座椅堪比几万块的家居真皮沙发。人体工程学设计 打孔真皮透气好 …
rxf_12345	2017-06-20 发表	优点：和大家说的一样一点不够，油耗，空间，舒适性没话说了。。缺点：最不满意就是每次有颠簸的路时，车里各种异响，都不知道哪来的异响，超级烦人，而且减震也太硬了，根本没法走颠簸的路。外观：不错。内饰：用料很厚道 设计不适合年轻人开。空间：前后都挺大的 尤其是后面 腿都能伸直 妥妥的。配置：性价比本人感觉还是很高的，可惜就是价格下调过快，特别是2014年，云南昆明经销商一度时间居然有1万多的优惠。我是2014年1月在昆明的4S购买的，白色款（生产日期显示是13年12月所以有后防撞钢梁）加装了导航、倒车可视、前后挡泥板、迎宾发光镀饰条、“鸡肋脚垫”、一个洗车用7件套、吃了一顿4S工作餐，就这样花了12.5万，如果现在估计12万可以拿下了。哎！不过个人愚见，比买神车某众 划算！。动力：够用。操控：也说得过去。指向精准，方向电子助力很给力，尤其喜欢高速时的方向阻尼感，给人踏实沉稳的感觉。就是速度较高…
sgc310	2017-06-20 发表	优点：后排空间和储物空间都比较大，家里人都很满意。缺点：当然车无完车，缺点还是有滴，但是瑕不掩瑜。第一几十通病，车漆薄啊，那不是一般的薄！！！ ，第二天气冷了2档不是很好挂，气温升上来就好了，奇怪了。还有就是老板跟我说你买的轩逸绝对有后防撞梁，但是具体有没有我也不知道，希望有，这东西应该标配的啊。还有十几万的车子ESP没有，鄙视啊。。这个应该学习下神车。空调，空调，洗衣机啊有木有，简直不忍直视，毁三观啊，不够通过某宝解决了，钥匙也是，都自己搞定，一起加起来一百块钱不到，瞬间上个档次啊，这个不应该省啊！！鄙视下。外观：我是3月份在苏州体育中心车展闲逛，因为那时驾照才刚考完科目一，可见只是去了解一下车市行情，本来很中意宝来的，结果到了日产展台，一下就被新轩逸的前泪灯给吸引了，当时前排有人也在看，所以自己坐到后排，首先空间给人的感觉表里不如一啊，外面看着也就那么点，怎么做到空间如此宽敞，心里还…
deney525	2017-06-20 发表	优点：静音效果不错..。缺点：当初选定轩逸的时候最纠结的就是他的内部配置。科技感太差了。手动高配的车，没有倒车影像也就罢了吧。居然内外循环的选择还是手动拨动的。真的是无语了。和我之前的QQ一样的。感觉太对不起10w+的水平了。没有USB接口。幸亏有个AUX。后备箱没有12v输出。后排坐不能放倒。幸亏有个取水口。还有那个前大灯。下面的一排led是假的。并没有日间行车灯。还有钥匙有点不上档次。最起码也要是折叠的也好。外形难看，有待改进。由于轩逸的悬挂非常的软，所以在过台阶或者深沟的时候一定要注意，我就因为这个有好几次出现了轻微蹭底的现象。还好没有出现大问题。。外观：相起上一代轩逸，一代非常的年轻，看上去也运动了不上少。内饰：内饰真心有档次，和其他车比起来还是好看些，接缝这些处理得还行吧！关键看着顺眼。空间：后排乘坐空间确实很大，比同事的福克斯和科鲁兹大很多，买这款车主要就是让家人坐着舒服些，…
感激不尽	2017-06-20 发表	优点：空间 很大不错。缺点：漆面太薄了 每次开完高速都能发现机盖上好多小点点 有的漏底漆了 现在两年了 机盖前端星星点点 看着好难受啊。外观：时尚动感，高贵典雅。内饰：同上。空间：室内空间宽敞，高度也可以，无压抑感。配置：性价比一流，看看保有量就知道了，老板姓的眼睛是雪亮的。动力：起步的时候有点肉，估计是１.６的原因，起步后加速非常好。操控：自我感觉方向盘有一点沉，左转弯时明显感到左前方有盲区，而且有好多车友都说手动挡不好起步，我也是，刚提车来我就时不时熄火，感觉这方面设计可能有一点欠缺。。油耗：最满意的就是油耗了，高速4毛多一点，市区不超过6毛。。舒适：座椅挺软，悬挂够软，坐着很舒服，而且隔音效果不错，在车里放一点轻音乐完全听不到车外的声音，比朋友的江淮强了十万八千倍了，但是转弯的时候侧倾很严重。
erwerw	2017-06-20 发表	优点：空间，当初老爸就是相中了空间与沙发感觉的座椅，后排很宽敞，同事一坐我的车都说空间真大啊。不过我90%都是享受不了后排的。当司机啊，呵呵，准备让女朋友赶紧学车。。缺点：手动空调开关健，档杆也不好看，一点样式都没有。。外观：就是老婆看中外观才买的，个人还是很喜欢。内饰：很家居，米色内饰，看着也很舒心。空间：很大，不管前后都非常大。比同款车都大。并且很合理，空间上的设计真的是用心了。。配置：由于楼主用车较急，在4儿子那里谈了不到半个小时就订车了。优惠一万七，送全车膜。不便宜不过也不算太贵。比来比去也没意思，就这样吧。。动力：1.6手动就这样啦。操控：很灵巧，感觉方向盘轻轻动一下车就马上做出反应了~可能是助力器的作用吧~。油耗：油耗8个左右。舒适：舒适舒适舒适太满意了后排坐个大胖子还翘二郎腿空间太大
asssa2	2017-06-20 发表	优点：空间，内饰包裹好。缺点：手动档变速箱档位间行程过短，档位不好挂。。外观：外观大气，饱满，。内饰：整体内饰都是软包的！中控台操作简单，明了。。空间：空间没得说，前后排空间都很宽裕。配置：还是值得大家关注保养车子前两次都是免费的，保养费用挺便宜的，日产车保养费用都挺低的。。动力：1.6足够用，手动这方面要比自动强一点，抵挡高转超车很容易。ECO在之前我开过的本田CRV接触过，具体能节省多少油我不知道，但是开了之后动力损失不止一点点，所以买了这个车以后我没开过此功能。我喜欢手动动力来的直接。单位的凯美瑞5速AT急加速总感觉变速箱要反应一下，不爽。。操控：特意选了部手动档，就是要一直体验换挡那种感觉，特喜欢3档以后加速时有动力输出的澎湃感，!由于购买时4S店送了原车导航，所以感觉泊车方便、舒适！。油耗：我开车基本在市区,1.6L算下来油耗7.7个油，跑高速更不用说，,这个大家都知道 ,综合…
PP唐	2017-06-20 发表	优点：空间大，省油。缺点：1、横向空间窄。2、悬挂太差，过任何有点凹凸的地方感觉强烈。3、导航没有USB接口（竟然是个T口）。。外观：萝卜白菜各有所爱，不同年龄段审美观不一样，对我来说新轩逸外观虽然中庸但比较大气，很耐看。。内饰：整体内饰都是软包的！中控台操作简单，明了。。空间：空间没的说，2700轴距不是开玩笑的，性价比高，乘坐舒适性很好。配置：性价比还行，就是买的时候优惠不大。。动力：一般，跑上110以上油门踏的比较重。操控：方向比较模糊。油耗：2000转速以下油耗相当可观，我的车是5.8百公里/升 80-100公里巡航油耗低。。舒适：乘坐舒适，座椅也舒服。
uyj78k78	2017-06-20 发表	优点：开轩逸另我好自豪。缺点：安全配置少得可怜,气囊也不多两个,更别提车身稳定系统了.车皮和车漆都很薄,最要命的是CVT波箱的低速共振的嗡嗡声,去4S搞过,技师说CVT波箱设计就是这样的,搞不了.现在上下班一般都是1500转以下走,被这种声音烦死了.走烂路的时候感觉没那么明显,因为底盘传来的声音大得可以掩盖过共振声.。外观：空间在同级别里算比较大的2700毫米的轴距后排腿部空间挺大的，但宽度有点窄，头部空间还可以，后面坐3个人还算可以。后备箱空间也挺大的。内饰：1.8的动力很充沛，非常好，在高速上面120公里的时速下加速也很快，而且转速低发动机很安静，发动机转速刚2000转多一点，这样的情况下你关着车窗根本听不见发动机在响。即使到了3000转左右也很安静的。超车时提速很快，轻松自如啊，当然前提是你要把ECO关掉，ECO只是市区用的，高速的话最好关掉。。空间：操控舒适，方向指向明确，方向盘…
无聊的猪猪猪	2017-06-20 发表	优点：空间比较宽敞，适合家用。缺点：起步动力肉，过弯支撑不够；。外观：空间没得说，后排比有些中级车都大，长途舒服。。内饰：印象中跟1.6感觉不是太大，我开过朋友的1.6因为在市区开，速度局限性大。坐满人时差别就有，只要发动机温度上来了，动力还是可以的。。空间：方向盘不轻不重，就是掉头回正的时候不能自动回完。配置：市区百公里7.2.高速百公里是6.4。动力：移动沙发，好评。高速通过路面上有落差的横缝隙，冲击感也被减震器吸收得微乎其微。后排空调出风口，再也不用当心儿子在后面热的满头大汉，我却在前面冷的发抖了。。操控：高 大 尚。油耗：内饰是属于家居型，浓浓的家庭氛围，看着舒服，用着舒心，我的是1.8自豪，后排是带空调出风口的，很高档很实用很好很好。中控台看起来很大气高档，用料也不错，做工考究。。舒适：还行
sfdgvkjnij	2017-06-20 发表	优点：空间。缺点：车漆有点薄！提速不够快。。外观：充裕 前后左右都舒适。内饰：对于我这种新手讲足够用了。空间：操控还说的过去，这个级别的家用车，根本谈不上操控，总体来说还算不错。配置：提车回家的时候最好成绩是6.0，如果继续高速的话5升也没问题，市区基本是在7-8个油之间。动力：舒适性不错，悬架比较软，坐后排的人都想睡觉。。操控：外观比较中庸，不觉得有多漂亮。车侧面腰线很漂亮，车头比较圆润看起来比较大众化，车屁股有点高感觉有点臃肿，个人不是特别喜欢。。油耗：看着很开朗，不会压抑。没有疲劳感。。舒适：还算满意，15.3万全包价，4Ｓ送原厂导航，加50万第三者保险，防爆膜等
zsj0617	2017-06-20 发表	优点：安静舒适大器。我最喜欢就是看轩逸的侧面45度角，这种感觉绝对不比天簌差。我13年春节时到某旅游区玩曾听到个游客对我的轩逸这样赞叹：“哇，这车好大器哦，比奔驰还要好看。”嘻嘻，这个游客也太夸张了吧。（她当时看到的也是侧面）轩逸的确很安静，停车怠速听不到任何声音，也感觉不到振动，有时还以为息火了呢。。缺点：漆面有点软，路边小树一擦就有划痕。。外观：超大空间毋庸置疑，后排可以翘起二郎腿。。内饰：1.8L的动力，配合无极变速箱，只要你舍得给油，动力那是杠杠的。但感觉30——40KM时速的时候有顿挫感。不知道这是不是无级变速器的缘故。。空间：方向盘挺轻，本人上有老小有小，从不飙车，这车绝对特别适合我们中年人驾驶。。配置：相对比较省油``请看图片100公里真7.5升噢！`能养的起它吧````方正买回来了`该开的肯定要开```。动力：还行，不过坐久了会有点不适，座椅太软了。感觉在坐沙发一样。。操…
hqj	2017-06-20 发表	优点：空间大，打孔真皮座椅高档，智能钥匙好用，自动大灯人性化，还有寻车功能（个人比较喜欢），发动机启动后坐在车内，跟没启动一样，非常安静，怠速也不一点抖动都没。外形看起来非常大气饱满，线条优美，还有高科技的LED刹车灯，非常醒目，晚上的识别度还是挺高的，一看就看的出是轩逸的车尾。CVT变速箱旁边那个S档，堪称鸡血模式，超车时候一按下去，立马飙起来了，动力可谓源源不断啊。。缺点：都1.8豪华版了竟然还没有蓝牙，这个是我最不能接受的地方。外观：乘坐空间及储物空间均很实用。内饰：动力一般，起步有点肉，高速时加速一般。空间：转向精准度也很好。配置：油耗尚未达到预期目的，可能是还在磨合期内。动力：轩逸是我选车过程中同等价位中算比较舒服的了，坐着像家里的沙发一样。大家都说的有种坐进去想睡觉的感觉。。操控：比较年轻。油耗：内饰一般，中规中矩了。仪表台夜晚还是很漂亮，白天很一般。仪表台很简单，没有任何多…
313987473	2017-06-20 发表	优点：油耗非常非常满意，内饰不错。空间一流，隔音还可以。坐着非常舒服，在后排有种熏熏欲睡的感觉。。缺点：没有氙气大灯。外观：该车最满意的地方就是空间。2700MM的轴距是紧凑型车的最大上限。后排的空间更是出乎想象，175的人坐着都完全可以翘二郎腿。。内饰：前段加速还是很不错的，到了100以后需要踩的比较深才有动力出来，因为变速箱使用的是CVT，主打是省油平顺，所以动力自然而然就会损失了一些，CVT是不如AT来的动力直接的。属于温柔型吧。反正我超车就按S档一会，挺猛的。庆幸买的是1.8，如果买了1.6那就后悔了。。配置：在市区红绿灯多也才8.0，比我经前那笞1.6L手波的还省。。动力：移动沙发，舒适性没话说。操控：稳重 大气。油耗：基本都是软质材料和皮质材料。。舒适：性价比还是挺高的。从品牌和品质方面都算拿的出手。但没有EPS和1.8豪华车型没标配导航有点说不过去，其它方面都满意。
82168898	2017-06-20 发表	优点：空间还可以。缺点：行驶中40码有顿挫感，副驾位车门有轻微异响。。外观：大，同级别中应该可以数得上中上的。内饰：起步肉点，其余皆好，包括加速超车，一点问题也没有。。空间：谈不上操控，方向盘较大虚位。。配置：提车回家的时候最好成绩是6.0，如果继续高速的话5升也没问题，市区基本是在7-8个油之间。动力：最满意的这一点，太舒服了，噪音很小，座椅舒服，跟沙发差不多，坐着就不想起来了，家人也觉得很不错。我大妈坐我的车说很舒服，她其实是晕车的，之前坐堂个的马6感觉压抑，要吐，坐我的车完全没有不适，还觉得很舒服。。操控：除了尾灯意外其他都偏商务向 后备箱上的尾灯灯都是假的这点比较抠门 大灯和瞎子一样到晚上基本是渣 买来为了安全必改无疑。油耗：还算是比较精细。舒适：本人觉得挺高的。
tery	2017-06-20 发表	优点：坐椅比较舒适，油耗比较满意相对同级别省。。缺点：安全性太差，轮胎窄，无esp系统坑爹，悬挂太软，轮胎有异响，总之就是坑爹。外观：比同一级车宽，大，1.79米的体验者在座椅调节最低位置，并且调节好适好自己的驾驶坐姿后，坐在前排做体验时，凌派头部有1指空间、福克斯有2指空间、轩逸有2指多点的空间；保持前排座椅调节不变，同样的体验者坐在后排做体验时，凌派头部有2指空间，而腿部则有1拳+4指的空间；福克斯的头部已几乎没有空间剩余，而腿部则有1拳空间；轩逸的头部约有2指空间，而腿部则有两拳空间剩余。从实际体验里面我们不难看出，轴距数据占优的轩逸在纵向空间方面是三车里面最好的，而轴距与之相比短了50mm的凌派在这方面的表现也相当不错，达到了1拳+4指的空间。然而，从上面测量的数据我们不难看出，纵向空间表现优秀的轩逸，在横向空间方面就显得一般了。内饰：1.8的满员空调下还能接受，单人驾驶动力充足…
wtangtx	2017-06-20 发表	优点：最满意就肯定是空间方面。缺点：起步肉。如果急性子不适合开，等红绿灯起步，就算你踩到3000转速度也起不来，唯一的办法是：和前车或者停止线留一定的距离，绿灯亮时提前两秒放刹车。。外观：乘坐舒适，空间非常满意，真皮座椅非常舒适。内饰：1.8排量，就算再平顺也不会太差。平时是开ECO的，想什么时加速就加速，当然比较线性的加速，没有那种传说中推背感。。空间：省油,油耗低,本人加的是95。配置：油耗现在我综合是8.4.，8.5油耗 公里是680公里，走市区比较塞车，应该以后能下降。。动力：同级别车中表现出众。操控：大气、稳重，天籁的缩小版。。油耗：内饰也保持日本车内饰一贯精致的作风，储物空间比较多，内饰大部分均采用软材质，感觉安全可靠一些。。舒适：性价比的话说实话没有1,6的那款高，但是1.8有1.8的优势。自己满意最好不是吗。
today413	2017-06-20 发表	优点：坐着舒服。缺点：大灯灯光太暗了。外观：前面已经提过，空间是最为满意的一点，前面调到正常位置，后面都可以翘二郎腿，横向空间不能说优秀，但是偶尔挤4个人坐个短途也试过，不算非常难受。。内饰：开了ECO坑货，不开ECO容易2500转起步。空间：城市上下班代步，没啥操控。配置：可能是我脚重，之前能保持7.7左右，现在一直保持在8.2左右，也许是我不会开车吧。。操控：中规中矩。。油耗：还不错,但是车内储物空间太少.。舒适：性价比还是挺高的。从品牌和品质方面都算拿的出手。但没有EPS和1.8豪华车型没标配导航有点说不过去，其它方面都满意。
我也雅阁	2017-06-20 发表	优点：空间大、舒适、省油、看起来上档次。缺点：车漆薄，真的是比我开的POLO还要薄，因为平时家人是在小县城和周边小镇开，经常会有一些小石头打到车身上，导致四个车门（尤其是前面两侧车门）有不少掉漆的小点。虽然不仔细看看不出来，不形象大致的美观，但是漆面确实受损了。我建议过我爸报划痕险处理掉，但老人家觉得没事，说是车子有点小伤是正常的，我虽然不是处女座，但不知道是不是有强迫症，每次看到都觉得不舒服，甚至担心以后会不会生锈。保险准备到期了再报，反正车子是我名字，喷完回来都不告诉家人，嘿嘿。我实在是看着别扭。。外观：外观么，见仁见智，在没买轩逸之前，所有车型里面，我最讨厌的就是日产家的车，感觉外形丑爆了，但是至从准备换车那一刻起，因为轩逸一个小小的主驾电动座椅引起了我对它的关注，竟然一看订终身。。。。内饰：用料还算比较厚道，做工也不错。空间：很满意，尤其后排空间。配置：性价比本人感觉还是很高的，…
圣堂山脚	2017-06-20 发表	优点：空间蛮大的，油耗还蛮低的。缺点：动力稍弱，不过日常使用没啥影响。外观：整体比较满意，车头站远处看比较窄，可能是视觉原因，车屁股比其他车高，底盘离地间隙比其他车高通过性也比较高，。内饰：内饰和做工和做工基本还算满意，进车不会赶脚到处都是硬塑料，不过就是气味太重了，我车都开好几个月了一开车门还有一股塑料味，。空间：大尺寸乘坐表现，够舒适，沙发的感觉，不知道的还以为坐在中型车里。。配置：同级别车几乎都转过了，最终才因为性价比选择轩逸，再加上税收政策的优惠，所以果断下手。。操控：日常需求可以基本满足，攻弯飚车就不行了，很飘。。油耗：很满意 高速 6个 市区 8个 可能是新手哈 反正只要投5毛就可以了 5毛你懂的哈哈哈。舒适：还行吧，比之前的帝豪车座椅包裹性好点。
斯巴鲁2.5XS	2017-06-20 发表	优点：空间真的非常大，后排翘着二郎腿都很宽松。缺点：1）没有后防撞梁 2）没有后排座椅折叠 3）没有sd卡插口 4）没有车身稳定系统ESP。外观：发动机太小，车头短不太协调，排气管太猥琐了，上了尾喉也不是很好看，虽然紧凑级车不能上双排，但是也不至于藏起来吧。腰线性感，大家都说尾灯好看。前大灯的日行灯除了高配完全是装饰，有点无语。。内饰：用料不错，做工细致，比同门师弟“启辰”好很多。空间：买它就是看它的大空间，2700的轴距够用。。配置：车是不错，感觉价格方面贵了点。整体还不错。没有esp。半坡辅助功能。。动力：够用。操控：操控挺平稳的，而且转向很精准。油耗：市外保持时速50-80（也差不多市郊限速的范围） 经济性比较好，ECO模式下轻踩踏板大概空载3.5，满载4.7 市内5.0的样子， 如果比较着急或者经常超车，6.0的样子最多没有超出过7.0。舒适：座位开车时间长了，不会感觉累。我叔叔…
我先依着你	2017-06-20 发表	优点：空间一个字：大，真大。乘座舒适，沙发式座椅乘坐舒造度极高！ 另外高速行驶时方向还算稳，不像网上传的高速发飘，高速超车120无压力车内四个承年人，噪音也能承爱！最高开到160公里，保持了1分钟吧！再高没敢开。外观够靓线条流顺，车尾造型特赞，前边一般。内饰黑色比较好看，新改的空调面板比老款洗衣机旋扭好看的多。配置也够用，多功能方向盘好用，中控清晰。空调还算可以。。内饰：好。空间：空间绝对是可以，对于一个紧凑型车来说。配置：价格方面的话各个地区貌似有点差异，我在购车的时候价格相对较高，但是觉得车舒服，所以没有太在意价格的问题，至少我们这个偏远山区性价比不是很高，至于其他地方我估计性价比应该还是不错的！。动力：都说轩逸肉，但我觉得不见得，手动档的一点都不肉。。操控：操控说实话一般，减震的过滤一般。。油耗：杠杠的油耗 海南这边93的油 7块多一升 我还能开4毛多一公里呢。舒适：舒适性太棒了，…
前前后后	2017-06-20 发表	优点：空间真的很大，减震很软舒适。。缺点：动力不足有些后悔不如上1.8L的了，漆皮薄，速度高有些飘。。外观：没有虎啸式前脸的张扬，，新轩逸，有着和蔼、谦虚，低调稳扎稳打的外形，但是LED尾灯很好的点缀，饱满的前脸还是让不少人欣然接受，属于耐看型的，百看不厌，比老轩逸好多了。咋一看以为是天籁！。内饰：内饰看还是挺好看的，就是感觉材质一般，不耐脏，我是米色的。尤其是那个空调旋钮，真是太丑了。我自己上taobao买了个换上了，就舒坦了。~~皮到是真皮的。不过整体还是不错啦。。空间：大。动力：不是很关注，够用了。。操控：太一般 侧倾严重。油耗：省！！！实际消耗和行车电脑显示高度吻合，长途+空调就是5.5左右！！！。舒适：轩逸舒适是公认的
[truncated: 3,259 more rows]
