# Supplementary material for: Scenario-feature identification from online reviews based on BERT
Source: PeerJ Comput Sci. 2023 May 22;9:e1398. doi: 10.7717/peerj-cs.1398 (PMC10280460; doi:10.7717/peerj-cs.1398)
Supplement: Supplemental Information 1 [file peerj-cs-09-1398-s001.zip › Data and processing codes/Pre-processing/Calculate semantic similarity.py]

import gensim
import pandas as pd 
def my_function():
    model = gensim.models.Word2Vec.load(r'Pre-processing\zhiwiki_news.word2vec')


    list1 = ['家用','市区','加速','超车','提速','转向','驾驶','乘坐','上下班','刹车','新手','储物','减速带','颠簸','行驶','路况','城市','路面','踩油门','磨合期','行驶','代步','空调']
    list2 = ['空间','动力','油耗','操控','后排','内饰','后备箱','配置','座椅','外观','方向盘','空调','省油','发动机','悬挂','油门','前排','舒适性','声音','排量','推背','表现','减震','安全','噪音','轴距','底盘','沙发','变速箱','性价比']
    for word in list1:
        result = pd.Series(model.most_similar(word,topn = 100)) # 查找近义相关词
        with open(r'Pre-processing\Vocabulary expansion results.txt', 'a', encoding="UTF-8") as f:
            f.write(word + '\n')
            f.write(str(result))

if __name__ == '__main__':
    my_function()
