# Supplementary material for: Scenario-feature identification from online reviews based on BERT
Source: PeerJ Comput Sci. 2023 May 22;9:e1398. doi: 10.7717/peerj-cs.1398 (PMC10280460; doi:10.7717/peerj-cs.1398)
Supplement: Supplemental Information 1 [file peerj-cs-09-1398-s001.zip › Data and processing codes/Pre-processing/Discontinued words list.txt]

———
》），
）÷（１－
”，
），
＝（
：
→
℃ 
和(and)
*
一一
~~~~
'
。 
『
。一
./
- 
』
＝”
【
［＊］
｝＞
［⑤］］
［①Ｄ］
ｃ］
昉(dawn)
＊
//
［
］
［②e］
［②ｇ］
＝ ｛
}
，也 (，also )
'
Ａ
［①⑥］
［②Ｂ］ 
［①ａ］
［④ａ］
［①③］
［③ｈ］
③］
１。 
- 
［②ｂ］
'' 
××× 
［①⑧］
０：２ 
＝ ［
［⑤ｂ］
［②c］ 
［④ｂ］
［②③］
［③ａ］
［④ｃ］
［①⑤］
［①⑦］
［①ｇ］
∈［ 
［①⑨］
［①④］
［①c］
［②f］
［②⑧］
［②①］
［①Ｃ］
［③c］
［③ｇ］
［②⑤］
［②②］
一。
［①ｈ］
。数(。Count)
［］
［①Ｂ］
数/(Count/)
［①ｉ］
［③e］
［①①］
［④d］
［④e］
［③ｂ］
［⑤ａ］
［①Ａ］
［②⑧］
［②⑦］
［①d］
［②ｊ］
〔〔
］ ［
：//
∈
［②④
［⑤ｅ］
１２％
ｂ］
...
..........
…………………………………………③
ＺＸＦＩＴＬ
［③Ｆ］
」
［①ｏ］
［∧′＝ ［ 
∪φ∈
'｜
｛－
②c
｝
［③①］
Ｒ．Ｌ．
［①Ｅ］
Ψ
－ ［＊］ －
↑
。日(。Day)
［②d］
［②
［②⑦］
［②②］
［③e］
［①ｉ］
［①Ｂ］
［①ｈ］
［①d］
［①ｇ］
［①②］
［②一］
ｆ］
［⑩］
ａ］
［①e］
［②ｈ］
［②⑥］
［③d］
［②⑩］
ｅ］
〉
】
元／吨(Yuan/ton)
［②⑩］
２．３％
５：０  
［①］
::
［②］
［③］
［④］
［⑤］
［⑥］
［⑦］
［⑧］
［⑨］ 
……
-
？
，
。
“
”
《
》
！
，
：
；
？
。
，
。
'
？ 
·
———
──
？ 
—
<
>
（
）
〔
〕
[
]
（
）
--
+
〜
×
①
②
③
④
⑤
⑥
⑦
⑧
⑨
⑩
Ⅲ
В
”
;
＃
@
γ
μ
φ
φ。
× 
Δ
■
▲
子(sub)
经验值(Experience Value)
SUP
莱克斯(Lex)
＃
％
＆
′
＋
＋ξ
＋＋
－
－β
＜
＜±
＜Δ
＜λ
＜φ
＜＜
=
＝
＝☆
＝ －
＞
＞λ
＿
〜±
〜＋
［⑤ｆ］
［⑤d］
［②i］
≈ 
［②Ｇ］
［①f］
莱(Lai)
㈧ 
［－
......
〉
［③⑩］
第二(Second)
一番(first)
一直(Always)
一个(one)
一些(Some)
许多(Many)
种(kind)
有的是(There are)
也就是说(In other words)
末##末	(End ###End)
啊(Ah)
阿(A)
哎(Aigoo)
哎呀(Oops)
哎哟(Aigoo)
唉(Alas)
俺(I)
俺们(We)
按(according to)
按照(according to,but in different Chinese word)
吧(bar)
吧哒(bar da)
把(put)
罢了(just)
被(was)
本(Based on)
本着(Based on,but in different Chinese word)
比(than)
比方(for example)
例如(for example,but in different Chinese word)
鄙人(despise)
彼(he)
彼此(each other)
边(side)
别(other)
别的(other,but in different Chinese word)
别说(don't say)
并(and)
并且(and,but in different Chinese word)
不比(not than)
不成(not)
不单(not only)
不但(not only,but in different Chinese word)
不独(not only,but in different Chinese word)
不管(no matter)
不光(not only,but in different Chinese word)
不过(but,but in different Chinese word)
永远(forever)
不拘(never)
绝对(Absolutely)
不怕(not afraid)
不然(Otherwise)
不如(How about)
不特(not)
不惟(not only,but in different Chinese word)
不问(not ask)
不只(not only)
朝(towards)
朝着(towards,but in different Chinese word)
趁(while)
趁着(while,but in different Chinese word)
冲(rush)
除(except)
除此之外(other than)
除非(unless)
除了(In addition)
此(this)
此间(here)
此外(in addition,but in different Chinese word)
从(from)
从而(thus)
打(fight)
待(to be)
但(but,but in different Chinese word)
但是(but,but in different Chinese word)
当(when)
当着(when,but in different Chinese word)
到(to)
得(got)
的(of)
的话(the words)
等(etc.)
等等(etc.,but in different Chinese word)
地(ground)
第(The first)
叮咚(Dingdong)
对(For)
对于(For,but in different Chinese word)
多(how)
多少(how much)
而(and)
而况(and the situation)
而且(and,but in different Chinese word)
而是(but,but in different Chinese word)
而外(and outside)
而言(and the words)
而已(and already)
尔后(and then)
反过来(in turn)
反过来说(the other way round)
反之(on the contrary)
非但(not only,but in different Chinese word)
非徒(not only,but in different Chinese word)
否则(otherwise)
嘎(Ga)
嘎登(Gaden)
该(should)
赶(catch)
个(each)
各(each,but in different Chinese word)
各个(each,but in different Chinese word)
各位(everyone)
各种(various)
各自(each)
给(Give)
根据(according to)
跟(with)
故(Therefore)
故此(Therefore)
固然(Certainly)
关于(about)
管(tube)
归(to)
果然(Surely)
果真(really)
过(over)
哈(Ha)
哈哈(Haha)
呵呵(hehe)
和(and,but in different Chinese word)
何(where)
何处(where,but in different Chinese word)
何况(where,but in different Chinese word)
何时(when)
嘿(hey)
哼(hum)
哼唷(Hmph)
呼哧(huffing)
乎(almost)
哗(Wow!)
还是(Still)
还有(and)
另外(another)
的(of)
或(or)
或是(or,but in different Chinese word)
或者(or,but in different Chinese word)
极了(very)
及(and,but in different Chinese word)
实际上(actually)
及至(to)
即(that is)
甚至(even)
即或(that is or)
即令(that is)
即若(even if)
即使(even if,but in different Chinese word)
几(how)
几时(when)
己(even)
既(both)
既然(Since)
既是(both)
继而(then)
加之(plus)
假如(if)
假若(if,but in different Chinese word)
假使(if,but in different Chinese word)
鉴于(in view of)
将(will)
较(more)
较之(more,but in different Chinese word)
叫(called)
接着(then)
结果(result)
借(borrow)
紧接着(Next)
尽(as much as possible)
尽管(Although)
经(after)
经过(after,but in different Chinese word)
就(just)
就是(is)
就是说(that is to say)
据称(allegedly)
最好(best)
具体说来(To be specific)
开始(Start)
开外(open outside)
靠(rely on)
咳(Ahem)
可(can)
可见(can be seen)
可是(but,but in different Chinese word)
可以(can)
况且(besides)
啦(la)
来(come)
来着(Here we go)
离(away)
例如(for example)
哩(mile)
连(even)
参加(participate)
两者(both)
了(had)
临(Lin)
另(another)
另外(another,but in different Chinese word)
另外(In addition,but in different Chinese word)
论(on)
嘛(Well)
么(what)
慢说(slowly)
漫说(Rambling)
冒(venture)
么(what)
每(every)
首先(First)
我们(We)
莫若(not if)
某人(someone)
某个(someone,but in different Chinese word)
某些(some)
拿(take)
哪(which)
哪边(which side)
哪儿(where,but in different Chinese word)
那个(that)
哪里(where,but in different Chinese word)
哪年(which year)
哪怕(which,but in different Chinese word)
哪天(which day)
什么(what)
哪样(which,but in different Chinese word)
那(that)
那边(there)
那儿(there,but in different Chinese word)
那个(there,but in different Chinese word)
那会儿(That moment)
那里(there,but in different Chinese word)
那么(So)
那么些(so some)
那么样(So and so)
那时(At that time)
那些(Those)
那样(that way)
乃(are)
乃至(even)
呢(what,but in different Chinese word)
能(can)
你(you)
你们(your)
您的(your,but in different Chinese word)
宁(would rather)
宁可(would rather,but in different Chinese word)
宁肯(would rather,but in different Chinese word)
宁愿(would rather,but in different Chinese word)
哦(Oh)
呕(vomit)
啪达(pada)
旁人(side)
呸(yuck)
凭(by virtue of)
擅长(good at)
其(its)
首先(first)
其二(Second,but in different Chinese word)
其他(other,but in different Chinese word)
其他(Other,but in different Chinese word)
其一(One)
其余(The rest)
其中(of which)
起(from)
起见(see)
起见(see,but in different Chinese word)
岂但(not only,but in different Chinese word)
恰恰相反(quite the opposite)
前后(before and after)
前者(the former)
且(and)
然而(however)
然后(then)
然则(then,but in different Chinese word)
让(let)
人家(people)
任(any)
任何(any,but in different Chinese word)
任凭(at will)
如(as)
如此(so)
如果(if)
如何(how)
如其(as it)
如若(if,but in different Chinese word)
大概(probably)
若(if,but in different Chinese word)
若非(if not)
若是(if,but in different Chinese word)
啥(what)
上下(up and down)
尚且(still)
设若(if,but in different Chinese word)
设使(if,but in different Chinese word)
甚而(even)
什么(what,but in different Chinese word)
甚至(even,but in different Chinese word)
省得(save,but in different Chinese word)
时候(time)
什么(what,but in different Chinese word)
什么样(what,but in different Chinese word)
是(is,but in different Chinese word)
是的(Yes)
首先(first)
谁(who)
谁知(who knows)
顺(follow)
顺着(obedient)
似的(like)
虽(though)
虽然(although)
虽说(although,but in different Chinese word)
虽则(although,but in different Chinese word)
随(with)
随着(with,but in different Chinese word)
所(the)
所以(so)
他(he)
他们(they)
平民(civilians)
它(it)
两个(two)
她(she)
她们(they,but in different Chinese word)
倘(if,but in different Chinese word)
倘或(If or)
倘然(if,but in different Chinese word)
倘若(if,but in different Chinese word)
倘使(if,but in different Chinese word)
腾(if,but in different Chinese word)
替(for)
通过(through)
同(with,but in different Chinese word)
同时(at the same time)
哇(wow)
万一(In case)
往(to)
望(hope)
为(for)
为何(Why)
为了(for,but in different Chinese word)
为什么	(why)
为着(For the sake of)
喂(feed)
嗡嗡(Buzz)
我(I)
我们(We)
呜(Woo)
呜呼(woo-hoo)
乌乎(uhu)
任何(any)
无宁(nothing)
毋宁(No Ning)
嘻(hehe)
吓(scare)
相对而言(Relatively speaking)
像(like)
向(towards)
向着(Towards)
嘘(Shh)
呀(ah)
焉(how)
沿(along)
初步(Preliminary)
要(to)
要不(to not)
要不然(or else)
要不是(either)
要么(Either,but in different Chinese word)
要是(If,but in different Chinese word)
也(also,but in different Chinese word)
也罢(also,but in different Chinese word)
也好(also,but in different Chinese word)
一(one)
一般(General)
一旦(Once)
业绩(performance)
一来(comes)
一切(everything)
一样(the same)
一则(one,but in different Chinese word)
依(according to)
跟随(follow)
矣(carry on)
以(with,but in different Chinese word)
骑士(knight)
以及(and,but in different Chinese word)
以免(to avoid)
以至(the extent that)
以至于(the extent that,but in different Chinese word)
以致(the extent that,but in different Chinese word)
抑或(or,but in different Chinese word)
因(because,but in different Chinese word)
因此(therefore,but in different Chinese word)
实际上(in fact,but in different Chinese word)
因为(because,but in different Chinese word)
哟(yo)
用(with,but in different Chinese word)
由(by)
由此可见(This shows that)
由于(Since)
有(There are,but in different Chinese word)
有的(There are,but in different Chinese word)
有关(related)
有些(some,but in different Chinese word)
又(also,but in different Chinese word)
于(in)
于是(So)
于是乎	(so,but in different Chinese word)
与(with,but in different Chinese word)
实际上	(actually)
与否(with or without)
伴随(with,but in different Chinese word)
越是(the more)
云云(clouds)
哉(the more)
再说(moreover)
再者(moreover,but in different Chinese word)
在(in)
在下(under)
咱(we)
咱们(we,but in different Chinese word)
则(and,but in different Chinese word)
怎(how)
怎么(how to)
怎么办(what to do)
怎么样(how,but in different Chinese word)
怎样(how,but in different Chinese word)
咋(how,but in different Chinese word)
照(according to)
照着(according to,but in different Chinese word)
者(the)
这(this,but in different Chinese word)
这边(here,but in different Chinese word)
这儿(here,but in different Chinese word)
这个(this,but in different Chinese word)
这会儿	(This moment)
这就是说(This means)
这里(here,but in different Chinese word)
这么(so,but in different Chinese word)
这么点儿(This much)
这么些(So many)
这么样(This way)
这时(At this time)
这些(these)
这样(like this)
正如(as)
吱(squeak)
之之(of,but in different Chinese word)
之类(of,but in different Chinese word)
之所以	(the reason why)
一个(one,but in different Chinese word)
只是(just)
只限(only,but in different Chinese word)
只要(as long as)
只有(only,but in different Chinese word)
至(to,but in different Chinese word)
还有(and,but in different Chinese word)
诸位(all of you)
着(is,but in different Chinese word)
着呢(where,but in different Chinese word)
自(Since)
自从(Since,but in different Chinese word)
自个儿(yourself)
自各儿(since,but in different Chinese word)
自己(own)
自家(self)
本身(itself)
综上所述(in summary)
总的来看(Overall)
总的来说(Overall,but in different Chinese word)
总的说来(Overall,but in different Chinese word)
总而言之(In conclusion)
总结(Summarize)
纵(even if)
纵令(even if,but in different Chinese word)
纵然(even though)
纵使(even if,but in different Chinese word)
遵照(in accordance with)
作为(as)
兮(Ruoxi)
呃(uh)
呗(chant)
咚(dong)
咦(eek)
喏(no)
啐(spit)
喔唷(Whoo-hoo)
嗬(ho)
嗯(hmm)
嗳(Oy)
老婆(Wife)
