# Supplementary material for: Scenario-feature identification from online reviews based on BERT
Source: PeerJ Comput Sci. 2023 May 22;9:e1398. doi: 10.7717/peerj-cs.1398 (PMC10280460; doi:10.7717/peerj-cs.1398)
Supplement: Supplemental Information 1 [file peerj-cs-09-1398-s001.zip › Data and processing codes/Pre-processing/Remove stop words.py]

import jieba
jieba.load_userdict(r'Pre-processing\Revised dictionary.txt')
def stopwordslist(filepath):   # 定义函数创建停用词列表
    stopword = [line.strip() for line in open(filepath, 'r',encoding='utf-8').readlines()]    #以行的形式读取停用词表，同时转换为列表
    return stopword
   
def cutsentences(sentences):     #定义函数实现分词
    cutsentence = jieba.cut(text,cut_all=False)     #精确模式 
    stopwords = stopwordslist(filepath)     # 这里加载停用词的路径
    lastsentences = ''
    for word in cutsentence:     #for循环遍历分词后的每个词语
        if word not in stopwords:     #判断分词后的词语是否在停用词表内
            if word != '\t':
                lastsentences += word
                lastsentences += "  "
    with open (r'Pre-processing\reviewes after removing stop words.xlsx','a',encoding='utf-8') as t:
        t.write(lastsentences)

filepath= r'Pre-processing\Discontinued words list.txt'  
with open (r'Pre-processing\reviews after clauses.xlsx','r',encoding='utf-8') as f:
    for text in f:
        sentences = text
        stopwordslist(filepath)
        cutsentences(sentences)
        
