# Supplementary material for: Scenario-feature identification from online reviews based on BERT
Source: PeerJ Comput Sci. 2023 May 22;9:e1398. doi: 10.7717/peerj-cs.1398 (PMC10280460; doi:10.7717/peerj-cs.1398)
Supplement: Supplemental Information 1 [file peerj-cs-09-1398-s001.zip › Data and processing codes/Pre-processing/Revised dictionary.txt]

红灯 n(Red Light n)
拉货 v(Pulling v)
一米八 a(One meter eight a)
舒服度 n(Comfort n)
颠婆路面 n(Bumpy road n)
坐着 v(Sitting v)
说来就来 a(Come when you say you will a)
到这 v(Get here v)
推背感 n(Pushback feeling n)
这款 x(This one x)
指哪打哪 a(Point and shoot a)
做得 v(Do it v)
烂路 n(Bad roads n)
颠簸路段 n(Bumpy roads n)
刹不住 a(can't brake a)
后段 n(rear section n)
走起 v(walk up v)
家轿 n(Coupe n)
怠速 v(idle v)
朗逸 n(Ranger n)
风噪 n(Wind noise n)
科帕奇 n(Copage n)
无语 n(Speechless n)
