# Supplementary material for: Scenario-feature identification from online reviews based on BERT
Source: PeerJ Comput Sci. 2023 May 22;9:e1398. doi: 10.7717/peerj-cs.1398 (PMC10280460; doi:10.7717/peerj-cs.1398)
Supplement: Supplemental Information 1 [file peerj-cs-09-1398-s001.zip › Data and processing codes/Pre-processing/Splitting sentences.py]

import re
import openpyxl

wb = openpyxl.Workbook()

sheet = wb.active

rows = []

cutLineFlag = ["？", "！", "。","；"]

with open(r'Nissan Xuan Yi reviews.xlsx', "r", encoding="UTF-8") as file:
    for line in file:
        #words = re.sub("\?", "", line.strip())
        #words = re.sub("\[*\]", "", words)
        words = line.strip()
        oneSentence = ""
        for word in words:
            
            if word not in cutLineFlag:
                oneSentence = oneSentence + word
            else:
                oneSentence = oneSentence + word
                if oneSentence.__len__() > 4:
                    sentenceList = []
                    sentenceList.append(' ')
                    sentenceList.append(oneSentence.strip())
                    rows.append(sentenceList)
        
                oneSentence = ""
        rows.append([' '])
for i in rows:
    sheet.append(i)
wb.save(r'Pre-processing\Comments after clauses.xlsx')
