# Supplementary material for: Scenario-feature identification from online reviews based on BERT
Source: PeerJ Comput Sci. 2023 May 22;9:e1398. doi: 10.7717/peerj-cs.1398 (PMC10280460; doi:10.7717/peerj-cs.1398)
Supplement: Supplemental Information 1 [file peerj-cs-09-1398-s001.zip › Data and processing codes/Pre-processing/Word Marking.py]

import jieba
import jieba.posseg as psg 
jieba.load_userdict(r'Pre-processing\Revised dictionary.txt')
with open (r'Pre-processing\reviewes after removing stop words.txt','r',encoding='utf-8') as f:
    for text in f:
        text = text.strip()# 去除空字符
        seg_list = psg.cut(text)
    
        a = ' '.join(['{0}/{1}'.format(w,t) for w, t in seg_list])
        with open (r'Pre-processing\reviewes after POS tagging.txt','a',encoding='utf-8') as t:
            t.write(a + '\n')
        
