# Supplementary material for: Scenario-feature identification from online reviews based on BERT
Source: PeerJ Comput Sci. 2023 May 22;9:e1398. doi: 10.7717/peerj-cs.1398 (PMC10280460; doi:10.7717/peerj-cs.1398)
Supplement: Supplemental Information 1 [file peerj-cs-09-1398-s001.zip › Data and processing codes/Pre-processing/Word filtering.py]

from sys import flags
import jieba
import jieba.posseg as psg
jieba.load_userdict(r'Pre-processing\Revised dictionary.txt.txt')
with open (r'Pre-processing\reviewes after removing stop words.txt','r',encoding='utf-8') as f:
    with open ('.\reviewes after POS filtering.txt','a',encoding='utf-8') as t:
        for text in f:
            text = text.strip()# 去除空字符
            seg_list = psg.cut(text)
            lst = [x.word for x in seg_list if x.flag == 'v' or x.flag == 'n' or x.flag == 'ns' or x.flag == 't' or x.flag == 'vn' or x.flag == 'an' or x.flag == 'nr' or x.flag == 'ns' or x.flag == 'nt' or x.flag == 'nz'  ]
            for i in lst:
                t.write(i + ' ')
            t.write('\n')
