# Supplementary material for: Scenario-feature identification from online reviews based on BERT
Source: PeerJ Comput Sci. 2023 May 22;9:e1398. doi: 10.7717/peerj-cs.1398 (PMC10280460; doi:10.7717/peerj-cs.1398)
Supplement: Supplemental Information 1 [file peerj-cs-09-1398-s001.zip › Data and processing codes/Pre-processing/Word vector.py]

# 向量化训练
# -*- coding: utf-8 -*-
from gensim.models import Word2Vec
from gensim.models.word2vec import LineSentence
import logging
 
logging.basicConfig(format='%(asctime)s : %(levelname)s : %(message)s', level=logging.INFO)
 
def my_function():
    wiki_news = open('.\Product Review Summary.txt', 'r',encoding='utf-8')
    model = Word2Vec(LineSentence(wiki_news), sg=0,size=600, window=5, min_count=1, workers=9)
    # 训练词向量，word2vec中的第一个参数是预处理后的训练语料库，sg=0表示使用CBOW模型训练词向量，sg=1表示使用Skip-gram训练词向量，size表示词向量的维度，Window表示当前词和预测词可能的最大距离，越大所要枚举的预测词越多，min_count表示最小出现的次数，如果一个词出现的次数小于这个参数，直接忽略，worker表示训练时的线程数
    model.save(r'Pre-processing\zhiwiki_news.word2vec')
 
if __name__ == '__main__':
    my_function()
