# Supplementary material for: Scenario-feature identification from online reviews based on BERT
Source: PeerJ Comput Sci. 2023 May 22;9:e1398. doi: 10.7717/peerj-cs.1398 (PMC10280460; doi:10.7717/peerj-cs.1398)
Supplement: Supplemental Information 1 [file peerj-cs-09-1398-s001.zip › Data and processing codes/Pre-processing/participle.py]

import jieba
jieba.load_userdict(r'Pre-processing\Revised dictionary.txt')
with open(r'Pre-processing\Comments after clauses','r',encoding='utf-8') as f:
    for text in f:
        seg_list = jieba.cut(text,cut_all=False)
        a = ' '.join(seg_list)
