# Supplementary material for: Scenario-feature identification from online reviews based on BERT
Source: PeerJ Comput Sci. 2023 May 22;9:e1398. doi: 10.7717/peerj-cs.1398 (PMC10280460; doi:10.7717/peerj-cs.1398)
Supplement: Supplemental Information 1 [file peerj-cs-09-1398-s001.zip › Data and processing codes/Pre-processing/word frequency count.py]

import jieba
import os
import codecs
from collections import Counter
 
 
def get_words(txt):
    seg_list = jieba.cut(txt)
    print(str(seg_list))
    c = Counter()
    for x in seg_list:
        if len(x) > 1 and x != '\r\n':
            c[x] += 1
    print('finish')
    for (k, v) in c.most_common(100):

        with open(r'Pre-processing\Word frequency statistics results.txt', 'a', encoding='utf-8') as t:
            t.write('%s%s  %d' % (' '*(5-len(k)), k, v))

 
if __name__ == '__main__':
    with codecs.open(r'Pre-processing\reviewes after POS filtering.txt', 'r', encoding='utf-8') as f:
        txt = f.read()
    get_words(txt)
