# Supplementary material for: Scenario-feature identification from online reviews based on BERT
Source: PeerJ Comput Sci. 2023 May 22;9:e1398. doi: 10.7717/peerj-cs.1398 (PMC10280460; doi:10.7717/peerj-cs.1398)
Supplement: Supplemental Information 1 [file peerj-cs-09-1398-s001.zip › Data and processing codes/Text classification/ArrangDataSet.py]

# anaconda/learn python
# -*- coding: utf-8 -*-

from sklearn.utils import shuffle
import pandas as pd


def ArrangData(path, trainSetPath, testSetPath, frac=0.3):
    """
    @Desc : '随机抽取30%作为测试集，剩余为训练集'
    @Parameters :
        'path' - '文件路径'
        'trainSetPath' - '训练集存放路径'
        'testSetPath' - '测试集存放路径'
        'frac' - '抽样百分比，默认抽取测试集，即0.3'
    @Returns :
        'suc' - '成功分割训练集和测试集并保存为两个不同的文件'
    """
    file = pd.read_excel(path)

    file = shuffle(file)
    file = file.dropna(axis=0)

    testSet = file.sample(frac=frac, replace=False, random_state=1, axis=0)

    testSetID = testSet[:]['ID'].index.tolist()

    file.drop(testSetID, inplace=True)

    file.to_excel(trainSetPath, index=False)
    testSet.to_excel(testSetPath, index=False)

    print('suc')


if __name__ == '__main__':
    path = r"Text classification\Summarize reviews data.xlsx"
    trainSetPath = '.\train_set.xlsx'
    validSetPath = '.\valid_set.xlsx'
    testSetPath = '.\test_set.xlsx'

    ArrangData(path, trainSetPath, testSetPath)
    ArrangData(testSetPath, testSetPath, validSetPath, frac=0.5)
