# Supplementary material for: Scenario-feature identification from online reviews based on BERT
Source: PeerJ Comput Sci. 2023 May 22;9:e1398. doi: 10.7717/peerj-cs.1398 (PMC10280460; doi:10.7717/peerj-cs.1398)
Supplement: Supplemental Information 1 [file peerj-cs-09-1398-s001.zip › Data and processing codes/Text classification/Forecast New Data Labels.py]

# anaconda/learn python
# -*- coding: utf-8 -*-


import numpy as np
import pandas as pd
import tensorflow as tf
from transformers import BertTokenizer
from transformers import TFBertForSequenceClassification


def convert_example_to_feature(review):
    # combine step for tokenization, WordPiece vector mapping, adding special tokens as well as truncating reviews longer than the max length
    return tokenizer.encode_plus(review,
                                 add_special_tokens=True,  # add [CLS], [SEP]
                                 max_length=max_length,  # max length of the text that can go to BERT
                                 pad_to_max_length=True,  # add [PAD] tokens
                                 return_attention_mask=True,  # add attention mask to not focus on pad tokens
                                 truncation=True
                                 )


# map to the expected input to TFBertForSequenceClassification, see here
def map_example_to_dict(input_ids, attention_masks, token_type_ids, label):
    return {
               "input_ids": input_ids,
               "token_type_ids": token_type_ids,
               "attention_mask": attention_masks,
           }, label


def encode_examples(ds, limit=-1):
    # prepare list, so that we can build up final TensorFlow dataset from slices.
    input_ids_list = []
    token_type_ids_list = []
    attention_mask_list = []
    label_list = []
    if limit > 0:
        ds = ds.take(limit)

    for index, row in ds.iterrows():
        review = row["CONTENT"]
        label = row["LABEL"]
        bert_input = convert_example_to_feature(review)

        input_ids_list.append(bert_input['input_ids'])
        token_type_ids_list.append(bert_input['token_type_ids'])
        attention_mask_list.append(bert_input['attention_mask'])
        label_list.append([label])
    return tf.data.Dataset.from_tensor_slices(
        (input_ids_list, attention_mask_list, token_type_ids_list, label_list)).map(map_example_to_dict)


if __name__ == '__main__':
    model_path = r"./trained_model"

    max_length = 32
    batch_size = 128
    learning_rate = 2e-5
    number_of_epochs = 8
    num_classes = 2  # 类别数

    # 载入数据
    test_data = pd.read_excel(r'Pre-processing\Comments after clauses.xlsx')

    # tokenizer
    tokenizer = BertTokenizer.from_pretrained(model_path, from_tf=True)
    # test data
    ds_test_encode = encode_examples(test_data).batch(batch_size)

    # model initialization
    model = TFBertForSequenceClassification.from_pretrained(model_path, num_labels=num_classes)

    # optimizer Adam recommended
    optimizer = tf.keras.optimizers.Adam(learning_rate=learning_rate, epsilon=1e-08, clipnorm=1)
    loss = tf.keras.losses.SparseCategoricalCrossentropy(from_logits=True)
    metric = tf.keras.metrics.SparseCategoricalAccuracy("accuracy")
    model.compile(optimizer=optimizer, loss=loss, metrics=[metric])

    # evaluate test_set
    model_result = model.predict(ds_test_encode, verbose=1)
    predict_result = model_result.logits

    df = pd.DataFrame(columns=['label'])

    for i in predict_result:
        tmp = np.argmax(i)
        label = pd.DataFrame({'label': tmp.real}, index=[0])
        df = df.append(label, ignore_index=True)

    res_df = pd.concat([test_data, df], axis=1)
    res_df.to_excel(r"Text classification\dimension data.xlsx", index=False)

    print("suc")
