# Supplementary material for: Scenario-feature identification from online reviews based on BERT
Source: PeerJ Comput Sci. 2023 May 22;9:e1398. doi: 10.7717/peerj-cs.1398 (PMC10280460; doi:10.7717/peerj-cs.1398)
Supplement: Supplemental Information 1 [file peerj-cs-09-1398-s001.zip › Data and processing codes/Volkswagen Land Rover reviews.xlsx]

## Sheet: Sheet
用户名	评论时间	评论内容
零零所向	2020-09-26 发表	优点：我想很多了买朗逸也是看上了朗逸的外观颜值，虽然朗逸外观也没有特别出众的地方，但是这个价位朗逸的外观颜值还是能拿下高分的；之前就对比过很多款车，综合了外观，车身尺寸，配置之后最后还是选择了朗逸，销量好，值得信赖。。缺点：目前开了一段时间还是感觉朗逸的空间方面不是特别满意，之前也想过买SUV，但是周边朋友都说轿车开着舒服，所以还是选择了轿车；但是自己开店平时要拉一些货啥的就不方便了，有的SUV一趟就能搞定，我还得跑两趟才能拉完，好在后排还能放倒，这点还是不错的。不过人不能太贪心，总要有舍有得的，给即将要买车的人一点建议：综合考虑自己的需求再决定自己适合开哪些车型。。外观：最喜欢的就是朗逸的外观了，朗逸的尾灯设计也是我很喜欢的，相对低调有内涵，不张扬。车身长度达到4米5，所以远远的看着也不会觉得车子小。。内饰：内饰的话仁者见仁智者见智，有的朋友觉得内饰看着挺豪华，有的觉得内饰没什么特点，…
mb48908966	2020-06-29 发表	优点：这款车子是我在众多车型当中，挑选出最为拉风的车子了，美丽的线条感透露出青春又不失狂傲的气息，美丽的LED大灯显现出更为有神，犀利的尾灯设计闲得更加高级感了，这款车子也让我在亲朋好友面前涨了不少的面子，这款车子的科技感在我用车途中也给我带来了不少的方便，而且行驶了那么久，也没出现什么大问题，这点还是很安心的。。缺点：这款车在我感觉当中算是比较好的，唯一不足的地方就是隔音效果并不是很好，胎噪有点大。。外观：外观自然是没的说的，算是比较符合大众口味的，加上车身结构设计方面还是满厚道的，一体冲压车门，还有整个钣金也是非常的厚实，再加上这款车子流水线条感的车身设计，深邃的大灯设计，再加上犀利的尾灯设计，再加上庞大的车身设计，个人感觉是比较完美的。。内饰：内饰也是比以前老款的好多了，科技感的仪表盘，超大的中控屏，还有手能接触到的地方都是软包设计，非常的舒服，充满运动感的座椅设计给它加分不少。。…
上汽大众安全性低，简配垃圾	2020-05-25 发表	优点：就外表好看，中看不中用。。缺点：内饰简配惨不忍赌，方向盘后背箱无任何保护盖板线束杂乱保护不行内部焊点粗糙防锈都不做，全车大部分是塑料，变速箱顿挫漏油隐患很大自燃律很高内部依旧使用黑心在生棉地板隔音层出售车辆很黑乱收虚假服务费用4000元以及虚假的2手车置换费350元售后无果。选车理由：没看过其他的，傻傻相信了老人们说的什么大众车皮实耐用，关门声好听，被上汽大众坑了。
songhaiing	2021-02-14 发表	优点：要说优点就是我觉得这车性价比还是可以的，外观活力运动，空间做得也可以，油耗也不高。。缺点：要说缺点就是减震做得一般吧，遇上道路状况不大好的时候还是有点影响乘坐体验的。。外观：我这车的外观我还是比较喜欢的，买车时选的橙色的车漆，搭配整车的外观设计还是非常活力十足，动感年轻的，我很喜欢。。内饰：我这车的内饰设计属于那种简约大方的风格，我个人就喜欢这样的，不喜欢太花里胡哨的。新车买来有一点点异味，但是影响不大，可以接受。。空间：我这车乘坐空间还是不错的，空间的话我个人而言是够用的，因为主要就是我一个人开着上下班代步用的。。配置：配置的话我觉得也比较满意的，就性价比而言，车子的配置是在线的。。动力：动力方面的话我就是开着代代步，主要也是在市区开，所以这个动力我是足够的了，1.5T的动力我们也不能要求太高。。操控：我这车操纵还行，方向盘指哪打哪，刹车也算灵敏，手感和安全感都是在线的。。油耗：…
五年之内	2021-02-09 发表	优点：这款车的优点是空间和外观不错，看起来非常的时尚，内部空间也非常的宽敞，油耗方面表现也非常的优秀，非常符合我的预期，养车的压力不大。。缺点：缺点是车子的隔音性能比较一般，高速上能明显的感受到胎噪和风噪的声音，方向盘感觉还是有点重，车内储物空间比较少一些。。外观：外观造型还不错，比较有自己的风格，十足的运动气息，非常符合年轻人的审美，车身的线条也很流畅，开出去辨识度很高。。内饰：内饰风格比较简洁，整体做工还是很不错的，细节方面处理的也很好，车内的配色比较好看，整体还是比较显档次的。。空间：空间方面还可以，平时家人一起外出感觉也算够用，后备箱容积率也不错，但是车内的储物空间略少一些，放一些小东西不是很方便。。配置：配置稍微就简单了一些，很多实用功能都是需要选配的，在同价位的车子当中确实缺少竞争力，8英寸的触控屏比手机大不了多少，感觉小了些。。动力：动力表现还挺符合我的要求的，动力充足，比…
jinshangcars	2021-01-20 发表	优点：颜值在线，对于年轻人在手头资金有限情况下很不错。实用性强保值率高。发动机与变速箱匹配的好没什么顿挫感底盘扎实整体性很好。。缺点：标配内饰塑料材质。配置低。。外观：大众经典外观，线条完美。。内饰：内饰这款没太多的配置，后排出风口设计挺好。空间：后备箱空间很大，后排头部腿部空间设计很不错没有憋屈感。配置：配置太低，大灯不是LED的，低配是15寸轮毂。。动力：动力足够超车起步都没问题，动力平顺，加速时变速箱反应很积极超车可以。。操控：方向盘较轻上手快，车身稳定行不错，刹车灵敏，底盘平稳。油耗：7.2的油耗，没开空调，市区里常开比较适合吧。。舒适：整体舒适度挺好，座椅软硬适中。胎噪较小也没有其他噪音满意。在坑洼、泥泞路面行驶整体来说还可以。
5156564	2021-01-19 发表	优点：第一:外观是现代年轻人的审美，青春活力类型的，颜值越看越好看，第二:空间是挺大的，作为一款紧凑级的小轿车，后排的空间表现让我很满意，两个大人一个小孩坐在后面都不会觉得挤，腿部空间还是挺富裕的。优点还是很突出的，其他方面也都非常满意。。缺点：缺点就是悬架有点偏硬了，过减速带的时候很后排很明显有颠簸感，操控的时候有挫顿感。不过也是可以接受的，哪有一点没有问题的车子呢。。外观：这款车的颜值是很在线的，前脸帅气有型的，满分，大众家族化的设计在这款朗逸上，看得出还是有精心设计过的，很大气，有颜值的一款车。开车去也是回头率满满，整体设计的还是很有辨识度的，一眼就能认出，外观是比较前卫的，车身线条流畅，很有设计感。。内饰：中规中矩的内饰就是大众一直以来的风格设计了，偏向实用性的，看着也顺眼，没有太多过多的装饰，没有花里胡哨的设计，偏实用性较多，还是比较不错的，内饰设计也是比较简约的。。空间：我1…
激流中的鱼	2020-12-21 发表	优点：加速快，油耗低，皮实耐用，高配版配置还可以，无钥匙进入，座椅加热，定速巡航，无线WiFi.大屏车载导航，自动刹车等配置都有。。缺点：胎躁大，特别点跑高速路面差点的，躁音大的受不了，要神经衰弱了。。外观：商务气息浓，满足不同人群的需求，中庸而不平庸。。内饰：做工一般，大面积硬塑料，中控有一块拉丝饰面板提升了档次。。空间：家用完全够，就是后座中间凸起高。。配置：高配配置到位，良心。动力：带T动力不错，能随叫随到。。操控：方向指那打那，操控非常精准。。油耗：很低，市内6个油，高速4.5到5个油。。舒适：座椅舒适尚可，静音性只能呵呵了。
Fun手去冒险	2020-12-20 发表	优点：行驶稳定，乘坐舒适，底盘厚重。缺点：跑高速风噪胎噪比较大，内饰用料一般。外观：外观就一般吧不好看也不难看，很普通。内饰：内饰就没啥好说啦，硬塑料，做工还挺好，裂缝很小。空间：空间挺好了，178的身高，前后都不会顶头，平时基本带着爸妈，后备箱也够。配置：配置的话，我的是丐版，基本没啥舒适配置，音响我挺喜欢的，全尺寸备胎，别的真没啥了，硬塑料，收音机，呵呵。动力：动力就一般般了，比较只是1.6自吸，有比较明显的档位变化，日常够用了，跑高速不自觉就踩到了一百三四。操控：转向比较准确吧，操控倒是谈不上，稍微快速过弯道也挺有信心的，尤其每次下高速，又匝道的时候，开快点也不会害怕。油耗：油耗的话挺满意吧，基本就县城开一下，很少跑高速，整体车速不快快速路的快在6个油，平时县城车速很慢，就7，8个油。舒适：德系车底盘相对厚重挺足，开起来底盘很稳定，经常跑乡下土路，还是挺舒服的，不会很颠簸
叫我小乔	2020-12-12 发表	优点：空间宽大，性能稳定，性价比高。。缺点：动力弱一点，起步加速度比较慢，需要佛系驾驶。。外观：车辆的外观整体感觉沉稳大气。车头的造型辨识度很高，车身采用双压线设计，很有层次。尾部的造型丰满，有银色的装饰条装饰底部。。内饰：内饰保持着大众的一贯风格，线条平直舒展富有层次。中控台的面板采用了烤漆面板，增添了一点活力。车内的覆盖面大部分采用硬塑料，手感一般。。空间：朗逸的空间真给力，前排头部空间和腿部都充裕，后排空间是跷二郎腿没问题。510L后备箱也很大，能多装东西。前门面板可以容纳1.5L大可乐瓶，带有杂物盒、两个杯架、专用手机插槽、中央通道中的两个卡插槽，以及中央扶手中超过3L的常规存储空间，完全可以满足日常需求。。配置：车辆的配置比较一般。安全配置、车辆操控配置、多媒体配置还算齐全。舒适性配置就比较差，座椅只能高低调整、空调是手动的。。动力：1.5升的自然吸气发动机的动力只能满足日常需…
jdikio	2020-01-30 发表	优点：外形犀利感强了，这车开起来吧，高大稳重，很有安全感,舒适性程度很高，座椅的舒服柔软，车内的隔音也很好。缺点：油耗有点高，动力一般般。。外观：外观高大，硬朗，空间也很好，前脸的大气特别好，开出去也觉得很有面子。。内饰：内饰布局方便，按键位置合理，坐在车里面的豪华感氛围很不错。。空间：空间肯定没什么问题，和几个同事外出很方便，作为工作车。。配置：配置很好，没什么可挑出来的毛病，一般的方便配置都有。。动力：动力中中等等，人坐多变肉了，油耗也高挺多的。。操控：开起来还是挺不错的，挺稳，好开，驾乘都好。。油耗：稍微觉得油耗高一些，排量不大，我觉得可以降低一点。。舒适：舒适性好，车的隔音效果不错，噪音小，车内聊天很安静，驾驶座宽敞，视野好
hongfeng0417	2020-01-30 发表	优点：用车一小段时间了，说不上什么特别满意的，整体来说比较均衡，没有什么特别突出，自己喜欢就是了。缺点：空间确实是一般吧。外观：外观上猛然看上去很年轻时尚吧，但是时间长细看总有种不协调的感觉，相对来说大一款更合适。内饰：不错，做工再好一点就更好了，用料也符合这个，没什么太大的毛病。。空间：家用，够了，前后排的空间给我的感受很好，车的后备厢大小也不在话下。。配置：配置情况还可以，我觉得好用的话也得配上。动力：油门多踩一点就很冲，上坡时，的确有点肉，高速上跑起来没有问题，感觉很好。。操控：操控性只能说一般偏上的水平吧。刹车和油门还不错，都挺轻的。。油耗：这个跟官方的数据也差不多。我走的大多是城市公路路，偶尔跑跑高速。。舒适：车子整体的舒适度还是可以的，不过就是坐垫的质量一般，路不好时也会出现一些颠簸感。
sailor_1205	2020-01-27 发表	优点：大致上我都是较为满意的，除了内饰之外，要不然也不会 选择这款车了。我觉得动力吧，动力是最满意的地方。缺点：内饰自我感觉塑料感有点点不满意吧。。外观：我爸说这整车时尚运动的造型，屁股也非常耐看，尾灯很有标志性。。内饰：内饰可以说比较一般嘛，质感，不是很精美，不是很吸引人吧。。空间：空间足够大，一家人出游感觉绰绰有余了。。配置：ABS防抱死，刹车辅助，牵引力控制等等，用料不错不错。。动力：因为我开车温柔不爱乱超车。。开着很不错。。也没他们说的动力肉的感觉啊。。过红灯的时候也没让人拉在后边啊。。。操控：方向指向准确，A柱宽大有点遮挡视线，急踩油门延迟1秒后推背，刹车及悬挂调教合适舒服。油耗：目前油耗差不多是7.4，有时走走停停就高点8.2那样。。舒适：座椅包裹感填充一般，软硬度适中
望湖楼主	2020-01-23 发表	优点：最最满意的就是油耗和外观了，这车外观大气开出去我的面子十足啊，毕竟男人吗要面子；。缺点：最满意的就是外观，本人有点外贸协会的。空间也是相当大的，总体感觉到现在还是不错。我最终选择还是喜欢他的外观，小毛病可以忽略，可以接受范围内，毕竟谁都有毛病。。外观：外观不用说了，最满意的就是它了。内饰：内饰不少采用和豪华车一样的软质内饰，手摸的触感很好，挺上档次的。。空间：乘坐空间惊人的大，绝对的大空间，很让人意外！。配置：就是看中配置才买的，没的说，就是满意。动力：起步得稍微大加点油门，其他的还行，对于T来说，挺惊喜的。操控：方向很轻开起来很舒服主要是悬挂很软吧，过减速带都没什么太大的感觉。油耗：油耗郊区跑大约8个油左右吧，这个大的车很满意了。。舒适：座椅舒适性不错，尤其是副驾，好后排，更舒适，后排个子小一点的人，放下靠背就能躺下睡觉，
zsr1977	2020-01-06 发表	优点：外观大气，上档次，内饰设计很用心，最喜欢的 就是中控了。那是相当的漂亮。。缺点：缺点暂时 还没有发现，过段时间看看吧。。外观：本想买个低 调的牌子.目前走路上反而高调了.除了车尾略差点.其他都赞.大灯最赞。内饰：这辆车 的内饰造型我给满分，一进车你就有一种简约大方的风格，有一种在家里面的感觉。。空间：本人182，坐上去一点压力都没有，特别要说的是 乘坐空间，比我之前的大多了。。配置：电动天窗、无匙启动、进入系统、倒车影像，挺好用的。动力：起步确实有点肉，我觉得市区用也够了，之前论坛里也看过了这方面的论述，咱们追求的不是速度与激情。。操控：指向精准，底盘韧性高，非常扎实。但是方向盘的 回馈力度和线性觉得差点！。油耗：油耗挺低的，平时坐两三个人不堵车可以8个油，最近市内跑就高起来了。舒适：很舒服，真心真不是盖的，比较可以
wangwsb1	2020-01-05 发表	优点：大空间，还有的就是省油，外观很好看，耐看沉稳。缺点：油门反应滞后，刹车有点软。外观：外观很大气，很稳重，车头看上去很有范儿，车尾看上去很饱满。内饰：不错可以的，设计布局都挺好看的，细节处理也不错。空间：空间很大，大空间，头部空间很足，腿部空间也很好，基本满意。配置：配置很好，倒车雷达、倒车影像、无钥匙等等，都是比较需要的配置。。动力：起步稳，完全够用，暂时 没有什么不满意的，主要坐人没什么问题，跑高速够稳就够了。操控：综合性能不错，底盘很扎实，侧倾也不大，车挺大。油耗：油耗有点高，接近8升，我觉得这应该低一点的。舒适：舒适挺不错，发动机声音静的很，基本只有呼呼的风声了，避震做的真的不错，对路面的那种粗糙感过滤的很好。
mb49192482	2019-12-03 发表	优点：电瓶至今没换。缺点：刚买发现主驾驶一侧门子偶尔有吱吱的响声，感觉主副座后仰调节太费劲！调节钮位置因太窄手都握不住！只能用大拇指和食指捏着调！天冷刹车盘嘎嘎叫——刺耳！前减震也响！到4s店要求更换，4s店的说换了还是这样，朗逸车的刹车盘普遍硬！一年多点左前轮防尘胶套就渗油了！开了不到两年，车停在路边上起动机突然没有反应！电话问当地4s店的售后，说修不了，得更换起动机，我问车子怎么开啊？咋也不能总在路上，要我找当地的维修师傅！我找当地的师傅看了，师傅看了说不用更换起动机！这种问题大众车普遍现象存在，调调就好了！经过拆卸调试真的好了！看来组装不过关啊？开了6年多了，到4s店保养，说是副驾驶安全气囊召回，才给我换！真的无语啊！。外观：般般。内饰：10多万的车可以的。空间：紧凑型的，能舒服吗？。配置：本来就是中配，没求太好的！一分钱一分货啊。动力：加速迟缓（也许是自动挡普遍存在的现象）特别是…
mb49192482	2019-11-28 发表	优点：感觉造型大气！。缺点：天冷刹车盘响声刺耳！主付座椅后仰调节费劲！主驾驶侧门板有异响！刚行使不到3000公里，左前轮防尘胶套就有了一个裂缝——渗油！到4s店修，结果拆下来没有件！真的无语了！没治回到家里买了一管玻璃胶涂上了！行驶5000多公里，起动机就无法启动了！给4s店打电话，说的换起动机！没办法在当地找了个师傅检查了（说大众车起动机出现这种情况是普遍的）拆下来修修，也没有换什么件就好了！真的是垃圾车！有不少亲属朋友想买朗逸！我告诉他（她）们千万不要买！太垃圾！！！。外观：还行。内饰：还行。空间：紧凑型嘛，太窄了！。配置：一般般。动力：感觉动力弱！特别超车提速慢！。操控：地盘太低，好托底！40的速度拐弯车体发漂！。油耗：很省油的！跑高速6.2-3吧。舒适：感觉累！噪音太大
维斯安智能	2019-11-14 发表	优点：外观好看吧，有特色，大气稳重就是我想要的风格，漂亮的风格比较讨好女性车主吧，让你心里多少会满足一点小小满足的虚荣感。缺点：车内的回响比较，也有些异响。。外观：大气，时尚，车头特别好看，车身的腰线也是比较耐看的样子。内饰：中控台设计规范，液晶显示屏清晰，缝制不错，做工对得起这个价位。空间：空间不用多说，都挺好，在空间方面没有任何局促感，就是中间的地板隆起挺大的。配置：配置非常的给力，前后雷达，加热，真皮，辅助等等。动力：动力给我感觉还不错，载的人比较多的情况，开它的时候油门也要大不少。操控：方向有点儿重，习惯就好，开起来还是挺不错的。油耗：油耗比较高，走走停停有时候飙升的很厉害。舒适：舒适不错，座椅比较舒服，空调冷，过减速带的时候不太舒服，但隔音不错
古德伯伯	2019-11-12 发表	优点：空间大，乘坐舒适。首油，家用特别放心，后期他用成本实惠，皮实耐用，动力强，加速非常给力。。缺点：买的时候因为是国六新车，价格优惠力度低。外观：前脸大气时尚，车身线条流畅，大灯LED光源特别好看。轮毂的非常运动，双色设计非常好看。内饰：皮质方向手感非常舒适，多功能方向盘很容易上手，双仪表盘耐看。空间：空间比较大,我175cm的身高一点儿也不会感觉压抑，觉得同类车中算很不错了。后备箱很大很规整，加上后排能够放倒，装载能力强大，觉得后备箱可以躺两个人都问题啦。配置：安全性和舒适性综合考虑。动力：1.4T发动机，动力还是非常好的，急加速可以感受到推背感，市区超车给力。。操控：底盘做工特别扎实，满满的德系风格，双离合换挡非常快。油耗：还没过磨合期，现在在市区上下班，堵车多，怠速多，有时候是6个油，瞬时油耗偶尔20多个。平均油耗现在还是9。这车应该很省油，毕竟小排量，发动机和变速箱的配合也到位…
MarylisaQ	2019-07-29 发表	优点：时尚科技感挺强,做功细腻,用量地道,中控台都非常实用。。缺点：感觉一般般吧,必定排量在这儿,没有甚么推背感,然而家用也够。必定不是赛车。。外观：大气、时尚,符合年轻人的审美。。内饰：科技感强,做工精细,用料厚道,中控都很实用。。空间：很大 很满意 后排坐三个人很宽松 中间地板没有隆起。配置：还是比较不错的,就是配置方面不是很好。。动力：感觉还算行吧,必定排量在那儿,没有什幺推背感,不过家用也足矣。必定不是赛车。。操控：新手,不知道操控是啥,但是开了这么久了,还是觉得挺顺手。方向盘很轻。很舒服。油耗：偏高了,可能是我开车习惯的原因吧。舒适：车子的座椅很舒服 空间很大
sdfx123690	2019-07-29 发表	优点：用量非常地道,操作台都是软的。中控台的设计非常有立体感。。缺点：在广州市区跑动力仍是可以,然而开了几个多月后,动力就有些不怎么样了。。外观：不喜欢就不会买它,我是很满意,就是屁股不好看。内饰：用料很厚道,中控台都是软的。中控的设计很有层次感。。空间：后排空间有点挤,不过我不做后排,无所谓了。配置：还可以,这个价格买这个车还是很不错的。动力：在城市道路跑动力仍是可以,不过开了几个多月后,动力就有点儿不怎么样了。。操控：这车操控就不多说,毕竟不是运动型的车。但是在操控上,我还是觉得比较得心应手。方向盘的指向性也比较精准。。油耗：由于是新车 油耗还是偏高的,不过还可以接受。舒适：舒适还可以,隔音效果不是特别理想,不过也能忍受。座椅的包裹感很好。后排座椅有点硬,坐久有点累。
MinMiu敏敏	2019-07-29 发表	优点：这个报价的车内饰都这样,也就那样了,必定报价摆在那儿。缺点：还可以,起车有些稍慢,但我不太在意车速,也不飙车,不需要太快。。外观：外形时尚,线条流畅,车身饱满。尾部设计的比较有个性,很喜欢。内饰：这个价格的车内饰都这样,也就那样了,毕竟价格摆在那里。空间：:空间大,后排坐三个人很宽松。。配置：总体来说,性价比还是蛮高的。。动力：还可以,起车有点儿迟缓,无非我不太在意车速,也不飙车,不需要太快。。操控：感觉还行吧,方向盘有点重,不过还好,。油耗：这个是最不多的,毕竟车自重有这么重,油耗高了,不过还能接受,毕竟车重在那,可以接受。舒适：舒适还不错,就是噪音大了点
lanmao1234	2019-07-29 发表	优点：总体内饰设计作风非常满意,就是做功有待于改善,有点儿细节上的做功还有待加强。缺点：广州市区开动力够,高速路超车有些乏力。但家用够。必定不是拿来赛车的,。外观：很漂亮 很时尚 适合年轻人开 我的是白色的。内饰：整体内饰设计风格很满意,就是做工有待加强,有些细节上的做工还有待提高。空间：本人一米八三的身高,空间还是不错的,后排空间坐3个大人没压力。。配置：还是不错,毕竟是自己喜欢的,。动力：城市道路开动力足矣,高速公路超车有点儿疲软。无非家用足矣。必定不是拿来赛车的,。操控：还行吧,毕竟是家用车,不是赛车,不追求操控感,方向盘指向精准。油耗：:油耗是最不多的地方,但是在接受范围之内,。舒适：总体来说,舒适性还是很好,座椅包裹的很好。
万水千山唱给你听	2019-07-29 发表	优点：米黄色的,感觉非常好,就是非常容易刮花。缺点：没有提速的推背敢,但是也是够用,不飙车的话绝对够,高速路超车也是挺给力的。就是满座开了,有些慢。。外观：好看,我的是白色,感觉很有档次。内饰：米色的,感觉很好,就是容易脏。空间：在同等级车,空间还是比较宽敞的。。配置：在同等级车里面,配置算是比较丰富,性价比很高。。动力：没有提速的推背敢,不过也是够用,不飙车的话绝对够,高速公路超车也是非常给力的。就是坐满开了,有点儿肉肉。。操控：转向很精准 路感反馈很好 悬架偏硬。油耗：比较高了,可能是我的驾驶技术问题。舒适：很不错,就是座椅有点硬,包裹性不强,不过我是开车的。
yq070433	2019-07-29 发表	优点：这个报价的内室,这个配置我认为已非常好了,非常满意。缺点：新车,还没敢地板太高,然而起车仍是挺给力的,只要您给油,仍是有推背敢的,高速路超车也是杠杆滴。外观：买的时候就是被外观给吸引了。。内饰：这个价格的内饰,这个配置我觉得已经很好了,很满意。空间：足够大,特别后排,坐三个人一点不挤,。配置：相对其他车来说,性价比还是蛮高的,毕竟是自己喜欢的车,不是为了追求舒适的,所以我还是选择它。动力：新车,还没敢地板太高,不过起车仍是非常给力的,只要您给油,仍是有推背敢的,高速公路超车也是杠杆滴。操控：这个级别,谈不上操控,反正开起来很轻松。油耗：一般,市区油耗有点偏高,高速很省油。舒适：乘坐舒适性很不错,就是噪音有点,不过还可以接受,
xplay10s	2019-07-29 发表	优点：中规中矩,没有亮点也没缺陷。无非也还挺不错。。缺点：偏弱,起车慢。但我是新手,也不晓得甚么是快,我认为一般般,就是爬坡的时侯有些费力。。外观：前面看不错 侧面和屁股一般 前脸很喜欢。内饰：中规中矩,没有亮点也没缺点。不过也还不错。。空间：坐五个成年人,空间还是很宽敞,后排中间凸起也不是特别好。。配置：这价位,这空间、配置,我很满意了。。动力：偏弱,起车肉肉。无非我是新手,也不晓得什幺是快,我认为还算行,就是上长坡的时有点儿费事。。操控：指向准确 操控很好 很容易上手。油耗：跑高速油耗很低,在市区就有点偏高了。舒适：噪音有点大,座椅还不错,后排座椅不能调节,影响了舒适性
1061864449	2019-07-29 发表	优点：中规中矩,没有什幺尤其值得吐槽,不过绝对不差。就是硬塑感有点儿沉,必定价格摆在那儿,也就这样了。缺点：加速太柔,超车的感觉不是太理想。。外观：车头很霸气 侧面也不错 车尾有点短。内饰：中规中矩,没有什么特别值得吐槽,但绝对不差。就是塑料感有点重,毕竟价位摆在那里,也就这样了。空间：这个价位,这个级别,空间很满意了。。配置：不错的性价比,我买了不知道,我觉得挺满意的。。动力：起速好慢,超车的感觉不是太理想。。操控：还好,就是感觉方向盘有点重。油耗：高速油耗很低。市区就有点偏高了。。舒适：整体感觉不错,座椅的包裹性也很好。
wx46283928	2019-06-23 发表	优点：后备箱空间大，油箱也大加满可以跑800多到900公里。。缺点：车重1.3吨都不到，高速跑起略有轻飘的感觉，过弯道不稳，高速上风燥很大，数次雅西高速用车感受，塑料多。外观：外观不错，中规中矩，很喜欢。。内饰：塑料感太强，空间还是不错。空间：尾箱空间不错，可以放很多东西，可以赶B级车，家用很适合。。配置：因为选的低配，原本也没有什么配置要求，胎压监测和后视镜电动调节这两点很实用。。动力：1.6L无论是高速还是城市用车都还是够用，遇到高速上坡动力就显不足了，尤其跑云贵川的山地高速会比较累，追求动力提速的话最好选带T。起步有点肉，也是自吸的特点吧。。操控：车内视野挺好，操控感觉还好吧，一般的样子，毕竟价格在这里。。油耗：油耗不错，听说磨合期很关键，听从4S店的建议开的磨合期，油耗不高，一公里五六毛钱的样子。。舒适：减震还是不错，就是隔音效果不好，高速上风燥大。
mb48834306	2019-06-10 发表	优点：大众车整车看上去大气还可以，，。缺点：车头灯在加个日夜行车灯，更大气些，车内仪表台显示灯应打开电源常亮更高端些车后减震在改进，路过不平路面时，，鼓东，鼓东声让人心痛，，感觉车要散架是的。。选车理由：18年购车在选车过程中，也看过其它车型，但终还是选择这款省油，平匀，，，100公里，，在6个，，现油价7.3元算在每公里5毛动力在家庭自用足够
ainaruto	2019-01-17 发表	优点：最满意的一点,就是冲这个外表来买这个的。。缺点：作工马马虎虎吧!必定价钱在这!。外观：最满意的一点,就是冲着这个外观来买这个的。。内饰：做功一般般吧!必定价格在这!。空间：比同级车都要宽敞,特别后排,中间凸起也没有。配置：总的来说,这个价格,性价比很不错了,。动力：起步有点慢。不过舍得给油还是可以。。操控：对于操控来说还是比较不错,转向精准,方向盘的手感很好,很容易上手开。。油耗：基本在市区开,油耗还是比较高,但是可以承受的范围。。舒适：坐起来还是很舒服,座椅的包裹性也很不错。
崔始源siwon	2019-01-17 发表	优点：总体外表仍是对比时尚的。缺点：中控样式较老了些 然而用材与组装的作工都还可以。外观：整体外观还是比较时尚的。内饰：操作台样式较老了点儿 不过用量跟组装的做功都还可以。空间：比较大 后排坐3个成年人也不挤。配置：性价比还是很不错的,这个价格能有这个空间,还有什么说的?我觉得值!。动力：不错,只要你舍得给油门。加速还是很快。超车也是杠杠的。操控：路感清晰 转向精准。油耗：这个排量,油耗还是可以接受,毕竟车重在那摆着,能接受。舒适：乘坐舒适性很不错,座椅包裹性很强,很舒适。隔音也不错。就是减震偏硬,过减速带的感觉还是比较强烈。
大嘴儿biabia	2019-01-17 发表	优点：我认为外表是最中意了,大器,帅气。。缺点：塑料件感挺严重,但这个价钱的车车,也不能请求太高,。外观：我觉得外观是最喜欢了,大气,漂亮。。内饰：硬塑感非常严重,无非这个价格的车车,也不能请求太高,。空间：本人1米72,空间足够,后排空间也不错。。配置：对于这个价位,配置还是很丰富,该有的都有,性价比还是不错。动力：对于动力,这个动力我觉得还不错。。操控：方向精准 操控很舒服 方向盘很轻 很好开 就是刹车有点软 踩离合就停。油耗：开空调,油耗还算可以,在市区开的时候,油耗有点偏高。。舒适：驾驶座椅的舒适性还是不错的。后排座椅的舒适度就不敢恭维了。长途的话,会比较累。
团购乐风1	2019-01-08 发表	优点：外观大气，配置实在，价格实惠。。缺点：隔音稍差，这个价位正常，跑起高速都吵些。外观：从前看很大气，从后看车很小，这个很洋气，前后两种感官效果。内饰：内饰方面没有什么特别的亮点值得说的。不如外观有个性。空间：我们家人不多，这空间还是很足够的，完全没有压力可言。。配置：刹车辅助，胎压监测装置，发动机电动防盗，遥控钥匙等等挺实用。。动力：动力一般般吧，但是也足够用了，毕竟不是用来飙车的， 没有那么高要求。。操控：操控比较精准舒适，方向盘握感 很好。。油耗：油耗较满意，市区驾驶12个多油很满意。在市区你就是再省油，走走停停的路面，红绿灯的大街，省油又能省到哪里去呢，所以这一点油耗，只要是开车的都应该明白，可以接受的油耗范围之内。。舒适：空间大，皮质座椅坐着也是很舒服的 。
mb47889246	2019-01-05 发表	优点：朗逸挺省汽油的，动力够用，车身稳定，外观漂亮，驾驶舒适。。缺点：从第一次换机油，就缺机油，换了七次了，还是缺机油，每次缺半升油，太闹心了。为什么让我贪上这个车了。。选车理由：考虑上汽荣威Rx5了，既国产，又省油，空间还大，多好啊。
gengxueqiang	2018-12-31 发表	优点：外观大气耐看，不失时尚，实用性强，满足不同年龄阶段的人群使用。缺点：起步稍微有点肉，可以接受。外观：时尚动感，外形不落伍。内饰：用料实在。空间：空间足够大，只要你不是太特殊的人群，后背箱更是没有的说啊，满足你的日常需求绝对没有问题啊。。配置：配置比较实用，没有太多花销的东西。动力：动力还可以，起步后提速很快啊。操控：个人感觉操控性能挺好的，方向盘比较轻快，整体没有不适感。油耗：油耗相对来说已经比较不错了，6.8到7.8之间吧，高速能4-5个。舒适：舒适型可以啊，空间足不拘泥就舒坦
kguyfu	2018-12-12 发表	优点：外观也是吸引我的重要因素，整体大气上档次，车身线条漂亮，车屁股给人感觉很稳重，而且底盘高，不容易刮蹭，出行也有保障。。缺点：全车都是优点。。外观：越看越好看，车头时尚霸气，侧身线条优美，屁屁中庸。。内饰：用料挺厚道的，做工很精致，接缝均匀，细节处理不错。。空间：空间很够用。。配置：配置方面比较简单，不过也是够用的。。动力：1.5动力，平常只要舍得给油，加速起来还是很快的，平常开得比较稳，跑城里这动力没啥问题。。操控：操控不用质疑，转向精准，指哪儿打哪儿，方向盘回馈力度也适度，这是开过车里最好的操控了。。油耗：每百公里6.8升油，完全在意料之内。。舒适：舒适性不错，有的说舒适性不好，可能每个人对舒适性的定义不同吧，我在这一点还是比较满意。
一生有你^o^	2018-11-09 发表	优点：空间很大，价格也很实惠。。缺点：过年回家的话，后备箱可能不够放行李啊。希望是我多虑。外观：外观很漂亮，而且自带行李架，看起来比较帅，前后灯的设计也很好看，有点丹凤眼的感觉。对这个外观很满意。。内饰：内饰方面很满意，是我喜欢的风格。。空间：全家没有大块头，基本也就是一个人开，空间没多大要求。配置：配置方面没有什么特别想说的，要是有无钥匙启动/进入系统就好了。。动力：发动机动力还是很不错的，动力对我来说完全够用，平时都是上下班加回老家，回老家走高速，目前还是磨合期，高速油耗7个左右吧，开起来也很稳，感觉还是很不错的。。操控：方向盘操控性很稳，路面反馈也很好，很容易上手！。油耗：油耗每百公里10升左右吧。。舒适：100km以上，噪音会稍微有点大，不过还好，可以接受。
mb47461089	2018-10-18 发表	优点：外观毕竟老牌子了！值得信赖，所以就选择大众了！！！！！！！！！。缺点：重点的事我的2017朗逸1.6舒适版的每次到20码防抱死的电磁阀就会咯噔响两下，不知同款车友有遇见同样情况的么？悬挂太硬了！。选车理由：外观感觉稳重大气！！！！
志远nice	2018-09-15 发表	优点：动力和操控都不错，空间也够大，我很喜欢。缺点：基本上没什么好挑剔的，人生第一台车，要好好珍惜。。外观：外观大气上档次，看着就很喜欢，交错的线条也很有美感。。内饰：内饰不错，科技感很强，有中控大屏这些看着就比较上档次，按键用起来也很方便。。空间：空间宽大，前后排的空间都很大，坐着都没什么问题，后备箱也能装不少东西。配置：配置很多，高科技的东西也都，像倒车影像这些都很实用。。动力：动力对我来说够用了，起步虽然不是太快，但跑起来后还是挺不错的。。操控：操控很好，方向盘手感很好，转向也很精准，走高速120也是稳稳的。。油耗：油耗百公里差不多10吧，感觉可以接受。。舒适：噪音不大，减震也可以，座椅也不错，开起来也很好。
hjhyjhyj	2018-07-17 发表	优点：朗逸看着就是比较平淡的，但整车的综合实力还是可以的。。缺点：小毛病有几个，不过还可以原谅。。外观：外观基本满意，唯一的遗憾就是屁股造型一般般。。内饰：内饰很中庸，很喜欢，看上去很舒服。。空间：我身高175，坐在车内一点都不用拘束，家用车是完全没有问题的。。配置：上坡辅助、自动驻车等等，不过有几个我想要的配置没有带上，比如：倒车视频影像和自动头灯。。动力：没有开过什么豪车，这是第一辆车，感觉动力还可以，超车也没有问题。。操控：方向盘的握感不错，变道支撑很到位，也没有出现虚位的现象，细小的颠簸都直接给过滤掉了。。油耗：排量也不是很大的，油耗自然也不会很高。。舒适：发动机给人一种很省心的感觉，车子的舒适性也很好。
dffsvuhf	2018-07-17 发表	优点：外观中庸大气，内饰低调不乏时尚，空间偏大，底盘沉稳。。缺点：车子优惠少，性价比性价比不高，内饰简单。。外观：车子的外观设计不是太有辨识度，感觉很平常很普通，开出去的时候也没有什么回头率。。内饰：内饰低调简单，同时又不乏时尚。。空间：空间很大，后备箱也比较大，家用很适合。。配置：安全配置方面除了气囊不是特别齐全外，其他都很配备了。。动力：说起动力，其实这真的不好说，毕竟它只是一台排量1.5L的车，比加速肯定是比不过那些运动车.。操控：方向盘不轻不重，适合很多人驾驭，操控性能很不错。。油耗：油耗还算可以的，但是也没想象中的那么低，只能说差不多。。舒适：舒适性还不错，虽然不是真皮包裹的，但织物包裹舒适性也不赖。
bwkhcb	2018-07-16 发表	优点：空间大，外观好看，就是偶尔有顿挫，不过不是很严重，可以接受。缺点：动力有点不怎么样，毕竟价格排量在那里放着，总体来说还好吧，家用足够啦。外观：外观没得说，时尚，大气。内饰：内饰设计就一个字，骚，夸张还很浮夸，中控屏偏向驾驶员这个比较方便导航，很不错。空间：空间绝对够用 ，爸妈说后排一点也不挤，后备箱也够大。配置：没有上坡辅助，其他都不错。动力：听起来确实不怎么给力，像被阉割一样。。操控：噪声有点大，指向精准，好驾驶比较容易上手。油耗：我开车还是很省油的，差不多10个油，这个车不太费油。。舒适：坐的人比开车的人坐着舒适吧，长途跑起来很轻松,座椅舒适，空间蛮大蛮好，适合能多放东西
mb47187491	2018-07-07 发表	优点：手动挡，动力还算可以；油耗经济实惠；空间较宽裕。缺点：配置较同价格车型较低，降价幅度太快，。外观：朗逸外观中规中矩，无特殊优劣势，纯个人喜好。内饰：朗逸内饰塑料感很强，。空间：前排和后备箱空间比较满意，后排略低。配置：较日系品牌科技感较差。动力：手动挡起步属于非常错了。操控：转向精准，底盘调教适中。油耗：油耗满意，市区7个油。舒适：作为家用车舒适性较好
car169	2018-06-21 发表	优点：颜值高，造型优美，又帅气又耐看。缺点：内饰稍显塑料感。外观：外观典型的奥迪造型，协调的比例已经成为家族标志性车型，我对其外观很满意。内饰：内饰布局设计比较用心，很符合现在时代的布局设计，很好看很有层次感。空间：空间还行，不大也不小，够用。配置：配置没问题，没有太简配。动力：提速才比较猛一点。操控：转向轻盈，准，底盘稳，避震舒适。油耗：挺省油，很不错的百公里高速7升多。舒适：舒适性很好的，隔音性好，发动静也很安静
dfvggf	2018-06-20 发表	优点：空间挺大的，这点不错，动力也挺好，。缺点：油耗略高，座椅偏硬长时间行驶容易累。外观：外观很满意。内饰：内饰没什么可说的，期待改变。。空间：还不错，后排挺好。配置：很满意的配置，样样齐全。动力：油耗在8到9个左右，省油很惊讶。操控：开过才知道，路感信息可以感受到。油耗：比较省油的了，我满意。舒适：悬架偏舒适，对细小的震动，处理挺不错，过滤得了
jingjing3020	2018-06-18 发表	优点：外形和动力，开起来的操作感让我开了就不想再开家其他牌子的车了。。缺点：目前还没有发现有什么小问题，等以后发现了再来补充。。外观：颜值那是相当不错，爱不释眼，真心希望再外面看的时间多点。。内饰：简约风格，实用就行，没有什么追求。空间：空间非常大，商务接待很实用。配置：配置都是钱堆出来的，没得说，就是流弊。。动力：跑市区和长途都不逊色，经常是想超谁就超谁，特别跑长途的时候，前面一般没有车，因为都要超过去。。操控：很灵活，方向好打，准确。油耗：上下班路况不错，平均速度在45km／h左右，油耗控制在15以内，很满意。。舒适：基本就是上下班开开，舒适性满意。
费诚	2018-06-18 发表	优点：外观大气，上档次，内饰设计很用心，最喜欢的就是中控了。缺点：买进时间不长，眼中看到的都是些优点哈哈哈。。外观：低调的奢华，符合我的个性。。内饰：硬塑料较多，手感欠佳，都是几万块的车，一分钱一分货。空间：身高178，平时二个人坐车，长途出游最好的选择。后背箱行李箱有点小，对于出行多的朋友有点小小不方便。。配置：配置有点太少，基本没看到有点高科技的东西，除了个倒车雷达。。动力：1，2档的动力有点肉，3档速度就上来了，总体动力很满足的，很棒。操控：操控得心应手，没毛病，方向盘转向给我一种厚实感！。油耗：高速公路还是比较不错的，能够保持在6升，这个车最好不要原地不动那个油耗不知道多少。。舒适：车子单薄，开过不平路面，抖啊抖啊，不过也正常
mb47082894	2018-05-27 发表	优点：外观主体还是挺漂亮的。缺点：我的车身太软了，别人的不会，我现在可以怎么做？4s店也去检查了，叫我只能去加硬车身底梁，这是什么意思？我和我同事是一起买的同一款车，他的就不会，而我的就好几次差点失控了，我想维权，我会找消费者权益部的。选车理由：就冲着车身够硬才买的
凌云	2018-04-05 发表	优点：外观好看，质量好，保值率也很高，性价比较高。缺点：内饰一般，硬质材料较多，悬架偏硬，动力够用。外观：新款大众朗逸外观大气漂亮，比较吸人眼球。。内饰：方向盘、座椅、扶手都是皮质摸起来感觉还是比较不错的，做工比较精细，中控采用硬质塑料这点稍差。。空间：车内空间一般，不是很宽敞也不是很窄，尚还能接受的。（零首付低息购车欢迎致电夏经理一五九一九零三五一三八，微信同号）乘坐起来调节好自己舒服的主驾驶位置后，还是比较舒服的，后排体验，坐下膝盖前端还可以放三个拳头的距离，空间不错，不显得挤。后备箱空间还是很大，可以装很多东西。总体上能满足自己的日常需求。。配置：配置不是很高。动力：动力输出比较平顺温柔。操控：方向盘比较灵活，轻便。悬架稍偏硬，走起山路来比较颠簸，上高速速度起来后还是比较平稳，操控也灵活。。油耗：油耗跟个人的开车习惯和路况有比较大的关系，总体油耗在6到7L100km，最少在高速上也…
qcjiang	2017-10-08 发表	优点：最满意的就是颜色，做为这款车的主打颜色，肯定是最好看的！。缺点：有时有异响，感觉像开破旧车一样，心烦、火戳！！！！！才开了4500公里仪表盘上出现EPC，前天二天才首保，就出问题了,实际买了160800元，但填这个数字，口碑就发表不了，只好填一万，系统才让的，说个实话都不让··#￥%￥%……—。外观：外观我打85分。主要喜欢他的前脸，确实大气，有点迈腾的感觉。屁股么跟帕萨特比起来有点单薄了，比竟价位在那里是不？。内饰：全黑内饰加上镀铬装饰，低调的风格就是那个味，为什么车顶不是黑色？或许是相关要求吧。就是车的味道太大，自己调查过了，罪魁祸首绝对是皮座椅。也许布座椅的要好些，没对比过。背景灯是红色的，经典但不动感，比较喜欢蓝色的，可惜没的选。。空间：前排ok 后排一般 后备箱绝对大，宝宝出行，收纳箱，婴儿车，加上自己乱七八糟的东西，后备箱还装不满。配置：性价比还行 配置挺多的，当时买车…
zhuyd760	2017-10-08 发表	优点：空间。缺点：小毛病太多了，异响太多，特别是车门的异响。自己动手拆过门板，自己修过，效果一般，不过增加了自己的动手能力。。外观：外观中规中举，相比日韩车来说没有那么时尚，不过老朗逸的外观虽然不能给人一种时尚且上档次的视觉，但是绝对能给人带来一种安全感，一种稳重踏实的感觉，用人的性格来讲就是这个人看起来，不骄不躁，踏实稳重的实在人。内饰：内饰一般吧，因为我开的车比较少，我对车的内饰没什么要求，只要不坏就行，就是仪表台上方有个凹槽很不好，听说高配的是可以折叠的那种，也差不了多少钱，为什么不弄一样的呢？。空间：同价位的朗逸算很大的了。全家都做上没问题。若说不大的车主，请买SUV、吉普、面包，很多车型。。配置：性价比一般，10万左右可以有很多车型可以选，而且相对配置也很高，而大众配置比较低。。动力：提到朗逸的动力我不得不说，加速太稳了，急加速超车根本上不去啊，红灯起步要不使劲给油，根本跟不上…
粥粥1234	2017-10-08 发表	优点：第一眼就看对了小狼的外形 大大VW标志 大气的外形 物美价廉的大众车。缺点：1.6带1.35吨的车子动力很差，这车至少要买2.0的。。外观：上海大众自主设计，符合国人的标准，大气稳重的车身，也是我选择它的主要原因。。内饰：简单的内饰显得比较干净，要顶配才有的功能还是可以了，但是比起同级的其他车的内饰相对要查一些！后排座椅宽度不够，才现德腿部空间大，仪表台材质偏硬，没有软度，太硬了一点。胡桃木设计，个人不习惯，于是改可碳纤维。。空间：空间表现还算不错，比其他车型好，但如果和日产比的话就差了不少！。配置：这个车对我来说已经绝对超值了，快6年的车子了，跑了135000公里。动力还是棒棒哒。认认真真做好保养真的很舒服！车子还能再开几年。对车子也是有感情的，毕竟风雨无阻的服务了这么多年了。你对他好，他也会不掉链子的为你服务。。动力：1.6L的动力，对于我来说是有点小了，但也够用了，两年过了质…
superfine168	2017-10-07 发表	优点：外观。缺点：噪音太大，关门声太响。外观：外观是最满意的地方，特别是前脸，十足的大众风范，圆润的尾灯加屁股，饱满流畅的曲线，反正是越看越舒服。（可能人都有虚荣心作怪）09年这车还不多，好多人都问多少钱买的，20几几万，呵呵，满足了好多虚荣心，十多万的车这样大气的外观很不错哦。。内饰：内饰一直都是大众车的硬伤，朗逸也不例外，买车时只有最高和最低配。money少买了个乞丐版的，内饰也乞丐了，不过中控太布局合理，简单大气，用起来也没什么。。空间：总体舒适，即使坐满5人，也不拥挤；后排空间更是令人满意，我爸180斤的体重，在后排基本可以躺着坐~。配置：性价比高，保值率也高，同比宝来、速腾和明锐，德系车中朗逸的性价比是最好的了，这也是我选择朗逸的原因，家庭使用朗逸是最好的选择，这也是销量领先的原因吧，（英雄所见略同哦）。。动力：动力也就够日常使用了，考虑到油耗和非暴力驾驶者，挺好！。操控：本身…
andreyou	2017-10-07 发表	优点：安全性高，我在高速上100后抓地感很强，拉车时候跑到190车很稳，很大气，朋友结婚我开出去居然把我的朗逸伴成花车，那哥们问我这车20W拿的下不，我说差不多，呵呵真是太高兴了！。缺点：最不满意是四S店强制买在店内买保险，一点不打折，好坑！。外观：大气，不落俗套。这车从外观上看就很饱满，稳重，不是土豪，但处处透露出不俗的表现，它能体现出主人的成熟稳重，在众多紧凑型的车中傲视群雄，前脸宽阔大气，车子宽度适中，尾部厚重，无不透漏出雍容华贵，再加上大众的标记，使其富含车中豪门的底蕴，因此在紧凑型车系中一度热卖连连，这一切不得不归功于去外观的豪华表现，当然你的承认国人是比较好面子的特点。。内饰：内饰用料不敢恭维，硬塑料感太强，不过做功一流，缝隙均匀，座椅用料及颜色搭配我很欢。。空间：这是最满意的地方了，同事、朋友从来就没有说挤挤，最多一次车上坐7个人，丝毫不挤，考虑到超载，没敢发动行驶。。配置…
niuchao886	2017-10-07 发表	优点：新朗逸最让我满意的一点：是外形的改变，估计不仅仅是形状的改变，因为之前我看老款的时候发现门比较薄，现在新款关门也是一声闷响；外形尽管现在大众都搞一致了，不过个人感觉比老款好看多了。。缺点：液压助力。外观：买车后全车贴膜，贴膜前档龙膜和侧后挡龙膜LATI15、准备换成运动款轮毂跟米其林博悦轮胎、车窗亮条、车身下亮条、后包围亮条、尾翼、双尾喉、迎宾踏板、蓝驱车身车尾标。。内饰：饿，看来是我说错类了，还是我所认为的中控台材料问题，塑料的。不过做工很精致弥补了些。老婆选车的时候就是非常认可大众车的内饰做工的。德国品质，很不错。。空间：由于与老款轴距一样，空间上变化不大，算不上宽敞，只能说基本够用，能满足日常生活需要就够了。配置：性价比比较高，主要是朗逸的外观做的比较好，天生一副小帕萨特的样子，再加上大众1.4t的动力，杠杠的没得说，相比较同门师兄弟速腾，价格要优惠不少，性价比就更突出了。。…
嘟噜蛋	2017-10-07 发表	优点：1、油耗比较低，跑长途的时候在80公里油耗显示5.5升。2.外观大样，开出去很有面子。3、保养比较省钱。。缺点：要说不满意还是此车的门异响比较烦人，去4S搞好后，没有两天又开始响了，随它响吧。。外观：外观 很喜欢 当初就是在新款 跟老款中纠结 后来老婆还是喜欢老款的 所以下手经典版。内饰：大众的内饰，一如既往的都是一般般，没有亮点，也没有很大缺点。空间：空间的话家用一般是够用了，前后排都不算拥挤，唯一一点要吐槽的就是中央扶手箱了，太小了，实用性大打折扣呀！！！。配置：大众车保值高 以前这车最低配都要12W多 现在10W 现在买这车很划算。动力：家庭实用性车辆,我买的毕竟是1.6的,城区和郊区1.6够用了,再次强调够用够用了....,高速稍微提速有些肉,但是只要你肯给油门,推背感觉还是很强烈的,呵呵,1.4T没开过,但是要买朗逸这车的人,动力不是最看重的.居家首选.。操控：机械液压助…
宝贵猫	2017-10-07 发表	优点：：朗逸用了5年了，一直很爱。我平时就上下班在城里开开，要说最满意的恐怕还是油耗了，我这个人比较急，所以爱踩大油门，但是油耗的表现还是非常好的，最多的时候也不超过8个，呵呵。。缺点：内饰设计一般，装配工艺一般，缝隙较大，高速噪声大，保险、灯泡、空调通风口等小部件耐用性差。。外观：外形漂亮硬朗线条完美。内饰：浅色内饰风格简洁温馨，舒适性较强，但内饰细节做工不够均匀，接缝间隙较大；中控台布局合理，音响效果比较不错。。空间：对于一款家用轿车来说，空间足够用的，后排4：6比例给朗逸的空间增加了变数，后排座位稍短，但是坐起来也没有什么不适，如果后排坐个一米八以上的大个子，就有点不舒服了，因为有天窗的缘故顶棚比较矮，缩缩脖子委屈一下还是可以的。前排空间还是不错的，本人属于矮小之人，上下车时没有感到困难。后备箱体积也够大，放4个大旅行箱没问题。。动力：提速和加速较慢，尤其一档和二档反映较慢，超车时…
浪子回来	2017-10-07 发表	优点：外观还是相当耐看的，到4年后今天依然不落伍，。缺点：四年的时间，玻璃升降机坏了四个。。外观：赞一个2008款的设计，自己感觉还是经典。现在的新款朗逸，外观设计不喜欢。2008的这个老款外观还可以，家用车，对得起这个价位。。内饰：严重硬塑料的廉价感，摸哪都是硬的。储物空间严重不足。除了浅颜色视觉上的不疲劳外，真想换个好点的内饰改装。现在不想了，该还不如不改。以后换车真心的不会再买大众了。。空间：内部空间较大，后座间隔还不错，总体感觉良好。后备箱储物空间充足，几次长途，更显优势，较为满意。。配置：较高吧。主要还是因为ta叫大众。奇怪的是我看各个论坛和刊物，对朗逸的评价都不是很高，100分的话也就70-80的样子，但ta就是卖得好。。动力：油门行程较大，忍心对她狠一点，超个正常行驶的车辆还是可以的。。操控：过得去底盘还过得去，感觉不到独立悬挂与非独立悬挂的差别。可能和自己主要是上下班和家…
rescure	2017-10-07 发表	优点：最满意的就是1.4t的动力，提速迅猛，尤其是过2000转涡轮介入的时候，推背很强烈。。缺点：车子的悬挂不咋地，40码过弯有很大的离心力，DSG换挡和起步顿挫感明显以及过减速带异响，还有雨刮老是有异响，去过几次4S都不能解决。。外观：漂亮！真的我看是很漂亮，比现款的漂亮多了，圆润的屁股加一个小尾翼，熏黑大灯，蜂窝中网，真是很有运动范，赞一个！个人感觉啊，买现款的不要骂我啊哈！毕竟是萝卜青菜各有所爱嘛！。内饰：内饰做功一般，到处硬塑料，就是门板是地道的皮质的，看来大众还是没有忘了他是16万的车。空间：我朋友一米八三，坐前排挺好，坐后排，顶头。我一米七五，前后排均无压力。。配置：性价比一般把，毕竟是家庭用车，不奢求太多，动力好就行，空间够用就好。动力：目前已经9万多公里了，动力仍然很好，买朗逸的理由里就有动力这一项，跑国道和高速，超车轻松，油耗还不高。上下班开同样很轻松，五线小县城，不是…
shanghailongyu	2017-10-07 发表	优点：外观，动力，原厂电瓶用了6年点个赞。。缺点：刹车软 我开过面包车 和面包车的刹车对比。。朗逸的刹车是真的软。。。还有的话就是因为老款 听歌都不能usb手机听 比较伤感吧。外观：外观没有新款的犀利 动感 但大众嘛 永恒就是经典 老款 注定是经典帅气的外观。内饰：内饰的话还是不错的 用料做工都是德国工艺 可以说满意。空间：虽然说只有2610的轴距，但是空间真是很大，可以跟中型车媲美了，本人身高175调好驾驶座椅到后排，还有两拳多的后排腿部空间，想不到吧？后备箱也超大。。配置：性价比的话 毕竟我这车子买了5年了 5年前是朗逸超火的时候哦 家用轿车之王 应该对得起这个称号 从质量 动力 经济型 操控上来说 满分一百 我给他打90分 5分扣在刹车太软 5分扣在不能差usb听歌 我很讨厌~ 车无完车 90分应该也算很棒很棒的车了哦~哪有满分的车啊~哼~。动力：很满意 而且油门是点多少有多少 没…
宁波2.0MPI	2017-10-06 发表	优点：车子的动力，超车的时候舍得踩油门基本不费力。。缺点：雨挂工作时声音奇响，还挂的不怎么干净；。外观：漂亮！真的我看是很漂亮，比现款的漂亮多了，圆润的屁股加一个小尾翼，熏黑大灯，蜂窝中网，真是很有运动范，赞一个！个人感觉啊，买现款的不要骂我啊哈！毕竟是萝卜青菜各有所爱嘛！。内饰：内饰做功一般，到处硬塑料，就是门板是地道的皮质的，看来大众还是没有忘了他是16万的车。空间：前排空间能够用，腿部，头部，不感觉压抑，后排腿部空间勉强够用，头顶空间就有点不尽人意了，我1米75座在后排感觉很压抑，后备箱空间够用，配置也全。。配置：性价比一般把，毕竟是家庭用车，不奢求太多，动力好就行，空间够用就好。动力：最大功率96千瓦，大概是131马力，最大扭矩220牛/米，数据漂亮。实际嘛！曾经和一个2.4排量的雅阁拼了三次起步，（在市区等红灯）每次都是雅阁先多出去半个车身，然后又被甩在后面一个车身，停在停止线…
戰神GTR	2017-10-06 发表	优点：外观。外观：虽然在选车中，现车没有预期的颜色和配置，但是白色朗逸也另有一番韵味；超喜欢她的大头，中规中矩、憨厚但不缺乏时尚。汽车接缝均匀细致、流线中透着动感。。内饰：朗逸的内饰也是我很喜欢的地方，但是内饰的做工真不敢恭维，希望上海大众能在用料上下下功夫，16万的车中控台还是全塑料真让人无法忍受。。空间：适合家庭使用，后排放了儿子的安全座椅，后备箱还有他的童车，小帐篷。。配置：只能给4星，这个价对得起这么多配置，很多实用配置，等以后再慢慢加装想要的配置。15.59W的1.4T DSG豪华版，送个破脚垫和挡泥板╮(╯▽╰)╭。动力：刚刚的，就是有延迟现象。狠踩油门的时候，发动机要降当然后加速，所以有一个延迟现象，不过还好，S档也一样，虽然提高了转速，也有点延迟，但是推背感强烈！。操控：转向基本没有什么虛位（个人感觉不到），底盘悬挂绝对的硬朗！！！过弯的转向侧倾还是比较明显的。。油耗：高…
bbzrnmmw	2017-10-05 发表	优点：大众实在。。缺点：做工稍微次了点塑料件太多了。外观：虽然在选车中，现车没有预期的颜色和配置，但是白色朗逸也另有一番韵味；超喜欢她的大头，中规中矩、憨厚但不缺乏时尚。汽车接缝均匀细致、流线中透着动感。。内饰：耐看，适合咱大叔级。。空间：朗逸的空间没得说，我1.65米的个子，调好坐姿后面想跷二郎腿一点问题没有，比起以前的车，后排空间那是相当的富裕。想出门钓鱼什么的后备箱基本能装下3个人专业的装备，太棒了。。配置：只能给4星，这个价对得起这么多配置，很多实用配置，等以后再慢慢加装想要的配置。15.59W的1.4T DSG豪华版，送个破脚垫和挡泥板╮(╯▽╰)╭。动力：动力刚刚地~！DSG 总是在起车时抖动，用了2年 7速DSG总是有脱档的现象。。操控：基本满意，还算过得去，各车有各车的特点。。油耗：油耗嘛我开基本上9个多点，主要是每天上下班的路程不到5公里，油耗高点可以接受，毕竟车子温度…
马空	2017-10-05 发表	优点：比开帕萨特舒服。缺点：速度上80以上主驾窗口能听到风声，发动机盖和后备箱都不是液压的，座椅靠背是扭转式的，太麻烦，座椅包裹性很差，现在发现5800公里以后出现等红灯或停下来的时候油耗会上涨。。外观：当时定了买朗逸的时候，就是被白狼大气的外表吸引了，在我眼里，就是完美无缺，perfect！！！。内饰：我选择的是黑内，硬塑料占很大的部分、会有异响的伴随但是我觉的这都是小问题。。空间：空间大，后排可以座4人。配置：总体说来，我觉得朗逸的性价比十分高，比同等配置的速腾便宜了近一万，而且基本上能用的上的功能它都有，虽然比日系韩系同等配置的车价格偏高，或者同等价位的车配置比它高，我觉得朗逸的产品品质、保值率以及它的做工都是性价比很高的一部车，绝对值得拥有！。动力：就动力比较满意，1200转有明显好转，可以说是市区驾驶也动力充沛。操控：电子转向挺准的，指哪打哪啊！。油耗：老丈人说油耗也不错，反正…
azalealo	2017-10-04 发表	优点：油耗，空间，性价比，十万出头，合资，就买他吧，代步，买菜够了。。缺点：1：后备箱尾灯密封不够好，夏天的时候发现尾灯里面进有虫子和苍蝇，至今不知道从哪里进去的，从论坛上看到车友也有碰到这样的情况，应该是从后备箱里面进去的！2：车门有异响。3：座椅调节是手动拧转的。。外观：外观很好，个人很喜欢，2011款的外观很圆润，改款后的有棱有角。个人认为家用的车子还是圆润一点的好，有棱有角的感觉有些冷，不亲切。这点纯属个人感觉，并没有歧视2013款的意思。。内饰：内饰还不错，但是最受不了中央扶手了，一位置不对，刚开始手刹真别扭，但是后来慢慢习惯了，呵呵，但是中央扶手太不耐脏了，找时间一定换成真皮的。。空间：1.78身高，调好位置后，头部有点紧凑，后备箱空间还行。。配置：感觉不错，性价比比较高。。动力：1.6L的排量，省道上超那些卡车什么的还是游刃有余，不拖沓，要是拿去跟人比起步，比加速，那就没意…
fhyy20087680	2017-10-04 发表	优点：皮实，不掉链子。缺点：导航是原装的买的时候说免费升级。只是口说说的，现在也没有办法正时他们说过，也解释不清楚了。。外观：外观是我最喜欢的，感觉大气稳重。尤其是前脸，屁股显得线条差些。。内饰：内饰做工还可以，比较精致。虽然是手动的顶配，但是用料不是很高档。中控，车门周围几乎都是硬质材料。接缝均匀。。空间：驾驶座的纵向空间还可以，横向空间右边的大腿受中控台的影响，有点小。副驾座还可以，不过手套箱比较向下，男士乘坐腿部空间一般般。后排，座椅靠枕比较硬，座椅舒适度都还可以，中间地板突起较高，三人乘坐中间的不是很舒服，腿部空间够用。。配置：性价比一般。自动雨刷，定速巡航，天窗，主副驾驶手动调节，卤素大灯，手动顶配也没有什么高大上的配置。不过毕竟是几年前买的。不知当年的这个级别的车是不是配置都不够丰富，毕竟当时不懂车。。动力：朗逸1.6的动力是有点肉肉的，可能和我踩油的习惯也有关系，我一般都是…
宝来挺好	2017-10-04 发表	优点：空间非常不错。缺点：一键启动、定速巡航、无钥匙启动系统等一些高配置的元素都用上了，但恰恰缺失后出风口、无座椅自动调节、无主驾驶席化妆镜、副驾驶化妆镜无灯光这些小的人性化部件，希望厂家不要吝啬这些小的配件，这些对我们驾驶者来说很重要，很需要，如能改进增加上这些部件就更有广阔的市场了。。外观：大众脸，很大气。整体都差不多，还是可以接受的，要是有泪眼日行灯和疝气灯就好了。打算自己改装。媳妇喜欢红色的，我本来想买黑色的，不过洗干净了闷骚红也很好看，也很耐看！。内饰：每次说到内饰我都是不住想吐槽一下~最不喜欢的就是它的内饰，这样的内饰可能会比较适合中年男子，而我一个20多岁的未婚女来说不够漂亮也不够时尚！。空间：还好，特别是后排很赞，空间大，前排也还可以。。动力：1.4T的动力还是不错的,涡轮增压的起步比我想像中 快多了.到现在我没有感觉到风在育人顿挫感.40码以上油门点下去有很好的推背感,…
小小的sun	2017-10-03 发表	优点：油耗。缺点：符合居家定价定位的可靠车，动力系统老成稳定，操控稳健，驾驶平稳，加速柔和，空间宽敞，是普桑的理想继承者，多年的口碑与销量彰显其神车地位。。外观：外观中规中举，相比日韩车来说没有那么时尚，不过老朗逸的外观虽然不能给人一种时尚且上档次的视觉，但是绝对能给人带来一种安全感，一种稳重踏实的感觉，用人的性格来讲就是这个人看起来，不骄不躁，踏实稳重的实在人。内饰：内饰一般吧，因为我开的车比较少，我对车的内饰没什么要求，只要不坏就行，就是仪表台上方有个凹槽很不好，听说高配的是可以折叠的那种，也差不了多少钱，为什么不弄一样的呢？。空间：空间较大，车内储物空间也很多，可以放很多瓶水，同事坐过我车后座后，都说比斯柯达舒服很多。。配置：性价比一般，10万左右可以有很多车型可以选，而且相对配置也很高，而大众配置比较低。。动力：提到朗逸的动力我不得不说，加速太稳了，急加速超车根本上不去啊，红灯起…
yaoanming	2017-10-03 发表	优点：油耗低，动力够用，没出现过大问题。缺点：油耗高。外观：上海大众自主设计，符合国人的标准，大气稳重的车身，也是我选择它的主要原因。。内饰：简单的内饰显得比较干净，要顶配才有的功能还是可以了，但是比起同级的其他车的内饰相对要查一些！后排座椅宽度不够，才现德腿部空间大，仪表台材质偏硬，没有软度，太硬了一点。胡桃木设计，个人不习惯，于是改可碳纤维。。空间：还不错，前后排都比较满意。配置：性价比好，价格一般有点点偏高，但都是国人能接受的范围，保值度较高，一般3年6万公里的车还能卖到11万左右，周围的人都喜欢这个车，应该2013款的还要受欢迎吧！！目前4S的价格合理，是时候出手的车型！适合一般好面子的工薪家庭。。动力：本人1.6的排量，动力毫无激情可言，发动机账面数据很中庸，只能说一般上下班开开停停的用起来够了，想稍微激情澎湃一点话，就不要奢望了。并且，油门初段很弱。。操控：有车辆稳定系统，高…
huestone	2017-10-03 发表	优点：安全性。缺点：不是多功能方向盘，第一任车主买车时加装的导航一体机（2010年5月买的），对于现在这个年代来说，功能太老旧了，大一点的mp3放着放着就卡死了，还得拔卡再重新插才能有放，不能蓝牙连接听歌，车载视频能放的少之又少。等有米了再重新去买一个装上。外观：朗逸车身线条刚劲有力，动感十足，整体造型融合时尚元素较多，整体外观时尚漂亮却不失大气稳重，“大气、外观耐看，越看越喜欢。”。内饰：内饰的布局仍然是市面上流行的“三阶式”（我儿子生捏出来的一个名字），但看起来比帕萨特，速腾什么的就活泼一些，个人喜欢那钢琴漆的装饰和圆形的出风口，不会显得沉闷，但又不会像桃木饰板那样陈旧。。空间：空间还可以，我身高1.7，不管坐哪个位置我的感觉蛮够用，呵呵，可能与我身高有关吧，个子高的勿喷我。。动力：动力方面，1.6的自然吸气+5MT的变速箱，在TSI+DSG的黄金组合面前，就科技含量来说，确实是低了…
chen079366	2017-10-03 发表	优点：：省油，毛病少，外型可观，看着大气。缺点：动力比较弱，同样1.6动力，提速明显比其他车型要慢，而且发动机噪音大，隔音做的不好。。外观：老款朗逸是越看越好看，不像新款朗逸，大众脸谱，远了都看不出是帕萨特，还是速腾。不知道为什么大众要改成家族史脸谱，前脸显得太硬，不符合我的审美观点，希望大家不要喷我哦·~~老款体型修长，圆润，耐看。不足的是接缝处，缝隙较大，这点需要改进。。内饰：内饰的布局仍然是市面上流行的“三阶式”（我儿子生捏出来的一个名字），但看起来比帕萨特，速腾什么的就活泼一些，个人喜欢那钢琴漆的装饰和圆形的出风口，不会显得沉闷，但又不会像桃木饰板那样陈旧。。空间：空间可以的，相比同级的车子还是比较宽敞的，主要是家用，不觉得挤。。动力：动力一般适合于家用。。操控：操控不错，方向盘虽然相比同级车的都重，但个人觉得重有重的好，打起方向来也觉得沉稳，电动助力的给我感觉就像拨玩具车那样不…
SAM7008	2017-10-03 发表	优点：车辆保有量大，销量好，外观非常好看，噶饿凯美瑞、宝马非常像，很有帕萨特的风范，2009新车买回来的时候，好多朋友都以为是帕萨特！。缺点：小毛病比较多，玻璃升降机、门锁、倒车雷达这些我已经坏了不知道多少次了。外观：老款我觉得比新款好看多了。。个人蛮喜欢的。到处都是圆的。。。内饰：还可以，开其他车很少，也没有做过比较。虽没什么亮点，但也没发现什么缺点， 一分价钱一分货，内饰肯定不能跟豪车比。只要有害气体析出量少，就是最大的好！。空间：后座座两个人的时候，空间还是很好的；如果后座座三个成年人，就比较挤了。别的车没试过，朗逸把副驾驶座移到最前面，然后把头枕去掉，再把靠背跟后座放平，躺在上面就可以休息了，虽然不是很舒服，但解解乏绝对没问题，我跟朋友出远门经常这样休息。。配置：个人感觉性价比还不错，之前经常在网上查阅，基本上把10万-19万之间的A、B级车差不多全都看过了，综合比较下来，朗逸1…
Acubaby	2017-10-03 发表	优点：方向盘换挡拨片，外观有改变。。缺点：同等级别内部配置最低，没有自动大灯和定速巡航，大灯不亮，晚上像两个手电筒，以后应该会改疝气大灯，备胎轮毂不是全尺寸的，。外观：大众车不都是个这样样么,不过咱车前面标致那栏不一样,后面还带个小尾翼,尤其是那轮毂,真的是大爱啊,走街上就和其它朗逸不一样,秒杀他们,哈哈。内饰：对我来说近乎完美，全黑内饰配棕色皮革的内衬板和座椅，中控台上的碳纤维面板和各处黑色钢琴烤漆的细节部分，既运动又不失高端大气。。动力：一二挡提速那个肉，比电动车快不多少，三挡以后好点，最高速跑到190，还能在往上加。操控：感觉很好，正是我喜欢的类型，DSG变速箱换挡平顺，完全感觉不到顿挫感，相对于大多数日系车和自主品牌来说方向盘较重，有一定的阻尼，很典型的德系车感觉，行驶中自己能够很快回正，悬挂偏硬，路感的回馈很好，也没有完全置舒适性于不顾，刹车很硬并且很灵敏，轻轻一点就有，有时候…
shihainihao	2017-10-02 发表	优点：外形沉稳，不风不水。。缺点：转向太轻，感觉很假，升降档不够积极。外观：对于改款来说，有些老了。尤其是屁股较为瘦弱。不过漆面是见到过最好的，坚实、硬度高、光洁度好。这一点很佩服大众。。内饰：内饰也不错，比我接触的桑塔纳捷达等好多了，也不会比10来万左右的其它车的内饰差，老是有人让大众内饰怎么差，可是我去看车的时候也看了20多万的车，也差不多，是有某些系的车看上去精致些，可我用手一摸和一敲，我就知道这精致不是真精致也不是我喜欢的。不过朗逸不好的是有些部件用的是硬邦邦的塑料或材质，这个应该会影响以后时间久了可能异响就来了。。空间：同价位中空间是优秀的，前排空间和后排空间都不错。1米7多的个头，坐在前排，头顶的空间还有不少，要知道上面还有天窗，同样坐后排，腿部空间也宽松，后排我还挤过4个大人2个小孩子，后备厢也足够装东西，又不是货车，家用足够了。。动力：1.6L家用的话，动力足够，扭矩15…
xhzhpj	2017-10-02 发表	优点：省油 皮实 买到快三年了 就换了个灯泡。缺点：最不满意的是汽车的空间，后排空间太小，不舒适，如果空间在大一些的话，简直是完美的爱车了。外观：比较中庸，适合国人的审美，开这个车子所有年龄段都合适。这个车外观不适合改装。。内饰：内饰不怎么满意啊 塑料材质 到处可见 接缝不错 但是 没什么科技感可言 但是做进去 没有廉价的感觉 这个大众处理的非常到位。空间：2610mm轴距够用，储物空间中规中矩，但储物格里没有任何隔音消音措施。。动力：TSI 发动机在3档及以上档位时加速性能较好，一、二档起步较慢动力略显不足。。操控：选择 手动 那就选择了操控 不过 朗逸的驾驶乐趣 还是少了那么一点 毕竟不是为了狂飙而制造的车子 家用车么 舒适 驾驶 才是第一位的 底盘的调教 也比较舒适的 家庭代步还不错 但是这个手动变速箱 不怎么舒服 吸入感不强烈 开多了 习惯就好 离合器也一样 新车刚买 老熄火 呵…
xtbfbyd2008	2017-10-01 发表	优点：油耗。缺点：可用原厂附件少。外观：不错，当时就是看中了它的流畅、大气而又平和、儒雅的外观。大众以前的车外观大都是第一眼不惊艳，但十年后也不难看，不像有些车的设计，猛一看很惊艳，但不耐看，两年后就会觉得很难看了。。内饰：朗逸的内饰只能说是相当一般，硬塑料感太强，仪表台邦邦硬，真皮座椅只有打孔处是真皮，其他地方都是皮尤，这点有点坑爹呀~~。空间：对于一款家用轿车来说，空间足够用的，后排4：6比例给朗逸的空间增加了变数，后排座位稍短，但是坐起来也没有什么不适，如果后排坐个一米八以上的大个子，就有点不舒服了，因为有天窗的缘故顶棚比较矮，缩缩脖子委屈一下还是可以的。前排空间还是不错的，本人属于矮小之人，上下车时没有感到困难。后备箱体积也够大，放4个大旅行箱没问题。。动力：当时本想上1.4T但由于价格超出预算，所以就选择了1.6L可是这款发动机的表现作为代步完全没问题，但对于男士激烈驾驶那还是…
xzp20080813	2017-10-01 发表	优点：1.4T发动机动力够好 ，油耗满意！。缺点：后排略低，1.75的高度做进去感觉差不多头顶到顶了，有待提高。宽度略窄一些，感觉能再宽点比例和舒适度更好一些。。外观：挺喜欢的，感觉新的也没有老款好看。有自己的独特点。。内饰：这是一款家庭用车.真皮的座椅.米色内饰.看是还可以,但是有点不耐脏.小孩子手脏一摸一个印子.中控台是黑色塑胶,手感有点硬.。空间：前排还可以，后排就不恭维了，有点低，我180进去有点碰头。配置：朗逸的性价比一般.配置也不是特别突出,但是终究是德国大众的技术,所认销量那么高.就是看中它的品牌.皮实的质量.。动力：城市超车一点没压力！动力平顺性：换挡平顺！动力足！10万公里以前猛踩油门或者s档起步，那推背感不输任何大牌！烧胎，抬头，甩尾一起给你驾驶的快感！。操控：因为是液压助力，现在都是电子助力的车较多。所以对比下会有方向盘重的感觉，但是开了这么长时间，已经习惯，其实朗…
为雪舞动	2017-10-01 发表	优点：油耗。缺点：后门在里面比较难打开，一开始还感觉不出来，时间长了，人家坐在后排多不敢开车门，搞的每次我多要下来给人家开门，很郁闷，在网上看了这个好像是这款车的共性，好多车主多抱怨了。。外观：不错，当时就是看中了它的流畅、大气而又平和、儒雅的外观。大众以前的车外观大都是第一眼不惊艳，但十年后也不难看，不像有些车的设计，猛一看很惊艳，但不耐看，两年后就会觉得很难看了。。内饰：浅色内饰风格简洁温馨，舒适性较强，但内饰细节做工不够均匀，接缝间隙较大；中控台布局合理，音响效果比较不错。。空间：比较满意。动力：1.6的动力，说实话有点不够，特别是拉多人，开空调后，就知道什么是动力薄弱了，上高速会发动机干吼，不过一两个人的时候，动力还是很顺畅的，节约油不可避免的会影响动力。。操控：感觉操控还是比较方便的，但是我老是感觉挂倒档的时候不好挂，老是会卡。。油耗：开的稳一点，就6个油，开的野一点，就9个油…
ywsjj	2017-10-01 发表	优点：外观。缺点：开始买车到现在异响仍在，现在也忽略了，毕竟习惯了。外观：唯一看的上眼的就是外观，够大气，够经典，符合国人心里。中国元素的加入使得朗逸成了爆款，当年很大卖的。外形是关键啊，不像现在的套娃脸那么俗气。国人重来都是看脸吃饭的，根本不在乎有无设计感。现在路上跑的多了，也证明说明大家对大众朗逸外观的满意。。内饰：可以。空间：比同级别的车要大。配置：当年很高，外观和空间在当年是或大赞的。现在不行了，大众不思进取别的品牌早已将其超越。竞争这么激烈，选选别的品牌车未必不会是件好事。不推荐大家购买新款，如果要拿来练手，买个老款就好了。。动力：一档最高时速40左右，二档最高时速60左右，三档100左右，掌握了车辆加速极限，驾驶起来有信心。市区动力大也发挥不出来，够用了。开空调会有较大影响，动力是用的，就是发动机声音也大起来了。。操控：较好，比较好开。。油耗：城市上下班拥堵时油耗较高，8-1…
vanness19	2017-09-29 发表	优点：要说最满意的一点就是省油了，我平时跑郊区比较多，家里距离单位来回80公里左右，最低的时候我跑过百公里油耗不到4L，当然是有下坡滑行的情况下，平时油耗表显一般都在5-6L/百公里之间。。缺点：启动时有当当的声音，行进中有轻微异响，。外观：外观 很喜欢 当初就是在新款 跟老款中纠结 后来老婆还是喜欢老款的 所以下手经典版。内饰：内饰一般，毕竟是低配车型，但大众的简约质朴还是符合我的胃口的，感觉还是大气上档次的。。空间：空间可以完全够用，后备箱空间也很大！。配置：大众车保值高 以前这车最低配都要12W多 现在10W 现在买这车很划算。动力：起步肉点，加速慢点，速度提起来还行，满载时速度不好提升。有时出现换挡不利索，再磨合一阵，看看会不会好点。操控：操控还可以吧 低速转向不足 其实怎么说呢 说操控 有几个人懂真正的操控 我也不懂 所以只能说 开起来很顺手 还是那句话 看人怎么开 你对车好 …
nini110	2017-09-28 发表	优点：后排空间很大，后备箱空间很宽阔，修车工具也都配备了，后备箱下面还有几个小小的储物盒，绒布座椅坐上去很软，包裹性很好，后排空间。。缺点：车子异响随时发生，难以解决；雨刮器异响，设计缺陷或者质量问题，影响驾驶心情。。外观：朗逸的外观完全是迎合了大多数咱们国人的审美，不然也不会这么畅销了，个人感觉外观偏向于成熟，典型的家用轿车。内饰：内饰还不错，但是最受不了中央扶手了，一位置不对，刚开始手刹真别扭，但是后来慢慢习惯了，呵呵，但是中央扶手太不耐脏了，找时间一定换成真皮的。。空间：空间也就一般吧，A级车都差不多，肯定比 B级的小了不少。前排反正能调整呢，但是往后去了太多的话，估计后排就坐的不舒服了（自己猜的，反正我又没坐过后排，哈哈！）。。配置：性价比还可以吧，也就这样了，要是挂上自主品牌的标志，价格就会大幅度降低的。这个价格中包含了很大大众标志的钱……。动力：动力明显不足啊，起步慢。比起雅…
262-青山湖畔	2017-09-28 发表	优点：外观还不错，皮实耐用，二年二万多公里也没出过啥大毛病。有胎压监测和ESP(只有高配有)安全性很好！当初就是看中安全性才买朗逸高配。缺点：最不满意的不知一点，但只有一个就说手扶箱吧，放倒了拉手刹，敲档位手臂刚刚顶上，非常不舒服，拉起来呢这里就不能放东西，简直是个鸡肋。。外观：这是相对个人而言的了，也就是选择它的第一印象：圆润，丰满，耐看，没有过硬的棱角也不会上人有突兀的感觉，但却能让人一眼就喜欢上它。。内饰：简约不简单，基本上够用了，就是扶手箱下面的杯架感觉浅了些，放高瓶的饮料刹车时会倒，夹不住。真皮内饰档次也不会低，当然这价位的车档次也高不到哪去。。空间：前后排空间都还不错，后排座椅窄了点，但还可以接受。后排头部凹陷的空间再向前延伸点就好了，抱孩子有点顶头。后排脚部中间分隔有点碍事，但据说这样比较安全，也算接受了。。动力：我的车是1.4T，有人说起步较弱，那是他没开过，纸上谈兵。只…
xiaodi110	2017-09-28 发表	优点：外观大方，中庸耐看，适合家居。。缺点：四个车门最让人头疼。外观：外观圆润，线条很优雅，各个地方都是圆滑的，没有过硬的线条和棱角，就像是一笔划过那样随意但细致。。内饰：内饰塑料感强，或者说，基本都是硬塑料吧，反正对这价位的车，也不奢望桃木内饰啥的了。。空间：比较满意，我180多斤，前后均无压力，后备箱经常下乡拖菜拖水果回来塞满，很实在。。配置：性价比还可以吧，也就这样了，要是挂上自主品牌的标志，价格就会大幅度降低的。这个价格中包含了很大大众标志的钱……。动力：1.6升的动力只能说够用，别指望开着朗逸去越野和爬坡。在高速路上，超车还是要注意一点，加速有点慢，不过我还是觉得可以接受的，你别指望把朗逸当赛车开，还是那句话，够用即可，要想追求什么推背感，那您还是趁早去看看别的车吧！。操控：操控很棒，手自一体可以玩手动模式，觉得操控很不错，路感也很清晰。。油耗：夏天基本市区油耗在9个吧，高速上…
白发薯仔	2017-09-27 发表	优点：操控性比较好 打方向有感觉。缺点：内饰实在是不忍直视，塑料质感明显，尤其是空调口，圆圆的样子不好看，烟灰缸放置位置简直就是无脑设计，经常把烟灰弹到外面。发动机盖没有隔音棉，高速噪音大。外观：好看 当时就是冲着外观放弃宝来转而买朗逸的 我喜欢老款的外观 第一次见到朗逸是在路边上看到的一款宝蓝色的朗逸 第一眼就喜欢上它了。内饰：一般拉萨，，不过我就喜欢仪表处的设计，冷色的字体颜色、仪表显示的布局、行车电脑的设计、当时很稀奇的圆形空调出风口等，都是我的菜！。空间：2610mm的轴距不是盖的，后排腿部空间不错，后备箱嗷嗷大，后排头部空间差点。。配置：要用现在的车的价格来看的话，性价比就没法比了，在当时的话只能说是中规中矩，不高不低！弱弱的说哈，当时还是小日本车的天下，大众正在蓄势待发之势！。动力：当时买2.0的AT，就是怕动力弱，深踩油门降到3、4档，发动机声音大，有点像哮喘，但动力还不错…
哇嘎嘎哈哈	2017-09-27 发表	优点：外观 、空间适合家用。缺点：刹车异响。外观：唯一看的上眼的就是外观，够大气，够经典，符合国人心里。中国元素的加入使得朗逸成了爆款，当年很大卖的。外形是关键啊，不像现在的套娃脸那么俗气。国人重来都是看脸吃饭的，根本不在乎有无设计感。现在路上跑的多了，也证明说明大家对大众朗逸外观的满意。。内饰：我个人不喜欢老款朗逸的内饰，从最初家里买到现在我自己开，特别简单操控台，坐在驾驶舱我感觉没什么驾驶欲望。。空间：大，宽敞，家庭用车足够。配置：当年很高，外观和空间在当年是或大赞的。现在不行了，大众不思进取别的品牌早已将其超越。竞争这么激烈，选选别的品牌车未必不会是件好事。不推荐大家购买新款，如果要拿来练手，买个老款就好了。。动力：不咋地，真不咋地，非常不咋地（重要的事情说三遍）起步加速和急加速，光听发动机在那怒吼了。可是车干打雷不下雨，就是原地不动。合计了好一会才窜那么几下，一脚刹车下去又恢复原…
孤星1983	2017-09-27 发表	优点：电瓶耐用，机械各部件比较可靠。。缺点：内饰用料一般，同价格区间车型中配置较为寒酸。外观：外观中规中举，相比日韩车来说没有那么时尚，不过老朗逸的外观虽然不能给人一种时尚且上档次的视觉，但是绝对能给人带来一种安全感，一种稳重踏实的感觉，用人的性格来讲就是这个人看起来，不骄不躁，踏实稳重的实在人。内饰：内饰一般吧，因为我开的车比较少，我对车的内饰没什么要求，只要不坏就行，就是仪表台上方有个凹槽很不好，听说高配的是可以折叠的那种，也差不了多少钱，为什么不弄一样的呢？。空间：空间方面中规中矩，只能说够用，还有就是副驾驶储物箱有点太小了，随车带的居然手册都不能装下，有点不爽，。配置：性价比一般，10万左右可以有很多车型可以选，而且相对配置也很高，而大众配置比较低。。动力：1.6足够了。完全没必要1.4T的。EA111低速高扭矩，动力够用。我车上坐5大人，在很陡坡上照样稳稳起步。经常出没的高山林…
白色TT	2017-09-27 发表	优点：外观耐看。缺点：自动档的通病，起步比较肉，一档换二档得上2000转左右。。外观：外观还可以，大众套娃。不过没有雾灯，15寸寒酸轮毂让我后悔不已，谁让提前没做功课呢！后屁股挺好看的，前脸比较耐看。。内饰：内饰差，比我看过的福克斯 c4世嘉 英朗 C4L都要差，人家都是软材质的内饰，朗逸硬塑料有满满的塑料感…。空间：五口之家出行无忧。配置：说到性价比，相信大众家族的车广受诟病，我的小狼没有前雾灯，被简配了。各系车都在简配，小狼没有简配ESP这样关乎安全的配置，必须给点赞！空调在室外30度以上的时候要开到2档才凉快。音响效果我觉得不错，我要求不高。。动力：动力马马虎虎吧，1.6的动力对我来说是不够用的，这个跟驾驶习惯有关，只要敢的话还是很猛的，就是爬坡的时候没用手动模式或S档的话，相当肉啊~。操控：不错，高速时方向比较稳，日常停车指向性不错，过坑洼路段颠簸感不是很强，试过一次60KM转向…
ojisan	2017-09-27 发表	优点：最满意外观和油耗，还有安全性。。缺点：偶尔发生一些异响的情况，当然也会自己去检查排解，有些乐趣和知识积累。。外观：唯一看的上眼的就是外观，够大气，够经典，符合国人心里。中国元素的加入使得朗逸成了爆款，当年很大卖的。外形是关键啊，不像现在的套娃脸那么俗气。国人重来都是看脸吃饭的，根本不在乎有无设计感。现在路上跑的多了，也证明说明大家对大众朗逸外观的满意。。内饰：做工还是有大众应有的水准，中控台上面和车门门板全是大面积的硬塑料材质，细节档次不高，但中控台很一目了然，没有复杂感，没有导航，各种按键用起来很方便。空间：我对此车空间，那是相当的满意，本人身高180CM。。配置：当年很高，外观和空间在当年是或大赞的。现在不行了，大众不思进取别的品牌早已将其超越。竞争这么激烈，选选别的品牌车未必不会是件好事。不推荐大家购买新款，如果要拿来练手，买个老款就好了。。动力：动力3.5分，1.6的自动偏…
rotychan	2017-09-26 发表	优点：外观。缺点：2.0发动机的启动和怠速声音实在太难听了，外后视镜的电动调节不知什么时候坏了，但因为平常只有我自己用车所以影响也不算太大。。外观：外观大气，可家用也可商用，传承大众家族脸。。内饰：内饰驾驶台为朔料，前车门扶手处有真皮包裹，但车窗位置的质地不是特别好，塑料感太强。09款车内配有可录制CD机，能刻录6张CD，但CD机造型比较老气。。空间：空间够用，门板储物格宽大方便，手套箱太小，中控台储物格宽大好用。。配置：大众车，性价比一般，但作为公司业务用车，皮实耐用，14W公里没有大问题，配件便宜，相对来说还是比较可靠的。。动力：动力比较弱，加油反映比较迟钝，根本没有推背感，不但与2.0的其他车无法比，连福克斯1.8的比都差太远。。操控：这款车作为公司业务配车上山，下沟，什么路都跑过，可谓是功勋累累，日常工作离不开，方向略重，但指向准确。最高高速开过170，稍微有些飘。。油耗：朗逸油…
皇家改装	2017-09-25 发表	优点：车的外形，整体质量很好！两年多没趴过！变速箱很好！空调也很棒！。缺点：变速箱1到3挡换挡顿挫感，不大顺畅，动力调教起步反应较慢，悬挂硬不太舒适。密封性稍欠。。外观：中规中矩，有些小型商务车的味道，勿喷哈！每个人看车都有自己的眼光，这点也是当初购买原因之一。也好，不时尚、不落后！我想就这款式，再三年也不过时，就现在的新朗逸来看，老的还是很耐看的。。内饰：一般拉萨，，不过我就喜欢仪表处的设计，冷色的字体颜色、仪表显示的布局、行车电脑的设计、当时很稀奇的圆形空调出风口等，都是我的菜！。空间：空间作为这个级别的车还是比较不错的。2610的轴距能做出这个空间真的可以了，很多轴距比这长的，实际乘坐空间也不如朗逸。。配置：要用现在的车的价格来看的话，性价比就没法比了，在当时的话只能说是中规中矩，不高不低！弱弱的说哈，当时还是小日本车的天下，大众正在蓄势待发之势！。动力：起步确实肉，不给力，整体动…
淘大	2017-09-25 发表	优点：1.4T发动机油耗低动力好，乘用空间较好。缺点：做工方面还是很粗糙的，特别是刚提车3天就要回4S店了，原因是副驾驶室一排不知道什么原因进水，后来经过了一个星期的就好了。问了原因是空调出水口给堵了，导致空调出流到了车内。细节决定质量。。外观：白色的狼漂亮，虽然够不上档次车的宽大，却不会让人看得小器，本来还想着要加些装饰的，看着整体大白小黑点缀银的整齐都不知道从何下手，只能升级下大灯总成，加下镀铬门碗。。内饰：内饰塑料感比较强，米色比较温馨，比黑色耐脏，哎CD比一般车都不错，如果是发烧友可能不太满意，配置比较齐全，多功能方向盘很实用，但蓝牙接收声音能力较差，对方不容易听清楚。。空间：一家五口，可以舒舒服服坐下，后备箱那空间也是相当可以了。。动力：1.4T的动力，个人感觉够了，满载（五人加后备箱放满）时不用猛踩住油门还可以灵敏的超车，空载时红灯起步够快，不后悔多下米买带T的。。操控：受限…
skoda湖北	2017-09-25 发表	优点：外观。缺点：起步有点肉，夏天开空调，油门不给力；少了一般车必有的雾灯和倒车雷达。。外观：外观大爱啊，新朗逸吸引我的就是他的外观，让我着迷，提车后对外观做了一些修饰，现在更满意了，前脸线条是我最喜欢的地方，换了大灯总成，加装了雾灯，贴了镀铬条，每次洗完车，看着干干净净的小狼，我就知道我的选择没有错~。内饰：内饰就可以用丑陋来形容了 ，比如空调旋钮还是开关式 现在大卡车都不是这样的了 还有内阅读灯 那是一个简陋啊 。。空间：对空间方面，我还是比较满意的，紧凑型车系里面，新朗逸的座位空间算死宽敞，后备箱空间也大，够存储了。。配置：我给个中性的评价吧，和国产车比是没法比的，但是和其它合资车比的话不会差吧，毕竟公认的神车啊，希望以后大众能给予消费者更实惠的价格，多点配置，少一点加价，多给些好的服务，相信会在中国一路畅销哦。动力：1.6自动挡，起步狠踩油门，反应有点迟钝1-2秒后速度才上来。绿…
155号	2017-09-25 发表	优点：外欢耐看，皮实，操控性好，后备箱空间足够大，省油，行驶中比较稳，高速路上120也不飘。。缺点：唯一不满意的地方就是塑料太多，内饰太土！这对不住这十几万。非让消费者自己掏钱装饰，这点不去如产车实在。。外观：车前脸不用说，大众一贯的套娃脸，没什么特点，但是我认为没有特点就是最大的特点，哈哈，如果说朗逸外观，我认为最喜欢的就是它的侧面，那条腰线贯穿整个车身，一气呵成，漂亮极了，大大的后车窗，坐车里观看风景是很不错的。朗逸人称“小帕萨特”，这一特点在车尾被表现得淋漓尽致，车的后尾灯基本和帕萨特一个造型，这是大众想让我们用十万的车价来享受了二十多万得车，用心良苦了，总得来说朗逸的外观大气，适合多个年龄的人开！。内饰：对比老朗逸，改进很多，黑内饰给人感觉前卫，舒畅又很成稳，做工扎实。。空间：家用着实够用，轴距虽然不怎么出色但车内空间绝对是这个级别里面比较出色的。后背箱超大。。配置：车的性价比是…
黑V艺境	2017-09-25 发表	优点：10多万的代步车，性价比较高，没有大的故障，任劳任怨，值得信赖！。缺点：方向盘助力不是电动助力的，在狭窄的地方调个方向，好费劲。冷车刚发动的时候听见水响的声音，一直未解决。。外观：外观是我最喜欢的，感觉大气稳重。尤其是前脸，屁股显得线条差些。。内饰：内饰方面还是相当温馨的，符合家用车的特点，我们全家都非常喜欢。。空间：空间少小一些，1.80个头的人，坐在车里显得窝腿。。配置：性价比一般。自动雨刷，定速巡航，天窗，主副驾驶手动调节，卤素大灯，手动顶配也没有什么高大上的配置。不过毕竟是几年前买的。不知当年的这个级别的车是不是配置都不够丰富，毕竟当时不懂车。。动力：起步时比较肉，如果大油门起步平顺性又不会太好。初段加速还行，100km/H以后的加速就比较慢了，但是慢慢加速，车速还是可以慢慢的提升到160km/h没有压力。更高的速度因安全和路况原因本人没有体验。相信到180km/H还是没有…
5585877	2017-09-24 发表	优点：红黑的座椅和真皮的手刹，档位，方向盘。缺点：后排座位太短，每个坐过的人都有这个反映。短途还行，长途坐的比较累。。外观：外观很耐看，这么多年了，看起来仍是不输给现在一些换代车型，反正我个人看还是很好的，个人观点吧。。内饰：内饰做功一般，到处硬塑料，就是门板是地道的皮质的，看来大众还是没有忘了他是16万的车。空间：一般吧，我身高1.83M身高超过1.75的坐我后面腿难受。配置：性价比不高，我对比了很多车子，大众的车子在同级别来说，价格都是略高的，包括微型车，紧凑型车和中级车。但就使用感受来说，还是可以的，家用紧凑车里算是名列前茅的。。动力：动力强劲，虽然只有1.4T，但是拉一辆1.3吨的车绰绰有余了，运动档非常给力，但是在非运动档的情况下，只要深踩油门，一样能提供很充足的动力。。操控：转向转到底助力泵声音很响，且转向比同类车重，希望新款电动的好些；高架进高速时60码以上过弯比较吃力，感…
安妮贝儿	2017-09-23 发表	优点：外观质朴、大方，省油。缺点：小问题比较多，比如后面从里面打不开，异响严重，发动机哒哒哒~~~偶尔会漏水，到现在还不知道是怎么漏进去的，频率不高一年1-2次，所以自己擦擦，懒得去弄了。。外观：朗逸车身线条刚劲有力，动感十足，整体造型融合时尚元素较多，整体外观时尚漂亮却不失大气稳重，“大气、外观耐看，越看越喜欢。”。内饰：浅色内饰风格简洁温馨，舒适性较强，但内饰细节做工不够均匀，接缝间隙较大；中控台布局合理，音响效果比较不错。。空间：家用基本已经足够了。。动力：朗逸的手动和自动都有驾驶过，我给动力打2分，是因为极其稀有的三次发动机动力中断情况，致使我只能给2分，抛开这个因素不谈，手动档确实比自动档的动力好很多，如果是低配195的轮胎估计感受还要更好点。（关于动力中断我有发过贴的）。操控：转向较灵活！方向盘回正不是很好！跑高速的话还是非常的平稳的！刹车也很给力！。油耗：改气之前曾开过4.…
ahhn1	2017-09-23 发表	优点：1.4T发动机动力狠强劲，这是我最满意的。。缺点：悬挂，后悬挂没有采用独立悬挂，导致路感过于“清晰”，这在追求舒适方面就有些不令人满意了，在过减速带之类路况的时候比较不舒适。外观：大气的车身.圆润的屁股.中规中矩的.差不多相当于B级车的尺寸了.腰线突出有立体感,。内饰：整体黑色内饰，红黑的皮椅色彩搭配更显中性的硬朗感和大气。。空间：内部空间在这类车中算可以的。后排空间也比较宽，不会造成后排人员坐着不舒服。后备箱空间也比较宽敞。。配置：朗逸的性价比一般.配置也不是特别突出,但是终究是德国大众的技术,所认销量那么高.就是看中它的品牌.皮实的质量.。动力：最看好的一点.涡轮增压---跑起高速来.那是轻松超车.马力好啊.虽然只有1.4T.涡轮工作时相当1.8的动力了.没有一丝动力不足的感觉.稍踩点油门时速就上100公里了.特别是上到80公里后.涡轮介入后.那是有推背感,还有速度上了120以…
卡尔168	2017-09-23 发表	优点：油耗，跑了近60000公里，综合油耗不到百公里6升，很给力。。缺点：内饰用料一般，同价格区间车型中配置较为寒酸。外观：外观中规中举，相比日韩车来说没有那么时尚，不过老朗逸的外观虽然不能给人一种时尚且上档次的视觉，但是绝对能给人带来一种安全感，一种稳重踏实的感觉，用人的性格来讲就是这个人看起来，不骄不躁，踏实稳重的实在人。内饰：内饰一般般，硬梆梆的内饰还不如桑塔纳2000，颜色也是米色的，容易脏，钢琴漆的黑色饰条可能因为天热原因，拿车时就有印痕在上面，好在不难看就不计较了。。空间：总体来说空间还是蛮大的，不过后面的空间是牺牲了后座的长度，长时间坐会累。。配置：性价比一般，10万左右可以有很多车型可以选，而且相对配置也很高，而大众配置比较低。。动力：1.6手动，日常在城里跑跑是完全足够的。但小排量加上车身重，起步有些肉。朗逸这款车的油门踏板不像日系那样调教的那么灵敏，这点很讨人喜欢。起…
djzhen	2017-09-23 发表	优点：外观很漂亮， 空间很大 黑内也是我喜欢的。缺点：左后门，中控异响。外观：俊朗飘逸，帅气不凡，至今没听见别人抨击过它的外观，看着就是精气神儿十足的范儿，棒棒哒。。内饰：内饰差，比我看过的福克斯 c4世嘉 英朗 C4L都要差，人家都是软材质的内饰，朗逸硬塑料有满满的塑料感…。空间：后座我自己都没坐过，不知道什么感觉，驾驶室的话我1米78的身材觉得空间是很大了，不会像我开过的部分车型那样有压抑感，空间还算很满意的了。配置：说到性价比，相信大众家族的车广受诟病，我的小狼没有前雾灯，被简配了。各系车都在简配，小狼没有简配ESP这样关乎安全的配置，必须给点赞！空调在室外30度以上的时候要开到2档才凉快。音响效果我觉得不错，我要求不高。。动力：只能说家用够用。操控：自动档操控简单自如.方向盘也不重,新老手都非常容易上手.。油耗：油耗很低，我从家里开车1800公里到杭州，只加了700块的油，而且到…
烟台老顾	2017-09-22 发表	优点：外观，动力，原厂电瓶用了6年点个赞。。缺点：小毛病比较多，比如后车门，经常出现打开困难；玻璃的升降机容易出问题。。外观：外观没有新款的犀利 动感 但大众嘛 永恒就是经典 老款 注定是经典帅气的外观。内饰：内饰的话还是不错的 用料做工都是德国工艺 可以说满意。空间：虽然说只有2610的轴距，但是空间真是很大，可以跟中型车媲美了，本人身高175调好驾驶座椅到后排，还有两拳多的后排腿部空间，想不到吧？后备箱也超大。。配置：性价比的话 毕竟我这车子买了5年了 5年前是朗逸超火的时候哦 家用轿车之王 应该对得起这个称号 从质量 动力 经济型 操控上来说 满分一百 我给他打90分 5分扣在刹车太软 5分扣在不能差usb听歌 我很讨厌~ 车无完车 90分应该也算很棒很棒的车了哦~哪有满分的车啊~哼~。动力：很满意 而且油门是点多少有多少 没有延迟 就算上了六七十码 一脚油门下去 提速仍然很快 让…
363538493	2017-09-22 发表	优点：整车已行驶7万多公里，没有出现过任何大的事故，包括长途自驾游。。缺点：玻璃升降器，记不清换了多少次了，还有锁块也换了不少。手套箱扣手没几个月就坏了，说是人为所致不保修。底盘异响，刚满五年的时候换过一个方向机。有一种座椅叫大众座椅，那个调节靠背的旋钮，那个真叫累人。。外观：外观没有新款的犀利 动感 但大众嘛 永恒就是经典 老款 注定是经典帅气的外观。内饰：内饰的话还是不错的 用料做工都是德国工艺 可以说满意。空间：空间够用 虽然座椅坐的不怎么舒服。配置：性价比的话 毕竟我这车子买了5年了 5年前是朗逸超火的时候哦 家用轿车之王 应该对得起这个称号 从质量 动力 经济型 操控上来说 满分一百 我给他打90分 5分扣在刹车太软 5分扣在不能差usb听歌 我很讨厌~ 车无完车 90分应该也算很棒很棒的车了哦~哪有满分的车啊~哼~。动力：强劲，2.0的提速还是相当的满意。现在新出的好像没有2…
liangzengxia	2017-09-22 发表	优点：油耗动力。缺点：上坡起步居然要拉手刹！太累了！后车窗没一键升降！方向盘太重，不过指向性很好。。外观：老款朗逸比新款的耐看，起码有自己的风格，不至于被别人说自己是小帕萨特啥的，这也是我今年买车还毅然决然地选择老款朗逸的理由，老款更显优雅。内饰：中控台塑料感还是有点强，可能买车的时候还是个对车啥都不懂的人，所以当时没有这个感觉，还有一个鸡肋就是主副驾驶的靠背调节竟然还是旋钮式，这个好累，一圈圈的，力道还不小，中间扶手箱空间太小，基本只能放点卡片之类，后来就X宝换装了一个扶手箱，现在储物空间大为改善，后排没有空调出风口，还是有点不方便的，大夏天等的有点难受。空间：在家用车中算是空间比较大的.！。配置：还行吧，东西不错，价格也确实有点高，还要加价，不过保养的服务态度不错。。动力：动力只能说够用，虽然说是涡轮增压的动力来的也不那么猛，油门必须踩到2000转以上涡轮才介入，涡轮介入车子还得延迟…
孤独兔	2017-09-22 发表	优点：就是很够用。缺点：自动档的通病，起步比较肉，一档换二档得上2000转左右。。外观：俊朗飘逸，帅气不凡，至今没听见别人抨击过它的外观，看着就是精气神儿十足的范儿，棒棒哒。。内饰：内饰差，比我看过的福克斯 c4世嘉 英朗 C4L都要差，人家都是软材质的内饰，朗逸硬塑料有满满的塑料感…。空间：空间在这个价位算挺大了！。配置：说到性价比，相信大众家族的车广受诟病，我的小狼没有前雾灯，被简配了。各系车都在简配，小狼没有简配ESP这样关乎安全的配置，必须给点赞！空调在室外30度以上的时候要开到2档才凉快。音响效果我觉得不错，我要求不高。。动力：1.6排量自动挡在城市开，因为堵车厉害总是走走停停，的确觉得动力不给力…尤其是红绿灯起步的时候…不过速度起步以后加速还是不错的。。操控：自动档操控简单自如.方向盘也不重,新老手都非常容易上手.。油耗：二保前，跑郊区最好记录是5.8个油，市区堵车11个左右…
akiling	2017-09-22 发表	优点：其实有三点是大爱，取一的话，要数它的空间感了。。缺点：异响太多了。外观：外观的大气，大方，自是不必多说的，这个大家有目共睹，在08、09年的时候，这样的设计也是将他的大众兄弟（宝来）的不少客户抢夺了过来，可见其优势所在。。内饰：内饰做工还可以，比较精致。虽然是手动的顶配，但是用料不是很高档。中控，车门周围几乎都是硬质材料。接缝均匀。。空间：因为家人平均身高都不是很高，所以乘坐空间满足要求，比较宽敞。后备箱也够用，可以放下一个小的儿童三轮车。配置：性价比一般。自动雨刷，定速巡航，天窗，主副驾驶手动调节，卤素大灯，手动顶配也没有什么高大上的配置。不过毕竟是几年前买的。不知当年的这个级别的车是不是配置都不够丰富，毕竟当时不懂车。。动力：家商用我认为完全够用了。操控：手动档，个人感觉1到2档如果油离配合不是非常完美，极容易顿挫。以后的升档还是很平顺的。将挡提前给油，平顺度还是不错的。超车时…
passat20mt	2017-09-21 发表	优点：动力强劲，油耗表现不错。。缺点：内饰做工有待提高，后期保养费用有点大。还有车门玻璃上连防水条也没有的，这个连面包车上都有的东西，朗逸上面竟然给省了太不应该了。后视镜也感觉小了，看东西有点费劲。。外观：当时定了买朗逸的时候，就是被白狼大气的外表吸引了，在我眼里，就是完美无缺，perfect！！！。内饰：我选择的是黑内，硬塑料占很大的部分、会有异响的伴随但是我觉的这都是小问题。。空间：给力！让同级别的车主羡慕去吧！。配置：总体说来，我觉得朗逸的性价比十分高，比同等配置的速腾便宜了近一万，而且基本上能用的上的功能它都有，虽然比日系韩系同等配置的车价格偏高，或者同等价位的车配置比它高，我觉得朗逸的产品品质、保值率以及它的做工都是性价比很高的一部车，绝对值得拥有！。动力：我的小白狼是1.4T的，动力十分强劲，稍踩油门，动力就源源不断的输出。只不过是新车+新手，路上疯狂超车和并道我还没有开始实…
toboco	2017-09-21 发表	优点：发动机油耗。缺点：没有雾灯，低配减配太历害。。外观：俊朗飘逸，帅气不凡，至今没听见别人抨击过它的外观，看着就是精气神儿十足的范儿，棒棒哒。。内饰：内饰做工很不错，接缝均匀，中控台也挺时尚的，设计合理，储物盒特别多，实用性强，看得出上海大众对它还是花了不少的心血，但需要批评的是用料不是很厚道，整车基本上是硬塑料，这个成本省的让人心里不爽。。空间：只能说大众抓住了中国人的特点,要牌子,要空间,要便宜的特点,所有搞了一个朗逸出来。配置：说到性价比，相信大众家族的车广受诟病，我的小狼没有前雾灯，被简配了。各系车都在简配，小狼没有简配ESP这样关乎安全的配置，必须给点赞！空调在室外30度以上的时候要开到2档才凉快。音响效果我觉得不错，我要求不高。。动力：本人驾车较稳，能达到要求。。操控：操控还算好，走过很多盘曲的山路 都没问题，也有比较 平稳的表现，比较驾驶乐趣要在不一般的道路才能体会的到的…
金琥	2017-09-21 发表	优点：省油。缺点：有异响，感觉内饰做工不够精细。外观：外观总体来说还行吧 圆头圆脑的 看着 傻傻呆呆的 实在是找不到更合适的形容词 钣金喷漆 都是 大众水平 值得肯定 相比13款朗逸 我却觉得 我的11朗逸 更加有个性 在这个大众家族脸横行的年代 还是不一样比较好。内饰：黑色内饰比较喜欢，内饰除了硬塑料还是硬塑料，各种异响真是有点无奈了，只能把音乐开大掩饰一下异响。。空间：内部空间作为一款家用车来说足够大了 后备箱也比较大。。。。配置：如果考虑家庭代步 还是建议买1.6的就够了 个人比较 追求有点 速度感 所以就选择了1.4tsi 1.6的朗逸 才是 最具有性价比的 10多万 就可以拥有大众品质的A级车 很值得表扬。动力：动力没的说了，1.4T发动机，只要2000转以后，动力随叫随到，同级别NO.1。动力是我购买朗逸的第一要素。。操控：操控总体感觉很稳重，中规中矩，。油耗：本人开车略显暴…
zby19666	2017-09-21 发表	优点：1.4T的车，要说最满意的，动力强劲当之无愧！涡轮一介入，推背感明显，动力源源不断！开惯了带T的，回头开自然吸气的，还不习惯呢。缺点：舒适性不是很好，减震很硬，座椅不舒服，长时间开车会腰疼。。外观：漂亮！真的我看是很漂亮，比现款的漂亮多了，圆润的屁股加一个小尾翼，熏黑大灯，蜂窝中网，真是很有运动范，赞一个！个人感觉啊，买现款的不要骂我啊哈！毕竟是萝卜青菜各有所爱嘛！。内饰：内饰做功一般，到处硬塑料，就是门板是地道的皮质的，看来大众还是没有忘了他是16万的车。空间：空间把一般，不过家庭用足可以的了，一家4口出行没问题，5个人就有点挤了，毕竟是紧凑车型嘛！但是有了宝宝，就出行就稍有不便了！。配置：性价比一般把，毕竟是家庭用车，不奢求太多，动力好就行，空间够用就好。动力：目前已经9万多公里了，动力仍然很好，买朗逸的理由里就有动力这一项，跑国道和高速，超车轻松，油耗还不高。上下班开同样很轻…
小小大宝	2017-09-20 发表	优点：大众车皮实，油耗控制得很好，操控性较好。。缺点：提速有点慢，也许是1.6的缘故吧动力稍微弱点。。外观：虽然没有新款外观霸气，但是还是她的丹凤眼，呵呵，自己选择的不后悔。内饰：内饰还不错，但是最受不了中央扶手了，一位置不对，刚开始手刹真别扭，但是后来慢慢习惯了，呵呵，但是中央扶手太不耐脏了，找时间一定换成真皮的。。空间：车内整体空间还可以，做四个大人一个小孩还是没问题的。特别是前排空间非常不错，唯一不爽的就是后排如果做三个大人确实有点挤。上次我一朋友身高180，做在前排正好，做后排头部空间不行，顶头。。配置：感觉不错，性价比比较高。。动力：动力真的有些弱，老捷达也是1.6的，但是绝没有朗逸这种情况，不知道是不和车的重量有关系，但我觉得即使有关系，也不会差太多吧。反正总结起来就是起步很柔。。操控：操控性能感觉没有同价位的日系车好，开过新骐达，同等价位的车，感觉方向盘很轻，提速很快，但是…
zljbznmmw	2017-09-20 发表	优点：油耗吧，毕竟只有1.4的排量，加速度也不错，起步和2.0的有一拼啊。缺点：悬挂，后悬挂没有采用独立悬挂，导致路感过于“清晰”，这在追求舒适方面就有些不令人满意了，在过减速带之类路况的时候比较不舒适。外观：大气的车身.圆润的屁股.中规中矩的.差不多相当于B级车的尺寸了.腰线突出有立体感,。内饰：用料有些欠缺，基本都是硬塑料，手感差，音响不尽人意，虽然8个喇叭但是效果很一般很一般。唯一欣慰的是在众多米内的车中寻觅到这台黑内的，本人很喜欢！。空间：感觉可以，和普通A级车差不多，特别后排空间，相比思域等日系，感觉还是有点优势。。配置：朗逸的性价比一般.配置也不是特别突出,但是终究是德国大众的技术,所认销量那么高.就是看中它的品牌.皮实的质量.。动力：因为追求动力所以选择了1.4T+DSG的组合，涡轮增压的介入很及时很持续，变速箱换挡及时，动力充沛，运动档给人小惊喜，偶尔可以放纵一下！。操控…
voodooqing	2017-09-20 发表	优点：应该属于外观和油耗啦，个人认为油耗牵扯动力，日常用车只要舍得给油动力也是杠杠的，但是只见那瞬时油耗呼呼的涨~~~~。缺点：后排中间突起太厉害，车价变化较大，有点接受不了，一开始看好明锐，交定金提车结果车没喜欢的颜色，等不及无奈提了朗逸，总之后悔了，开了两个月，朗逸落价一万，明锐才落了两千。。外观：绝对酷，长短适中，外观套件的那钱没白花，轮毂和熏黑的尾灯也很漂亮，头像迈腾，尾就是一个小帕萨特，有么有。。内饰：对我来说近乎完美，全黑内饰配棕色皮革的内衬板和座椅，中控台上的碳纤维面板和各处黑色钢琴烤漆的细节部分，既运动又不失高端大气。。配置：我觉的性价比不是低，而是根本没有！完全谈不上性价比，配置几乎没差别的铃木锋驭比它便宜好多，同样的价钱已经可以买更高一级的速腾了，甚至低配的凯美瑞、君威、帕萨特也能买，稍加一万都可以上迈腾了！最开始本来打算买速腾的1.4T自豪的，实在是没有现车，又不想…
mycarmodel	2017-09-19 发表	优点：空间舒适，外形比较大气，油耗不高。安全性能还可以。。缺点：小毛病太多，车门漏水，一个月内去4S修过2次，各种异响。外观：符合中国人审美，线条柔美，侧面很像BMW的7系，这点很有面子，倒车灯雾灯都只有一个，（为了节约成本吧）。全系无行车灯，透镜大灯，LED尾灯，这点稍微落后了点，。内饰：内饰的整体中控设计依然是大众式的风格，但是用料方面就不得不说说了，由于硬塑料的使用太多，就直接导致了无处寻找的异响，做工方面也略显粗糙，米黄色的内饰颜色也使得车内很容易弄脏，前排扶手箱也略微挡住了手刹，顶棚拉手没阻尼时常被搞得“砰砰”响，没办法只有自己买几个来装上。。空间：空间很不错，后备箱超大，出去游玩时可以装很多东西。后座有点短，长途时间坐着比较累。前后排腿部空间够用。。动力：这个值得一说了，在高速最高跑过200，所以说你只要舍得给油还是可以得。所以，以后谁要说朗逸的动力不行，那纯粹瞎说。。操控：…
大鹅	2017-09-19 发表	优点：外观。缺点：2.0发动机的启动和怠速声音实在太难听了，外后视镜的电动调节不知什么时候坏了，但因为平常只有我自己用车所以影响也不算太大。。外观：外观大气，可家用也可商用，传承大众家族脸。。内饰：内饰驾驶台为朔料，前车门扶手处有真皮包裹，但车窗位置的质地不是特别好，塑料感太强。09款车内配有可录制CD机，能刻录6张CD，但CD机造型比较老气。。空间：只能说够用，后排空间不大。。配置：大众车，性价比一般，但作为公司业务用车，皮实耐用，14W公里没有大问题，配件便宜，相对来说还是比较可靠的。。动力：动力比较弱，加油反映比较迟钝，根本没有推背感，不但与2.0的其他车无法比，连福克斯1.8的比都差太远。。操控：这款车作为公司业务配车上山，下沟，什么路都跑过，可谓是功勋累累，日常工作离不开，方向略重，但指向准确。最高高速开过170，稍微有些飘。。油耗：在郊区或高速匀速前进时，油耗比较小，最低时达…
aicherumingderen	2017-09-19 发表	优点：操控性好，高速行车时车身稳定，不飘。。缺点：动力起步果然很肉，油门踩下三分之一才有反应。。外观：俊朗飘逸，帅气不凡，至今没听见别人抨击过它的外观，看着就是精气神儿十足的范儿，棒棒哒。。内饰：中规中矩，大众家族的中庸之道，没有出彩的地方，但绝不难看。中控是硬塑料，我怕被晒，引发热胀冷缩，于是买了个中控台的遮阳罩，效果不错啊，哈哈，大家可以看图片。。空间：车内空间够大，特别是后排座椅，腿部空间大。。配置：说到性价比，相信大众家族的车广受诟病，我的小狼没有前雾灯，被简配了。各系车都在简配，小狼没有简配ESP这样关乎安全的配置，必须给点赞！空调在室外30度以上的时候要开到2档才凉快。音响效果我觉得不错，我要求不高。。动力：动力的话，家用真的够了，红绿灯舍得给油还是杠杠的，毕竟是1、6的排量嘛，要求不要太高！行驶了快一年，最快也跑到了170的时速，有点不安全了哈，亲们原谅一下，嘿嘿。操控：操…
胖闰土	2017-09-19 发表	优点：空间。缺点：可能是排量小的缘故，起步很慢，超车费劲！有钱的朋友还是考虑1.4T的吧！加速的时候发动机声音较大，售后说是大众的车发动机声音都大，不知道真假。。。。。外观：中规中矩，回头率不是很高，但是绝对是属于越看越好看的那种。。内饰：还行，3.5分吧。做工比较渣，但是设计都还不错，色彩搭配也还能过，时尚、科技感就完全没有。。空间：前排空间有点压抑，后排空间很宽敞，后备箱可以进行“非常人贩”了。。配置：对于大众的品质来说，性价比可以。毕竟同学14年买的时候还11万多，现在降了到十万以下了。而且从这辆车的整体配置来说，这个价位很合适。。动力：1.6L的动力平时使用还可以，家庭代步车算合适的，但夏天空调开大了的时候明显感觉到动力跟不上了，动力损失严重，油门要深，据朋友反映1.4T的要好多了！。操控：沉稳扎实，这个就是对操控最佳解释。方向盘轻重适中，过弯道很平稳，很放心的一款车。。油耗：最…
烟鬼不喝酒	2017-09-19 发表	优点：从买车到现在整一年的时间跑了两万公里一共花了九千块钱的油钱，还是比较省油，对于这个车来说还是非常满意。。缺点：除了座椅和轮胎，再就没有软的地方了，塑料感强，后备箱开关声音咔咔的响。。外观：大众所有的车都差不多阿，除了脸上比帕沙特少了一道杠，细看没有什么差别，萝卜青菜，伽油所爱，就是喜欢大众的车标啊。。内饰：如果，我是说如果，我买H6的时候就有这款车，我感觉我会选择这个，并且应该是灰色的。因为我开始的时候候选的车里就有朗逸，不过我实在不喜欢老款的内饰布局，很散很乱的感觉。现在的新内饰已经很大众化了，比起韩系说不上时尚但很耐看，不易过时。尤其是全黑加银色拉丝，是我比较喜欢的配色。很精神很年轻。。空间：空间大、很宽敞、本人一米八的大个子，驾驶新朗逸觉得是在开小SUV。该车提回家的时候，正好有个亲戚买了灰狼，他们评价银狼看起来比灰狼要显得大。。动力：动力还行。我1.6的发动机，提速，超车都…
haizitb	2017-09-19 发表	优点：外形耐看，不过时。空间足够用 性价比高。缺点：内饰实在是不忍直视，塑料质感明显，尤其是空调口，圆圆的样子不好看，烟灰缸放置位置简直就是无脑设计，经常把烟灰弹到外面。发动机盖没有隔音棉，高速噪音大。外观：好看 当时就是冲着外观放弃宝来转而买朗逸的 我喜欢老款的外观 第一次见到朗逸是在路边上看到的一款宝蓝色的朗逸 第一眼就喜欢上它了。内饰：一般拉萨，，不过我就喜欢仪表处的设计，冷色的字体颜色、仪表显示的布局、行车电脑的设计、当时很稀奇的圆形空调出风口等，都是我的菜！。空间：空间作为这个级别的车还是比较不错的。2610的轴距能做出这个空间真的可以了，很多轴距比这长的，实际乘坐空间也不如朗逸。。配置：要用现在的车的价格来看的话，性价比就没法比了，在当时的话只能说是中规中矩，不高不低！弱弱的说哈，当时还是小日本车的天下，大众正在蓄势待发之势！。动力：动力是相当可以，提速快，但是超过140发动…
BillHong	2017-09-18 发表	优点：油耗较低。缺点：略显粗糙，小毛病多，内饰有待进一步提高。。外观：对于改款来说，有些老了。尤其是屁股较为瘦弱。不过漆面是见到过最好的，坚实、硬度高、光洁度好。这一点很佩服大众。。内饰：还行还行，真皮质量还可以，5年多了。还不错。有些塑料感不太好，但本人对这方面不太计较，所以这么说。。空间：空间不错，虽然后排座椅较短，可是，适合女性乘坐。动力：1.6+6AT这个动力系统感觉还是够用的（我指的是家用）虽然书面参数没有很多车型参数高但是实际使用起来一点不含糊，比很多配备了所谓的高性能发动机好很多个人使用感觉啊！高速上跑个160没有压力（个人跑过180+）前提是底盘不会给你很强的信心，总之就是家用完全够，只要你给油他还是能满足你的，别指望他去赛车，那不是他的菜！这车的变速箱我感觉还是很不错的，比美系的某几款车好很多，升档积极没有太大的顿挫，也足够的聪明该降档将挡，改升档升档不错。。操控：操控…
konkondi	2017-09-18 发表	优点：初期使用基本没有什么小毛病，油耗较低，平均6个不到，外观耐看，后排空间在紧凑型车里不错。缺点：行驶中总感觉有异响，到4S店维修保养更换过双离合器，但还是感觉变速箱油异响，不过10年15万保修还是值得肯定的。。外观：挺喜欢的，感觉新的也没有老款好看。有自己的独特点。。内饰：这是一款家庭用车.真皮的座椅.米色内饰.看是还可以,但是有点不耐脏.小孩子手脏一摸一个印子.中控台是黑色塑胶,手感有点硬.。空间：宽敞的空间.这是我当时选车的重点,6口之家(包括一婴儿)坐在车内不觉的拥挤.适合国人家庭的车型啊,尾厢空间也很大.七七八八能装好多的杂物.。配置：还行吧，东西不错，价格也确实有点高，还要加价，不过保养的服务态度不错。。动力：朗逸1.4T自动挡的，动力比较好，加速快，超车时不肉，跑长途时也不累，感觉够用了。。操控：方向盘是机械助力.会比电子助力的感觉沉重.但是习惯了也是一样.转向方向感比较…
chenhongxiu	2017-09-18 发表	优点：开着比较舒适，感觉安全性能比较好。。缺点：基本没有什么不满意的，要说不满意，就是在购车一个月的时候，就发现组合开关里的定速巡航有问题，去我当地的4S（在我们县级市的4S，不是购车的呃S）修理，他们说没有配件，一直到两年零7天的时候，我去购车的4S店做保养，更换了一个，更换之后工作人员说保修一年，然后我问原车的包修多长时间，工作人员说原车的保修两年。就这一点很不满意！。外观：外观没得说，看起来跟宝马很像的，当时我就是看重它的外观！ 现在新款越来越新潮，但老款确实百看不厌！。内饰：方向盘质感细腻，黑色中控台配上顶部的浅色，内饰风格清新。内饰部件是没有经过德国大众总部认证的，完全中国本地采购、本地认证，品质是差一些。不过想想这个价格也可以接受。。空间：：在同级车内已经是比较好的了。后排坐3个大人绰绰有余。。配置：性价比很好，我非常满意。 有朋友买同样价位的车，我肯定会推荐朗逸！。动力：1…
349887713	2017-09-17 发表	优点：外观，动力，原厂电瓶用了6年点个赞。。缺点：刹车软 我开过面包车 和面包车的刹车对比。。朗逸的刹车是真的软。。。还有的话就是因为老款 听歌都不能usb手机听 比较伤感吧。外观：外观没有新款的犀利 动感 但大众嘛 永恒就是经典 老款 注定是经典帅气的外观。内饰：内饰的话还是不错的 用料做工都是德国工艺 可以说满意。空间：后备箱还是挺满意的，我一般都是装货嘛。挺能装的比我现在的新入手的窝窝能装！。配置：性价比的话 毕竟我这车子买了5年了 5年前是朗逸超火的时候哦 家用轿车之王 应该对得起这个称号 从质量 动力 经济型 操控上来说 满分一百 我给他打90分 5分扣在刹车太软 5分扣在不能差usb听歌 我很讨厌~ 车无完车 90分应该也算很棒很棒的车了哦~哪有满分的车啊~哼~。动力：很满意 而且油门是点多少有多少 没有延迟 就算上了六七十码 一脚油门下去 提速仍然很快 让人很有信心。操控：…
jian_0705	2017-09-17 发表	优点：最满意的是空间够大!!。缺点：太完美了。。。。外观：当时定了买朗逸的时候，就是被白狼大气的外表吸引了，在我眼里，就是完美无缺，perfect！！！。内饰：新朗的内饰也比以前好看多了，而且我的是豪华版的，白外黑内，各种亮条装饰，唯一的缺憾是没有安装导航~。空间：家用够了、在同级里面应该算比较大、。配置：总体说来，我觉得朗逸的性价比十分高，比同等配置的速腾便宜了近一万，而且基本上能用的上的功能它都有，虽然比日系韩系同等配置的车价格偏高，或者同等价位的车配置比它高，我觉得朗逸的产品品质、保值率以及它的做工都是性价比很高的一部车，绝对值得拥有！。动力：我的小白狼是1.4T的，动力十分强劲，稍踩油门，动力就源源不断的输出。只不过是新车+新手，路上疯狂超车和并道我还没有开始实施，不过我总是被别的新朗超过，哈哈~还有就是有一天早晨送媳妇上班，有一个小面包跟我飙车，还别我，我一踩油门，就看不见它了…
gz恰恰	2017-09-17 发表	优点：买车的时候在轩逸和朗逸之间徘徊了，价格差不多，轩逸是在11年5.1车展上下了定金了，省油，舒适，还送导航，在当时优惠有7000啊，1.6自动豪华搞下来15万和朗逸相比很纠结呢，最后选择朗逸部为别的，做工扎实，经久耐用，粗细适用。。缺点：韩泰的轮胎胎噪有点大。车尾的造型不是特别好看，与车头不是特别般配。绒布座椅绒布的颜色不能选，这个有的可惜，只有一种米色的绒布，如果有一套黑色的那就更好了。还有就是车的A柱，似乎太粗了些，有点儿影响视线，使盲区进一步的长大了。。外观：虽然没有新款外观霸气，但是还是她的丹凤眼，呵呵，自己选择的不后悔。内饰：内饰简单明了，唯一的遗憾就是中控台使用的硬性塑料，手感差，感官上不好。。空间：空间很合适，毕竟A级车轴距相对来说还是很大的，当初去看马三星骋，就是因为太憋屈没要，最终选择朗逸，还是很满意的。。配置：感觉不错，性价比比较高。。动力：自动挡起步绞肉，但是也…
windy618	2017-09-17 发表	优点：外观和舒适性都没得说。相比较套娃似的新款，不管是老款的朗逸、速腾还是迈腾等，均完胜。。缺点：动力稍差，特别起车时，比别的车要慢的很多，肉，加速也慢。。外观：外观是我最喜欢的，感觉大气稳重。尤其是前脸，屁股显得线条差些。。内饰：内饰做工还可以，比较精致。虽然是手动的顶配，但是用料不是很高档。中控，车门周围几乎都是硬质材料。接缝均匀。。空间：其实空间方面是我选择这款车的首选要素，因为本人喜欢节假日带领加入自驾游，这同时就需要带一下随身物品，所以对空间还是有一定要求的。朗逸的内部空间，我和我们家人都。很满意。配置：性价比一般。自动雨刷，定速巡航，天窗，主副驾驶手动调节，卤素大灯，手动顶配也没有什么高大上的配置。不过毕竟是几年前买的。不知当年的这个级别的车是不是配置都不够丰富，毕竟当时不懂车。。动力：动力上主要是加速能力略差一点，也能接受，在平原上也足够用了。上过一次高原感觉非常明显，要得…
花花BB	2017-09-17 发表	优点：性价比。缺点：配置为什么要这么低，没有电动后视镜折叠，没有电动雨刮，没有电动座椅，没有自动大灯，驾驶员座椅有异响（修理过一次，直线加速倒是没有了，转弯又有了），其他暂时还没发觉。。外观：绝对酷，长短适中，外观套件的那钱没白花，轮毂和熏黑的尾灯也很漂亮，头像迈腾，尾就是一个小帕萨特，有么有。。内饰：对我来说近乎完美，全黑内饰配棕色皮革的内衬板和座椅，中控台上的碳纤维面板和各处黑色钢琴烤漆的细节部分，既运动又不失高端大气。。空间：空间整体来说还好，不要和B级车去比，轴距都不是一个级别，反正能坐4个人，至于后排怎么坐，不是我考虑的问题啦~~~。配置：很多人都是运动款，性价比很低，但我绝对还好，谁叫自己喜欢的，多花那一万，为了外观的运动套件，我觉得值得。。操控：本人新手新车,操控也就是个那,方向盘不轻不重,指哪打哪,预算很好 感觉悬挂很硬,避震很硬,路面反馈很好.刹车轻踩轻刹,低速行驶有时…
靖北虏复国仇	2017-09-17 发表	优点：开了几年挺省心没什么大毛病。没把我扔半路上。油耗低，好好开能开到百公里6.5个油。车内空间比较大。操控不错。乘坐舒适。安全性高。1.6升的排量动力不错。。外观：朗逸车身线条刚劲有力，动感十足，整体造型融合时尚元素较多，整体外观时尚漂亮却不失大气稳重，“大气、外观耐看，越看越喜欢。”。内饰：浅色内饰风格简洁温馨，舒适性较强，但内饰细节做工不够均匀，接缝间隙较大；中控台布局合理，音响效果比较不错。。空间：A级里面非常满意的！我182、坐主驾头部空间满意！。动力：动力方面，1.6的自然吸气+5MT变速箱，在TSI+DSG组合面前科技含量是低了点，也没有什么太大的意外和惊喜，但换来的是可靠和低保养低油耗，应该说这个组合用在朗逸上是非常适合的，大众的这款原polo劲情发动机算是适合中国国情的经典发动机之一了，扭矩输出比较平滑，城市起步时不需要大脚油门，MT虽然比不上DSG的换挡顺滑，但是技术…
东海渔人	2017-09-17 发表	优点：我承认我来自外貌协会，但是轮毂‘黑色的轮毂‘真是漂亮‘还有那熏黑的尾灯‘15款的尾灯造型‘回头率很高‘再加上黑色的反光镜‘特别的30纪念版车标‘满意的掉眼泪啊，另外省油也是较满意的一点‘买了这车绝对不后悔。缺点：原厂的315导航不好用，建意更新换代。。外观：外观大气，成熟稳重，但又有点时尚，属于耐看型的，越看越喜欢，30周年纪念版轮毂比较好看，黑色的外后视镜也很有特点，很运动的感觉，尾灯好像是LED 的 晚上点亮了非常好看。。内饰：大众内饰就那样，仪表盘全是硬塑料，做工尚可，各种布局合理，容易上手。空间：1.75米以内、体重80kg以内的，毫无鸭梨，后备箱很大很实用。配置：10几万的车考虑过思域，K3，速腾、福克斯等等，但最后还是定了朗逸，总的来说作为家用轿车还是可以吧，反正车无完车，开了两年多 没出过问题，比较省心。。动力：百公里加速9.3秒的成绩，挺优秀的。操控：偶尔跑过山路，…
飞翔森林	2017-09-16 发表	优点：油耗不错，很省油。。缺点：那还用说吗，当然是DSG变速箱了，尽管有10年的保修，但还是觉得蛋疼啊。外观：街车没啥好说的，烂大街的，不过加了个车窗亮条很唬人的，O(∩_∩)O~大众在把握国人消费心理方面做得确实很到位，家里的老人对着车的外观都赞誉有加，感觉改款后没有那种柔美的形象了，还是老婆款的柳叶灯比较漂漂。。内饰：比较满意，米色的装饰比较典雅，而且看着不会说是看看就不好看，我觉得应该是属于那种耐看型。但是就死有一点容易脏，还是黑色好，耐脏。。空间：内部高度不够，头顶到了车棚。前后倒是勉强。后排中间放脚的地方高起太多，不舒适。。配置：一般吧，谈不上超值，上下班买菜倒是蛮敬业的。要是能便宜上一万或者把内饰档次提高点就好了。特别是那个座椅太不爽了，比同价位的日系车差远了。。动力：1.4T的动力刚刚的，转速到1800转以上，动力输出那就一个给力。尤其是高速上，深踩油门，那速度上升非常快，…
ieriyreirue	2017-09-16 发表	优点：油耗低，平均每百公里油耗7.5L以下，最低我跑过4.5L。。缺点：有小毛病。一是异响，有时这儿响、有时那儿响、有时响、有时不响，不过现在少多了。二是使用一年时发现有油封下渗油，更换了一个玻璃升降器（好象是当时我那批车的通病），更换了碳罐电磁阀。。外观：老款朗逸是越看越好看，不像新款朗逸，大众脸谱，远了都看不出是帕萨特，还是速腾。不知道为什么大众要改成家族史脸谱，前脸显得太硬，不符合我的审美观点，希望大家不要喷我哦·~~老款体型修长，圆润，耐看。不足的是接缝处，缝隙较大，这点需要改进。。内饰：内饰难看，没有特色，当时买的时候，就冲着省油跟空间大，适合家用去的，现在是越看越难看，将就着开吧，就像某电影的台词：“凑合着（过）开憋，还能（离）换啊。”。空间：空间还好，A级车嘛，后排不可能有太大空间。后备箱不错，放行李箱啥的一点问题都没有！。动力：家用足够了！不过，夏天市区开空调情况下起步无…
皈依少林	2017-09-16 发表	优点：提速较快，操控性不错，路感清晰！。缺点：就是现在各大媒体处处曝光的DSG问题，虽然我的车没出问题，但是天天提心吊胆的不安心，希望大众抓紧召回，为我们广大车主解除心头之患！！！！！。外观：大气的车身.圆润的屁股.中规中矩的.差不多相当于B级车的尺寸了.腰线突出有立体感,。内饰：还可以，能摸到的地方基本都是软的，座位也是皮的，中控好多地方用了烤漆工艺，米色还是比较容易脏。。空间：足够家用符合紧凑型车的尺寸。配置：朗逸的性价比一般.配置也不是特别突出,但是终究是德国大众的技术,所认销量那么高.就是看中它的品牌.皮实的质量.。动力：1.4TSI+DSG，能说什么呢，开始觉得1.4T会不会小马拉大车，非满载的情况下动力还是随叫随到的，但是坐上4、5个人高速上超车会比较吃力，感觉提速不是很快。平时在市区堵车的时候跟车感觉提速也不行，老被加塞，好像油门踩反应有延迟，不知道是不是跟驾驶习惯有关系。…
jiaoxiao62	2017-09-16 发表	优点：外观漂亮，空间大。缺点：动力上面我感觉一般 等红灯的时候 起步每次都没人家快 也可能是我新手的问题吧 油离配合不好。外观：不错，基本能给全五分。朗逸的外形并不很花哨或者靓丽，相对沉稳、大气。适合成熟有品味的男人，属于低调的奢华。改款以后，大众全系列都做了一个调整，稳重当中有沉淀着一份时尚，我相信丹尼尔·克雷格这样的007都会选择朗逸。。内饰：还行，3.5分吧。做工比较渣，但是设计都还不错，色彩搭配也还能过，时尚、科技感就完全没有。。空间：虽然小狼属于紧凑型车，但是我感觉在紧凑型车里也算是小B级车了，空间比一般都大，后备箱容积也足够家用了，跑长途出差装东西都足够用。。配置：车的性价比是比较高得，在十万左右的家轿车里面，这个价格能买到这样综合性能不错的车，已经很满意了，性价比超高，值得拥有！。动力：动力方面一般，市区不太明显。刚提车的时候跑了趟国道，车速在80迈的时候在超车就相当困难了…
灵逸	2017-09-16 发表	优点：动力充沛。缺点：座椅不是很舒适，调节起来也不方便，驾驶位的保险带插槽有点低，插起来很别扭。没有眼镜盒不够人性化，配置低，应该标配有LED日行灯！。外观：风骚蓝，很漂亮，是我心目中的颜色，造型大气，线条迷人。要是灯能换成氙灯那就好了。。内饰：准备更换原厂带亮条拉丝银导航面板、空调面板、带盖板烟灰缸、空调旋钮、空调口饰片、超纤皮座椅套、、点火钥匙圈、后备箱垫、上海大众原厂脚垫。倒车影像、行车记录仪5寸屏幕、车顶大阅读灯、座椅调节扳手、USB和AUX插座、车载手机支架等等。。空间：这车的主要优点就是后排空间比同级车要宽敞，一般人可以跷二郎腿。空间感接近B级车。。配置：在这方面的话，同等价位的索八，我就感觉的有点亏，不过话又说回来，大众车保值啊。哈哈。动力：没敢放开跑，100公里的速度，提速阶段很明显，有一次还听到了涡轮增压器的动静，很带劲。也不知道是油门没舍得踩的原因，还是怎么，觉得动力…
~小星~	2017-09-15 发表	优点：变速箱好，油耗很不错，高速跑的比较多，车内显示为7.2L/100KM，和加油自己计算的值差不多。缺点：内饰做工用料差，座椅太不舒服了。外观：中规中矩，有些小型商务车的味道，勿喷哈！每个人看车都有自己的眼光，这点也是当初购买原因之一。也好，不时尚、不落后！我想就这款式，再三年也不过时，就现在的新朗逸来看，老的还是很耐看的。。内饰：一般拉萨，，不过我就喜欢仪表处的设计，冷色的字体颜色、仪表显示的布局、行车电脑的设计、当时很稀奇的圆形空调出风口等，都是我的菜！。空间：我1.70米，60公斤头部空间两拳以上，腿部空间非常大，主驾驶和副驾驶的距离比较近。后排座椅稍窄，长途后排人会有点累。后备箱空间大，日常超市购物不在话下，没有任何问题。。配置：要用现在的车的价格来看的话，性价比就没法比了，在当时的话只能说是中规中矩，不高不低！弱弱的说哈，当时还是小日本车的天下，大众正在蓄势待发之势！。动力：…
stevenchens	2017-09-15 发表	优点：低速时提速较快。。缺点：变速箱1到3挡换挡顿挫感，不大顺畅，动力调教起步反应较慢，悬挂硬不太舒适。密封性稍欠。。外观：中规中矩，有些小型商务车的味道，勿喷哈！每个人看车都有自己的眼光，这点也是当初购买原因之一。也好，不时尚、不落后！我想就这款式，再三年也不过时，就现在的新朗逸来看，老的还是很耐看的。。内饰：一般般 当时没有选择高点配置的 都是织物面料的 很容易脏 现在都换了仿皮的 座位暂时还没有换。空间：一般般吧，前排安逸些，后排坐得比较辛苦。脚部空间大，但是坐椅短。。配置：要用现在的车的价格来看的话，性价比就没法比了，在当时的话只能说是中规中矩，不高不低！弱弱的说哈，当时还是小日本车的天下，大众正在蓄势待发之势！。动力：2.0AT，起步也不快，调教问题吧，7、80公里后加速有力，120公里以上噪音开始大。满载起步不加油也能动，坡上也不后溜，试过6大人满载轻松上广东第一峰。。操控：…
yumikk168	2017-09-15 发表	优点：油耗低。缺点：没有后排出风口。外观：比较满意，我不喜欢全是一样的大众脸，还是要有点特点的才能吸引眼球，年轻人喜欢新颖的东西，全部是一样的造型，怕是不行。。内饰：比较满意，米色的装饰比较典雅，而且看着不会说是看看就不好看，我觉得应该是属于那种耐看型。但是就死有一点容易脏，还是黑色好，耐脏。。空间：前排够用，后排略小，尤其是后排的座垫显的较短。。配置：一般吧，谈不上超值，上下班买菜倒是蛮敬业的。要是能便宜上一万或者把内饰档次提高点就好了。特别是那个座椅太不爽了，比同价位的日系车差远了。。动力：1.4T的动力刚刚的，转速到1800转以上，动力输出那就一个给力。尤其是高速上，深踩油门，那速度上升非常快，而且最高到200km/h，感觉还有上升空间。。操控：方向盘较重，刹车有异响，感觉不爽。。油耗：：刚买的时候开车去了青岛，当时在高速上120迈的速度，瞬时油耗是5L/百公里，很满意，回京后基本…
无证驾驶	2017-09-15 发表	优点：外观比较满意 特别喜欢侧面线条 空间也挺好。缺点：室内硬质材料太多，天冷有点吱吱声，隔音抗噪不行特别是玻璃太薄、天花铁皮太不隔音，下大雨时就像闷在鼓里。。外观：白色的狼漂亮，虽然够不上档次车的宽大，却不会让人看得小器，本来还想着要加些装饰的，看着整体大白小黑点缀银的整齐都不知道从何下手，只能升级下大灯总成，加下镀铬门碗。。内饰：内饰塑料感比较强，米色比较温馨，比黑色耐脏，哎CD比一般车都不错，如果是发烧友可能不太满意，配置比较齐全，多功能方向盘很实用，但蓝牙接收声音能力较差，对方不容易听清楚。。空间：空间大，但相对是牺牲了座椅换来的，座椅坐着非常不爽，开一个小时就会感到右腿酸痛。。动力：1.4T的动力，个人感觉够了，满载（五人加后备箱放满）时不用猛踩住油门还可以灵敏的超车，空载时红灯起步够快，不后悔多下米买带T的。。操控：不算很硬，也不算很软！感觉正合适。油耗：从11年11月提车到…
就是喜欢喜欢汽车	2017-09-15 发表	优点：外观大气，和帕萨特差不多，有小帕萨特的外形。。缺点：性价比，悬挂，隔音效果。。外观：我选的是蓝色的，车辆看起来大气也不失时尚。搭配的16寸轮胎，看起来比较协调饱满，后视镜转带向灯，还支持自动折叠。。内饰：每次说到内饰我都是不住想吐槽一下~最不喜欢的就是它的内饰，这样的内饰可能会比较适合中年男子，而我一个20多岁的未婚女来说不够漂亮也不够时尚！。空间：本人173,120.坐在里面相当宽敞。 后排座三个我这样的，都能找到合适的坐姿。。配置：综合来说性价比还是不错的,因为对于十多万的车来说拥有这样的配置的车车确实不多，而且该款外形也相对来说也更受欢迎~毕竟十几万的车所拥有的配置是很多20多万甚至低配的奥迪和宝马都没有的性能你能说它不好吗~美中不足就是动力和内饰~如果下一代的朗逸在这两点上有所改进的话那就更完美了！。动力：还行，觉得DSG的变速箱诟病不少，不过技术很先进，至少我的车DSG没…
liuwei6626	2017-09-15 发表	优点：外观和内饰非常好看 ，很庄重，典雅！绝对100%的10分。缺点：里面做工挺粗糙的，发动机噪声大。外观：整体流线设计很漂漂的，简直就是新帕萨特的缩小版。轮毂样式新颖，但不张扬。中网、车门密封条镀铬，提升视觉效果。前大灯的设计很犀利，符合年轻一族的个性需求，同时还配备了转向辅助照明系统，安全系数进一步提高。排气筒方面一般，略显廉价，爱面子的朋友只能靠自己后期加装了。。内饰：塑料用料显得廉价，但做工接缝处理的不错。。空间：空间在同类车里是佼佼者，一家5口人坐的十分宽敞，买菜车中，这个空间很好。。配置：性价比比较高，ESP全系标配，豪华版还带牵引力控制，坡道辅助值得称赞，真的很好用。。动力：起步肉，提速慢，4档以后发力明显一些，高速超车行程长了点，可能是怕超速的原因。操控：这个车别谈操控了，硬伤。 跟福克斯没得比。 家用车，买菜车 喜欢操控的建议别入手。 不过高速120M还是很稳的。140…
Angel徐	2017-09-15 发表	优点：最满意的油耗,100块93跑市区大概200公里左右,跑高速来回600多公里200块油。。缺点：雨刮买来就不顺畅。碰到雨季就头痛。也是看论坛自己掰了下稍微好点。不过有时候还是会好响。品悠没有USB接口。后来看论坛自己动手家装了个。还有换挡的时候一二档挂入不是很顺畅。时间长了感觉越来越明显。。外观：设计成熟，定位适中，线条圆润，尤其是后门设计大气。。内饰：内饰一般吧，因为我开的车比较少，我对车的内饰没什么要求，只要不坏就行，就是仪表台上方有个凹槽很不好，听说高配的是可以折叠的那种，也差不了多少钱，为什么不弄一样的呢？。空间：前排够用 后排座位略短些 长途坐着会不太舒服 后备箱足够大 出远门带再多的行李也不怕。配置：性价比一般，10万左右可以有很多车型可以选，而且相对配置也很高，而大众配置比较低。。动力：：1.6的，起步有一些肉（可能是发动机调校的原因），不过如果很快上到3档、4档起步还…
austin_ma	2017-09-15 发表	优点：样子，操控好，油耗低，座位舒适。缺点：4个车门与玻璃结合处设计成凹槽，中国风沙大，总是落入沙土，还很难清理，这么简单的设计还不如几万元的面包车设计的好。我自己购买胶条贴上了。效果很好。大众应该给我发奖金。。外观：外观中规中举，相比日韩车来说没有那么时尚，不过老朗逸的外观虽然不能给人一种时尚且上档次的视觉，但是绝对能给人带来一种安全感，一种稳重踏实的感觉，用人的性格来讲就是这个人看起来，不骄不躁，踏实稳重的实在人。内饰：用料一般，基本用不到不常碰的地方是生硬的，做工比较细致。内饰设计简单大方，各个按键旋钮清晰简单，上手容易，盲操作无难度。。空间：总体来说空间还是蛮大的，不过后面的空间是牺牲了后座的长度，长时间坐会累。。配置：性价比一般，10万左右可以有很多车型可以选，而且相对配置也很高，而大众配置比较低。。动力：1.6足够了。完全没必要1.4T的。EA111低速高扭矩，动力够用。我车…
fsgtr	2017-09-15 发表	优点：耐开，开着稳。缺点：动力稍差，特别起车时，比别的车要慢的很多，肉，加速也慢。。外观：外观是我最喜欢的，感觉大气稳重。尤其是前脸，屁股显得线条差些。。内饰：内饰做工还可以，比较精致。虽然是手动的顶配，但是用料不是很高档。中控，车门周围几乎都是硬质材料。接缝均匀。。空间：驾驶座的纵向空间还可以，横向空间右边的大腿受中控台的影响，有点小。副驾座还可以，不过手套箱比较向下，男士乘坐腿部空间一般般。后排，座椅靠枕比较硬，座椅舒适度都还可以，中间地板突起较高，三人乘坐中间的不是很舒服，腿部空间够用。。配置：性价比一般。自动雨刷，定速巡航，天窗，主副驾驶手动调节，卤素大灯，手动顶配也没有什么高大上的配置。不过毕竟是几年前买的。不知当年的这个级别的车是不是配置都不够丰富，毕竟当时不懂车。。动力：1.6自然吸气，说实话家庭够用，手动的传动效果比1.6自动的感觉好。一年大概两次一千多公里的长途旅行，二…
声讨公平	2017-09-14 发表	优点：新车有底较厚的盘装甲，空腔注蜡，动力充沛，后排放倒，无钥匙进入，一键升降车窗，行车电脑功能尚可。缺点：内饰做工有待提高，后期保养费用有点大。还有车门玻璃上连防水条也没有的，这个连面包车上都有的东西，朗逸上面竟然给省了太不应该了。后视镜也感觉小了，看东西有点费劲。。外观：有的人说好看有的人说不好看，自己觉的还可以。。内饰：我选择的是黑内，硬塑料占很大的部分、会有异响的伴随但是我觉的这都是小问题。。空间：空间很大，一家子出去旅游购物什么的都够了。后备箱也很大能装很多东西。后排座椅还可以放到又可以空出很大的空间。家用绰绰有余了。。配置：总体说来，我觉得朗逸的性价比十分高，比同等配置的速腾便宜了近一万，而且基本上能用的上的功能它都有，虽然比日系韩系同等配置的车价格偏高，或者同等价位的车配置比它高，我觉得朗逸的产品品质、保值率以及它的做工都是性价比很高的一部车，绝对值得拥有！。动力：当初买带…
F3豪华车主	2017-09-14 发表	优点：省油。缺点：内饰糙、排气管难看。外观：相当大气的外观，放在现在3年后的今天，依然不落伍，修长的车身，大气的车头，就是尾部有点小气，我在后面家了个原厂的尾翼，问题解决，相当和谐尾部。。内饰：材质用的硬塑料，还算坚固。做工也精致，缝隙啥的很均匀，很对得起大众了，软材质当然好，不过前提是要环保，反正我的小狼真没啥气味。 样子肯定不新潮了，不过再新潮的也会过时，再漂亮的也会看腻，所以便利是最重要的。 我的建议是整体面板都应该上移，现在的空调太靠下，行车时要么不调节，要么真是有隐患。 总之还好了。空间：空间一般，后排窄。。配置：总体上说这款车性价比感觉属于高的那种了 配置齐全 安全配置也到位，家用足够，在那个时候我感觉朗逸车就是性价比不错了要别的车这些配置都得比朗逸贵，而且朗逸还有座椅加热 ，我们家在冰城那时候座椅加热很管用很方便。。动力：提速慢，动力相对弱些，适合市区行驶动力要求，走高速超…
taobo8097	2017-09-14 发表	优点：提速快。缺点：动力真的很弱，我开过高尔夫1.4T+DSG的，提速很快，不知道手动档为什么这么肉！而且离合真的很长很长很沉，不太适应。。外观：这是相对个人而言的了，也就是选择它的第一印象：圆润，丰满，耐看，没有过硬的棱角也不会上人有突兀的感觉，但却能让人一眼就喜欢上它。。内饰：内饰塑料感比较强，米色比较温馨，比黑色耐脏，哎CD比一般车都不错，如果是发烧友可能不太满意，配置比较齐全，多功能方向盘很实用，但蓝牙接收声音能力较差，对方不容易听清楚。。空间：后排空间在A级车里绝对算一流了。配置：个人感觉不错，虽然有点小贵，但还算值这个价；当然，要是能在这个价的基础上多些高档车的配置功能肯定更好啦！。动力：带T的动力没得说的，油门反应快，超车时相当的给力，加油有一种明显的推背感，我喜欢这种感觉。。操控：方向盘指向很准，反应灵敏，方向盘手感很好，符合人工力学，原厂皮套触感很好。转向助力也很好，可…
gskfa	2017-09-14 发表	优点：动力 对于这个级别的车来说 它的动力已经非常好了。缺点：中控全是硬质塑料 太扣了。外观：这是相对个人而言的了，也就是选择它的第一印象：圆润，丰满，耐看，没有过硬的棱角也不会上人有突兀的感觉，但却能让人一眼就喜欢上它。。内饰：简约不简单，基本上够用了，就是扶手箱下面的杯架感觉浅了些，放高瓶的饮料刹车时会倒，夹不住。真皮内饰档次也不会低，当然这价位的车档次也高不到哪去。。空间：这车的空间，只能说在我所要的功能需求上都满意了，非喜勿喷。。动力：加速很快，动力很是可以的。特别是在跑高速的时候，超车加油一下就上去了。。操控：用车一年了，感觉开起来挺顺畅的，本来这档次的车可能都谈不上“操控”，但个人感觉就是挺满意。小狼的预警系统，胎压警报在这一年里立了几次功，两三次都是中钉了，轮胎慢慢泄气，没仔细看都看不出来的，但是它报警了，放心不下就一个个胎量压补气，然后再根据胎压检查胎面，终究还是把钉子解…
wayneng	2017-09-14 发表	优点：空间不错，同级别的车里算是比较大的，当然比起来卡罗拉，雷凌，空间还是小点，但是比起来宝来啥的感觉大点。另外外观也好看，比较高端大气上档次，再一个就是油耗满意，目前行驶不到300公里，油耗八个以下 在自己的承受范围之内，还有就是方向盘轻，好操控，我同事试过后说比他的高尔夫轻，总之既然选择了，就是看到他有好多的优点，有啥好的优点以后再补充，总算两百字了，不容易啊。。缺点：起步有点肉，夏天开空调，油门不给力；少了一般车必有的雾灯和倒车雷达。。外观：外观大气,商务,也适合家用,这个大气的前脸外观正是我买它的第一理由.。内饰：和外观差别太大，不够时尚，中控设计的比较中庸，没什么特点，用料大部分是硬质塑料，给人感觉稍低档了些。空间：车内空间够大，特别是后排座椅，腿部空间大。。配置：同级别里还算是可以，这从销量也可以看出来，。动力：平时带一个人开开还可以，夏天一开空调坐满人的话动力明显不足，油门…
八戒西游	2017-09-14 发表	优点：价格还满意吧！优惠+补贴14.5。缺点：室内座椅偶尔有异响。外观：我只能说一般，不过自家孩子怎么看都好看。。内饰：全黑内饰加上镀铬装饰，低调的风格就是那个味，为什么车顶不是黑色？或许是相关要求吧。就是车的味道太大，自己调查过了，罪魁祸首绝对是皮座椅。也许布座椅的要好些，没对比过。背景灯是红色的，经典但不动感，比较喜欢蓝色的，可惜没的选。。配置：该有的基本都有，价钱嘛有一点贵，本来买车之初是看好K3的，性价比她才是王道，最终选择朗逸也不后悔。。动力：1.4T DSG有人说起步肉，我一点感觉都没有，只要你敢踩动力那是相当充沛，超车时相当爽，就是深踩油门加速时有个2秒的反应时间，不过我超车或者是加速时基本上都是手动减两档，感觉车一下子就穿出去了。。操控：因为是自己第一台车，又是自动档的。。所以没啥感觉，略显不足的地方是过弯的时候，避震有点硬。。车上小朋友都得拉住副手才不会往我这边倒。。。…
ztwm	2017-09-13 发表	优点：空间在同级里面很到位。缺点：内饰做工，尤其是中控台用料太普通，无论是两年前本人的11款，还是当下的14款，中控用料全是硬塑料，与价位相比，很不厚道。另外隔音差。。外观：灰色的车、比较中规中矩，外形也比较低调。对比新款的朗逸，我觉得还是我老款的好看，哈哈，车友们不要喷我哦！低调，买车的时候就是一个要求，低调，舒适。。内饰：内饰中规中矩吧，没什么特别的地方。空间：空间家用还是不错的，高个子也不显得很挤，就是后坐垫短了点。坐时间长了有点累。。配置：性价比好，价格一般有点点偏高，但都是国人能接受的范围，保值度较高，一般3年6万公里的车还能卖到11万左右，周围的人都喜欢这个车，应该2013款的还要受欢迎吧！！目前4S的价格合理，是时候出手的车型！适合一般好面子的工薪家庭。。动力：朗逸自然吸气车型的动力，个人体验是起步时真的急不得，很肉的慢慢就走了。但起步后档位上至3档后，动力还是比较满意，也…
TINTIN8	2017-09-13 发表	优点：动力超给力。外观：虽然在选车中，现车没有预期的颜色和配置，但是白色朗逸也另有一番韵味；超喜欢她的大头，中规中矩、憨厚但不缺乏时尚。汽车接缝均匀细致、流线中透着动感。。内饰：耐看，适合咱大叔级。。空间：后排不经常坐人，感觉还可以。。配置：只能给4星，这个价对得起这么多配置，很多实用配置，等以后再慢慢加装想要的配置。15.59W的1.4T DSG豪华版，送个破脚垫和挡泥板╮(╯▽╰)╭。动力：刚刚的，就是有延迟现象。狠踩油门的时候，发动机要降当然后加速，所以有一个延迟现象，不过还好，S档也一样，虽然提高了转速，也有点延迟，但是推背感强烈！。操控：因为是自己第一台车，又是自动档的。。所以没啥感觉，略显不足的地方是过弯的时候，避震有点硬。。车上小朋友都得拉住副手才不会往我这边倒。。。80码过个大弯。。。油耗：高速与郊区修路结合，目前1300公里，共加油550元，目前还有半箱油，应该还能跑4…
liumingwei0502	2017-09-12 发表	优点：油耗非常满意，省油！动力还行3个人以上就不行了！。缺点：没有遥控车锁，感觉有点low。。外观：外观 很喜欢 当初就是在新款 跟老款中纠结 后来老婆还是喜欢老款的 所以下手经典版。内饰：内饰一般，毕竟是低配车型，但大众的简约质朴还是符合我的胃口的，感觉还是大气上档次的。。空间：老款车的内部空间前后绝对OK，腿部空间够用，左右间比新款窄了20mm不过看不出来，对于我173cm，体重70KG的身材来说绝对够用。配置：大众车保值高 以前这车最低配都要12W多 现在10W 现在买这车很划算。动力：动力充沛，1人开提速加速速度上来很快，提速油门反应很及时，提速能感觉车很轻。发动机声音很好听！超过2人就感觉有点肉！。操控：朗逸的指向还是中规中矩,毕竟是大众系列,操控不是强项,但是操控感觉让你毫无拖沓/怠慢的感觉,很务实,操控可圈可点,一般人很容易上手.。油耗：比较小，每公里0.47元，总共130…
相信自己！！	2017-09-12 发表	优点：最满意的是它的外形，对于我这样的人来说，他的性价比让我很满意，非常的实用！。缺点：动力和变速箱也不知道是配合不好，还是车子小马拉大车，反正提速真的很肉，油门反应很迟钝，起步时踩下油门的时候车子就不动，有事都会误以为车子熄火了。好在后半程加速比较有力，超车也不会很费力。。外观：外观很好，个人很喜欢，2011款的外观很圆润，改款后的有棱有角。个人认为家用的车子还是圆润一点的好，有棱有角的感觉有些冷，不亲切。这点纯属个人感觉，并没有歧视2013款的意思。。内饰：内饰简单明了，唯一的遗憾就是中控台使用的硬性塑料，手感差，感官上不好。。空间：空间还可以，后排乘客没有特别的拘束感，我身高1.8米，头顶离车顶还有一拳高呢，空间比较满意。。配置：性价比还可以吧，也就这样了，要是挂上自主品牌的标志，价格就会大幅度降低的。这个价格中包含了很大大众标志的钱……。动力：自动挡起步绞肉，但是也足够使用了，本…
wbyceo	2017-09-12 发表	优点：外观看着很大众，后排和后备箱空间大。缺点：动力，特别是跑高原地带时，油门踩完也提不起速度，这时非常羡慕越野了。。外观：外观还行，看上去还是不错的，屁股也很圆润饱满，不错。。内饰：内饰一般，塑料件比较多。空间：还可以。就是后排座椅短了一点，腿部空间也不大，坐在后排久了，比较容易疲劳。。配置：总的来说这款车的性价比还是不错的，第一该有的基本都有了，油耗显示，续航里程，胎压监测，后视加热，倒车雷达，室外温度，牵引力控制等等。。。。。我觉得这个价位的车友这些功能已经很不错了。再就是保养便宜，空气滤芯，空调滤芯（网购自己更换），机油滤芯，机油 (4S购买更换）价格是249元 一年保养两次~不到500元。如果自己在其他维修点换，还会更便宜。正时链条终身不用换，不用担心正时皮带断裂后，顶了气门杆。。动力：当时本想上1.4T但由于价格超出预算，所以就选择了1.6L可是这款发动机的表现作为代步完全没…
salaqian	2017-09-11 发表	优点：大众的黄金组合。缺点：价格高，要加价提车，原本打算过年开回家，结果要加价3000还等了2个多月；不过因祸得福，上海车牌年前高达7W，年后第二个月4W不到就被拍下来了，第三个瞬间又回到7W多，嘿嘿。。外观：大气的车身.圆润的屁股.中规中矩的.差不多相当于B级车的尺寸了.腰线突出有立体感,。内饰：还可以，能摸到的地方基本都是软的，座位也是皮的，中控好多地方用了烤漆工艺，米色还是比较容易脏。。空间：空间够大,坐在驾驶位上离开顶部还有很大空间,后排空间也很宽松。配置：朗逸的性价比一般.配置也不是特别突出,但是终究是德国大众的技术,所认销量那么高.就是看中它的品牌.皮实的质量.。动力：1.4TSI+DSG，能说什么呢，开始觉得1.4T会不会小马拉大车，非满载的情况下动力还是随叫随到的，但是坐上4、5个人高速上超车会比较吃力，感觉提速不是很快。平时在市区堵车的时候跟车感觉提速也不行，老被加塞，…
深圳情人浪子	2017-09-11 发表	优点：前脸比较大气。缺点：车内多处异响特别冬天，还有油管共振，仪表台是硬的，后视镜偏小。外观：外观我觉得不用多说什么，大众脸，这家族基本都这样，不过我还是喜欢帕萨特的前脸，于是就把纵向的镀铬条给遮盖住了，格栅最两边也遮盖住了，反正大家看帕萨特的格栅什么样，我那车就什么样了，这样最起码视觉上舒服些了，也算一次小小的改装吧。。内饰：对于内饰我还是不十分满意，一直保持老样子一点变化也没有。特别是座椅调节居然还是手动，好歹也是10多万的中档轿车啊，国产车现在都设计的很人性化了。着方面我觉得大众汽车还是得努点力啊。。空间：都很好，长宽高刚好。后排空间，前排正常坐的情况下，后排还有1拳的距离，1米7坐在后排不会感觉到拥挤。。配置：性价比首推舒适款，再看看路面上跑的朗逸，还是舒适款的多，我这豪华款的还是贵了些，全办齐了15.8万了。性价比差了些。后来出了两箱版的，感觉外观也挺好看的。。动力：动力确实很…
IsaacLee	2017-09-11 发表	优点：空间足够，造型独特，没有新款的多车一前脸，有特点。外观：虽然没有新款外观霸气，但是还是她的丹凤眼，呵呵，自己选择的不后悔。内饰：内饰塑料感强，或者说，基本都是硬塑料吧，反正对这价位的车，也不奢望桃木内饰啥的了。。空间：空间也就一般吧，A级车都差不多，肯定比 B级的小了不少。前排反正能调整呢，但是往后去了太多的话，估计后排就坐的不舒服了（自己猜的，反正我又没坐过后排，哈哈！）。。配置：感觉不错，性价比比较高。。动力：1.6L的排量，省道上超那些卡车什么的还是游刃有余，不拖沓，要是拿去跟人比起步，比加速，那就没意思了，毕竟是家用车。切到S挡，转速接近3000转的时候有推背感，只要舍得踩油门，嗯，动力还是不错的，当然，动力不错是相对而言的，不能跟大排量和各种涡轮的比。。操控：自动挡的，刹车、油门，没什么操控可言啊。车子轻，方向盘也蛮轻，这个倒是不错呢。。油耗：我的综合油耗7.0 ，平均五…
贝一影音13916746995	2017-09-11 发表	优点：外形俊郎稳重， 油耗低节约用车成本，后备箱空间大，皮实。。缺点：不满意还是有点，扶手和手刹处设计不合理。还有一定要说最不满意的话，就是JS的服务态度！哈哈！！。外观：中规中矩，有些小型商务车的味道，勿喷哈！每个人看车都有自己的眼光，这点也是当初购买原因之一。也好，不时尚、不落后！我想就这款式，再三年也不过时，就现在的新朗逸来看，老的还是很耐看的。。内饰：一般般 当时没有选择高点配置的 都是织物面料的 很容易脏 现在都换了仿皮的 座位暂时还没有换。空间：我1.70米，60公斤头部空间两拳以上，腿部空间非常大，主驾驶和副驾驶的距离比较近。后排座椅稍窄，长途后排人会有点累。后备箱空间大，日常超市购物不在话下，没有任何问题。。配置：要用现在的车的价格来看的话，性价比就没法比了，在当时的话只能说是中规中矩，不高不低！弱弱的说哈，当时还是小日本车的天下，大众正在蓄势待发之势！。动力：起步确实肉…
我爱吃肉1	2017-09-11 发表	优点：空间大。缺点：1：后备箱尾灯密封不够好，夏天的时候发现尾灯里面进有虫子和苍蝇，至今不知道从哪里进去的，从论坛上看到车友也有碰到这样的情况，应该是从后备箱里面进去的！2：车门有异响。3：座椅调节是手动拧转的。。外观：外观很好，个人很喜欢，2011款的外观很圆润，改款后的有棱有角。个人认为家用的车子还是圆润一点的好，有棱有角的感觉有些冷，不亲切。这点纯属个人感觉，并没有歧视2013款的意思。。内饰：内饰还不错，但是最受不了中央扶手了，一位置不对，刚开始手刹真别扭，但是后来慢慢习惯了，呵呵，但是中央扶手太不耐脏了，找时间一定换成真皮的。。空间：1.78身高，调好位置后，头部有点紧凑，后备箱空间还行。。配置：感觉不错，性价比比较高。。动力：1.6的发动机，在急加速时，动力不是特别给力，还有就是在高速超车时，不是特别积极降档，所以超车也不是特别给力，其他方面还算可以，在低速时，加速方面都还算…
我爱蒙迪欧	2017-09-10 发表	优点：大众车质量有保证，空间也很大。缺点：车屁股不好看，隔音效果不好。。外观：外观大气,商务,也适合家用,这个大气的前脸外观正是我买它的第一理由.。内饰：中规中矩，大众家族的中庸之道，没有出彩的地方，但绝不难看。中控是硬塑料，我怕被晒，引发热胀冷缩，于是买了个中控台的遮阳罩，效果不错啊，哈哈，大家可以看图片。。空间：空间这个价格完全可以了，这个价位开过的车也不少一般五个人都是没问题的。我看中的是横向空间，朗逸的横向空间真的不错，比以前家里的小车强多了。。配置：同级别里还算是可以，这从销量也可以看出来，。动力：1.6的动力，起步和加速都比较肉，不过6档变速箱，只有2档会有些顿挫，其他档位衔接得都比较平顺。高速上舍得踩油门加速还算可以，不过你得保持3500-4000转的幅度，我觉得这个转速的发动机声音也挺好听。。油耗：从4S店里开出来显示已经跑了18公里，基本没油了，看不到油量的显示了，加了…
viogi	2017-09-10 发表	优点：油耗不错，比公司里其他同事的FKS，凯越等同级别车要低1-2个油，与F3，骐达处于同等水平，适合家用。。缺点：小配件质量堪忧，如车窗升降机，电磁阀；操控不佳，转向迟疑、模糊。。。外观：外观中规中举，相比日韩车来说没有那么时尚，不过老朗逸的外观虽然不能给人一种时尚且上档次的视觉，但是绝对能给人带来一种安全感，一种稳重踏实的感觉，用人的性格来讲就是这个人看起来，不骄不躁，踏实稳重的实在人。内饰：内饰一般吧，因为我开的车比较少，我对车的内饰没什么要求，只要不坏就行，就是仪表台上方有个凹槽很不好，听说高配的是可以折叠的那种，也差不了多少钱，为什么不弄一样的呢？。空间：一般。后排不是很舒服，我座椅调的比较后，后座空间就比较小了。配置：性价比一般，10万左右可以有很多车型可以选，而且相对配置也很高，而大众配置比较低。。动力：买菜车，动力表现不言而喻，省油才是目标，只是高转速尾排的声音有点唬人。…
棉湖～～楠	2017-09-09 发表	优点：性价比。缺点：配置稍低，不过可以接受（本来想写没有不满意的）。外观：非常酷非常大气，尤其雅致白配黑色运动轮毂，越看越觉得好看，除了头灯没有配备氙灯和透镜外，我想不出其它的缺点。。内饰：还是响嘛 冬天响 夏天不响 中控台古板 最好看的就是橙色座椅了。空间：家用是绝对够用了！后排腿部头部空间都很富裕，除非你身高190CM 不然你绝对不会感觉空间不够用。。配置：我觉的性价比不是低，而是根本没有！完全谈不上性价比，配置几乎没差别的铃木锋驭比它便宜好多，同样的价钱已经可以买更高一级的速腾了，甚至低配的凯美瑞、君威、帕萨特也能买，稍加一万都可以上迈腾了！最开始本来打算买速腾的1.4T自豪的，实在是没有现车，又不想等过了年再提车，所以才看了朗逸运动，然后就中毒了，因为外观和内饰确实很讨巧，考虑了日后使用、油耗及维修保养等N多问题，权衡利弊之后还是选择了朗逸，其实说白了最主要的原因就是朗逸运动有一…
attatt51	2017-09-09 发表	优点：最喜欢的还是朗逸的六速变速箱是比较成熟的，换挡顺畅，油耗低，没出什么岔子，比那DSG稳定，在同级别车算是比较优秀的了。。缺点：悬挂，后悬挂没有采用独立悬挂，导致在过减速带之类路况的时候比较不舒适。外观：比起帕萨特和迈腾等能稍微差一些，但是总体还是很好的，比起宝来呀速腾还是显得大方，最起码后屁股不是撅起来的，很流畅的感觉；唯一的缺憾是后备箱盖子缝隙有点宽。。内饰：内饰还不错，但是最受不了中央扶手了，一位置不对，刚开始手刹真别扭，但是后来慢慢习惯了，呵呵，但是中央扶手太不耐脏了，找时间一定换成真皮的。。空间：将座椅调整到本人适当的位子上后排空间宽阔(本人身高185cm)，腿部空间还有一拳左右，头部略显拥挤，只有两指左右的空间。。动力：1.6自动感觉还可以，就是在紧急超车时觉得有点肉，但也在驾驶技术上区别。操控：方向盘在低速时不是很重，在高速时方向盘的重量也还可以接受。在急转弯的时候，车…
我没做功课	2017-09-09 发表	优点：操控挺稳的。缺点：布座椅,而且这个布比一般的布吸尘.也不知是什么回事,特别是家里有小孩经常乘坐的话,更是显得不耐脏.。外观：俊朗飘逸，帅气不凡，至今没听见别人抨击过它的外观，看着就是精气神儿十足的范儿，棒棒哒。。内饰：内饰必须给个差评，因为低配的里面确实没有什么东东，心累，差评！。空间：空间很大，包括后座，3个身高175 体重150斤左右身材的人坐也还可以~。配置：说到性价比，相信大众家族的车广受诟病，我的小狼没有前雾灯，被简配了。各系车都在简配，小狼没有简配ESP这样关乎安全的配置，必须给点赞！空调在室外30度以上的时候要开到2档才凉快。音响效果我觉得不错，我要求不高。。动力：动力的话，家用真的够了，红绿灯舍得给油还是杠杠的，毕竟是1、6的排量嘛，要求不要太高！行驶了快一年，最快也跑到了170的时速，有点不安全了哈，亲们原谅一下，嘿嘿。操控：操控性不错，特别是有了esp后，驾驶感…
FQ836	2017-09-09 发表	优点：油耗方面不必日系车高，这点比较满意的。缺点：后门难开至今未解决。外观：外观是最满意的地方，特别是前脸，十足的大众风范，圆润的尾灯加屁股，饱满流畅的曲线，反正是越看越舒服。（可能人都有虚荣心作怪）09年这车还不多，好多人都问多少钱买的，20几几万，呵呵，满足了好多虚荣心，十多万的车这样大气的外观很不错哦。。内饰：简单实用，没有过人之处，也不存在不足。。空间：空间还是不错的。。配置：性价比高，保值率也高，同比宝来、速腾和明锐，德系车中朗逸的性价比是最好的了，这也是我选择朗逸的原因，家庭使用朗逸是最好的选择，这也是销量领先的原因吧，（英雄所见略同哦）。。动力：我买的是1.6L的发动机， 好多人说1.6的朗逸肉，但我觉得配上6速手自一体变速器完全满足我的日常使用了，毕竟不是跑车，再说上下班接小孩也不会去赛车，动力足够。至于别人说的超车时的问题，我觉得只要你肯给油，手动或者自动的减2-3个档…
0v001	2017-09-09 发表	优点：外观大气、稳重，也不失时尚，和周围同事的家用车比较油耗还是比较理想的。。缺点：后排乘坐空间~。外观：外观是我最喜欢的，感觉大气稳重。尤其是前脸，屁股显得线条差些。。内饰：内饰方面还是相当温馨的，符合家用车的特点，我们全家都非常喜欢。。空间：驾驶座的纵向空间还可以，横向空间右边的大腿受中控台的影响，有点小。副驾座还可以，不过手套箱比较向下，男士乘坐腿部空间一般般。后排，座椅靠枕比较硬，座椅舒适度都还可以，中间地板突起较高，三人乘坐中间的不是很舒服，腿部空间够用。。配置：性价比一般。自动雨刷，定速巡航，天窗，主副驾驶手动调节，卤素大灯，手动顶配也没有什么高大上的配置。不过毕竟是几年前买的。不知当年的这个级别的车是不是配置都不够丰富，毕竟当时不懂车。。动力：朗逸1.6的动力是有点肉肉的，可能和我踩油的习惯也有关系，我一般都是轻加油的，呵呵，谁叫油价只升不降呢。个人感觉可能所有的车只要舍得…
烤串青年	2017-09-09 发表	优点：空间表现不错。缺点：车门的设计。由于车门的玻璃压条设计导致大量的雨水和洗车水进入车门内，而车门内的设计不容易即刻排出这些水，最终导致车门漏水以及摇窗机长期被水蒸气包围这样摇窗机的寿命大大缩短。。外观：原创程度比现款高多了，至少有大众味儿，但不会像韩国美女一样，一个模子出来的那样，就连我那喜欢汽车设计的儿子看到这辆车，都忍不住去琢磨车侧的腰线（有可能是瞎琢磨）。下一辆可能换CC，别的不说，看着就很漂亮。。内饰：内饰只能说中规中矩，毕竟是很老的车了，肯定没有现在的车那么狂拽酷炫撒。空间：空间不错，后排座椅腿部空间不错，不过后排比较窄时间长了容易累。动力：1.6的动力对家用来说够了。起步一档劲大，但加速性不强，想起步快用二档深油门没问题。中速时加速还行，高速超车就有点费劲了。最快满载时跑过175，当然以后不这样跑了，只按120以下跑，既安全又省油。。操控：操控欠佳，半独立悬挂，而且整体偏…
顶下你	2017-09-09 发表	优点：外观我认为比较大气漂亮。外观：虽然在选车中，现车没有预期的颜色和配置，但是白色朗逸也另有一番韵味；超喜欢她的大头，中规中矩、憨厚但不缺乏时尚。汽车接缝均匀细致、流线中透着动感。。内饰：我的是全黑内饰，个人感觉比米色的要显年轻不少，。空间：后排不经常坐人，感觉还可以。。配置：只能给4星，这个价对得起这么多配置，很多实用配置，等以后再慢慢加装想要的配置。15.59W的1.4T DSG豪华版，送个破脚垫和挡泥板╮(╯▽╰)╭。动力：刚刚的，就是有延迟现象。狠踩油门的时候，发动机要降当然后加速，所以有一个延迟现象，不过还好，S档也一样，虽然提高了转速，也有点延迟，但是推背感强烈！。操控：转向基本没有什么虛位（个人感觉不到），底盘悬挂绝对的硬朗！！！过弯的转向侧倾还是比较明显的。。油耗：高速与郊区修路结合，目前1300公里，共加油550元，目前还有半箱油，应该还能跑400公里以上，待续……平…
ly767269	2017-09-09 发表	优点：油耗，200块92号汽油，平均可以开550公里！一万个赞。缺点：内饰做工很一般，座椅舒适度不够，长途驾驶有腰酸背痛的感觉。外观：普通的大众脸，圆润饱满，低调有内涵。。内饰：典型大众风格，谈不上精致，只能说朴实无华吧，做工、用料还需加强。。空间：不错 不管是后备箱的空间还是后座的空间 都很不错。唯一不好的一点是后座太短了。。动力：好！与同级车比。操控：家用的车操控就那样了，一般般吧，车速40-60过弯还是有信心的，侧倾还可以接受。底盘虽然比不上那些以操控标榜的车型，但感觉还是比较整的。个人很喜欢方向盘的手感，比较重感觉稳，指向也比较精确，但可能对于女性来说不够轻盈了，喜欢不喜欢就见仁见智了。刹车前半程很软后半程很硬，对于家用车应该还是比较科学的。。油耗：1.4T+手动，油耗应该是最大亮点了。高速100码左右稳定在百公里油稳定在6-7，省道60-80百公里稳定在5-6.我从买车以来加油…
youshiniwo	2017-09-08 发表	优点：这车真的真的真的好省油，加二百元的油差不多跑好久，以前还担心油耗高，现在比较高兴能这么省油。。缺点：毕竟是老款嘛,车辆整体线条圆润,给人一种低调的感觉,外观平庸,不大气,中控内饰做工有待加强.。外观：外观 很喜欢 当初就是在新款 跟老款中纠结 后来老婆还是喜欢老款的 所以下手经典版。内饰：内饰一般，毕竟是低配车型，但大众的简约质朴还是符合我的胃口的，感觉还是大气上档次的。。空间：家用完全够用，后排空间不是很大，后面坐两个人还可以，坐三个就有点太挤了，前排空间还可以。配置：大众车保值高 以前这车最低配都要12W多 现在10W 现在买这车很划算。动力：家庭实用性车辆,我买的毕竟是1.6的,城区和郊区1.6够用了,再次强调够用够用了....,高速稍微提速有些肉,但是只要你肯给油门,推背感觉还是很强烈的,呵呵,1.4T没开过,但是要买朗逸这车的人,动力不是最看重的.居家首选.。操控：朗逸的…
mini0000	2017-09-08 发表	优点：车子造型不错。加转高配的配件市场上很多价格也公道。家用绝对已经足够。。缺点：4个车门与玻璃结合处设计成凹槽，中国风沙大，总是落入沙土，还很难清理，这么简单的设计还不如几万元的面包车设计的好。我自己购买胶条贴上了。效果很好。大众应该给我发奖金。。外观：外观中规中举，相比日韩车来说没有那么时尚，不过老朗逸的外观虽然不能给人一种时尚且上档次的视觉，但是绝对能给人带来一种安全感，一种稳重踏实的感觉，用人的性格来讲就是这个人看起来，不骄不躁，踏实稳重的实在人。内饰：米色的，很好啊。空间：空间同级来比较还算宽敞。配置：性价比一般，10万左右可以有很多车型可以选，而且相对配置也很高，而大众配置比较低。。动力：1.6足够了。完全没必要1.4T的。EA111低速高扭矩，动力够用。我车上坐5大人，在很陡坡上照样稳稳起步。经常出没的高山林间，我把朗逸当作越野车了。。操控：操控很舒服 或许是因为习惯了的原…
杜珊	2017-09-08 发表	优点：外观和动力都很喜欢，然后就是大众的品牌开起来觉得心里踏实。。缺点：同等级别内部配置最低，没有自动大灯和定速巡航，大灯不亮，晚上像两个手电筒，以后应该会改疝气大灯，备胎轮毂不是全尺寸的，。外观：大众车不都是个这样样么,不过咱车前面标致那栏不一样,后面还带个小尾翼,尤其是那轮毂,真的是大爱啊,走街上就和其它朗逸不一样,秒杀他们,哈哈。配置：我觉的性价比不是低，而是根本没有！完全谈不上性价比，配置几乎没差别的铃木锋驭比它便宜好多，同样的价钱已经可以买更高一级的速腾了，甚至低配的凯美瑞、君威、帕萨特也能买，稍加一万都可以上迈腾了！最开始本来打算买速腾的1.4T自豪的，实在是没有现车，又不想等过了年再提车，所以才看了朗逸运动，然后就中毒了，因为外观和内饰确实很讨巧，考虑了日后使用、油耗及维修保养等N多问题，权衡利弊之后还是选择了朗逸，其实说白了最主要的原因就是朗逸运动有一台现车而且是我想要的…
听偶的话	2017-09-08 发表	优点：空间大 还有后备箱很大 。当然是外观啦!小帕萨特嘛。安全性高。主动安全和被动安全都做的挺好的,空间大。对大众最满意的是车的质量。而且修理保养方便便宜。。缺点：内部装饰太过简陋，方向盘重，舒适性一般。外观：还行，我认可。仁者见安仁,智者见智,眼光不同,反正我觉得好看!自己认为可以就行了，别管外人说什么。。内饰：内饰驾驶台为朔料，前车门扶手处有真皮包裹，但车窗位置的质地不是特别好，塑料感太强。09款车内配有可录制CD机，能刻录6张CD，但CD机造型比较老气。。空间：家庭用车，够用了。驾驶座空间不会感到压迫感。储物盒眼镜盒都很方便。头部空间大。。配置：大众车，性价比一般，但作为公司业务用车，皮实耐用，14W公里没有大问题，配件便宜，相对来说还是比较可靠的。。动力：速度可以， 家庭用车，够用了。只要给油就可以了。加速也可以的。。操控：转向有点不精准，尤其在高速路上跑小湾道有点恐怖。。油耗：…
非公版vb	2017-09-08 发表	优点：油耗很低，对于我们车利用率高的车主很实用！。缺点：中控台是硬塑料。。外观：外观我打85分。主要喜欢他的前脸，确实大气，有点迈腾的感觉。屁股么跟帕萨特比起来有点单薄了，比竟价位在那里是不？。内饰：全黑内饰加上镀铬装饰，低调的风格就是那个味，为什么车顶不是黑色？或许是相关要求吧。就是车的味道太大，自己调查过了，罪魁祸首绝对是皮座椅。也许布座椅的要好些，没对比过。背景灯是红色的，经典但不动感，比较喜欢蓝色的，可惜没的选。。空间：空间没得说确实大，本来打算入手新福，外观.操控都满意，就是空间太压抑了 。想想一家5口人 偶尔也要出去转转，还是选了新朗逸。。配置：该有的基本都有，价钱嘛有一点贵，本来买车之初是看好K3的，性价比她才是王道，最终选择朗逸也不后悔。。动力：1.4，只要深踩还是有的，一般驾驶，够用了。。操控：买朗逸说实话也没打算要有什么操控，主要是上上班代代步省油空间大就OK了。。油…
揭阳防暴膜	2017-09-08 发表	优点：朗逸空间大，油耗低，外观大气，1.4T动力强劲，加上205 55 16大脚，给人以稳重大气扎实感觉，行李箱可以用巨大形容，日常使用足够了。。缺点：就是现在各大媒体处处曝光的DSG问题，虽然我的车没出问题，但是天天提心吊胆的不安心，希望大众抓紧召回，为我们广大车主解除心头之患！！！！！。外观：成熟稳重大气，但是缺乏运动感，比较适合中年人，实在是不适合年轻人。。内饰：还可以，能摸到的地方基本都是软的，座位也是皮的，中控好多地方用了烤漆工艺，米色还是比较容易脏。。空间：前排还可以，后排就不恭维了，有点低，我180进去有点碰头。配置：朗逸的性价比一般.配置也不是特别突出,但是终究是德国大众的技术,所认销量那么高.就是看中它的品牌.皮实的质量.。动力：当时在4S店试车时先试的1.6的车，因为本身就是奔它去的。但后来又试了1.4t+dsg的瞬间被这一套黄金组合给吸引了。在任何时候它的油门只能用…
萧山人NO1	2017-09-07 发表	优点：底盘稳，跑的快了不飘！。缺点：竟然没有水温显示和总的平均油耗。。外观：外观大爱啊，新朗逸吸引我的就是他的外观，让我着迷，提车后对外观做了一些修饰，现在更满意了，前脸线条是我最喜欢的地方，换了大灯总成，加装了雾灯，贴了镀铬条，每次洗完车，看着干干净净的小狼，我就知道我的选择没有错~。内饰：感觉一般，硬塑料太多。。空间：非常大，感觉比有些B级车空间还要大，老婆在前面开的话，后排都可以跳舞了。。配置：在同等价位的车型中,这款车的性价比我觉得算很高的.要不然哪来销量这么好.人民群众的眼睛都是雪亮雪亮的!。动力：1.6的动力，起步和加速都比较肉，不过6档变速箱，只有2档会有些顿挫，其他档位衔接得都比较平顺。高速上舍得踩油门加速还算可以，不过你得保持3500-4000转的幅度，我觉得这个转速的发动机声音也挺好听。。操控：操控性能一般，开了开朋友的福克斯好像要比朗逸操控性要好，不过也行咱也不是当…
深圳车膜团购	2017-09-07 发表	优点：车子动力很给力，超车推背感很爽。。缺点：车子的悬挂不咋地，40码过弯有很大的离心力，DSG换挡和起步顿挫感明显以及过减速带异响，还有雨刮老是有异响，去过几次4S都不能解决。。外观：漂亮！真的我看是很漂亮，比现款的漂亮多了，圆润的屁股加一个小尾翼，熏黑大灯，蜂窝中网，真是很有运动范，赞一个！个人感觉啊，买现款的不要骂我啊哈！毕竟是萝卜青菜各有所爱嘛！。内饰：内饰做功一般，到处硬塑料，就是门板是地道的皮质的，看来大众还是没有忘了他是16万的车。空间：后排空间不错。但前排副驾座位不行，座位比较高并且不能调节。。配置：性价比一般把，毕竟是家庭用车，不奢求太多，动力好就行，空间够用就好。动力：目前已经9万多公里了，动力仍然很好，买朗逸的理由里就有动力这一项，跑国道和高速，超车轻松，油耗还不高。上下班开同样很轻松，五线小县城，不是很拥堵，特别拥堵的地方咱也不去。。操控：车的操悾性两个方面，车是…
pancanhui	2017-09-07 发表	缺点：内饰全是硬塑料的，摸上去硬硬的，不太舒服。还有就是颠簸时会有几声异响，感觉有点掉价。。外观：外观就不用说了，给人很精神的感觉，就是冲着小帕萨特去买的，未来三年都不会过时吧，反正我很喜欢，很喜欢，很喜欢，重要的事情说三遍。内饰：中规中矩，大众家族的中庸之道，没有出彩的地方，但绝不难看。中控是硬塑料，我怕被晒，引发热胀冷缩，于是买了个中控台的遮阳罩，效果不错啊，哈哈，大家可以看图片。。空间：后排的凸起实在对后排中间乘客影响不小。配置：同级别里还算是可以，这从销量也可以看出来，。动力：正常行驶平路情况下还不错.跑高速也很好.只是起步比较慢,加多了油嘶吼却一下跑不快,这时候只能白烧油.开新朗逸,适合不急不燥的人.还有的就是上坡表现不足.特别是在上坡前如果有踩了刹车,再上坡的话.不多踩油门,感觉很软...。操控：自动档操控简单自如.方向盘也不重,新老手都非常容易上手.。油耗：油耗很低，我从家…
zjhuj	2017-09-07 发表	优点：空间够大,外观看起来蛮大气。缺点：小毛病多，空调制冷慢，。外观：车身线条个人觉得比较优雅，现款的朗逸线条开始有棱有角，个人还是偏向老款的外观，显得稳重的同时也有年轻的味道。内饰：中控台塑料感还是有点强，可能买车的时候还是个对车啥都不懂的人，所以当时没有这个感觉，还有一个鸡肋就是主副驾驶的靠背调节竟然还是旋钮式，这个好累，一圈圈的，力道还不小，中间扶手箱空间太小，基本只能放点卡片之类，后来就X宝换装了一个扶手箱，现在储物空间大为改善，后排没有空调出风口，还是有点不方便的，大夏天等的有点难受。空间：就这个价位的车来说，空间还算可以了，不能要求太高，后排坐人不难受就好。。配置：朗逸的性价比一般.配置也不是特别突出,但是终究是德国大众的技术,所认销量那么高.就是看中它的品牌.皮实的质量.。动力：很满意，如果DSG给力的话，会更棒。涡轮增压技术已经很成熟，现在给出的涡轮发动机同寿也很让人放心…
特别喜欢车的人	2017-09-07 发表	优点：油耗低，起步较快。外观：虽然在选车中，现车没有预期的颜色和配置，但是白色朗逸也另有一番韵味；超喜欢她的大头，中规中矩、憨厚但不缺乏时尚。汽车接缝均匀细致、流线中透着动感。。内饰：耐看，适合咱大叔级。。空间：后排空间还可以，前排还是有点挤。座椅缩短了。。配置：只能给4星，这个价对得起这么多配置，很多实用配置，等以后再慢慢加装想要的配置。15.59W的1.4T DSG豪华版，送个破脚垫和挡泥板╮(╯▽╰)╭。动力：刚刚的，就是有延迟现象。狠踩油门的时候，发动机要降当然后加速，所以有一个延迟现象，不过还好，S档也一样，虽然提高了转速，也有点延迟，但是推背感强烈！。操控：超控并没有一点运动感，有时候感觉方向该轻时不轻，该重时不重，大众一如既往的沉稳，挑不出什么大毛病，但是有时候感觉沉稳得太没乐趣了，不过家用车嘛，要求不要太高。。油耗：高速与郊区修路结合，目前1300公里，共加油550元，目…
tiger_l	2017-09-07 发表	优点：养护成本比较低。缺点：车门设计缺陷，导致严重漏水，脚底隔音棉拆出来一天暴晒都没有晒干，而且拆出来才发现那简直就是黑心棉啊！尤其是后门的排水设计简直是脑残，到处寻医问药，后来终于发现设计缺陷的问题所在，自行加装一层塑料薄膜才彻底解决。。外观：外观中规中举，相比日韩车来说没有那么时尚，不过老朗逸的外观虽然不能给人一种时尚且上档次的视觉，但是绝对能给人带来一种安全感，一种稳重踏实的感觉，用人的性格来讲就是这个人看起来，不骄不躁，踏实稳重的实在人。内饰：用料一般，基本用不到不常碰的地方是生硬的，做工比较细致。内饰设计简单大方，各个按键旋钮清晰简单，上手容易，盲操作无难度。。空间：空间在同级里面算是不错的。。配置：性价比一般，10万左右可以有很多车型可以选，而且相对配置也很高，而大众配置比较低。。动力：1.6足够了。完全没必要1.4T的。EA111低速高扭矩，动力够用。我车上坐5大人，在很陡…
小鱼儿1681	2017-09-06 发表	优点：2.0的排量（2.0的排量现在都没有了）。缺点：1.6L自动，起步略肉，本人开车比较稳，性子稍急，起步时，油门响应迟滞，有延迟，油门声音很大。。外观：外观大气，可家用也可商用，传承大众家族脸。。内饰：内饰驾驶台为朔料，前车门扶手处有真皮包裹，但车窗位置的质地不是特别好，塑料感太强。09款车内配有可录制CD机，能刻录6张CD，但CD机造型比较老气。。空间：马马虎虎，四个成年人正好，五个成年人嫌拥挤。配置：大众车，性价比一般，但作为公司业务用车，皮实耐用，14W公里没有大问题，配件便宜，相对来说还是比较可靠的。。动力：作为一款上下班的代步车，朗逸绝对足够，但急加速或超车的情况下，油门反应迟滞，估计有1-2s的时间只听见发动机咆哮，但速度却起不来。。操控：转向有点不精准，尤其在高速路上跑小湾道有点恐怖。。油耗：朗逸油耗优秀，长期穿梭于省内各城市平均油耗在7.5左右，高速120公里平均在6…
sinomhuang	2017-09-06 发表	优点：外形耐看，不过时。空间足够用 性价比高。缺点：不满意还是有点，扶手和手刹处设计不合理。还有一定要说最不满意的话，就是JS的服务态度！哈哈！！。外观：中规中矩，有些小型商务车的味道，勿喷哈！每个人看车都有自己的眼光，这点也是当初购买原因之一。也好，不时尚、不落后！我想就这款式，再三年也不过时，就现在的新朗逸来看，老的还是很耐看的。。内饰：一般拉萨，，不过我就喜欢仪表处的设计，冷色的字体颜色、仪表显示的布局、行车电脑的设计、当时很稀奇的圆形空调出风口等，都是我的菜！。空间：A级车中，空间算还可以的了，后排座椅较短，长途时大腿会有疲惫感。配置：要用现在的车的价格来看的话，性价比就没法比了，在当时的话只能说是中规中矩，不高不低！弱弱的说哈，当时还是小日本车的天下，大众正在蓄势待发之势！。动力：起步确实肉，不给力，整体动力系统真不怎么样！真没什么好说的。。操控：舒适 没有什么不舒服的地方。油…
czw9187	2017-09-05 发表	优点：外观。缺点：内饰全是硬塑料的，摸上去硬硬的，不太舒服。还有就是颠簸时会有几声异响，感觉有点掉价。。外观：外观还可以，大众套娃。不过没有雾灯，15寸寒酸轮毂让我后悔不已，谁让提前没做功课呢！后屁股挺好看的，前脸比较耐看。。内饰：和外观差别太大，不够时尚，中控设计的比较中庸，没什么特点，用料大部分是硬质塑料，给人感觉稍低档了些。空间：后排的凸起实在对后排中间乘客影响不小。配置：性价比一般，13款改款优惠教大，配置上有让人蛋疼的地方，但是该有的基本都有，最重要的车身稳定有，空间大，牌子硬，后续维护保养也便宜。。动力：正常行驶平路情况下还不错.跑高速也很好.只是起步比较慢,加多了油嘶吼却一下跑不快,这时候只能白烧油.开新朗逸,适合不急不燥的人.还有的就是上坡表现不足.特别是在上坡前如果有踩了刹车,再上坡的话.不多踩油门,感觉很软...。操控：操控性我很满意，虽然机械助力没有电子助力那么轻，…
怕水Дē魚	2017-09-05 发表	优点：2.0的排量（2.0的排量现在都没有了）。缺点：车门相关问题较多，如有前门升降器拉丝宜锈问题；冬天车门进水后开门拉条冻住打不开。。外观：外观大气，可家用也可商用，传承大众家族脸。。内饰：内饰驾驶台为朔料，前车门扶手处有真皮包裹，但车窗位置的质地不是特别好，塑料感太强。09款车内配有可录制CD机，能刻录6张CD，但CD机造型比较老气。。空间：家庭用车，够用了。驾驶座空间不会感到压迫感。储物盒眼镜盒都很方便。头部空间大。。配置：大众车，性价比一般，但作为公司业务用车，皮实耐用，14W公里没有大问题，配件便宜，相对来说还是比较可靠的。。动力：虽然发动机比较老旧，但8气门发动机在低转速的城市使用还是比较满足日常使用的，高转速下发动机就有些吃力了。。操控：转向有点不精准，尤其在高速路上跑小湾道有点恐怖。。油耗：朗逸油耗优秀，长期穿梭于省内各城市平均油耗在7.5左右，高速120公里平均在6.5…
pgyandpwx	2017-09-05 发表	优点：三大件质量可靠，好养！。缺点：噪音大，胎噪明显，主要是韩泰轮胎，更换米其林博悦后明显减轻，发动机过1500后声音源源不断的传递到驾驶室，还有自动空调控制总成，居然在2万多公里时直接乱了，你想调整温度，来回跑，风速也是一样，想关空调的时候就是关不住！。外观：比较喜欢，当时看车时，就比较了凯越和朗逸、我们全家（2人呵呵）都看中意了朗逸，但是提到车时，发现前保险杠左右有点不对称，后来4S店给调整。。内饰：方向盘质感细腻，黑色中控台配上顶部的浅色，内饰风格清新。内饰部件是没有经过德国大众总部认证的，完全中国本地采购、本地认证，品质是差一些。不过想想这个价格也可以接受。。空间：后座座两个人的时候，空间还是很好的；如果后座座三个成年人，就比较挤了。。配置：个人感觉性价比还不错，之前经常在网上查阅，基本上把10万-19万之间的A、B级车差不多全都看过了，综合比较下来，朗逸1.4排量，德国工艺，推…
徘徊在悦动和凯越之间	2017-09-05 发表	优点：外观，关门的厚重感，安全，用的放心！。缺点：最不爽的是多媒体播放平台没有插USB的接口，好多喜欢听的歌只能望而却听了。害我花两千大洋换了一套导航系统，带USB的。另外配置太低了，好歹多几根镀铬亮条啊。。外观：外观漂亮大气，银色的更显得漂亮，以前对宝来很感兴趣，就是屁股有点不好看，现在看看我的老狼，非常的大气，我知道我没选错！。内饰：内饰用料不敢恭维，硬塑料感太强，不过做功一流，缝隙均匀，座椅用料及颜色搭配我很欢。。空间：这是最满意的地方了，同事、朋友从来就没有说挤挤，最多一次车上坐7个人，丝毫不挤，考虑到超载，没敢发动行驶。。配置：大众车保值高 以前这车最低配都要12W多 现在10W 现在买这车很划算。动力：起步肉点，加速慢点，速度提起来还行，满载时速度不好提升。有时出现换挡不利索，再磨合一阵，看看会不会好点。操控：方向盘有点重，比同事的福特车差远了。离合器太硬，堵车跟车就是一种折…
雨夜兜风	2017-09-05 发表	优点：12万左右性价比很高的车，综合评价不错！。缺点：后面两扇门修过好几次，由内往外开不掉，每月需加润滑油！有次冬天开掉就关不上。开到店里说是被冻住了，说这后门是设计缺陷！。外观：老款朗逸是越看越好看，不像新款朗逸，大众脸谱，远了都看不出是帕萨特，还是速腾。不知道为什么大众要改成家族史脸谱，前脸显得太硬，不符合我的审美观点，希望大家不要喷我哦·~~老款体型修长，圆润，耐看。不足的是接缝处，缝隙较大，这点需要改进。。内饰：浅色内饰风格简洁温馨，舒适性较强，但内饰细节做工不够均匀，接缝间隙较大；中控台布局合理，音响效果比较不错。。空间：空间是非常满意的，前后感觉都不错，朋友坐上来也都是赞不绝口，符合中国人车要大车，坐着才没那么压抑的观点。。动力：当时本想上1.4T但由于价格超出预算，所以就选择了1.6L可是这款发动机的表现作为代步完全没问题，但对于男士激烈驾驶那还是算了。操控：没怎么开过别的…
白康康	2017-09-05 发表	优点：无故障，使用舒适，空间大小合适，车辆省油，总体感觉不错。缺点：座椅偏硬，舒适感差，长时间开车腰很累。外观：目前的朗逸已经出到第二代了，外观有了质的改变，但很多车友都说第二代的外观远远不如第一代！虽然被改变得成为了标准的大众脸，但确确实实没有了第一代的灵动！幸好！幸好！俺的是第一代的朗逸！外观我很满意！。内饰：内饰真的不眨地啊！作为12万级别的车，朗逸的内饰确实让我很失望！仪表台式塑料感很强的设计，而仪表盘是很老土的搭配！虽然买的乞丐版，但也不至于到这个地步！这也是德系车要虚心向日系车学习的方面！。空间：够用。配置：性价比高，保值率也高，同比宝来、速腾和明锐，德系车中朗逸的性价比是最好的了，这也是我选择朗逸的原因，家庭使用朗逸是最好的选择，这也是销量领先的原因吧，（英雄所见略同哦）。。动力：1.6确确实实小了些，但无奈第一批上市的车车只有1.6和2.0，到后期才有了带T的！好在有手自…
蓦&似水流年	2017-09-05 发表	优点：养护成本比较低。缺点：车子小毛病比较多，车窗升降器经常卡住，雨刮器异响，刹车灯换了好几次，右前轮磨损比较严重。。外观：外观中规中举，相比日韩车来说没有那么时尚，不过老朗逸的外观虽然不能给人一种时尚且上档次的视觉，但是绝对能给人带来一种安全感，一种稳重踏实的感觉，用人的性格来讲就是这个人看起来，不骄不躁，踏实稳重的实在人。内饰：米色的，很好啊。空间：在同级别车中空间不错，驾驶座和副驾驶座都较为宽敞，人坐着不会感到压抑，头部空间不错，腿脚空间也宽敞，延伸性好。后排空间也大，但是是建立在牺牲后排座位长短来换取腿部空间的宽敞。（PS：这些感受主要是和同级别的另一款热销车型科鲁兹对比得出的）。配置：性价比一般，10万左右可以有很多车型可以选，而且相对配置也很高，而大众配置比较低。。动力：提到朗逸的动力我不得不说，加速太稳了，急加速超车根本上不去啊，红灯起步要不使劲给油，根本跟不上前边的车，可…
老兵游子	2017-09-04 发表	优点：外观漂亮。外观：看起来很舒服，略显大气平和的的车头使得她最大限度的符合国人日常用车环境，无论是居家或者是商务。同时，在年龄的介定上她也能够做到年轻人看它不觉得老气，中年人不觉得它突兀。平和的外表下，发动机舱进气格栅划过前脸，使的整个前脸协调完美。另外，棱线的加入，也让她得到了一分务实精干的气质。。内饰：还可以，开其他车很少，也没有做过比较。虽没什么亮点，但也没发现什么缺点， 一分价钱一分货，内饰肯定不能跟豪车比。只要有害气体析出量少，就是最大的好！。空间：够大，绝对是同级别里面算大的。平时装点东西肯定够用。。配置：性价比很好，我非常满意。 有朋友买同样价位的车，我肯定会推荐朗逸！。动力：我基本老是一个人在车上，1.6的动力足够用了，如果想激烈驾驶肯定达不到跑车的要求了。。操控：方向盘稍微有点重，但转向精准，动力均衡，加速线性，底盘扎实，整体操控性较好。一个好的方向，就是安全驾驶的基…
yixi1	2017-09-04 发表	优点：;燃油经济性非常的好。虽然是自动挡的肯定要比手动挡的费油一些，但它的油耗在夏天开空调时也只有6毛多点。跑高速是更加省油。。缺点：后门的从内侧开启的把手需要拉到底才可以打开，给人以为要拉坏了的感觉，中控各种异响，动力偏弱，内饰中庸。。。外观：比较喜欢，当时看车时，就比较了凯越和朗逸、我们全家（2人呵呵）都看中意了朗逸，但是提到车时，发现前保险杠左右有点不对称，后来4S店给调整。。内饰：方向盘质感细腻，黑色中控台配上顶部的浅色，内饰风格清新。内饰部件是没有经过德国大众总部认证的，完全中国本地采购、本地认证，品质是差一些。不过想想这个价格也可以接受。。空间：在紧凑级车中绝对属于大的。。后排相对比较宽敞。。。配置：个人感觉性价比还不错，之前经常在网上查阅，基本上把10万-19万之间的A、B级车差不多全都看过了，综合比较下来，朗逸1.4排量，德国工艺，推荐购买这款车型。。动力：动力家用是足够…
阿夏888	2017-09-04 发表	优点：油耗低，经济适用。缺点：车子内部有时候有一些异响，是吱吱声的样子，不过不是太明显，有时候也没有，但是过颠簸路段时要明显一些。。外观：改了灯光，大灯总成替换成双黄光双透镜的，提高了行车安全系数。。内饰：选的黑内饰，还不错，除了细节做工不满意外。空间：空间很不错，宽敞舒适，储物空间比较丰富实用，后排腿部空间很宽裕，后备箱够大。动力：动力只能说够用，虽然说是涡轮增压的动力来的也不那么猛，油门必须踩到2000转以上涡轮才介入，涡轮介入车子还得延迟一秒动力才爆发出来，不是那种随叫随到的感觉，总之家用是没有问题的，要是想飙车就算了。。操控：驾驶时，开始不习惯自动挡，后来觉得比较省心。比如超车时，先加速，或确定你车的速度和对方差不多或略快，需要的话变道， 轻踩油门，松油门， 猛地踩下油门，注意，猛踩油门。你就会体验到发动机的吼声和推背感。爽！ 我的经验是，原来的速度太慢的话，要么这个功能用不出来…
nxevo	2017-09-04 发表	优点：外观。。缺点：异响。仪表台在开暖风后，会有异响，热涨冷缩的缘故，关键是听不出到底是哪里响，走颠簸路段时，在右后座位置有异响，懒得去理它了。。外观：朗逸车身线条刚劲有力，动感十足，整体造型融合时尚元素较多，整体外观时尚漂亮却不失大气稳重，“大气、外观耐看，越看越喜欢。”。内饰：：大众内饰不解释，全都一个样。。空间：不错，不像宝来，有压抑敢，可以伸伸身体，高宽都可以，不能说多大，但比一般车大。动力：动力方面，1.6的自然吸气+5MT变速箱，在TSI+DSG组合面前科技含量是低了点，也没有什么太大的意外和惊喜，但换来的是可靠和低保养低油耗，应该说这个组合用在朗逸上是非常适合的，大众的这款原polo劲情发动机算是适合中国国情的经典发动机之一了，扭矩输出比较平滑，城市起步时不需要大脚油门，MT虽然比不上DSG的换挡顺滑，但是技术可靠耐操呀。。操控：操控还好吧，我的是手动挡，各个挡位入挡还是比…
biaozi307	2017-09-04 发表	优点：油耗这点毋庸置疑~。缺点：车子小毛病比较多，异想不断，还有天窗漏水，后门从车内开门困难，好几次都是从外面开。外观：外观是我最喜欢的，感觉大气稳重。尤其是前脸，屁股显得线条差些。。内饰：内饰方面还是相当温馨的，符合家用车的特点，我们全家都非常喜欢。。空间：正副驾驶座位空间还是不错的，我187的个子坐上去很宽裕，但是后排高度就不行了，超过175的人坐在里面都要碰顶的，膝盖距离还可以，就是后排高度稍差点~。配置：性价比一般。自动雨刷，定速巡航，天窗，主副驾驶手动调节，卤素大灯，手动顶配也没有什么高大上的配置。不过毕竟是几年前买的。不知当年的这个级别的车是不是配置都不够丰富，毕竟当时不懂车。。动力：起步时比较肉，如果大油门起步平顺性又不会太好。初段加速还行，100km/H以后的加速就比较慢了，但是慢慢加速，车速还是可以慢慢的提升到160km/h没有压力。更高的速度因安全和路况原因本人没有体…
hzsr72	2017-09-04 发表	优点：大众实在。。缺点：空间小，但是一家3口够用了。如果家里是5口大人，我建议还是选空间再大点的车吧！。外观：我只能说一般，不过自家孩子怎么看都好看。。内饰：有点不地道，大部分都是硬塑料，这点让人有些不满意，感觉不是很舒服。还有就是眼镜盒设计在储物箱里不是很理想，不但占用了储物箱的空间，取眼镜时也不太方便。眼镜盒饭还是设计在头灯处比较合适。希望可以改进。。空间：还能接受，要是轴距长点，后排空间能更大点就更好了！。配置：只能给4星，这个价对得起这么多配置，很多实用配置，等以后再慢慢加装想要的配置。15.59W的1.4T DSG豪华版，送个破脚垫和挡泥板╮(╯▽╰)╭。动力：1.4T DSG有人说起步肉，我一点感觉都没有，只要你敢踩动力那是相当充沛，超车时相当爽，就是深踩油门加速时有个2秒的反应时间，不过我超车或者是加速时基本上都是手动减两档，感觉车一下子就穿出去了。。操控：满意。油耗：前面…
小深	2017-09-04 发表	优点：车子的动力，超车的时候舍得踩油门基本不费力。。缺点：提速慢。外观：和之前的同系车比，运动版是最独特的，运动的中网，漂亮的扰流板，运动版属于耐看型的，看久了就觉得越看越好看。。内饰：内饰做工很精细，座椅是真皮红黑搭配，看起来挺高档的，这也是买朗逸的一个理由，但是塑料感还是很强的，特别中控台，整个都是塑料，硬梆梆的。在同级别中手感上等吧。。空间：空间一般，后排腿部空间较小，这已经是牺牲了后排座位的长度得到的，不知道新版的轴距是否加长。。配置：性价比不高，我对比了很多车子，大众的车子在同级别来说，价格都是略高的，包括微型车，紧凑型车和中级车。但就使用感受来说，还是可以的，家用紧凑车里算是名列前茅的。。动力：动力没的说！很给力，虽然只有1.4的排量，但是动力还是很带劲的！。操控：郎逸2011款运动版作为运动型家用轿车，当然他的操控也不会差到哪儿去，方向精准，并线灵活，高速转弯给人的感觉信心…
大洋洋	2017-09-03 发表	优点：舒适。缺点：空间有点小。外观：中庸耐看，几年前的审美，现在不再惊艳了，但好过现在认得出品牌分不清型号的套娃。偏爱MG6的年轻和激情。。内饰：内饰一般吧，因为我开的车比较少，我对车的内饰没什么要求，只要不坏就行，就是仪表台上方有个凹槽很不好，听说高配的是可以折叠的那种，也差不了多少钱，为什么不弄一样的呢？。空间：在当时算是不错的了，但这几年来紧凑型车不断拉长轴距，放在现在来比较的话就很一般了。前排驾驶一侧还不错，副驾一侧因中控和工具箱太突出，有些憋着脚。后排还是坐两人为好，坐三人中间那位就是受罪。不过紧凑型车也不能要求太高了。配置：都说大众贵，看看出租车多皮实，贵点也接受。我买车1分钱没优惠，上市就11.28拿下。。动力：动力一般，但毕竟是1.6L的，要求也不能太高，一二档起步不给力，四五档动力比较给力。。操控：最喜欢大众的5档手动，挂档平稳轻松，配合油门，想快就快想慢就慢，轻松自如…
长春的士	2017-09-03 发表	优点：外观大气、稳重，也不失时尚，和周围同事的家用车比较油耗还是比较理想的。。缺点：动力太弱。外观：外观的大气，大方，自是不必多说的，这个大家有目共睹，在08、09年的时候，这样的设计也是将他的大众兄弟（宝来）的不少客户抢夺了过来，可见其优势所在。。内饰：内饰做工还可以，比较精致。虽然是手动的顶配，但是用料不是很高档。中控，车门周围几乎都是硬质材料。接缝均匀。。空间：一般空间紧凑了点，无论横向还是纵向都有些拥挤但从这个价位来讲还是可以理解的，个头大点的肯定是要感觉紧促了，60分吧。。配置：性价比一般。自动雨刷，定速巡航，天窗，主副驾驶手动调节，卤素大灯，手动顶配也没有什么高大上的配置。不过毕竟是几年前买的。不知当年的这个级别的车是不是配置都不够丰富，毕竟当时不懂车。。动力：动力上主要是加速能力略差一点，也能接受，在平原上也足够用了。上过一次高原感觉非常明显，要得到相应的动力，转速明显提高…
疯马	2017-09-03 发表	优点：空间宽敞，后备箱容积大。缺点：没有防雾灯，这一点比较欠缺的。防雾灯是夜间大雾天气行驶安全的标准之一。。外观：外观是仁者见仁智者见智的一项，有人觉着福特福睿斯特别好看，但是我觉着福睿斯有点没长开的感觉，前脸与车身不是很协调。13改款朗逸的样子很中庸，觉着很符合国人的特质，沉稳而不张扬，大气却又内敛。整个侧面的线条很流畅，车身前脸也是自己喜欢的类型。。内饰：塑料件太多，全黑内饰俺喜欢，就是不耐脏，前台布局很合理，储物格还行，放不了稍大物件。。空间：空间绝对比一般的车感觉要好 和同期考虑想买的昂克赛拉比太明显了 马3最大的问题就是空间和后排车窗太小 压抑。配置：对于大众的品质来说，性价比可以。毕竟同学14年买的时候还11万多，现在降了到十万以下了。而且从这辆车的整体配置来说，这个价位很合适。。动力：除了挂挡起步之外.中速超车变道无鸭梨.。操控：方向盘整体感觉偏重，不过高速上还是比较稳的。…
xinglei30000	2017-09-03 发表	优点：动力真的很足啊，特别是运动档的时候，超车能力杠杠的，很适合年轻人开，操纵也不错。。缺点：这车用了四年，最不满意的就是胎燥了，上海大众做的车还是要更上一层楼才行啊。外观：外观很耐看，这么多年了，看起来仍是不输给现在一些换代车型，反正我个人看还是很好的，个人观点吧。。内饰：内饰做功一般，到处硬塑料，就是门板是地道的皮质的，看来大众还是没有忘了他是16万的车。空间：对比凌派吧，因为家里就有，而且经常开。朗逸的前后空间还是很不错的，但纵向空间略局促，没有凌派的空间大。但家用足够了，前面后面共四个人的话还是挺舒服的，主要座椅柔软有韧性，不过后排地板隆起比凌派高很多，不建议中间坐人去旅行。。配置：性价比一般把，毕竟是家庭用车，不奢求太多，动力好就行，空间够用就好。动力：吸引我的就是这台1.4TSI，动力强劲油耗低。上海大众这台发动机调校也很不错，虽然起步有点肉，但是后劲十足，动力线性、顺滑、厚…
anweica	2017-09-02 发表	优点：油耗特省、皮实耐用、维护便宜。。缺点：动力太差，内饰老套。外观：外观没得说，看起来跟宝马很像的，当时我就是看重它的外观！ 现在新款越来越新潮，但老款确实百看不厌！。内饰：真皮、天窗、自动空调、行车电脑、多功能方向盘、仿桃木仿得也不错，看上去比较舒服。。空间：一般般吧，家里都是不是大块头，但后排空间一般。。配置：性价比很好，我非常满意。 有朋友买同样价位的车，我肯定会推荐朗逸！。动力：1.4的发动机手自一体动力感觉还好，由于前驱，很大坡度有点打滑。市内用足够了，跑过海拔3360米高的牛背山。。操控：朗逸是一款非运动轿车，所以各个方面都非常不适合运动，侧支撑力明显不足，快速拐弯的时候非常明显。。油耗：综合油耗7~8个，还是很满意的，最低的时候一箱油跑了930公里。比上不足，比下有余！在油价越来越高的今天，这个油耗可以说是每个买车的都可以接受的！我周边有很多朋友都改装加天然气了，我认为原…
独步168	2017-09-02 发表	优点：动力非常好，油耗非常满意。。缺点：小毛病有点多。外观：外观很耐看，这么多年了，看起来仍是不输给现在一些换代车型，反正我个人看还是很好的，个人观点吧。。内饰：当然，大众的内饰设计也是基本一个样，但是我认为这样的设计理念是以耐看、耐用、好用、好看为准则的。总之我是越来越喜欢这个内饰，精致大方又好用！。空间：四米六的车，内部空间比较满意，后面纵向空间比较大，横向空间够用我家人都不胖，做三个正好。后座能放到，临时拉个长物件不需要租车了。不错。。配置：性价比不高，我对比了很多车子，大众的车子在同级别来说，价格都是略高的，包括微型车，紧凑型车和中级车。但就使用感受来说，还是可以的，家用紧凑车里算是名列前茅的。。动力：目前已经9万多公里了，动力仍然很好，买朗逸的理由里就有动力这一项，跑国道和高速，超车轻松，油耗还不高。上下班开同样很轻松，五线小县城，不是很拥堵，特别拥堵的地方咱也不去。。操控：操…
zhj525	2017-09-01 发表	优点：大众品质不错，皮实。空间在同价位的A级车中在中上的档次。。缺点：车开了1年多到现在还有味。外观：外观大气,商务,也适合家用,这个大气的前脸外观正是我买它的第一理由.。内饰：内饰差，比我看过的福克斯 c4世嘉 英朗 C4L都要差，人家都是软材质的内饰，朗逸硬塑料有满满的塑料感…。空间：后座我自己都没坐过，不知道什么感觉，驾驶室的话我1米78的身材觉得空间是很大了，不会像我开过的部分车型那样有压抑感，空间还算很满意的了。配置：性价比一般，13款改款优惠教大，配置上有让人蛋疼的地方，但是该有的基本都有，最重要的车身稳定有，空间大，牌子硬，后续维护保养也便宜。。动力：1.6的动力，起步和加速都比较肉，不过6档变速箱，只有2档会有些顿挫，其他档位衔接得都比较平顺。高速上舍得踩油门加速还算可以，不过你得保持3500-4000转的幅度，我觉得这个转速的发动机声音也挺好听。。操控：自动档操控简单自…
小峙	2017-09-01 发表	优点：当时对于一个不到20的小伙来说 首先价格和品牌是值得肯定的,大众的耐操 质量很靠谱。维修起来很方便便宜。外观也绝对可以 有时候盯着它望久了 不知不觉的会被他流畅的线条吸引。性价比也杠杠的。缺点：现在时间长了有异响，大保养了时候换挡很不流畅。外观：：做工不错，外观我认为还行，比较低调，果然很大众，没有什么个性的。。内饰：内饰一般吧，因为我开的车比较少，我对车的内饰没什么要求，只要不坏就行，就是仪表台上方有个凹槽很不好，听说高配的是可以折叠的那种，也差不了多少钱，为什么不弄一样的呢？。空间：一般。后排不是很舒服，我座椅调的比较后，后座空间就比较小了。配置：仁者见仁智者见智。同价位的许多车在软性配置上都远远超过朗逸，但大多数的硬性质量都赶不上大众。自己喜欢的就是最好的。用我老爸的话说：大众车就是拖拉机，想不开十年都不行。。动力：1.6的发动机中规中矩，省油省心，没出过问题没清洗过，也没出…
fimmy9586	2017-09-01 发表	优点：油耗低，自己测算总平均油耗只有6.6。缺点：发动机有异响吱吱嘎嘎声音，隔音不算怎么好，上80就开始大了，中控没有水温显示，仪表台材质真心差啊硬塑料不错这价格也就这样了，靠背调节不方便。外观：外观中规中举，相比日韩车来说没有那么时尚，不过老朗逸的外观虽然不能给人一种时尚且上档次的视觉，但是绝对能给人带来一种安全感，一种稳重踏实的感觉，用人的性格来讲就是这个人看起来，不骄不躁，踏实稳重的实在人。内饰：用料一般，基本用不到不常碰的地方是生硬的，做工比较细致。内饰设计简单大方，各个按键旋钮清晰简单，上手容易，盲操作无难度。。空间：空间在同级里面算是不错的。。配置：性价比一般，10万左右可以有很多车型可以选，而且相对配置也很高，而大众配置比较低。。动力：1.6足够了。完全没必要1.4T的。EA111低速高扭矩，动力够用。我车上坐5大人，在很陡坡上照样稳稳起步。经常出没的高山林间，我把朗逸当作…
loveving	2017-09-01 发表	优点：空间比较大，乘坐比较舒适，储物空间比较大，油耗相对2.0的排量来说很是不错。。缺点：空间略小了一点，毕竟是紧凑车型嘛。。外观：朗逸的外观在当年还是多洋气的。比当时好多的车都好看，整体给人一种很圆润的感觉。不是那种很彪悍的样子。但是动力十足。。内饰：真心觉得那个中控台做的不好，很硬的塑料。其他的还是过得到关，我的米色内饰，不过爱护得好，比较干净，那么多年了也没有做过内饰清洁。。空间：虽然说只有2610的轴距，但是空间真是很大，可以跟中型车媲美了，本人身高175调好驾驶座椅到后排，还有两拳多的后排腿部空间，想不到吧？后备箱也超大。。配置：综合性价比来说，朗逸的性价比是挺高的，价格还是质量都是一级。比较同级车中，我觉得还是德国车信得过！毕竟人家做事比较严谨。。动力：强劲，2.0的提速还是相当的满意。现在新出的好像没有2.0的了。。操控：超车流畅，车身在高速运动中也不会有抖动的反应，毕竟德…
月影幽莹	2017-08-31 发表	优点：油耗很低，因为我是新手，所以浪费了一点~总是在市区开，还堵车，才7.6个~。缺点：驾驶位置a处有轻微异响,无钥匙锁车的时候有点不是很灵敏,档位很棉,但1档和倒档有点卡钝。外观：一个字，好！两个字，很好！三个字，非常好！四个字...。内饰：新朗的内饰也比以前好看多了，而且我的是豪华版的，白外黑内，各种亮条装饰，唯一的缺憾是没有安装导航~。空间：空间十分宽敞，当然所有的车驾驶位都不小，但是后排的空间和头顶以上的空间也特别宽敞，本人175cm，中等身材，坐上去以后十分舒适，没有一点觉得不舒服的地方，在空间这一点，我觉得我的小白狼的表现是十分出色的！。动力：1.4T的动力总体还是很给力的,只是在市区跑,好多地方体现不出涡轮增压的优越性!。操控：对我来说，朗逸的操控也十分的舒适，过弯道稍微减速即可完全通过，方向盘的指向十分精准，我是个新手，但是因为我开了小白狼，所以，从来没有出现刮蹭的现象。…
ws247407062	2017-08-31 发表	优点：当然是空间，特别是后排，1.85的身高也不憋屈！外观也是漂亮！我选的是最低配，但是基本想到的配置都有了！。缺点：1.6的动力。外观：外观是我选这款车的唯一性，前后结构造型很对称，没有觉得哪里不合适的，很协调。。内饰：内饰一般，毕竟是低配车型，但大众的简约质朴还是符合我的胃口的，感觉还是大气上档次的。。空间：十分不错 驾驶室空间很大 后排还好 毕竟轴距在那里 空间很大 后备箱空间也很大 躺一人 没问题。配置：性价比很高，要是准备买新桑的话，我推荐还是买老狼吧，买车就是要买性价比高的啊！！！！。动力：动力较肉，毕竟1.6的，但是每次在路口加速时，都比不上出租车赛拉图，可能是技术问题吧。。操控：操控还可以吧 低速转向不足 其实怎么说呢 说操控 有几个人懂真正的操控 我也不懂 所以只能说 开起来很顺手 还是那句话 看人怎么开 你对车好 车就对你好 不论什么车 路虎极光你操作不当 车也不好开…
ldpymqiji	2017-08-30 发表	优点：外观挺大气的，个人感觉很符合国人的审美，而且油耗比较满意。。缺点：内饰的用料算是硬塑料。。外观：外观是我最喜欢的，感觉大气稳重。尤其是前脸，屁股显得线条差些。。内饰：内饰做工还可以，比较精致。虽然是手动的顶配，但是用料不是很高档。中控，车门周围几乎都是硬质材料。接缝均匀。。空间：基本上能够达到中级车的标准，最开始决定买的时候，比较满意的一点就是它的空间，内部的空间还是很不错的，一点挤的感觉都没有。。配置：性价比一般。自动雨刷，定速巡航，天窗，主副驾驶手动调节，卤素大灯，手动顶配也没有什么高大上的配置。不过毕竟是几年前买的。不知当年的这个级别的车是不是配置都不够丰富，毕竟当时不懂车。。动力：朗逸1.6的动力是有点肉肉的，可能和我踩油的习惯也有关系，我一般都是轻加油的，呵呵，谁叫油价只升不降呢。个人感觉可能所有的车只要舍得给油，都会有推背的感觉。。操控：操控方面也是不错的，我们最高时速…
大腕就是大腕	2017-08-30 发表	优点：油耗吧，毕竟只有1.4的排量，加速度也不错，起步和2.0的有一拼啊。缺点：车门容易异响，而且是4个车门都响，平路不会响，一过减速带或者烂路，几个门就“哒哒”作响。。外观：拉长、加宽、压扁，车身线条流畅，满意这样的设计理念。。内饰：这是一款家庭用车.真皮的座椅.米色内饰.看是还可以,但是有点不耐脏.小孩子手脏一摸一个印子.中控台是黑色塑胶,手感有点硬.。空间：身高180cm的盆友坐进车内，前排头部的空间超过一拳，无任何压抑之感；后排腿部空间有近两拳的距离，头部则是有4指的宽度，不论主副驾后移，后排的空间位置都非常充足。。配置：还行吧，东西不错，价格也确实有点高，还要加价，不过保养的服务态度不错。。动力：加速在100以内超个车啥的还是没问题，最高我到过205，6档比7档跑的快，有时候高速不是很畅通或者那种平缓的山路我就6档手动模式比7档更游刃有余。。操控：因为是液压助力，现在都是电子助…
a84678368	2017-08-30 发表	优点：开了三年基本上大小毛病都没有。。缺点：动力太弱了，很不爽。外观：朗逸的外观看起来就是中庸的不能再中庸，除了至今百看不厌的小亮点——车头我能跟别人说看着还不错，其他地方我已经没有兴趣提了。。内饰：硬塑料用的比较多，所以异响就难免了。中控的储物盒设计的很好，如果需要导航的可以装在这里，如果不装导航放手机.高速收费卡已经票据等等很方便。。空间：空间可以的，相比同级的车子还是比较宽敞的，主要是家用，不觉得挤。。配置：就像我儿子说的：“买大众车，就意味着抛弃了高性价比，如果冲着性价比，那还不如买韩系车或自主品牌”。配置一般，好歹算得上亮点的是TPMS胎压监测（没用过）以及天窗。但我用车的思维很简单，遇见高端车可能反而有点手忙脚乱，高科技的东西太多开不了，用起来越简单越好。我从来没有一个人出去开车用GPS的，都是副驾驶帮忙使用。。动力：动力感觉还可以，刚提车磨合的时候舍不得猛给油，出了磨合期后…
星际电工	2017-08-30 发表	优点：油耗是这辆车最好的一点，211全新发动机+7速双调离合变速器的黄金动力组合。成就了一辆动力强劲、省油、环保、操控自如的车。。缺点：发动机的咯咯声,关了窗户听不见,一开窗就能听见前引擎盖中的咯咯异音,一开始以为就是我这台车有问题,结果问了4s店的销售说带T的发动机都有这个问题.既然选择了这辆车,就只能接受这个事实咯...。外观：大众家族脸，耐看。内饰：大众内饰就那样，仪表盘全是硬塑料，做工尚可，各种布局合理，容易上手。空间：1.75米以内、体重80kg以内的，毫无鸭梨，后备箱很大很实用。配置：10几万的车考虑过思域，K3，速腾、福克斯等等，但最后还是定了朗逸，总的来说作为家用轿车还是可以吧，反正车无完车，开了两年多 没出过问题，比较省心。。动力：1.4T的排量在刚刚起步的时候还是有点肉的，因为涡轮还没有介入.只要舍得踩油门推背感还是有点的。操控：操控中规中矩，考虑到非独立悬挂，高速过…
7437954	2017-08-29 发表	优点：是自己的车子。缺点：1.6L自动，起步略肉，本人开车比较稳，性子稍急，起步时，油门响应迟滞，有延迟，油门声音很大。。外观：外观大气，可家用也可商用，传承大众家族脸。。内饰：内饰驾驶台为朔料，前车门扶手处有真皮包裹，但车窗位置的质地不是特别好，塑料感太强。09款车内配有可录制CD机，能刻录6张CD，但CD机造型比较老气。。空间：在同级车里算是比较宽敞的，后排腿部空间比较宽裕，体现的问题就是坐垫短，尤其是后排，坐时间长了会很不舒服。。配置：大众车，性价比一般，但作为公司业务用车，皮实耐用，14W公里没有大问题，配件便宜，相对来说还是比较可靠的。。动力：作为一款上下班的代步车，朗逸绝对足够，但急加速或超车的情况下，油门反应迟滞，估计有1-2s的时间只听见发动机咆哮，但速度却起不来。。操控：转向有点不精准，尤其在高速路上跑小湾道有点恐怖。。油耗：朗逸油耗优秀，长期穿梭于省内各城市平均油耗在…
爱在春	2017-08-29 发表	优点：油耗空间。缺点：小毛病门锁不灵。冷车起步时刹车有点异响。。外观：非常满意，08款的车比现款的要好，特别是侧线，非常耐看！。内饰：内饰也不错，比我接触的桑塔纳捷达等好多了，也不会比10来万左右的其它车的内饰差，老是有人让大众内饰怎么差，可是我去看车的时候也看了20多万的车，也差不多，是有某些系的车看上去精致些，可我用手一摸和一敲，我就知道这精致不是真精致也不是我喜欢的。不过朗逸不好的是有些部件用的是硬邦邦的塑料或材质，这个应该会影响以后时间久了可能异响就来了。。空间：不错过得去，谈不上舒适，这个价位嘛。前排有点小（自己身高178CM），座椅靠背有点低，刚到肩胛骨这个部位，将就能用吧。后排就难过了，坐垫太短。横向空间小。另外说下储物空间，这个要赞一个，前后排都有很多储物格。后备箱也还不错，能打倒座椅的设计。特别要赞一下上海大众的这个座椅打倒的设计了，这5年中，用到无数次运货时，都是打倒…
D凋	2017-08-29 发表	优点：我觉得是耐操，对于一群汽车白痴来说车子都是瞎开，什么热车什么自检什么涡轮什么保养各种没有 各种不靠谱，只知道开，踩油门就走；虽然DSG曝了有问题，变速箱控制器有问题，还是还好一次没碰上，ssss也积极打电话让我们去换，现在都搞定。。缺点：车门容易异响，而且是4个车门都响，平路不会响，一过减速带或者烂路，几个门就“哒哒”作响。。外观：外观大气，继承了大众的血统。。内饰：这是一款家庭用车.真皮的座椅.米色内饰.看是还可以,但是有点不耐脏.小孩子手脏一摸一个印子.中控台是黑色塑胶,手感有点硬.。空间：前后排的空间较满意，作为一款紧凑型家用轿跑，空间完全足矣。动力：1.4T的加速性能相当好。操控：因为是液压助力，现在都是电子助力的车较多。所以对比下会有方向盘重的感觉，但是开了这么长时间，已经习惯，其实朗逸只能作为一款家用车，中规中矩，不能要求它操控如何的好。。油耗：对于这重量来说不错，市区…
szwhy	2017-08-29 发表	优点：动力很足。缺点：买的比较早，性价比太低，不过自己喜欢就好，毕竟马路上碰不到重复的@~@，其次比较不满意的应该属于这个中控，大众你就不能好好搞搞，塑料的，夏天还好，冬天是各种响，有去砸了的冲动，最不满意的就属于座椅了，都快20万了 手动调节座椅，而且那个缝还那么小，都拧不动，整个电动的能砸地？？。内饰：内饰我还是比较满意，橘黄色的真皮座椅是这款车的一个亮点，我也非常喜欢。而且内饰的设计也挺时尚，很合年轻人的口味。。空间：拉五个人没问题，无论胖子瘦子，后备箱超级大，470升的大后备箱，放点自行车没有问题，夏天可以拉着烧烤炉子区海边烧烤啦。配置：我觉的性价比不是低，而是根本没有！完全谈不上性价比，配置几乎没差别的铃木锋驭比它便宜好多，同样的价钱已经可以买更高一级的速腾了，甚至低配的凯美瑞、君威、帕萨特也能买，稍加一万都可以上迈腾了！最开始本来打算买速腾的1.4T自豪的，实在是没有现车，又…
飞翔60851	2017-08-29 发表	优点：空间和油耗。缺点：油耗太大，尤其是冬天，密封不好。车买上之后没怎么注意，有次走石子路，右车门发生异响，拆过一次车门后异响消除，但左前门又开始响，但是只要把车窗稍微开一点，就不响了。。外观：目前的朗逸已经出到第二代了，外观有了质的改变，但很多车友都说第二代的外观远远不如第一代！虽然被改变得成为了标准的大众脸，但确确实实没有了第一代的灵动！幸好！幸好！俺的是第一代的朗逸！外观我很满意！。内饰：先说中控部分，感觉上面是硬硬的，上面还是弧形，找个平面放面巾纸都没有。门板部分上面也是硬硬的，车子开起来后会出现吱吱吱的声音，胳膊放上去就没有这种声音。门上放胳膊的垫上面的布的容易脏。总体感觉一般般。如果将那些硬的地方做一些弹性的防摩擦措施就更加好了，这里只是提个小建议。。空间：总体来说满意，不会挤，同等价位车里面属于空间宽敞了！。动力：排量只有1.6又是自动档，你就别和其它车对比了，起步肉是必然…
爱可ECHO	2017-08-29 发表	优点：外观、空间。缺点：隔音有待改善，悬挂感觉单薄。外观：赞一个2008款的设计，自己感觉还是经典。现在的新款朗逸，外观设计不喜欢。2008的这个老款外观还可以，家用车，对得起这个价位。。内饰：严重硬塑料的廉价感，摸哪都是硬的。储物空间严重不足。除了浅颜色视觉上的不疲劳外，真想换个好点的内饰改装。现在不想了，该还不如不改。以后换车真心的不会再买大众了。。空间：对于一个4口家庭来说，朗逸的空间已经足够，因为我们一家人都没有胖子，后备箱也比较大，平时出去旅游完全足够放些我们出门所带的包包等等东西。。动力：1.6的动力虽然没有涡轮的发动机来得迅猛、那么有推背感，对于安全和乘客的体验来讲还是很不错的。。操控：操控就是一句话概括---没有操控，就稳稳的开着就可以了，毕竟是家用轿车，过弯支撑不足，悬挂偏软指向不明确！。油耗：油耗很好，和同排量的车型手动挡没区别，有时还比他们省油高速跑过5.+。综合8…
学园标	2017-08-28 发表	优点：变速箱好，油耗很不错，高速跑的比较多，车内显示为7.2L/100KM，和加油自己计算的值差不多。缺点：内饰做工用料差，座椅太不舒服了。外观：好看 当时就是冲着外观放弃宝来转而买朗逸的 我喜欢老款的外观 第一次见到朗逸是在路边上看到的一款宝蓝色的朗逸 第一眼就喜欢上它了。内饰：一般拉萨，，不过我就喜欢仪表处的设计，冷色的字体颜色、仪表显示的布局、行车电脑的设计、当时很稀奇的圆形空调出风口等，都是我的菜！。空间：我1.70米，60公斤头部空间两拳以上，腿部空间非常大，主驾驶和副驾驶的距离比较近。后排座椅稍窄，长途后排人会有点累。后备箱空间大，日常超市购物不在话下，没有任何问题。。配置：要用现在的车的价格来看的话，性价比就没法比了，在当时的话只能说是中规中矩，不高不低！弱弱的说哈，当时还是小日本车的天下，大众正在蓄势待发之势！。动力：当时买2.0的AT，就是怕动力弱，深踩油门降到3、4档…
心跳加速度	2017-08-28 发表	优点：经济。缺点：毕竟是老款嘛,车辆整体线条圆润,给人一种低调的感觉,外观平庸,不大气,中控内饰做工有待加强.。外观：外观漂亮大气，银色的更显得漂亮，以前对宝来很感兴趣，就是屁股有点不好看，现在看看我的老狼，非常的大气，我知道我没选错！。内饰：内饰 一般 硬塑料跑起来肯定是会有异响的 B柱经常有 A柱偶尔有 都是右边 还好吧 能接受。空间：家用完全够用，后排空间不是很大，后面坐两个人还可以，坐三个就有点太挤了，前排空间还可以。配置：性价比很高，要是准备买新桑的话，我推荐还是买老狼吧，买车就是要买性价比高的啊！！！！。动力：家庭实用性车辆,我买的毕竟是1.6的,城区和郊区1.6够用了,再次强调够用够用了....,高速稍微提速有些肉,但是只要你肯给油门,推背感觉还是很强烈的,呵呵,1.4T没开过,但是要买朗逸这车的人,动力不是最看重的.居家首选.。操控：操控性能还可以，在公路上很省劲也很灵敏…
雅阁�r	2017-08-25 发表	优点：运动版特立独行，区别于其它款朗逸车型。缺点：车子的悬挂不咋地，40码过弯有很大的离心力，DSG换挡和起步顿挫感明显以及过减速带异响，还有雨刮老是有异响，去过几次4S都不能解决。。外观：漂亮！真的我看是很漂亮，比现款的漂亮多了，圆润的屁股加一个小尾翼，熏黑大灯，蜂窝中网，真是很有运动范，赞一个！个人感觉啊，买现款的不要骂我啊哈！毕竟是萝卜青菜各有所爱嘛！。内饰：内饰做功一般，到处硬塑料，就是门板是地道的皮质的，看来大众还是没有忘了他是16万的车。空间：空间真心小！不过一般家用可以将就着用了！。配置：性价比一般把，毕竟是家庭用车，不奢求太多，动力好就行，空间够用就好。动力：动力虽然是1.4T的但是绝对没有问题，40公里以后深踩油门，还是很积极的，超车还是没有压力的，高速超车S挡真的没有任何压力，毕竟高速一般超的还是大车半挂车多，以最快的速度过去好是安全的，是把！。操控：操控还可以，但是…
键行天下	2017-08-25 发表	缺点：：不满意的地方也有不少,1、座椅不够舒适，因为不是运动座椅，所以包裹性不够，开长途时间长了，腰受不了。2、灯光不行，尤其在晚上。今年春节自驾车从成都回贵阳的时候，高速路上大雾弥漫，而且下雪，打开灯光，不管远光还是近光，瞪大眼睛还是看不清，可能卤素大灯还是比不上氙灯透镜吧！这个对行车安全有很大影响。。外观：虽然没有新款外观霸气，但是还是她的丹凤眼，呵呵，自己选择的不后悔。内饰：内饰还不错，但是最受不了中央扶手了，一位置不对，刚开始手刹真别扭，但是后来慢慢习惯了，呵呵，但是中央扶手太不耐脏了，找时间一定换成真皮的。。空间：空间也就一般吧，A级车都差不多，肯定比 B级的小了不少。前排反正能调整呢，但是往后去了太多的话，估计后排就坐的不舒服了（自己猜的，反正我又没坐过后排，哈哈！）。。配置：感觉不错，性价比比较高。。动力：1.6升的动力只能说够用，别指望开着朗逸去越野和爬坡。在高速路上，超…
我们都还好	2017-08-25 发表	优点：空间大。缺点：风尚版没有雾灯，只能自己以后找4s店安装了。。外观：大气流畅，属于比较耐看的那种，大灯感觉比较犀利，炯炯有神，大爱，同价位里颜值算是比较高的。内饰：内饰差，比我看过的福克斯 c4世嘉 英朗 C4L都要差，人家都是软材质的内饰，朗逸硬塑料有满满的塑料感…。空间：只能说大众抓住了中国人的特点,要牌子,要空间,要便宜的特点,所有搞了一个朗逸出来。配置：性价比一般，13款改款优惠教大，配置上有让人蛋疼的地方，但是该有的基本都有，最重要的车身稳定有，空间大，牌子硬，后续维护保养也便宜。。动力：1.6L发动机，77KW功率，匹配6速手自一体变速箱，EA111发动机可以算是老的不能再老的发动机了，正因为这些 这款发动机相当的稳健， 新车完全不像新车完全是一台过了磨合期的车。。操控：操控不错，转向精准，高速方向盘不跑偏，刹车油门都挺准确。。油耗：一万多公里了，百公里油耗还是在6点几之…
hetang2222	2017-08-25 发表	优点：油耗吧，毕竟只有1.4的排量，加速度也不错，起步和2.0的有一拼啊。缺点：悬挂，后悬挂没有采用独立悬挂，导致路感过于“清晰”，这在追求舒适方面就有些不令人满意了，在过减速带之类路况的时候比较不舒适。外观：大气的车身.圆润的屁股.中规中矩的.差不多相当于B级车的尺寸了.腰线突出有立体感,。内饰：做工还是不错，用料一般。方向盘没有真皮自己缝了一个。空间：家用合适，空间宽敞，舒适，后备箱实用宽大，够家里用，不错。配置：朗逸的性价比一般.配置也不是特别突出,但是终究是德国大众的技术,所认销量那么高.就是看中它的品牌.皮实的质量.。动力：因为这是购买的第一辆轿车，1.4t的排量，一开始开着没有什么特别，因为没有对比，后来开了较多的1.6排量的车子，瞬间觉得我的1.4t很给力，超车游刃有余。。操控：转向不费力，方向回正也算可以，但方向盘灵活度稍差。倒车时，半踩刹车，速度不是很匀速。。油耗：本人…
gzzmhjp168	2017-08-25 发表	优点：主动安全装备很齐全，车子保有量大，不用担心零配件，空间还行，父母坐着感觉轻松舒服。缺点：暂时还没有发现。。外观：外观漂亮大气，银色的更显得漂亮，以前对宝来很感兴趣，就是屁股有点不好看，现在看看我的老狼，非常的大气，我知道我没选错！。内饰：内饰是米色,温暖而温馨,很有家的感觉,米色相比黑色不耐脏,内饰塑料较强,但是该有的都有了,按键布局设置什么的都很到位,缺乏日系和韩系人性化的那方面。空间：十分不错 驾驶室空间很大 后排还好 毕竟轴距在那里 空间很大 后备箱空间也很大 躺一人 没问题。配置：性价比很高，要是准备买新桑的话，我推荐还是买老狼吧，买车就是要买性价比高的啊！！！！。动力：动力就是老狼的软肋了，一二档起步相当肉，3档很给力，提速快，到4档又垃圾了，5档还可以吧。。操控：进本满意，比较好操作，加速平稳，转弯灵活，方向盘也轻便，容易掌握。油耗：油耗令人满意基本上是5毛一公里,1.…
雨中的风车	2017-08-25 发表	缺点：4个车门与玻璃结合处设计成凹槽，中国风沙大，总是落入沙土，还很难清理，这么简单的设计还不如几万元的面包车设计的好。我自己购买胶条贴上了。效果很好。大众应该给我发奖金。。外观：外观中规中举，相比日韩车来说没有那么时尚，不过老朗逸的外观虽然不能给人一种时尚且上档次的视觉，但是绝对能给人带来一种安全感，一种稳重踏实的感觉，用人的性格来讲就是这个人看起来，不骄不躁，踏实稳重的实在人。内饰：做工优秀，用料实在，不出彩，坚固耐用。。空间：其次就是空间了,后备箱够大,一家人出去3个旅行箱轻松,本人身高不高,调节座椅后排空间3拳左右,家用绝对适合！。配置：性价比一般，10万左右可以有很多车型可以选，而且相对配置也很高，而大众配置比较低。。动力：提到朗逸的动力我不得不说，加速太稳了，急加速超车根本上不去啊，红灯起步要不使劲给油，根本跟不上前边的车，可能和我的排量有关系吧，我的是1.6手动的，除非深踩…
tjyhp	2017-08-25 发表	优点：用了一年多了，出了轮胎被扎破，其它还没出什么大毛病。。缺点：减配减的太列害，比如自动风尚居然把雾灯减掉了，还有起步稍显没劲，估计是自动挡1.6的原因吧，但是舍得给油还是可以解决起步慢的问题。。外观：时尚，英气，大气。内饰：中规中矩，大众家族的中庸之道，没有出彩的地方，但绝不难看。中控是硬塑料，我怕被晒，引发热胀冷缩，于是买了个中控台的遮阳罩，效果不错啊，哈哈，大家可以看图片。。空间：家庭用足够，尤其是后排座椅可以放倒，这样可以放些大件物品，相当喜欢这个设计，解决了大物件运输的问题。配置：没啥性价比。动力：一般，基本上是够用的，要是想快，你的舍得给油，S挡我暂时还没有，不知道是个啥情况。操控：操控性我很满意，虽然机械助力没有电子助力那么轻，但是驾驶起来比较有感觉，拐弯抹角的时候还是随心所欲的~。油耗：油耗很低，一个紧凑型车，有着中级车的空间和小型车的油耗，你还想要求啥？。舒适：这一点…
放射车手	2017-08-24 发表	优点：外形圆润，流线。。缺点：1.6L自动，起步略肉，本人开车比较稳，性子稍急，起步时，油门响应迟滞，有延迟，油门声音很大。。外观：外观大气，可家用也可商用，传承大众家族脸。。内饰：内饰驾驶台为朔料，前车门扶手处有真皮包裹，但车窗位置的质地不是特别好，塑料感太强。09款车内配有可录制CD机，能刻录6张CD，但CD机造型比较老气。。空间：家庭用车，够用了。驾驶座空间不会感到压迫感。储物盒眼镜盒都很方便。头部空间大。。配置：大众车，性价比一般，但作为公司业务用车，皮实耐用，14W公里没有大问题，配件便宜，相对来说还是比较可靠的。。动力：作为一款上下班的代步车，朗逸绝对足够，但急加速或超车的情况下，油门反应迟滞，估计有1-2s的时间只听见发动机咆哮，但速度却起不来。。操控：转向有点不精准，尤其在高速路上跑小湾道有点恐怖。。油耗：朗逸油耗优秀，长期穿梭于省内各城市平均油耗在7.5左右，高速120…
天地世子	2017-08-24 发表	优点：油耗不高，8L/100公里，空间比较大，后面做家人空间足够，后备箱空间也大，放小孩的东西没问题。缺点：隔音欠点。。外观：虽然没有新款外观霸气，但是还是她的丹凤眼，呵呵，自己选择的不后悔。内饰：内饰还不错，但是最受不了中央扶手了，一位置不对，刚开始手刹真别扭，但是后来慢慢习惯了，呵呵，但是中央扶手太不耐脏了，找时间一定换成真皮的。。空间：足够。配置：感觉不错，性价比比较高。。动力：动力明显不足啊，起步慢。比起雅阁差太多了（以前老开老爸的车）。但是城市里想快也快不起来，还能磨性子呢。车子开开脾气都好了，哈哈。高速上嘛，只跑过一次南京，反正我开快了眼睛也吃不消。限速120的时候我也最多跑132（算好了的，不超速10%，(*^__^*) 嘻嘻……）。操控：自动挡的，刹车、油门，没什么操控可言啊。车子轻，方向盘也蛮轻，这个倒是不错呢。。油耗：21569公里，平均油耗（自己按照加油量和行驶里程…
zhiyetouji	2017-08-24 发表	优点：整车已行驶7万多公里，没有出现过任何大的事故，包括长途自驾游。。缺点：做工粗糙，特别是内饰。外观：外观没有新款的犀利 动感 但大众嘛 永恒就是经典 老款 注定是经典帅气的外观。内饰：真心觉得那个中控台做的不好，很硬的塑料。其他的还是过得到关，我的米色内饰，不过爱护得好，比较干净，那么多年了也没有做过内饰清洁。。空间：后备箱还是挺满意的，我一般都是装货嘛。挺能装的比我现在的新入手的窝窝能装！。配置：性价比的话 毕竟我这车子买了5年了 5年前是朗逸超火的时候哦 家用轿车之王 应该对得起这个称号 从质量 动力 经济型 操控上来说 满分一百 我给他打90分 5分扣在刹车太软 5分扣在不能差usb听歌 我很讨厌~ 车无完车 90分应该也算很棒很棒的车了哦~哪有满分的车啊~哼~。动力：动力不咋地，起步很肉，有时候超车要考虑下。。操控：超车流畅，车身在高速运动中也不会有抖动的反应，毕竟德国车，比…
追求QC	2017-08-24 发表	优点：油耗低，空间大，性价比高，没有大的质量问题，有大众的品质。缺点：内饰塑料容易坏，车窗升降机容易坏。。外观：整体设计圆润，不很凌厉，大气，沉稳，时尚感不足，。内饰：内饰一直都是大众车的硬伤，朗逸也不例外，买车时只有最高和最低配。money少买了个乞丐版的，内饰也乞丐了，不过中控太布局合理，简单大气，用起来也没什么。。空间：非常给力，188CM的身高，驾驶起来不觉压抑，后备箱巨大，轻松装载。。动力：够用，S档开一段时间就不想退回D档了。高转速的时候动力会有种让人激动的感觉。D档适合温柔开，总之，比较满意。。操控：方向盘指向精准，前后碟刹性能很好，机械液压转向助力用起来手感很好，低速和高速时的区别比较明显，给人的安全感高，高速转弯倾斜也不严重。手自一体变速器真是好用，市区的倒车以及坡上起步轻松了好多。。油耗：总的综合油耗比较满意。发现最省油的速度是70-90公里/小时。匀速6档开，跑高速…
yehaizi9zhizhi	2017-08-24 发表	优点：当初是不知道买什么了 才看好朗逸的。缺点：装配工艺差，经常有不明所以的异响。。外观：帕萨特小一号，大众中规中矩的风格，我喜欢这种，个人口味不同。内饰：饿，看来是我说错类了，还是我所认为的中控台材料问题，塑料的。不过做工很精致弥补了些。老婆选车的时候就是非常认可大众车的内饰做工的。德国品质，很不错。。空间：这车的主要优点就是后排空间比同级车要宽敞，一般人可以跷二郎腿。空间感接近B级车。。配置：论性价比，绝对比速腾高。论细节、用料、科技感还是速腾好点，但是贵一两万了，这个价位的，贵一两万信价比就出来了。。动力：没敢放开跑，100公里的速度，提速阶段很明显，有一次还听到了涡轮增压器的动静，很带劲。也不知道是油门没舍得踩的原因，还是怎么，觉得动力没有达到普通2.0发动机的水平。。操控：不错，就是买车时没留意13年5月份已经换成电子助力了，我买的库存车（7月末买的5月的车），还是液压的，低速…
半途	2017-08-23 发表	优点：外观，和配置。。缺点：轴距拉长导致了弯道性能下降。。外观：大气沉稳，称不上时尚但绝不会让人感觉老气，这方面上海大众值得加分。个人觉得后尾箱盖短了点，来个尾翼就好看多了。。内饰：德国人的中规中矩，实用为主不花哨。材质在这个价格区间算中等水平吧。如果没有异响的话我绝对给90分。扣得10分是因为中央扶手设计的太失败，又小又高挡手刹。。空间：还行吧，一家4口也不感觉挤，。动力：动力没的说了，1.4T发动机，只要2000转以后，动力随叫随到，同级别NO.1。动力是我购买朗逸的第一要素。。操控：手动操作，1.4T涡轮增压配合起来天衣无缝，操作流畅。油耗：本人开车略显暴力，特别是一个人开的时候。表1市区堵车一般在12-13，不怎么堵的话稳定在7-8。高速一般6-7，省道在路况好的时候5-6，最低记录开过4.8，本人80%是在市区开，现在快一万公里了表2是8.5，在的油耗计算每次加油都记，平均8.…
车雅居	2017-08-23 发表	优点：外观比较犀利！超级喜欢！空间在同类车中一流（这是本人的第一辆车，同事们座驾之后，最空间羡慕异常,本人也窃喜了一把）！。缺点：内饰做工有待提高，后期保养费用有点大。还有车门玻璃上连防水条也没有的，这个连面包车上都有的东西，朗逸上面竟然给省了太不应该了。后视镜也感觉小了，看东西有点费劲。。外观：当时定了买朗逸的时候，就是被白狼大气的外表吸引了，在我眼里，就是完美无缺，perfect！！！。内饰：内饰做工就只能说是一般了 ，中控上都是些硬邦邦的塑料。。空间：给力！让同级别的车主羡慕去吧！。配置：总体说来，我觉得朗逸的性价比十分高，比同等配置的速腾便宜了近一万，而且基本上能用的上的功能它都有，虽然比日系韩系同等配置的车价格偏高，或者同等价位的车配置比它高，我觉得朗逸的产品品质、保值率以及它的做工都是性价比很高的一部车，绝对值得拥有！。动力：当初买带T的就是觉的T的动力相对足些、能达到家用的…
午夜钢琴曲	2017-08-23 发表	优点：我承认我来自外貌协会，但是轮毂‘黑色的轮毂‘真是漂亮‘还有那熏黑的尾灯‘15款的尾灯造型‘回头率很高‘再加上黑色的反光镜‘特别的30纪念版车标‘满意的掉眼泪啊，另外省油也是较满意的一点‘买了这车绝对不后悔。缺点：后悬挂，只能说这辆车的路感太灵敏了，现在的减速带又太多。速度快感觉还不大，但对车辆损伤又太大，速度慢一点那颠簸感就大了去了。。外观：外观真的好看‘白的又耐脏‘两条时尚的腰线‘黑色轮毂‘熏黑尾灯‘有空再去贴个黑顶‘简直就是完美了。内饰：大众内饰就那样，仪表盘全是硬塑料，做工尚可，各种布局合理，容易上手。空间：空间真是大‘跑长途很爽‘后排座有扶手‘杯架坐上去很舒服‘后备箱可以直接放几个行李箱‘今年国庆回老家就够用了‘有机食品拉一车回来。配置：比起奥迪宝马性价比高多力，比起国产车又低了，最主要要看你怎么看待小狼。动力：虽然只有1.4的排量。但131马力，225扭矩。在家用中与是很…
AICOS	2017-08-23 发表	优点：:外形大气，3年来没有什么毛病，质量可靠，油耗比较满意。。缺点：内饰。尤其是门把手上的那个不知道叫什么有什么用的布面东东，米色，那么容易脏，而且，好像还找不到可以盖住的套子之类的保护品。脏了以后显得很没品。还有手刹后面那个布知道叫什么的盒子，也容易脏，而且，没啥用。放下来，还影响拉手刹。弄后面去，难看。。外观：外观圆润，线条很优雅，各个地方都是圆滑的，没有过硬的线条和棱角，就像是一笔划过那样随意但细致。。内饰：一般吧。上次开了次英朗XT，感觉价格差不多，内饰要上档次些。老婆非说英朗空间显小（舅妈开的英朗GT），就算了呗。不过还好，英朗貌似油耗高啊。。空间：买这车考虑的是以后2个小孩的问题，这车的空间足够用，后备箱的空间很大，很适合家用。。配置：感觉不错，性价比比较高。。动力：我开车属于稳健性，对动力的要求相对不大，这个车起步时有点肉，后面提速感觉还可以，跑高速没问题。。操控：虽说动…
nanyuerong	2017-08-23 发表	优点：外观时尚大气，符合中国人的审美观。缺点：没有后排出风口。外观：：很喜欢，开了4年了还是很喜欢。当初想买新宝来了，当时说什么宝来才是原汁原味的德国车，朗逸在国外没有，只有国内才有吗。没有继承德国人的品质。。。。可我看了现车后，一下就喜欢朗逸了。即使现在有了新朗逸，可我还是喜欢11款的外观。。内饰：比较满意，米色的装饰比较典雅，而且看着不会说是看看就不好看，我觉得应该是属于那种耐看型。但是就死有一点容易脏，还是黑色好，耐脏。。空间：还不错，就是后面坐垫也忒短了点，长途有点累。配置：一般吧，谈不上超值，上下班买菜倒是蛮敬业的。要是能便宜上一万或者把内饰档次提高点就好了。特别是那个座椅太不爽了，比同价位的日系车差远了。。动力：我买的是1.4T的，动力比较好，推背感好。操控：感觉还可以，机械助力方向盘，男生用感觉力度刚好，电子式的会感觉太松，特别上高速后，机械助力优势明显。后悬挂一般，过弯时…
ericchu331	2017-08-22 发表	优点：外观 油耗 空间 舒适性。缺点：外观每年都有新的更新但是总是不能全面提升，超前性不够。。外观：白色的狼漂亮，虽然够不上档次车的宽大，却不会让人看得小器，本来还想着要加些装饰的，看着整体大白小黑点缀银的整齐都不知道从何下手，只能升级下大灯总成，加下镀铬门碗。。内饰：简约不简单，基本上够用了，就是扶手箱下面的杯架感觉浅了些，放高瓶的饮料刹车时会倒，夹不住。真皮内饰档次也不会低，当然这价位的车档次也高不到哪去。。空间：空间很宽敞，五个人不觉得挤!。动力：1.4t的动力，用在这车上感觉够用，当然要是能在价位上再多送点马力肯定是多多益善啦。。操控：方向盘指向很准，反应灵敏，方向盘手感很好，符合人工力学，原厂皮套触感很好。转向助力也很好，可惜是液压助力。大转弯时侧倾感觉比较明显。过减速带体验很一般。。油耗：从11年11月提车到现在油价几经起伏，个人感觉挺满意的，总平均油耗在7.22升/百公里，…
奇旗	2017-08-22 发表	优点：开着顺手,感觉很硬朗，钣金不错开着有底气，耗油挺省油的75分，外观不错，刚开始买的时候竟有好多人问这个车是大众的哪款车，还有人在等红灯时把头伸出来问看哈哈那时自豪了一阵子，另外这个车的定速巡航挺管用的，特别是在开长途时挺方便的，能缓解疲劳。。缺点：异响多，处理不不过来。。外观：大灯无透镜，无HID。外观总体沉稳，适合家用。内饰：内饰做工还可以，比较精致。虽然是手动的顶配，但是用料不是很高档。中控，车门周围几乎都是硬质材料。接缝均匀。。空间：基本上能够达到中级车的标准，最开始决定买的时候，比较满意的一点就是它的空间，内部的空间还是很不错的，一点挤的感觉都没有。。动力：1.6排量的动力马马虎虎，反正不是跑车不用拼起步，就是夏天满载的话开了空调起步上坡较吃力。。操控：操控方面也是不错的，我们最高时速达到130公里/小时，朗逸还是游刃有余，毕竟我们不是赛车手，所以满足我们生活工作之需还是足…
szscxx	2017-08-22 发表	优点：内饰。缺点：座椅靠背前后调整是转轮式的，非常难受，手插进缝隙很难拧。做成限位拉杆多好！个人觉得，这个级别这个价格，完全可以给个电动座椅了！。外观：和之前的同系车比，运动版是最独特的，运动的中网，漂亮的扰流板，运动版属于耐看型的，看久了就觉得越看越好看。。内饰：内饰做功一般，到处硬塑料，就是门板是地道的皮质的，看来大众还是没有忘了他是16万的车。空间：空间在这种车型来说还是蛮不错的，前排不说，单说后排3个人坐着肯定比JEEP指南者和自由客舒服，后备箱的空间相当不错，可以装很多东西。。配置：性价比一般把，毕竟是家庭用车，不奢求太多，动力好就行，空间够用就好。动力：1.4T的动力刚刚好，因为是女士驾驶，对爆发力不太重视，加速度可以，超车自由掌控，手动模式效果更好。七速双离合变速箱很棒，换挡平稳，保证动力的输出源源不断，并没有出现变速箱失灵的问题，但是后期还是根据召回，升级了软件。。操控：…
champower	2017-08-22 发表	优点：外观，空间，配置。缺点：车的装配工艺，论坛也普遍反应了车辆的异响，我的车也存在着中控和右边副驾车门异响问题，座椅的倾斜角度旋钮还不是太人性化用起来比较别扭，发动机仓里的哒哒哒声音比较让人烦躁间接的让人感觉车内隔音效果做的不好，排气管每天都是突突突的声音。外观：当时定了买朗逸的时候，就是被白狼大气的外表吸引了，在我眼里，就是完美无缺，perfect！！！。内饰：内饰做工就只能说是一般了 ，中控上都是些硬邦邦的塑料。。空间：乘坐空间适度，储物空间尚可。配置：总体说来，我觉得朗逸的性价比十分高，比同等配置的速腾便宜了近一万，而且基本上能用的上的功能它都有，虽然比日系韩系同等配置的车价格偏高，或者同等价位的车配置比它高，我觉得朗逸的产品品质、保值率以及它的做工都是性价比很高的一部车，绝对值得拥有！。动力：当初买带T的就是觉的T的动力相对足些、能达到家用的目的就行、在高速120之内超车还是可…
maijinbill	2017-08-22 发表	优点：车子的轮毂比较有特色，很漂亮。缺点：4S店比较抠，贴膜只送了侧面和后面，送的后备箱垫压根儿不匹配，最后在LZ老爸的强烈谴责下，4S的小哥很不情愿的还是给换了。。外观：外观真的好看‘白的又耐脏‘两条时尚的腰线‘黑色轮毂‘熏黑尾灯‘有空再去贴个黑顶‘简直就是完美了。内饰：大众内饰就那样，仪表盘全是硬塑料，做工尚可，各种布局合理，容易上手。空间：1.75米以内、体重80kg以内的，毫无鸭梨，后备箱很大很实用。配置：10几万的车考虑过思域，K3，速腾、福克斯等等，但最后还是定了朗逸，总的来说作为家用轿车还是可以吧，反正车无完车，开了两年多 没出过问题，比较省心。。动力：动力还行，第一次接触带T的发动机，加速超车都还可以，如果不是飙车够用了。操控：偶尔跑过山路，虽然这车偏家用，但是表现还不错，操控好，底盘扎实，轮胎抓地还行 不飘。。油耗：油耗就更好了，我基本都是短途，油耗表上显示6个，也没太…
dachenming	2017-08-22 发表	优点：当初选择大众是因为这个牌子，最满意是他的油耗。平时一个人开着上班。油耗5.5左右。周末一家人出去也不会超过7个。。缺点：先说钥匙吧，一把遥控，一把机械，我就纳闷另一把也改成遥控的能要多少钱，真心不喜欢。连个USB接口都没有。。外观：外观 很喜欢 当初就是在新款 跟老款中纠结 后来老婆还是喜欢老款的 所以下手经典版。内饰：内饰 一般 硬塑料跑起来肯定是会有异响的 B柱经常有 A柱偶尔有 都是右边 还好吧 能接受。空间：很满意，很适合家用。配置：大众车保值高 以前这车最低配都要12W多 现在10W 现在买这车很划算。动力：动力一般，毕竟是1.6排量的，不过家用足够了。提速比较慢点，大概是因为车身比较重吧，排量也不是很大。这几天开车最快也就开到八九十迈，不知道高速提速怎么样，拭目以待吧，我还是比较相信大众质量和品牌的，大众的眼睛是雪亮的！。操控：机械液压助力，路感很好 ，原地打方向也不是…
NC小王	2017-08-22 发表	优点：无。缺点：配置低，都是手动顶配了，没有电动座椅还说的过去，竟然连中控液晶显示屏都没有，显得很没档次。。外观：霸气外露，我能说还不够霸气吗。据说要出运动款，好看我也要改！计划过一年改氙气大灯 网上看了什么迎宾灯啥的 要改线路 都是风险 也建议大家别改ps没熟悉的修车师傅。内饰：斯柯达，大众的内饰感觉都差不多。简单明了。本人不是太喜欢这种风格，购车回来之后自己加装了GPS导航加后车影视，感觉还是很满意的。。空间：空间马马虎虎吧。不算大，感觉还没老款朗逸大。配置：房子太贵，就是钱紧才考虑的性价比 据说这车档次不高所以阻尼片不削于用。杭州地区的活动价格也没降多少4月去参加以后失望而归，后来奔其他展会买的。因为自带原厂导航倒车影像加上贴膜刚好是它的原价 我就写了个原价 大家自己去算吧 买车还是要有优惠 人在杭州买什么都贵！。动力：听身边的朋友经常夸奖我的1.4T手动，涡轮正压的动力还是挺给力…
lhx08	2017-08-22 发表	优点：两年了没啥故障~让人放心~。缺点：矮了点，1.78身高，头部没空间有顶住车顶的时候(坐姿调试好后，不是很高)，。外观：外观很好，个人很喜欢，2011款的外观很圆润，改款后的有棱有角。个人认为家用的车子还是圆润一点的好，有棱有角的感觉有些冷，不亲切。这点纯属个人感觉，并没有歧视2013款的意思。。内饰：内饰还不错，但是最受不了中央扶手了，一位置不对，刚开始手刹真别扭，但是后来慢慢习惯了，呵呵，但是中央扶手太不耐脏了，找时间一定换成真皮的。。空间：买这车考虑的是以后2个小孩的问题，这车的空间足够用，后备箱的空间很大，很适合家用。。配置：感觉不错，性价比比较高。。动力：1.6升的动力只能说够用，别指望开着朗逸去越野和爬坡。在高速路上，超车还是要注意一点，加速有点慢，不过我还是觉得可以接受的，你别指望把朗逸当赛车开，还是那句话，够用即可，要想追求什么推背感，那您还是趁早去看看别的车吧！。操…
yangzhenrongwu	2017-08-21 发表	优点：油耗 市郊市区跑 2万多公里 百公里8.18L（目前表2显示7.5 油耗统计8.18）。高速100～110KM/H 百公里6L左右。缺点：隔音欠点。。外观：外观很好，个人很喜欢，2011款的外观很圆润，改款后的有棱有角。个人认为家用的车子还是圆润一点的好，有棱有角的感觉有些冷，不亲切。这点纯属个人感觉，并没有歧视2013款的意思。。内饰：我的朗逸是米色内饰，看着挺温馨的，就是不太赖脏，仪表盘清晰，白色背景灯，感觉挺舒适，操控台的塑料太差，有些掉档次了。。空间：紧凑型车中后排比较憋屈，后排窄一点，头部空间不足。配置：感觉不错，性价比比较高。。动力：1.6的发动机，在急加速时，动力不是特别给力，还有就是在高速超车时，不是特别积极降档，所以超车也不是特别给力，其他方面还算可以，在低速时，加速方面都还算可以，可能是这款发动机比较注重低速时的扭矩。。操控：指向精准，方向盘稳重。配合驾驶技巧的…
asdfg546	2017-08-21 发表	优点：最重要的就是朗逸的空间很大，比新福克斯空间强很多。黑内黑外显的很大气。油耗我是对于此车自动挡的很是满意。要知道暂咱是自动挡滴，市区堵车情况下，怠速咱就过去了。如果我开手动滴，那真得熄火N次。。缺点：后排座椅下面机油泵有响声 没有前雾灯 座椅调节不方便 内饰灯在中间不方便。外观：外观还可以，大众套娃。不过没有雾灯，15寸寒酸轮毂让我后悔不已，谁让提前没做功课呢！后屁股挺好看的，前脸比较耐看。。内饰：内饰必须给个差评，因为低配的里面确实没有什么东东，心累，差评！。空间：车内空间大，特别是腿部空间很舒服，后座跳个二郎腿都没问题。家用后备箱能够满足好多东西。。配置：性价比一般，13款改款优惠教大，配置上有让人蛋疼的地方，但是该有的基本都有，最重要的车身稳定有，空间大，牌子硬，后续维护保养也便宜。。动力：一二档起步没力，三档上到1800转还是不错的哦…。操控：新朗逸是我第一辆车，我不太清楚别…
天行_to	2017-08-21 发表	优点：采用家族史前脸，乍一看跟帕萨特有几分相似，外形百看不厌。。缺点：门窗打开行驶时声音比较大！只能关着窗户驾驶！希望大众朗逸以后的车型能够解决好！。外观：买车后全车贴膜，贴膜前档龙膜和侧后挡龙膜LATI15、准备换成运动款轮毂跟米其林博悦轮胎、车窗亮条、车身下亮条、后包围亮条、尾翼、双尾喉、迎宾踏板、蓝驱车身车尾标。。内饰：饿，看来是我说错类了，还是我所认为的中控台材料问题，塑料的。不过做工很精致弥补了些。老婆选车的时候就是非常认可大众车的内饰做工的。德国品质，很不错。。空间：驾乘空间理想，储物空间充裕。。配置：性价比比较高，主要是朗逸的外观做的比较好，天生一副小帕萨特的样子，再加上大众1.4t的动力，杠杠的没得说，相比较同门师兄弟速腾，价格要优惠不少，性价比就更突出了。。操控：还不错。就是方向不是电子助力的方向有点重。总的来说还是不错的。升档平顺。油耗：油耗方面么还是挺省油的，反正我…
beckham_zz	2017-08-21 发表	优点：拥有德国技术的车。缺点：车配的皮两年不到变色，是由于用黄胶水引起的，而且是4S外包给外面做的，返做时手工很差，还把门板的卡扣拆断了，壳也弄花了，还不如外面小店的手工，大众有这样的经销商把出路搞死，以后不会去这样的4S店，神车神话没那么快就被打破的。大众在中国现在都烂成一屁了，全凭以前几十年的口碑积累在撑着，再不洗心革面，会死得很彻底。外观：虽然没有新款外观霸气，但是还是她的丹凤眼，呵呵，自己选择的不后悔。内饰：内饰上黑下米，只有运动款纯黑内饰，不地道，塑料感有点强，摸哪都是塑料，毕竟十来万的车，可以理解。空间：还行,家庭用车已足够。。配置：感觉不错，性价比比较高。。动力：自动挡起步绞肉，但是也足够使用了，本人也不拿这个车去飙车，还是不错。开空调后对动力有明显的影响。。操控：指向精准，方向盘稳重。配合驾驶技巧的6速手自一体变速箱，让换挡更加平顺。。油耗：我的综合油耗7.0 ，平均五毛…
骑驴哥哥	2017-08-20 发表	优点：耐用 符合神车的标准。没有像它胞弟一样出现什么漏洞或者断轴很不错。缺点：动力比较差，以后一定买带T的。。外观：外观是我最喜欢的，感觉大气稳重。尤其是前脸，屁股显得线条差些。。内饰：内饰方面还是相当温馨的，符合家用车的特点，我们全家都非常喜欢。。空间：空间不能算大，够用，一家四口出行行李后备箱还是能装下的，。配置：性价比一般。自动雨刷，定速巡航，天窗，主副驾驶手动调节，卤素大灯，手动顶配也没有什么高大上的配置。不过毕竟是几年前买的。不知当年的这个级别的车是不是配置都不够丰富，毕竟当时不懂车。。动力：朗逸1.6的动力是有点肉肉的，可能和我踩油的习惯也有关系，我一般都是轻加油的，呵呵，谁叫油价只升不降呢。个人感觉可能所有的车只要舍得给油，都会有推背的感觉。。操控：底盘不如福克斯，然虽为小板车，但调教较为舒适。开过同级别同时期的老凯越，后独悬的，过带时感觉还不如小朗，弯侧向性要强一点。不过…
xiaoju1009	2017-08-20 发表	优点：大众品牌，质量有保障，三年了没出现任何毛病 街车 不过很保值 不会掉价掉的非常快。缺点：车内气味刺鼻，目前快四年，仍然没有改善。外观：外观很好，个人很喜欢，2011款的外观很圆润，改款后的有棱有角。个人认为家用的车子还是圆润一点的好，有棱有角的感觉有些冷，不亲切。这点纯属个人感觉，并没有歧视2013款的意思。。内饰：内饰还不错，但是最受不了中央扶手了，一位置不对，刚开始手刹真别扭，但是后来慢慢习惯了，呵呵，但是中央扶手太不耐脏了，找时间一定换成真皮的。。空间：这是最满意的一点，三口之家使用，这一点很重要。主要是一旦出行，小孩子的东西比较多，足够大的储物空间很有必要。。配置：感觉不错，性价比比较高。。动力：1.6的动力后劲可以，在出去玩的时候超车什么的还是很给力。在市区频繁起步时，1.6的明显感觉有点肉，发动机嗡嗡响，但速度上不来，有点后悔忘记上2.0的了。。操控：操控性很好，方向精…
甩尾王子	2017-08-20 发表	优点：性价比高。缺点：车子的悬挂不咋地，40码过弯有很大的离心力，DSG换挡和起步顿挫感明显以及过减速带异响，还有雨刮老是有异响，去过几次4S都不能解决。。外观：漂亮！真的我看是很漂亮，比现款的漂亮多了，圆润的屁股加一个小尾翼，熏黑大灯，蜂窝中网，真是很有运动范，赞一个！个人感觉啊，买现款的不要骂我啊哈！毕竟是萝卜青菜各有所爱嘛！。内饰：内饰做功一般，到处硬塑料，就是门板是地道的皮质的，看来大众还是没有忘了他是16万的车。空间：相当不错。配置：性价比一般把，毕竟是家庭用车，不奢求太多，动力好就行，空间够用就好。动力：目前已经9万多公里了，动力仍然很好，买朗逸的理由里就有动力这一项，跑国道和高速，超车轻松，油耗还不高。上下班开同样很轻松，五线小县城，不是很拥堵，特别拥堵的地方咱也不去。。操控：方向盘略重，液压助力的方向盘，不如20多万的车的方向轻。驾驶稍微激烈，后排人坐着有晕车的感觉，估计…
suiyi1999	2017-08-19 发表	优点：动力不错，超车的时候很有感觉，很有冲劲。。缺点：内饰做工粗糙，隔音不好，整体装配小毛病很多。。外观：大气中庸，加上大众标我想这车大卖应该有80%基于这两点了。而且个人感觉新款不如老款耐看，新款前脸太锐利了。。内饰：内饰不怎么满意啊 塑料材质 到处可见 接缝不错 但是 没什么科技感可言 但是做进去 没有廉价的感觉 这个大众处理的非常到位。空间：空间没得说了，本人183CM，调整好座椅后，头部2指距离，后排还有一圈半的腿部空间。 平常周末的时候一家5口坐车里，一点也不拥挤。空间是我购买朗逸的第二考虑要素。。动力：1.4T的发动机, 131匹马力，L4，家庭用车动力足够了，涡轮启动时超车和急加速比较好。上高速160码很容轻松，最高跑过180公里/小时（朋友跑过210没问题）。。操控：整体来说朗逸操控还是不错的，液压助力，回馈力度不错，比电子助力的有驾驶乐趣，但不适合女生开。。油耗：1.4…
gan668	2017-08-19 发表	优点：车型漂亮，性价比非常好，视野开阔，空间大。缺点：一档挂二档时费劲，右后门有异响，有时关不上。高位刹车灯老烧不知道为什么，真郁闷啊。。外观：外观是我最喜欢的，感觉大气稳重。尤其是前脸，屁股显得线条差些。。内饰：内饰做工还可以，比较精致。虽然是手动的顶配，但是用料不是很高档。中控，车门周围几乎都是硬质材料。接缝均匀。。空间：空间 一般 坐椅太短了，开长途很不舒服。配置：性价比一般。自动雨刷，定速巡航，天窗，主副驾驶手动调节，卤素大灯，手动顶配也没有什么高大上的配置。不过毕竟是几年前买的。不知当年的这个级别的车是不是配置都不够丰富，毕竟当时不懂车。。动力：动力方面就1.6发动机而言，我认为还是够用的，毕竟适合的才是最好的。朋友曾用他的帕萨特2.0，我们比试过，如果激烈驾驶，在最初的10秒钟，朗逸也能占领先机。。操控：操控方面也是不错的，我们最高时速达到130公里/小时，朗逸还是游刃有余，…
zhourzh	2017-08-19 发表	优点：外形顺眼，比较大气，油耗满意。缺点：中控异响，噪音比较大（这个价位的车子基本都是这样）。外观：外观大气，可家用也可商用，传承大众家族脸。。内饰：内饰驾驶台为朔料，前车门扶手处有真皮包裹，但车窗位置的质地不是特别好，塑料感太强。09款车内配有可录制CD机，能刻录6张CD，但CD机造型比较老气。。空间：在同级车里算是比较宽敞的，后排腿部空间比较宽裕，体现的问题就是坐垫短，尤其是后排，坐时间长了会很不舒服。。配置：大众车，性价比一般，但作为公司业务用车，皮实耐用，14W公里没有大问题，配件便宜，相对来说还是比较可靠的。。动力：动力比较弱，加油反映比较迟钝，根本没有推背感，不但与2.0的其他车无法比，连福克斯1.8的比都差太远。。操控：大众车都一样 ，方向盘有点沉 。车子很稳重,还很灵活的。。油耗：在郊区或高速匀速前进时，油耗比较小，最低时达到百公里5升多，市区油耗很高，差不多百公里15升…
hdhd8864	2017-08-19 发表	优点：省油。缺点：就是拉手经常没有办法回到位,有时亲戚、朋友坐车拉开车门后弹不回去，特别尴尬，已经去4S修过N次了，不过一到天冷就不行了。外观：大气的车身.圆润的屁股.中规中矩的.差不多相当于B级车的尺寸了.腰线突出有立体感,。内饰：这是一款家庭用车.真皮的座椅.米色内饰.看是还可以,但是有点不耐脏.小孩子手脏一摸一个印子.中控台是黑色塑胶,手感有点硬.。空间：A级车里，空间很满意。配置：朗逸的性价比一般.配置也不是特别突出,但是终究是德国大众的技术,所认销量那么高.就是看中它的品牌.皮实的质量.。动力：因为追求动力所以选择了1.4T+DSG的组合，涡轮增压的介入很及时很持续，变速箱换挡及时，动力充沛，运动档给人小惊喜，偶尔可以放纵一下！。操控：个人对车比较不懂，感觉独立悬挂和非独立没什么差别，听同事说操控还行，但是跟日系车比起来好像还是有差距。。油耗：本人主要在郊区道路开，堵车不是太多…
Aska307	2017-08-19 发表	优点：车漆、腰线、后备箱高度，还有朗逸排气 嘟嘟的。缺点：朗逸的噪音实在是大了点，后视镜的范围小了点， 安全性差点。最不满意的是连后雾灯都没有。。外观：外观很好，个人很喜欢，2011款的外观很圆润，改款后的有棱有角。个人认为家用的车子还是圆润一点的好，有棱有角的感觉有些冷，不亲切。这点纯属个人感觉，并没有歧视2013款的意思。。内饰：内饰还不错，但是最受不了中央扶手了，一位置不对，刚开始手刹真别扭，但是后来慢慢习惯了，呵呵，但是中央扶手太不耐脏了，找时间一定换成真皮的。。空间：作为这个价位的合资车来说，朗逸的空间很让我满意了，特别是后排空间，1米8的大个子也不会觉得拥挤，这一点很值得称赞。。配置：感觉不错，性价比比较高。。动力：1.6升的动力只能说够用，别指望开着朗逸去越野和爬坡。在高速路上，超车还是要注意一点，加速有点慢，不过我还是觉得可以接受的，你别指望把朗逸当赛车开，还是那句话，够…
CA1515	2017-08-19 发表	优点：油耗满意，家用很合适。缺点：做工，朗逸做工实在不行，尤其车门，被漏水问题和车门升降机问题困扰不断！。外观：车身线条个人觉得比较优雅，现款的朗逸线条开始有棱有角，个人还是偏向老款的外观，显得稳重的同时也有年轻的味道。内饰：还可以，能摸到的地方基本都是软的，座位也是皮的，中控好多地方用了烤漆工艺，米色还是比较容易脏。。空间：在家用车中算是空间比较大的.！。配置：作为一款家用轿车，当时是以14.68万的原价购买，无优惠，至今觉得性价比适中，毕竟配置较低，塑料感有点强，加上现在遇到的一些故障，不能说完全否定，还是能满足这6年来的家需。动力：很棒，T+D确实非常好。操控：这个是我选德系车的根本。在我买车前开过姐夫和悦RS和朋友日产骊威，也可能因为我开了5年五菱面包的缘故。和悦和骊威给我的感觉是上车后没有自信，油门和刹车都太轻了，轻到踩下去多少心里没有底。朗逸就不一样了，方向盘的回馈力度和油门…
一模一样汽车模型	2017-08-19 发表	优点：造型。缺点：1.6L自动，起步略肉，本人开车比较稳，性子稍急，起步时，油门响应迟滞，有延迟，油门声音很大。。外观：外观大气，可家用也可商用，传承大众家族脸。。内饰：内饰驾驶台为朔料，前车门扶手处有真皮包裹，但车窗位置的质地不是特别好，塑料感太强。09款车内配有可录制CD机，能刻录6张CD，但CD机造型比较老气。。空间：空间够用，门板储物格宽大方便，手套箱太小，中控台储物格宽大好用。。配置：大众车，性价比一般，但作为公司业务用车，皮实耐用，14W公里没有大问题，配件便宜，相对来说还是比较可靠的。。动力：作为一款上下班的代步车，朗逸绝对足够，但急加速或超车的情况下，油门反应迟滞，估计有1-2s的时间只听见发动机咆哮，但速度却起不来。。操控：大众车都一样 ，方向盘有点沉 。车子很稳重,还很灵活的。。油耗：朗逸油耗优秀，长期穿梭于省内各城市平均油耗在7.5左右，高速120公里平均在6.5，…
wcm129	2017-08-18 发表	优点：车子整体外观还可以，车子比较结实，被大货车撞了8米多 远 前面只变了 点型。缺点：车内会时常有些异响，手刹的浅色包裹时间长了都成黑的了，无语。。外观：外观的大气，大方，自是不必多说的，这个大家有目共睹，在08、09年的时候，这样的设计也是将他的大众兄弟（宝来）的不少客户抢夺了过来，可见其优势所在。。内饰：内饰大量的硬塑料，中控至少也要用点软质的材料吧。米色内饰容易脏。。空间：家用的话非常足够。动力：1.6自然吸气，说实话家庭够用，手动的传动效果比1.6自动的感觉好。一年大概两次一千多公里的长途旅行，二档的提速比较好，130以上二次提速很慢，费劲。市区上班代步，足够了。操控：底盘不如福克斯，然虽为小板车，但调教较为舒适。开过同级别同时期的老凯越，后独悬的，过带时感觉还不如小朗，弯侧向性要强一点。不过开车安全第一，速度快了宝马照样四脚朝天。所以该价位给个中性评价了。喜欢操控感受的伙计们…
wtl8866	2017-08-18 发表	优点：动力真的很足啊，特别是运动档的时候，超车能力杠杠的，很适合年轻人开，操纵也不错。。缺点：音响的共振太厉害！！DJ有点受不了。外观：和之前的同系车比，运动版是最独特的，运动的中网，漂亮的扰流板，运动版属于耐看型的，看久了就觉得越看越好看。。内饰：内饰做功一般，到处硬塑料，就是门板是地道的皮质的，看来大众还是没有忘了他是16万的车。空间：空间在这种车型来说还是蛮不错的，前排不说，单说后排3个人坐着肯定比JEEP指南者和自由客舒服，后备箱的空间相当不错，可以装很多东西。。配置：性价比不高，我对比了很多车子，大众的车子在同级别来说，价格都是略高的，包括微型车，紧凑型车和中级车。但就使用感受来说，还是可以的，家用紧凑车里算是名列前茅的。。动力：吸引我的就是这台1.4TSI，动力强劲油耗低。上海大众这台发动机调校也很不错，虽然起步有点肉，但是后劲十足，动力线性、顺滑、厚重、淡定，因此这台发动机…
williamhes	2017-08-18 发表	优点：空间大，最多的时候可以带7个人，后备箱很实用。。缺点：配置较低。外观：整体设计圆润，不很凌厉，大气，沉稳，时尚感不足，。内饰：内饰一直都是大众车的硬伤，朗逸也不例外，买车时只有最高和最低配。money少买了个乞丐版的，内饰也乞丐了，不过中控太布局合理，简单大气，用起来也没什么。。空间：非常给力，188CM的身高，驾驶起来不觉压抑，后备箱巨大，轻松装载。。动力：起步偏弱，即使给油，提速效果也不明显，而且发动机的声浪是“声嘶力竭”进入二档后，舍得给油，城市道理里加速感觉还行。操控：本身也不是开快车的人，所以所谓的操控性理解和体会到的也不是很精准！只能说日常的驾驶体验，还不错！高速度运行下，急打方向盘还是会显得有些飘！。油耗：油耗整体满意，我测试过，最省油的是65-70码，6档匀速跑，我跑过一次，表上显示油耗4.3，平时上下班的油耗比较高，因为堵车，12公里要开50分钟，油耗在10-11…
hema1403	2017-08-18 发表	优点：油耗低 性价比高 空间宽敞。缺点：发动机声音略大 继电器有异响 关门声太飘 悬挂差一点 都能接受。外观：外观漂亮大气，银色的更显得漂亮，以前对宝来很感兴趣，就是屁股有点不好看，现在看看我的老狼，非常的大气，我知道我没选错！。内饰：内饰用料不敢恭维，硬塑料感太强，不过做功一流，缝隙均匀，座椅用料及颜色搭配我很欢。。空间：虽然在同级车中不算小，但是如果在后座有人的情况下，还是略显拥挤，但是后备箱还是挺大的，可能不能兼顾吧，也没办法。。配置：性价比很高，要是准备买新桑的话，我推荐还是买老狼吧，买车就是要买性价比高的啊！！！！。动力：家庭实用性车辆,我买的毕竟是1.6的,城区和郊区1.6够用了,再次强调够用够用了....,高速稍微提速有些肉,但是只要你肯给油门,推背感觉还是很强烈的,呵呵,1.4T没开过,但是要买朗逸这车的人,动力不是最看重的.居家首选.。操控：15款方向很轻，很灵敏，指向…
	2017-08-18 发表	缺点：有点异响和小毛病。曾经偶发故障，多次诊断后才发现是进气压力传感器坏了，一开始还以为是进气管没有安装好，漏气。害得我路上熄火2次，还好没有出事。玻璃异响也是有的，尾灯曾烧焦过，索赔成功。。外观：老款比13款好看的多。现在大众车都长一个麽样，好看吗。。内饰：内饰一般吧，因为我开的车比较少，我对车的内饰没什么要求，只要不坏就行，就是仪表台上方有个凹槽很不好，听说高配的是可以折叠的那种，也差不了多少钱，为什么不弄一样的呢？。空间：空间上我还是很满意的，一家三口的话还是很宽敞的，后备箱可以装很多东西。。配置：都说大众贵，看看出租车多皮实，贵点也接受。我买车1分钱没优惠，上市就11.28拿下。。动力：1.6手动，105匹马力，家用车谈动力没啥意思，但是正常行驶没任何问题，夏季使用空调对动力有一定影响。敢跑开到180码也是可以实现的。。操控：朗逸车在操控方面，表现相对平庸，没有出彩的地方，但出来…
serena66	2017-08-18 发表	优点：动力充沛。缺点：内饰比较差，塑料 都是硬塑料。外观：外观非常喜欢，就是因为外观的出色才会选的朗逸，有着小帕萨特称呼的它，在市场上已经有了很好的销量，唯一我个人感到遗憾的是前大灯不是疝气大灯，而且还没有日行灯，以为尾灯也不是LED的。。内饰：不错，朋友说比他的速腾内饰好看，我看着都一样啊....。空间：只能说家用空间是够了，对于一辆紧凑型的家用车，做的已经不错了。。配置：在这方面的话，同等价位的索八，我就感觉的有点亏，不过话又说回来，大众车保值啊。哈哈。动力：动力强劲。提速快就是不知道涡轮增压发动机和DSG变速箱到底会不会出问题。。操控：新朗逸的操控性很不错，指哪里车就转到哪里，方向盘没有旷的感觉，指向性非常好，德国车味道从这里充分体现出来了。。油耗：从提车到现在也就才开了200公里，第一次加的油还没跑完了，也就7,8个油那样，相信1.4TSI+7DSG这一省油组合（本人加的97号）…
我为车狂	2017-08-17 发表	优点：空间大发动机皮实耐操哈哈，还是很满意的。。缺点：后排乘坐空间~。外观：外观的大气，大方，自是不必多说的，这个大家有目共睹，在08、09年的时候，这样的设计也是将他的大众兄弟（宝来）的不少客户抢夺了过来，可见其优势所在。。内饰：感觉大众车的内饰都差不多，比较中庸，亮点不多，也不算太差，虽然硬质所料用得比较多但是我是觉得不比日系车的内饰差，而且比美系车的内饰好多了。。空间：满意，家里一般四口人出行，大人，带一个小孩。老人坐的比较宽裕。。配置：性价比一般。自动雨刷，定速巡航，天窗，主副驾驶手动调节，卤素大灯，手动顶配也没有什么高大上的配置。不过毕竟是几年前买的。不知当年的这个级别的车是不是配置都不够丰富，毕竟当时不懂车。。动力：动力方面就1.6发动机而言，我认为还是够用的，毕竟适合的才是最好的。朋友曾用他的帕萨特2.0，我们比试过，如果激烈驾驶，在最初的10秒钟，朗逸也能占领先机。。操控…
hxfhappy338	2017-08-17 发表	优点：运动版特立独行，区别于其它款朗逸车型。缺点：门把手和升降机拉线，有异响。外观：漂亮！真的我看是很漂亮，比现款的漂亮多了，圆润的屁股加一个小尾翼，熏黑大灯，蜂窝中网，真是很有运动范，赞一个！个人感觉啊，买现款的不要骂我啊哈！毕竟是萝卜青菜各有所爱嘛！。内饰：内饰做工很精细，座椅是真皮红黑搭配，看起来挺高档的，这也是买朗逸的一个理由，但是塑料感还是很强的，特别中控台，整个都是塑料，硬梆梆的。在同级别中手感上等吧。。空间：空间一般吧，过得去，关键是后排的坐得不舒服。配置：性价比一般把，毕竟是家庭用车，不奢求太多，动力好就行，空间够用就好。动力：动力虽然是1.4T的但是绝对没有问题，40公里以后深踩油门，还是很积极的，超车还是没有压力的，高速超车S挡真的没有任何压力，毕竟高速一般超的还是大车半挂车多，以最快的速度过去好是安全的，是把！。操控：操控还可以，但是高速过弯支撑还是有点软。不建议激…
sdb12345678	2017-08-17 发表	优点：油耗动力。缺点：右后门不好开关。外观：大气的车身.圆润的屁股.中规中矩的.差不多相当于B级车的尺寸了.腰线突出有立体感,。内饰：中控台塑料感还是有点强，可能买车的时候还是个对车啥都不懂的人，所以当时没有这个感觉，还有一个鸡肋就是主副驾驶的靠背调节竟然还是旋钮式，这个好累，一圈圈的，力道还不小，中间扶手箱空间太小，基本只能放点卡片之类，后来就X宝换装了一个扶手箱，现在储物空间大为改善，后排没有空调出风口，还是有点不方便的，大夏天等的有点难受。空间：多数时候坐主驾位置，感觉还好，后排座椅略短，稍微影响后排舒适性。后备箱空间表现不错，自驾游比较方便装行李。。配置：朗逸的性价比一般.配置也不是特别突出,但是终究是德国大众的技术,所认销量那么高.就是看中它的品牌.皮实的质量.。动力：1.4T的发动机整体动力还是不错的，无论是起步还是高速超车，深踩油门轻松解决，比某2.2T的SUV的动力强了N…
hsghsggtshdjc	2017-08-17 发表	优点：车子够大，前排空间比较充裕，很省油！。缺点：里面的内饰太死板了，有点粗糙的感觉。收音机不能入Sd的卡，没有蓝牙和多功能方向盘十分的遗憾。。外观：老款朗逸是越看越好看，不像新款朗逸，大众脸谱，远了都看不出是帕萨特，还是速腾。不知道为什么大众要改成家族史脸谱，前脸显得太硬，不符合我的审美观点，希望大家不要喷我哦·~~老款体型修长，圆润，耐看。不足的是接缝处，缝隙较大，这点需要改进。。内饰：内饰只能说中规中矩，毕竟是很老的车了，肯定没有现在的车那么狂拽酷炫撒。空间：还可以。就是后排座椅短了一点，腿部空间也不大，坐在后排久了，比较容易疲劳。。动力：只要舍得给油，我认为没什么动力差动力弱的明显分别，我的朗逸已经被我开成“一档二档”很给力，“三档”变垃圾的情况了。本人属于野蛮型开法，大油门大刹车，高转速换挡，也许发动机也有点适应了。总之，我个人认为这车动力还行，只要舍得给油。。操控：操控的表现…
方城	2017-08-17 发表	优点：车型很酷。缺点：简配减的太厉害，没雾灯没皮座椅！。外观：外观就不用说了，给人很精神的感觉，就是冲着小帕萨特去买的，未来三年都不会过时吧，反正我很喜欢，很喜欢，很喜欢，重要的事情说三遍。内饰：内饰是很不好的啊，所有材质都是硬的，只能说太简单了，反正开着开着也就习惯了，如果满分是十分，我只给内饰三分。。空间：车内空间够大，特别是后排座椅，腿部空间大。。配置：性价比一般，13款改款优惠教大，配置上有让人蛋疼的地方，但是该有的基本都有，最重要的车身稳定有，空间大，牌子硬，后续维护保养也便宜。。动力：哎。。。一说到动力全是泪啊。。杂感觉用力把油门踩下去也感觉不到车在动啊。光听到发动机的嘶叫和转速的加大。可车他就不跑啊 。。尤其是满载的情况下更明显。强烈建议潜在郎友们上T 必须上T啊。。操控：操控还算好，走过很多盘曲的山路 都没问题，也有比较 平稳的表现，比较驾驶乐趣要在不一般的道路才能体会的…
roninyip2008	2017-08-17 发表	优点：油耗吧，毕竟只有1.4的排量，加速度也不错，起步和2.0的有一拼啊。缺点：DSG通病，抖动+顿挫。外观：挺喜欢的，感觉新的也没有老款好看。有自己的独特点。。内饰：中控台塑料感还是有点强，可能买车的时候还是个对车啥都不懂的人，所以当时没有这个感觉，还有一个鸡肋就是主副驾驶的靠背调节竟然还是旋钮式，这个好累，一圈圈的，力道还不小，中间扶手箱空间太小，基本只能放点卡片之类，后来就X宝换装了一个扶手箱，现在储物空间大为改善，后排没有空调出风口，还是有点不方便的，大夏天等的有点难受。空间：内部空间在这类车中算可以的。后排空间也比较宽，不会造成后排人员坐着不舒服。后备箱空间也比较宽敞。。动力：我是1.4T自动挡的，动力在家用方面是足够的了，一般超车都是可以应付的。。操控：因为是液压助力，现在都是电子助力的车较多。所以对比下会有方向盘重的感觉，但是开了这么长时间，已经习惯，其实朗逸只能作为一款家…
hineo	2017-08-17 发表	优点：音响效果好，原本打算更换品牌音响，但是在使用过程中，感受到这款车音响效果很不错，就没更换了。。还好为我节约了至少5000的银子哦。缺点：小毛病太多，真不让人省心，车门漏水严重修不好，刹车异响，车门异响，中控异响，玻璃升降器经常换，车门设计严重错误，漏水怎么也修不好，很烦。。外观：外观没得说，看起来跟宝马很像的，当时我就是看重它的外观！ 现在新款越来越新潮，但老款确实百看不厌！。内饰：方向盘质感细腻，黑色中控台配上顶部的浅色，内饰风格清新。内饰部件是没有经过德国大众总部认证的，完全中国本地采购、本地认证，品质是差一些。不过想想这个价格也可以接受。。空间：空间一般，后座座三个人的时候比较挤。。配置：性价比很好，我非常满意。 有朋友买同样价位的车，我肯定会推荐朗逸！。动力：加速还是不错，但还是没有哪些带T 的新车爽。。操控：朗逸是一款非运动轿车，所以各个方面都非常不适合运动，侧支撑力明显…
zhaogang1213	2017-08-17 发表	优点：空间和油耗。缺点：车门漏水口经常堵塞，门内饰板和门板中间的防尘膜时间一久100%漏水，车内进水！不是大众原版车，自主研发配大众心，车内进水绝对的设计缺陷，应该召回！！！。外观：目前的朗逸已经出到第二代了，外观有了质的改变，但很多车友都说第二代的外观远远不如第一代！虽然被改变得成为了标准的大众脸，但确确实实没有了第一代的灵动！幸好！幸好！俺的是第一代的朗逸！外观我很满意！。内饰：内饰真的不眨地啊！作为12万级别的车，朗逸的内饰确实让我很失望！仪表台式塑料感很强的设计，而仪表盘是很老土的搭配！虽然买的乞丐版，但也不至于到这个地步！这也是德系车要虚心向日系车学习的方面！。空间：乘坐空间可以，尾箱空间是我见过同级车中最大的。。动力：1.6确确实实小了些，但无奈第一批上市的车车只有1.6和2.0，到后期才有了带T的！好在有手自一体的设计，平时拍长途的话，都是换做手动来操控，超市不是问题！动力…
lijunleide	2017-08-17 发表	优点：后备箱空间比较大，出去进货时比其它的车能多放一点东西。缺点：配置有点少，时有异响无法解决，响的地方太多，慢慢习惯吧。再就是后排俩门子不好开，应该是批量问题，通病！！。外观：外观中规中举，相比日韩车来说没有那么时尚，不过老朗逸的外观虽然不能给人一种时尚且上档次的视觉，但是绝对能给人带来一种安全感，一种稳重踏实的感觉，用人的性格来讲就是这个人看起来，不骄不躁，踏实稳重的实在人。内饰：内饰一般吧，因为我开的车比较少，我对车的内饰没什么要求，只要不坏就行，就是仪表台上方有个凹槽很不好，听说高配的是可以折叠的那种，也差不了多少钱，为什么不弄一样的呢？。空间：空间较大，车内储物空间也很多，可以放很多瓶水，同事坐过我车后座后，都说比斯柯达舒服很多。。配置：性价比一般，10万左右可以有很多车型可以选，而且相对配置也很高，而大众配置比较低。。动力：1.6升自然吸气的动力也不错了。操控：最喜欢大众的5…
FEHXYZ	2017-08-17 发表	优点：空间表现不错。缺点：走到12万多公里时，后排左侧地板居然有水？？关键找了几家维修店还查不清哪里来的水，肯定是漏水，因为一到下雨天地板上的水就会多起来，拿吸尘器半小时还抽不干，百度了下说是较普遍，关键没有解决的方案。还有一个是二挡和三挡之间的顿挫感较强。外观：大气的车身.圆润的屁股.中规中矩的.差不多相当于B级车的尺寸了.腰线突出有立体感,。内饰：选的黑内饰，还不错，除了细节做工不满意外。空间：在2011年的时候，许多A级别新车未上市，当时可以说是最大的。。配置：朗逸的性价比一般.配置也不是特别突出,但是终究是德国大众的技术,所认销量那么高.就是看中它的品牌.皮实的质量.。动力：因为这是购买的第一辆轿车，1.4t的排量，一开始开着没有什么特别，因为没有对比，后来开了较多的1.6排量的车子，瞬间觉得我的1.4t很给力，超车游刃有余。。操控：操控可以车子高速过弯刹车都相当的稳定，转向也够…
minky_ghm	2017-08-17 发表	优点：外观。大气却不失优雅，时尚却蕴含灵动。前脸亮条隔栅与灵动的前大灯和谐搭配相得益彰，非常好看。。外观：外观没得说，看起来跟宝马很像的，当时我就是看重它的外观！。内饰：还可以，开其他车很少，也没有做过比较。虽没什么亮点，但也没发现什么缺点， 一分价钱一分货，内饰肯定不能跟豪车比。只要有害气体析出量少，就是最大的好！。空间：后座座两个人的时候，空间还是很好的；如果后座座三个成年人，就比较挤了。别的车没试过，朗逸把副驾驶座移到最前面，然后把头枕去掉，再把靠背跟后座放平，躺在上面就可以休息了，虽然不是很舒服，但解解乏绝对没问题，我跟朋友出远门经常这样休息。。配置：觉得性价比一般，就是一PQ34的拉皮货，也不便宜。。动力：：家用的话可以了。在加速方面还有点欠缺。。操控：方向盘稍微有点重，但转向精准，动力均衡，加速线性，底盘扎实，整体操控性较好。一个好的方向，就是安全驾驶的基础！。油耗：油耗非常…
ileming	2017-08-16 发表	优点：经典款，外形耐看，空间大，省油。。缺点：就是配置没有那么豪华了啊毕竟这车也十几万呢也是80后的家底吗有好多功能和高配的差太多了啊。外观：虽然没有新款外观霸气，但是还是她的丹凤眼，呵呵，自己选择的不后悔。内饰：内饰还不错，但是最受不了中央扶手了，一位置不对，刚开始手刹真别扭，但是后来慢慢习惯了，呵呵，但是中央扶手太不耐脏了，找时间一定换成真皮的。。空间：自己开空间肯定够了 随着年龄增长 宝宝出生 目前看空间很局促了 不过整体还是不错的。配置：感觉不错，性价比比较高。。动力：感觉起步比较慢，除非起步时轰油门狠一点，但是发动机的轰鸣声马上就大了，直到3，4挡基本上速度有明显的上升。1.6L对于家用经济实惠，不过我比较喜欢运动点，选车时候考虑到父亲常用，选择了1.6.当初米多余的话，现在绝对上1.4T。。操控：操控还可以，方向指向精准。。油耗：因为常在市区跑，所以一般都是在10到11个之间…
ELLE1026	2017-08-16 发表	优点：动力和油耗。缺点：车子悬挂，减震较弱。对路面情况过于敏感，40码过弯，离心力大。舒适性大打折扣。。外观：漂亮！真的我看是很漂亮，比现款的漂亮多了，圆润的屁股加一个小尾翼，熏黑大灯，蜂窝中网，真是很有运动范，赞一个！个人感觉啊，买现款的不要骂我啊哈！毕竟是萝卜青菜各有所爱嘛！。内饰：内饰做工很精细，座椅是真皮红黑搭配，看起来挺高档的，这也是买朗逸的一个理由，但是塑料感还是很强的，特别中控台，整个都是塑料，硬梆梆的。在同级别中手感上等吧。。空间：同级车中应该是比较大的吧，孩子在后面每次都很开心 说爸爸换了个大车。配置：性价比一般把，毕竟是家庭用车，不奢求太多，动力好就行，空间够用就好。动力：动力没的说！很给力，虽然只有1.4的排量，但是动力还是很带劲的！。操控：操控性能较好，转向准确，助力很轻。。油耗：这车开了这么久，油耗绝对比1.6的要省，我开车从没刻意控制过油门，想快就快，想慢就慢…
老禅师	2017-08-15 发表	优点：油耗和操控。缺点：上海大众的配件的真垃圾，四个玻璃的升降器全部换过，而且换了很多次，主要就是配件不太好。外观：外观的大气，大方，自是不必多说的，这个大家有目共睹，在08、09年的时候，这样的设计也是将他的大众兄弟（宝来）的不少客户抢夺了过来，可见其优势所在。。内饰：内饰做工还可以，比较精致。虽然是手动的顶配，但是用料不是很高档。中控，车门周围几乎都是硬质材料。接缝均匀。。空间：乘坐空间够用，储物空间尚可。配置：性价比一般。自动雨刷，定速巡航，天窗，主副驾驶手动调节，卤素大灯，手动顶配也没有什么高大上的配置。不过毕竟是几年前买的。不知当年的这个级别的车是不是配置都不够丰富，毕竟当时不懂车。。动力：朗逸1.6的动力是有点肉肉的，可能和我踩油的习惯也有关系，我一般都是轻加油的，呵呵，谁叫油价只升不降呢。个人感觉可能所有的车只要舍得给油，都会有推背的感觉。。操控：一般，方向指向还可以，一档…
明锐老王	2017-08-15 发表	优点：因为家里也许需要添了新成员，这辆朗逸也没卖归我了，大众车子底盘很结实，过坎时很稳，油耗很低，转向适中同级车还算可以，也经常跑工地跑长途没有掉过链子，。缺点：车门漏水 胎燥大 空调不给力 动力差 车窗吱吱响等等好多的小毛病。外观：外观算是大气，在小区经常和一辆同色的帕萨特停在一起，很多人都认为是一样的。。内饰：内饰做工还可以，比较精致。虽然是手动的顶配，但是用料不是很高档。中控，车门周围几乎都是硬质材料。接缝均匀。。空间：空间都还行，没太大要求，能满足家庭使用要求。后排坐三个人没问题。。动力：1.6的动力起步肉，自己开还行，满载开空调超车那就没戏了。操控：底盘不如福克斯，然虽为小板车，但调教较为舒适。开过同级别同时期的老凯越，后独悬的，过带时感觉还不如小朗，弯侧向性要强一点。不过开车安全第一，速度快了宝马照样四脚朝天。所以该价位给个中性评价了。喜欢操控感受的伙计们对空间没什么要求又经…
lzx-2456	2017-08-10 发表	优点：空间设计合理。缺点：车子小毛病比较多，车窗升降器经常卡住，雨刮器异响，刹车灯换了好几次，右前轮磨损比较严重。。外观：老款比13款好看的多。现在大众车都长一个麽样，好看吗。。内饰：内饰一般吧，因为我开的车比较少，我对车的内饰没什么要求，只要不坏就行，就是仪表台上方有个凹槽很不好，听说高配的是可以折叠的那种，也差不了多少钱，为什么不弄一样的呢？。空间：我185的个子 前排坐着很好 触不到顶 腿部空间很放松。后排呢 腿部也可以啦 就有做边上时头稍有点顶着上面。后备箱的话 反正我平时拉拉小东西足够了。配置：都说大众贵，看看出租车多皮实，贵点也接受。我买车1分钱没优惠，上市就11.28拿下。。动力：动力一般，但是足够家用，自己开车比较温和，不把大灰狼当跑车开，最快上过180KM/H相当给力。市区用足够，高速上么开个120km/h也不是什么难事。就是夏天开了空调起步相当肉，很不爽啊！！！。操控…
weifeng1	2017-08-10 发表	优点：空间大，油耗低。缺点：随时时间长久，发现发动机声音很大，中控异响，很无奈。。外观：大气，不落俗套。这车从外观上看就很饱满，稳重，不是土豪，但处处透露出不俗的表现，它能体现出主人的成熟稳重，在众多紧凑型的车中傲视群雄，前脸宽阔大气，车子宽度适中，尾部厚重，无不透漏出雍容华贵，再加上大众的标记，使其富含车中豪门的底蕴，因此在紧凑型车系中一度热卖连连，这一切不得不归功于去外观的豪华表现，当然你的承认国人是比较好面子的特点。。内饰：内饰一般，毕竟是低配车型，但大众的简约质朴还是符合我的胃口的，感觉还是大气上档次的。。空间：好，似乎比Q5大。本要买CITY的，定金都交了，后来坐进去顶头，最后还是遗憾的pass了。。配置：因为中秋节搞活动买的，价位谈到最低，不知道哪位朋友还有比我更低的价格拿下它的觉得性价比绝对高，周围的朋友基本都比我的价格要高。。动力：动力一般化，提速很困难也许是和车体太大有…
FZ8009	2017-08-10 发表	缺点：平时D挡起步有点肉。拥有一定的顿挫感。。外观：外观很耐看，这么多年了，看起来仍是不输给现在一些换代车型，反正我个人看还是很好的，个人观点吧。。内饰：内饰做功一般，到处硬塑料，就是门板是地道的皮质的，看来大众还是没有忘了他是16万的车。空间：对比凌派吧，因为家里就有，而且经常开。朗逸的前后空间还是很不错的，但纵向空间略局促，没有凌派的空间大。但家用足够了，前面后面共四个人的话还是挺舒服的，主要座椅柔软有韧性，不过后排地板隆起比凌派高很多，不建议中间坐人去旅行。。配置：性价比一般把，毕竟是家庭用车，不奢求太多，动力好就行，空间够用就好。动力：吸引我的就是这台1.4TSI，动力强劲油耗低。上海大众这台发动机调校也很不错，虽然起步有点肉，但是后劲十足，动力线性、顺滑、厚重、淡定，因此这台发动机很迷人！。操控：车操控性一般般把，高速舒服，低速太累，方向太重，低速开几个小时真是累的够呛，女士开…
ywjhyq	2017-08-09 发表	优点：毛病不多。缺点：方向盘助力不是电动助力的，在狭窄的地方调个方向，好费劲。冷车刚发动的时候听见水响的声音，一直未解决。。外观：外观是我最喜欢的，感觉大气稳重。尤其是前脸，屁股显得线条差些。。内饰：内饰大量的硬塑料，中控至少也要用点软质的材料吧。米色内饰容易脏。。空间：空间不能算大，够用，一家四口出行行李后备箱还是能装下的，。配置：性价比一般。自动雨刷，定速巡航，天窗，主副驾驶手动调节，卤素大灯，手动顶配也没有什么高大上的配置。不过毕竟是几年前买的。不知当年的这个级别的车是不是配置都不够丰富，毕竟当时不懂车。。动力：起步时比较肉，如果大油门起步平顺性又不会太好。初段加速还行，100km/H以后的加速就比较慢了，但是慢慢加速，车速还是可以慢慢的提升到160km/h没有压力。更高的速度因安全和路况原因本人没有体验。相信到180km/H还是没有问题的。。操控：一般，方向指向还可以，一档挂二档…
kiumagic	2017-08-09 发表	优点：上下班省道，因此油耗很好。缺点：无论是什么车，都会有些小毛病，在10年当时的设计这款车时，也有些小问题，比如油箱盖的问题，可能现在已经改过来了，我的车已行驶将近8万公里，发现起步时有点抖动，当然油门加大点启动就会没有抖动了，可能是怠速较低的缘故。。外观：老款比13款好看的多。现在大众车都长一个麽样，好看吗。。内饰：内饰一般般，硬梆梆的内饰还不如桑塔纳2000，颜色也是米色的，容易脏，钢琴漆的黑色饰条可能因为天热原因，拿车时就有印痕在上面，好在不难看就不计较了。。空间：还行 前排还可以 后排180cm进去腿部略感局促。配置：都说大众贵，看看出租车多皮实，贵点也接受。我买车1分钱没优惠，上市就11.28拿下。。动力：1.6手动，105匹马力，家用车谈动力没啥意思，但是正常行驶没任何问题，夏季使用空调对动力有一定影响。敢跑开到180码也是可以实现的。。操控：操控感觉还可以。没有太出色总体…
司马宇文	2017-08-09 发表	优点：我的车小毛病不多，常出现的升降机都没坏过。这是我很满意的一点。。缺点：说不满意好像没有什么特别不满意的，就动力小了点但家用绝对够，我个人喜欢暴力驾驶所以就觉得动力小点早知道上2.0的！。外观：车头的造型比较的大气，只是尾部的造型略显了小气了些，与车头不是太匹配，不太协调。。内饰：内饰还不错，但是最受不了中央扶手了，一位置不对，刚开始手刹真别扭，但是后来慢慢习惯了，呵呵，但是中央扶手太不耐脏了，找时间一定换成真皮的。。空间：还行,家庭用车已足够。。配置：感觉不错，性价比比较高。。动力：我的1.6 不飙车的话就行了 呵呵，我有时候还和奥迪飚 嘿嘿 。吓死他们。为我的自动挡 ，所以感觉一般，猛加油 5000转就上去了 ，吓人不。。操控：操控性能非常不错，大众的操控性能一直都很好，这也是我当初选择的一个原因。油耗：由于买车考虑到舒适性，选择的是自动挡，再加上都在市区跑，油耗有点高，目前是百…
皇太子2008	2017-08-09 发表	优点：外观、空间大。缺点：小毛病太多，有很多设计缺陷，比如车窗升降器配件质量差，修过以后下雨会漏水，助力油壶漏油等都是通病。外观：找不出毛病，也没有太出彩的地方，深得大众中庸之道，但毕竟有很多上海大众原创的成分，所以还是应该支持的。。内饰：只能说是大众装配和设计的一种倒退，各种大接缝和裸露，一点也没体现德系的严谨态度。。空间：空间够用，门板储物格宽大方便，手套箱太小，中控台储物格宽大好用。。配置：整车的技术陈旧，用的是八气门发动机，几十年的老机器，精密度差，转向是液压助力，方向盘比较沉重。但同其他的车相比，配置比同价位的日系车略高，比如，用的是六速手自一体变速器，比日系的4AT变速器先进，安全设施比同价位的日系车齐全，同日系车比，性价比还可以。但同其他的合资车比，有点小贵。。动力：虽然发动机比较老旧，但8气门发动机在低转速的城市使用还是比较满足日常使用的，高转速下发动机就有些吃力了。。操…
zhong624	2017-08-08 发表	优点：大气，宽敞，皮实，舒适，颜值十年内不过时，个人认为在六年前属于A级车最漂亮的一款。不需要热车，长时间不开也不会消耗电力，从来没半路罢工。2.0L的动力还算可以，中规中矩。底盘结实，曾经开到大坑里，底盘只是擦伤。。缺点：噪音大，减震差，后排左侧的门把手长期失效，需要从外面开启。车子轻，在海边高速行驶容易轻飘飘的。自然吸气提速慢，想要在高速上超车需要地板油踩到底。灯总是坏。目前已经略有吃机油的现象了。。外观：外观算是颜值非常高的一款A级车了，六年前横向比无对手。。内饰：塑料感比较强，真皮还可以。中控样式中庸，但比较耐看。。空间：乘坐空间比较舒适，一米七五以下都不会感到拥挤。后排坐三个成年人也毫无压力。后备箱不高，但很深，只要摆放得体，就能放下不少东西，还用这辆车搬家过，很顺利。。配置：总体的配置还算得体，也是性价比较高的一款，这个价位当时感觉贵了，可开了这么多年十分皮实，感觉对得起这个…
qihuanyan	2017-08-07 发表	优点：动力和油耗。缺点：车子的悬挂不咋地，40码过弯有很大的离心力，DSG换挡和起步顿挫感明显以及过减速带异响，还有雨刮老是有异响，去过几次4S都不能解决。。外观：漂亮！真的我看是很漂亮，比现款的漂亮多了，圆润的屁股加一个小尾翼，熏黑大灯，蜂窝中网，真是很有运动范，赞一个！个人感觉啊，买现款的不要骂我啊哈！毕竟是萝卜青菜各有所爱嘛！。内饰：大众的内饰设计还是很不错的，红黑的内饰，很时尚，很运动，但是面板都是硬熟料这一点感觉很廉价，手感不好。。空间：那是相当的给力，180的大个子调整好座椅后两个宝宝在后排和他妈坐下后空间杠杠的。。配置：性价比一般把，毕竟是家庭用车，不奢求太多，动力好就行，空间够用就好。动力：动力虽然是1.4T的但是绝对没有问题，40公里以后深踩油门，还是很积极的，超车还是没有压力的，高速超车S挡真的没有任何压力，毕竟高速一般超的还是大车半挂车多，以最快的速度过去好是安全的…
scorpion1110	2017-08-07 发表	优点：油耗超级低，曾经跑过100多公里油耗4.2的成绩，感觉车速在60-80之间特省油，高速油耗表现也不错啊。。缺点：内饰确实一般，硬塑料感觉很强、空调按钮阻尼感不强，除正驾驶之外的把手都没有阻尼，还是我自己后加装的，升降机换了N个！。外观：老款比13款好看的多。现在大众车都长一个麽样，好看吗。。内饰：内饰一般吧，因为我开的车比较少，我对车的内饰没什么要求，只要不坏就行，就是仪表台上方有个凹槽很不好，听说高配的是可以折叠的那种，也差不了多少钱，为什么不弄一样的呢？。空间：同价位的朗逸算很大的了。全家都做上没问题。若说不大的车主，请买SUV、吉普、面包，很多车型。。配置：性价比一般，10万左右可以有很多车型可以选，而且相对配置也很高，而大众配置比较低。。动力：1，2档来说动力不足，不过家用来说绝对够用了。反正又不飚车，毕竟1.6放在那里，它就在那里，变不了了。。操控：朗逸车在操控方面，表现…
dmntg	2017-08-07 发表	优点：普通家用车实惠、实用。。缺点：有异响，后悬挂不是独立悬挂。。外观：朗逸车身线条刚劲有力，动感十足，整体造型融合时尚元素较多，整体外观时尚漂亮却不失大气稳重，“大气、外观耐看，越看越喜欢。”。内饰：08款的车子内饰大家都说了“没有大众车的风范”，用料不用说了，但做工相比大众经典的内饰有点“糙”，当然像我这样不挑剔的人感觉 无所谓。。空间：空间可以的，相比同级的车子还是比较宽敞的，主要是家用，不觉得挤。。动力：1.6L的动力确实不给力，轰油门又怕有伤发动机，心急提速超车的朋友别可指望1.6L能给你带来多么澎湃的动力哟。。操控：很好，方向盘不重，离合、油门、刹车等高度属于典型的欧系风格，至少我不习惯日系车的高度。。油耗：油耗是我最满意的，高速保持90的时速行驶，一箱油可以跑1000公里以上，从济南出发到上海860公里到了普陀区油表显示还能续航270公里.百公里油耗显示4.4（双人无重物）…
LQB468	2017-08-07 发表	优点：油耗。虽然是自动档，虽然是菜鸟级别的驾驶员，但油耗好像还在能接受的范围呢。。缺点：隔音不好，起步肉，中控台材料为硬性塑料，手感很差。前排座椅中间扶手使用不方便，食欲积累设计。后排地板中间隆起过高，影响后排中间乘客乘坐的舒适性。。外观：虽然没有新款外观霸气，但是还是她的丹凤眼，呵呵，自己选择的不后悔。内饰：内饰还不错，但是最受不了中央扶手了，一位置不对，刚开始手刹真别扭，但是后来慢慢习惯了，呵呵，但是中央扶手太不耐脏了，找时间一定换成真皮的。。空间：空间还可以，后备箱也比较大。。配置：感觉不错，性价比比较高。。动力：动力市里开足够，但是1.6的总体来说还是不能太满足追求十足动力的人需要，夏天要是开空调，在坐满人，动力明显感觉弱了很多，最高时速跑过140，家用，我觉得足够。。操控：操控还可以，方向指向精准。。油耗：我的综合油耗7.0 ，平均五毛一公里，我跑的路好，在市里跑，短距离，估计…
junjunhuahua	2017-08-07 发表	优点：油耗不高，8L/100公里，空间比较大，后面做家人空间足够，后备箱空间也大，放小孩的东西没问题。缺点：最不满意的就数它刹车盘的声音了，阴雨天启动的时候，不管是倒车还是低俗前进，只要是带着刹车的话，吱吱响个不停；还有就是偶尔的车门咯噔异响，这是通病吗？。外观：虽然没有新款外观霸气，但是还是她的丹凤眼，呵呵，自己选择的不后悔。内饰：内饰塑料感强，或者说，基本都是硬塑料吧，反正对这价位的车，也不奢望桃木内饰啥的了。。空间：空间大，对于这个价位的车车，朗逸空间算大了，足以满足日后使用，后排瘦点随便坐四个人。。配置：感觉不错，性价比比较高。。动力：自动挡起步绞肉，但是也足够使用了，本人也不拿这个车去飙车，还是不错。开空调后对动力有明显的影响。。操控：一般家用轿车，只有液压助力转向，高速时感觉方向盘有点轻，悬挂也比较硬朗。油耗：21569公里，平均油耗（自己按照加油量和行驶里程统计的）9.65…
caigb888	2017-08-06 发表	优点：后座空间大，驾驶方便，行驶稳定。。缺点：座椅靠背前后调整是转轮式的，非常难受，手插进缝隙很难拧。做成限位拉杆多好！个人觉得，这个级别这个价格，完全可以给个电动座椅了！。外观：漂亮！真的我看是很漂亮，比现款的漂亮多了，圆润的屁股加一个小尾翼，熏黑大灯，蜂窝中网，真是很有运动范，赞一个！个人感觉啊，买现款的不要骂我啊哈！毕竟是萝卜青菜各有所爱嘛！。内饰：内饰做功一般，到处硬塑料，就是门板是地道的皮质的，看来大众还是没有忘了他是16万的车。空间：前排座位调到最低能有4指空间吧，后排空间太小，腿部空间和头部空间都一般。配置：性价比一般把，毕竟是家庭用车，不奢求太多，动力好就行，空间够用就好。动力：动力充沛，1.4tsi超车很猛，但提速有延迟，档位变化快，但有顿挫，遇2、3档的速度上下浮动时，感觉DSG机电单元有点不知所措。。操控：车的操悾性两个方面，车是硬件，人是软件，宝马据说操控性是最棒…
我爱骆驼8	2017-08-06 发表	优点：最满意的是外观漂亮，空间大，省油。操控性比较好，地盘比较扎实，噪音比较小。乘车舒适性不错。1.6的发动机提速比想象的好很多。。缺点：起步慢，是不是我是新手的问题，还有就是配置，和后排的隆起。还有就是车顶的漆太薄。。外观：外观是仁者见仁智者见智的一项，有人觉着福特福睿斯特别好看，但是我觉着福睿斯有点没长开的感觉，前脸与车身不是很协调。13改款朗逸的样子很中庸，觉着很符合国人的特质，沉稳而不张扬，大气却又内敛。整个侧面的线条很流畅，车身前脸也是自己喜欢的类型。。内饰：对比老朗逸，改进很多，黑内饰给人感觉前卫，舒畅又很成稳，做工扎实。。空间：空间很满意，后排座很宽敞，副驾驶也很宽阔，胖子可以不用担心了！！后备箱空间也很大，后排放倒和后面是平的，可以放很多东西！！。动力：起步稍有些肉，加速凑活，平顺性稍差，升降档会有顿挫感。只在家里上下班开开，还没有跑过高速呢！。油耗：最满意的地方就是你了…
风色偏蓝	2017-08-06 发表	优点：动力很给力，在高速上加速能力很强，稍不注意就超速了，而且很省油，我一般都是用巡航功能多一些。。缺点：DSG不时的抖动，尤其需要在低速突然要加速的时候抖动严重，。外观：街车没啥好说的，烂大街的，不过加了个车窗亮条很唬人的，O(∩_∩)O~大众在把握国人消费心理方面做得确实很到位，家里的老人对着车的外观都赞誉有加，感觉改款后没有那种柔美的形象了，还是老婆款的柳叶灯比较漂漂。。内饰：内饰的做工很好，方向盘握感不错，真皮座椅耐脏，就是新车味有点大其他的都挺满意。配置：一般吧，谈不上超值，上下班买菜倒是蛮敬业的。要是能便宜上一万或者把内饰档次提高点就好了。特别是那个座椅太不爽了，比同价位的日系车差远了。。动力：满意的，毕竟可以挤入0-100公里加速10秒内俱乐部的！（9.7秒）。S挡起步时还能响胎的哦！。操控：操控我反正觉得是比较好。转向稳。。油耗：基本上在5.5到7.0之间，有时候高一点，…
boick	2017-08-06 发表	优点：外观、口碑。缺点：：发动机声音较别的车大，内部装饰性还不是很满意，特别是手刹和坐位挨的太近，有一点影响。。外观：外观是我最喜欢的，感觉大气稳重。尤其是前脸，屁股显得线条差些。。内饰：感觉大众车的内饰都差不多，比较中庸，亮点不多，也不算太差，虽然硬质所料用得比较多但是我是觉得不比日系车的内饰差，而且比美系车的内饰好多了。。空间：空间大，乘坐舒适。。配置：性价比一般。自动雨刷，定速巡航，天窗，主副驾驶手动调节，卤素大灯，手动顶配也没有什么高大上的配置。不过毕竟是几年前买的。不知当年的这个级别的车是不是配置都不够丰富，毕竟当时不懂车。。动力：朗逸1.6的动力是有点肉肉的，可能和我踩油的习惯也有关系，我一般都是轻加油的，呵呵，谁叫油价只升不降呢。个人感觉可能所有的车只要舍得给油，都会有推背的感觉。。操控：大众车操控一直都很舒适，我开过好多手动挡的车，还是大众车好开，挂档很自然舒服起步不容易…
无法无天大流氓	2017-08-06 发表	优点：空间大，质量稳定。缺点：发动机声音略大 继电器有异响 关门声太飘 悬挂差一点 都能接受。外观：外观 很喜欢 当初就是在新款 跟老款中纠结 后来老婆还是喜欢老款的 所以下手经典版。内饰：内饰 一贯大众的分格 没什么惊喜 按键清晰 座椅设计太差 后面 还有副驾的升降玻璃按键也不好按。空间：老款车的内部空间前后绝对OK，腿部空间够用，左右间比新款窄了20mm不过看不出来，对于我173cm，体重70KG的身材来说绝对够用。配置：大众车保值高 以前这车最低配都要12W多 现在10W 现在买这车很划算。动力：动力起步肉 我跟别人说 挂到5挡 就好了 速度提起来了 超车也快。操控：指向性很好，操控不错，只要不是开赛车的就行，方向虽是液压助力的，但对于我来说不是很重，开起来也比较舒服，太轻的方向反而不好控制。。。。。。。。油耗：油耗很满意 只有5毛多 开空调也才6毛 在这个级别车里面 油耗我很满意…
zaigundan	2017-08-05 发表	优点：大众汽车 扎实的地盘。缺点：小毛病太多，四门升降机寿命太短，应是缺陷。外观：外观大气，适合青年中年，甚至老年人开，不适合女性。当初选择朗逸也是看中了朗逸外观占的比例大。比较稳重，其实整觉不错，还是感觉小了那么一点，要是朗逸宽度再宽点就完美了。。内饰：做工一般，还是有很多细节不是很完美，就比如说播放音乐的时候产生的共鸣吧！估计这个问题厂家也不想解决吧，不然的话就不用等到今天我来评价啦！。空间：空间够用，满意。。配置：这个车对我来说已经绝对超值了，快6年的车子了，跑了135000公里。动力还是棒棒哒。认认真真做好保养真的很舒服！车子还能再开几年。对车子也是有感情的，毕竟风雨无阻的服务了这么多年了。你对他好，他也会不掉链子的为你服务。。动力：马马虎虎 就一家用车，一不商务，二不赛车，起步肉点好 现在市区电动车神出鬼没，几次红绿灯起步都是起步肉救了我（肉有肉的好 赞个先 哈哈）。加速在60…
jvsdg	2017-08-05 发表	优点：油耗很低，视线较好，操控性能很好。缺点：座椅开长途特别累，尤其是像我这样胳膊短腿短的普通身高，非得把座椅调到靠前的位置！。外观：大气的车身.圆润的屁股.中规中矩的.差不多相当于B级车的尺寸了.腰线突出有立体感,。内饰：中规中矩，符合大众的审美观，应该觉得没有特别好的地方，也没有特别差的地方。。空间：对于我们三口之家足够了！。配置：朗逸的性价比一般.配置也不是特别突出,但是终究是德国大众的技术,所认销量那么高.就是看中它的品牌.皮实的质量.。动力：因为追求动力所以选择了1.4T+DSG的组合，涡轮增压的介入很及时很持续，变速箱换挡及时，动力充沛，运动档给人小惊喜，偶尔可以放纵一下！。操控：喜欢朗逸方向盘的稳重，操控起来有感觉，指向比较精准，车身稳定性和通过性较强。油耗：本人主要在郊区道路开，堵车不是太多，平均速度能在35左右，我也是随性开车，可以超车立马加油，平常也是D档到底，不激进…
yansongyes	2017-08-04 发表	优点：，油耗第一满意。音响很好特别用cd听歌，音质特好，可能是配有8个喇叭的缘故吧。。缺点：毕竟是老款嘛,车辆整体线条圆润,给人一种低调的感觉,外观平庸,不大气,中控内饰做工有待加强.。外观：外观 很喜欢 当初就是在新款 跟老款中纠结 后来老婆还是喜欢老款的 所以下手经典版。内饰：内饰 一贯大众的分格 没什么惊喜 按键清晰 座椅设计太差 后面 还有副驾的升降玻璃按键也不好按。空间：十分不错 驾驶室空间很大 后排还好 毕竟轴距在那里 空间很大 后备箱空间也很大 躺一人 没问题。配置：大众车保值高 以前这车最低配都要12W多 现在10W 现在买这车很划算。动力：动力起步肉 我跟别人说 挂到5挡 就好了 速度提起来了 超车也快。操控：机械助力回位感不强，但指向精准，档位除了倒挡外，基本还好，每次挂倒档时要重新踩下离合。油耗：油耗很满意 只有5毛多 开空调也才6毛 在这个级别车里面 油耗我很满意…
密码提示	2017-08-04 发表	优点：车子的动力可以的，性价比很高。缺点：悬架用料一般，过滤细碎路面，车内噪音较大，冬季悬架简直是没有弹簧感觉，噔噔直响，车架偏软。外观：有的人说好看有的人说不好看，自己觉的还可以。。内饰：新朗的内饰也比以前好看多了，而且我的是豪华版的，白外黑内，各种亮条装饰，唯一的缺憾是没有安装导航~。空间：：空间没得说，比我所开过的同级车都大,特别是后排空间及后备箱，秒杀其他同级车；。配置：总体说来，我觉得朗逸的性价比十分高，比同等配置的速腾便宜了近一万，而且基本上能用的上的功能它都有，虽然比日系韩系同等配置的车价格偏高，或者同等价位的车配置比它高，我觉得朗逸的产品品质、保值率以及它的做工都是性价比很高的一部车，绝对值得拥有！。动力：就动力比较满意，1200转有明显好转，可以说是市区驾驶也动力充沛。操控：操控很不错，指那射那，。油耗：油耗也很满意。上下班市区里开8升左右，毕竟市里红绿灯比较多这个油耗…
别克维修	2017-08-03 发表	优点：操控性好，油耗低，外观大气，驾驶舒适，内部空间也足够大。。缺点：小毛病太多，常常会打人一个措手不及。外观：外观中规中举，相比日韩车来说没有那么时尚，不过老朗逸的外观虽然不能给人一种时尚且上档次的视觉，但是绝对能给人带来一种安全感，一种稳重踏实的感觉，用人的性格来讲就是这个人看起来，不骄不躁，踏实稳重的实在人。内饰：内饰一般吧，因为我开的车比较少，我对车的内饰没什么要求，只要不坏就行，就是仪表台上方有个凹槽很不好，听说高配的是可以折叠的那种，也差不了多少钱，为什么不弄一样的呢？。空间：在紧凑型车里面还是不错的，当初买它也就是看中空间不错，比思域好多了，特别是后排座位高度可以，和明锐差不多吧。。配置：性价比一般，10万左右可以有很多车型可以选，而且相对配置也很高，而大众配置比较低。。动力：1.6你还能指望啥？。操控：手动挡还是很有驾驶乐趣的，起步加速舍得给油还是开着很有感觉的。悬架偏软…
又见飞罗	2017-08-03 发表	优点：最满意就是省心了，从没出过毛病。缺点：2年质保刚过，玻璃升降器出现异响，无法忍受自行换了，异响已经成为通病了，这里就不叙了，理解万岁！。外观：虽然没有新款外观霸气，但是还是她的丹凤眼，呵呵，自己选择的不后悔。内饰：内饰简单明了，唯一的遗憾就是中控台使用的硬性塑料，手感差，感官上不好。。空间：自己开空间肯定够了 随着年龄增长 宝宝出生 目前看空间很局促了 不过整体还是不错的。配置：感觉不错，性价比比较高。。动力：听说1.6的自动挡有小马拉大车的感觉，但本人买来后感觉很好，毕竟不能像赛车那样，脚下油门的控制是根据自己需要来的，你不能要求像日本车那样起步快，毕竟小日本的车自重轻，再就是载重量要适度，尤其是提前考虑路况，有大坡的时候尽量提前少量负载。。操控：操控灵活性还可以，但是在人性化设计上，朗逸还是过于偷工减料，比起日系车还是欠缺的，灯光开关，音乐和空调暖风等的设计很土，而且没有档次。…
目前是凯越	2017-08-03 发表	优点：油耗还不错，对于一辆自动挡的车来说在市区可以跑到百公里7个左右的油还是不错的，比较满意。长治的路况相对于一线二线城市要稍微好一点点，但是堵车还是常有的事情，再加上最近市区修路的 路段比较多，堵车更是严重，油耗相当满意。。缺点：车窗玻璃升降机容易损坏，明明是设计缺陷，一直没有进行召回处理。。外观：外观中庸大气不张扬，比较符合我的要求。不过我选的黑色似乎不太经脏，以后换车时还是老老实实选择银色吧。内饰：中控那些塑料部件质感还行，还有那些貌似钢琴烤漆的装饰和银色的搭配，很时尚的感觉。上深下浅的配色也很大众化，很容易接受。。空间：空间大，对于这个价位的车车，朗逸空间算大了，足以满足日后使用，后排瘦点随便坐四个人。。配置：性价比高，当然是作为一辆家用车的时候。。动力：还可以吧。没怎么开过告诉。没有发言权。。操控：方向盘在低速时不是很重，在高速时方向盘的重量也还可以接受。在急转弯的时候，车的悬…
mm8000	2017-08-03 发表	优点：油耗低，操控感不错。。缺点：上汽的做工确实不如一汽。其实也还好，不过非要找一个最不满意的就是异响，门板异响，中控异响，座椅异响~！。外观：朗逸车身线条刚劲有力，动感十足，整体造型融合时尚元素较多，整体外观时尚漂亮却不失大气稳重，“大气、外观耐看，越看越喜欢。”。内饰：大众一贯的风格，真心不好说。不过，08款1.6没有全黑内饰，遗憾啊！。空间：作为A级车，空间上没有任何不足。动力：动力方面，1.6的自然吸气+5MT变速箱，在TSI+DSG组合面前科技含量是低了点，也没有什么太大的意外和惊喜，但换来的是可靠和低保养低油耗，应该说这个组合用在朗逸上是非常适合的，大众的这款原polo劲情发动机算是适合中国国情的经典发动机之一了，扭矩输出比较平滑，城市起步时不需要大脚油门，MT虽然比不上DSG的换挡顺滑，但是技术可靠耐操呀。。操控：说了喜欢开手动档的车车，操控很不错。。油耗：在我个人来看，朗…
nf767	2017-08-02 发表	优点：外观大气，空间宽敞，操控舒适。。缺点：车内异响，市区油耗不是很理想。内饰：内饰虽然也说得过去，但是我觉得还有提升空间，最起码能摸到的地方换成软性材料多好啊，既养眼又提升档次，这一点福克斯就做的比较到位，虽然做工不如朗逸这么细致，这么严丝合缝（别怪我一直拿小狼和福克斯作对比，当时我是退了福克斯提的小狼的，所以对福克斯也比较了解）但是新福克斯还是各种软硬搭配呢~这点强烈希望大众再厚道点提升一下小狼吧~。空间：空间在同类车里是佼佼者，一家5口人坐的十分宽敞，买菜车中，这个空间很好。。配置：同价位的合资车里面，个人认为朗逸的性价比属于名列前茅的吧，空间大，油耗低，另外全系标配ESP也很厚道，ESP平时没用，关键时刻救命的东西啊~。动力：动力一般，1.6排量家用合适，追求刺激就不行了。。操控：操控，之前也没开过别的车，感觉这个还可以吧，比大多数国产车好多了。。舒适：家用正好，在紧凑型车里算是…
老喝	2017-08-02 发表	优点：油耗不错。想要的雾灯，铝毂和遥控都有了：）。。缺点：乘坐空间略显不足。外观：外观 很喜欢 当初就是在新款 跟老款中纠结 后来老婆还是喜欢老款的 所以下手经典版。内饰：内饰一般，毕竟是低配车型，但大众的简约质朴还是符合我的胃口的，感觉还是大气上档次的。。空间：空间绝对OK，后面坐三个绝对不会拥挤，这可是我们家买老狼的主因。。配置：大众车保值高 以前这车最低配都要12W多 现在10W 现在买这车很划算。动力：动力平时代步什么的完全够用了，只要舍得给油，超车什么的也不是问题。。操控：朗逸的指向还是中规中矩,毕竟是大众系列,操控不是强项,但是操控感觉让你毫无拖沓/怠慢的感觉,很务实,操控可圈可点,一般人很容易上手.。油耗：重点的重点,买车时候,最看重的就是油耗,以前开福克斯,油耗吓死人,朗逸这款车1.6发动机,自吸引擎,油耗调教的很耐用,我自买车以来油耗平均下来也就6L左右,高速尤其省,一…
junyongdiantai	2017-08-02 发表	优点：后备箱空间比较大，出去进货时比其它的车能多放一点东西。缺点：关门声太难听。隔音太差，原来以为是轮胎，但是换了米其林还是一样。下一步准备做隔音，还有近光太暗，。外观：设计成熟，定位适中，线条圆润，尤其是后门设计大气。。内饰：唯一的缺点就是操控面板用的是硬塑料。其他的看上去相当精致。有大众车的风范。感觉非常有档次！。空间：空间挺满意的，我180cm，有点胖，坐进去还有些空间，不挤。。配置：都说大众贵，看看出租车多皮实，贵点也接受。我买车1分钱没优惠，上市就11.28拿下。。动力：1，2档来说动力不足，不过家用来说绝对够用了。反正又不飚车，毕竟1.6放在那里，它就在那里，变不了了。。操控：朗逸秉承了德系车的良好操控性，它的操控完全是在为日常生活服务的，当你每过一个弯，每过一个坎，每压过一条减速带的时候，它回馈给你的感受都是很舒适的感觉，朗逸的底盘调校还是很扎实的，与其朗观行逸的内涵相符。…
秋虫1	2017-08-01 发表	优点：空间，和大众的质量。缺点：豪华版座椅居然还是手动的，很多朋友都说：不会吧，落地将近17万的车居然还是手动的座椅？很不可置信，可能日系车看得见的配置做得太强了吧。外观：走的是大气，稳重的路线，和运动版车型的风格不同，各有优势吧。。内饰：塑料太多，异响的根源，尤其是安全带的异响。空间：前面还行后面没坐过。配置：性价比比较高，ESP全系标配，豪华版还带牵引力控制，坡道辅助值得称赞，真的很好用。。动力：最主要看心态，心态好的话1.6也可以美美的开着，过分追求动力的话，1.4T或者更大排量的吧，1.6自动不适合你，因为的确很肉，尤其提现在起步上，速度上去了还可以。操控：还行。油耗：二保过后的油耗是小狼迄今为止给我的最大惊喜，城区走走停停9个左右，如果交通顺畅就是6.5个左右，综合油耗在7.5个左右。非常满意。刚提车的时候，油耗在11左右，当时挺不满意的，首保过后在8.5个左右，相对满意些，二…
部川酷紫	2017-08-01 发表	优点：动力和变速器的搭配。缺点：异响地方很多(四门,仪表台),DSG问题。外观：外观由于是运动版，总感觉比普通朗朗大气！特别是前脸的进气网格状格栅、熏黑大灯！给人一看就跟普通朗逸的镀铬格栅有根本上的区别！特别上档次！。内饰：内饰做工很精细，座椅是真皮红黑搭配，看起来挺高档的，这也是买朗逸的一个理由，但是塑料感还是很强的，特别中控台，整个都是塑料，硬梆梆的。在同级别中手感上等吧。。空间：家用够了，后排座4个勉强挤挤、。配置：略贵，作为运动版只是提升朗逸的产品线，不能把它真的当运动健将。。动力：动力还是比较满意的，大众的黄金组合，1.4T+7档双离合，深踩油门还是很凶的，而且不用担心油耗问题，因为，他真的很省。操控：转向转到底助力泵声音很响，且转向比同类车重，希望新款电动的好些；高架进高速时60码以上过弯比较吃力，感觉抓地力不够以及车子侧倾较严重。。油耗：市区8个左右，武汉二环三环用60码到…
估你唔到！	2017-08-01 发表	优点：外形顺眼，比较大气，油耗满意。缺点：有异响。外观：外观大气，可家用也可商用，传承大众家族脸。。内饰：内饰驾驶台为朔料，前车门扶手处有真皮包裹，但车窗位置的质地不是特别好，塑料感太强。09款车内配有可录制CD机，能刻录6张CD，但CD机造型比较老气。。空间：马马虎虎，四个成年人正好，五个成年人嫌拥挤。配置：大众车，性价比一般，但作为公司业务用车，皮实耐用，14W公里没有大问题，配件便宜，相对来说还是比较可靠的。。动力：本人车系2.0自动，动力还行，主要考虑夏天开空调，效果不错基本没有感觉，1.6可能会弱一些。。操控：只能说够用，更多的表现出来的是偏日系风格，追求舒适，平稳，高速过弯基本不可能实现，毕竟悬挂和车子的定位在那摆着。。油耗：朗逸油耗优秀，长期穿梭于省内各城市平均油耗在7.5左右，高速120公里平均在6.5，一箱油350元能跑700公里，经济合算。。舒适：一般，说不上好。坐在…
有车的生活1	2017-08-01 发表	优点：动力强劲，油耗表现不错。。缺点：：没有标配导航，也没有日行灯；。外观：当时定了买朗逸的时候，就是被白狼大气的外表吸引了，在我眼里，就是完美无缺，perfect！！！。内饰：新朗的内饰也比以前好看多了，而且我的是豪华版的，白外黑内，各种亮条装饰，唯一的缺憾是没有安装导航~。空间：乘坐空间适度，储物空间尚可。配置：总体说来，我觉得朗逸的性价比十分高，比同等配置的速腾便宜了近一万，而且基本上能用的上的功能它都有，虽然比日系韩系同等配置的车价格偏高，或者同等价位的车配置比它高，我觉得朗逸的产品品质、保值率以及它的做工都是性价比很高的一部车，绝对值得拥有！。动力：呵呵，磨合期，一不小心就飙到100多，比较满意！。操控：操控很不错，指那射那，。油耗：油耗也很满意。上下班市区里开8升左右，毕竟市里红绿灯比较多这个油耗还是蛮不错的，偶尔开乡下去红绿灯比较少人也不像市里那么多。油耗在5-6升左右。高…
mb45833104	2017-07-31 发表	优点：空间大点，几平没优点。。缺点：毛病太多，异响大，方向太重。自买车到现在，所有门的玻璃升降器换了两套，中控锁换了一套，空调没两年就坏了，门进水，后备进水……总之没几天要修一次车，要买该车的人要有不怕烦的思想准备。。选车理由：空间大
悠然_1	2017-07-31 发表	优点：比较经济实惠，1.6的排量，不太费油，外形符合我的审美观，平时除了正常保养以外，也没什么别的小毛病，上下班家用非常合适，从销量上也可以看出这款车国人的接受程度还是很高的，车好不好，销量就可以证明一切，好多车刚开始说的怎么好，怎么好，上来一年多了，销量实在看不下去，所以买车还是看销量，市场的验证就是最好的证明。。缺点：动力稍肉。悬挂软，爱托底。。外观：换上大灯总成外观大气，前脸比老速腾好。这个如果十分的话我评9分。。内饰：米色的，很好啊。空间：空间较大，车内储物空间也很多，可以放很多瓶水，同事坐过我车后座后，都说比斯柯达舒服很多。。配置：：性价比还行，光看车价，有些高，再考虑考虑质量，售后服务，配件价格。。。总体还是超值的。。动力：3档以后很好。。操控：有虚位，回证力度不足，但经典的大众驾驶风格没人会不喜欢。。油耗：是比较满意的地方，由于自己平时上下班基本都是市郊高速路，车速一般都能…
老土土	2017-07-31 发表	优点：整体性能，用车到现在，基本没出过任何问题！。缺点：都不怎样。外观：虽然大众车都是一个摸样了，但是个人感觉朗逸2011款运动版是大众家族里外观比较协调，符合中国人审美观的一款车型，特别是蜂窝进气栏有别于其它配置，很现代、很运动、很大气。。内饰：大众的内饰设计还是很不错的，红黑的内饰，很时尚，很运动，但是面板都是硬熟料这一点感觉很廉价，手感不好。。空间：前后空间都比较大，比较舒适。。配置：性价比低了点，不过是公司买的车，个人的话应该不会买，16万多上路要18万左右了，性价比不是很高，毕竟也不是什么性能车，普通家庭买的应该不多。动力：1.4T的动力刚刚好，因为是女士驾驶，对爆发力不太重视，加速度可以，超车自由掌控，手动模式效果更好。七速双离合变速箱很棒，换挡平稳，保证动力的输出源源不断，并没有出现变速箱失灵的问题，但是后期还是根据召回，升级了软件。。操控：指向性很好，没有任何的偏差。。油…
水母怪	2017-07-31 发表	优点：省油。缺点：雨挂工作时声音奇响，还挂的不怎么干净；。外观：漂亮！真的我看是很漂亮，比现款的漂亮多了，圆润的屁股加一个小尾翼，熏黑大灯，蜂窝中网，真是很有运动范，赞一个！个人感觉啊，买现款的不要骂我啊哈！毕竟是萝卜青菜各有所爱嘛！。内饰：内饰做功一般，到处硬塑料，就是门板是地道的皮质的，看来大众还是没有忘了他是16万的车。空间：谈不上宽敞，凑合凑用。。配置：性价比一般把，毕竟是家庭用车，不奢求太多，动力好就行，空间够用就好。动力：目前已经9万多公里了，动力仍然很好，买朗逸的理由里就有动力这一项，跑国道和高速，超车轻松，油耗还不高。上下班开同样很轻松，五线小县城，不是很拥堵，特别拥堵的地方咱也不去。。操控：转弯还是比较满意的。油耗：油耗很满意，我开车不温柔，可以说还是有点‘暴躁’，因为上班要走4公里的国道，还是上坡，所以经常加速超一些大车，休息的时候也经常带老婆孩子商场购物或者朋友家串…
aj135tjl	2017-07-31 发表	优点：：得心应手。缺点：动力不足。外观：朗逸的外观看起来就是中庸的不能再中庸，除了至今百看不厌的小亮点——车头我能跟别人说看着还不错，其他地方我已经没有兴趣提了。。内饰：朗逸的内饰只能说是相当一般，硬塑料感太强，仪表台邦邦硬，真皮座椅只有打孔处是真皮，其他地方都是皮尤，这点有点坑爹呀~~。空间：还可以。动力：起步有点慢啊，每次绿灯的时候，我都是被后面的车超，也许是我技术的问题吧。5档爬坡有点吃力，每次爬大坡的时候我都换到4档。。操控：地盘不扎实，不是独立悬挂，避震很硬，高速过弯车体倾斜严重。。油耗：多数时候我都是一个人开，在城里开的比较多，综合的话应该在7.5左右。我加200块钱的油液要跑一周了。总的来说是非常满意的，。舒适：座椅本身的舒适性还不错，由于家用定位，在激烈驾驶时侧向几乎无支撑，头枕稍硬，在后排睡觉时老是头滚到一边撞到侧面玻璃，因此不得不买了几个小抱枕。在那种大型颠簸时，生硬…
小妖天使	2017-07-31 发表	优点：很均衡的一款车。缺点：优点小异响，内饰再精致些就更好了。。外观：外观还是比较满意的，和新朗逸比，还是08款的前脸好看，不过不如新朗逸的屁股好看。。内饰：浅色内饰风格简洁温馨，舒适性较强，但内饰细节做工不够均匀，接缝间隙较大；中控台布局合理，音响效果比较不错。。空间：后排空间很大，但是后排座位纵向空间太小，印象了舒适性。。配置：朗逸的配置偏低，售后还差不多，维修以及保养也挺省心，油耗那就相当的给力了，做工只能是差强人意，性价比只能是一般了。。动力：平时一至两人动力够用，多带几个人再开空调动力就有点偏弱。。操控：朗逸的操控只能算中规中矩， 既没有虚位，也不至于指向精准，路感回馈不像现代的让你感觉不到，也不像福特的清晰的一塌糊涂。不过刹车我觉得还可以调教的再稍微灵敏一点，初段确实没什么信心，轮胎抓离地也不足，去年换成米其林PS3以后有所改观。。油耗：目前一般吧7.5左右可能和开车习惯有关…
donation	2017-07-30 发表	优点：皮实耐用，定期保养没什么大的毛病，高速稳定性很好，地盘扎实，仪表盘设计的和同级别的车相比非常不错，信息非常丰富，瞬时油耗，平均油耗，室外温度，行驶时间，油箱的续航里程等等，赞一个。缺点：后车座的门子开启费劲，中控锁容易坏，出厂时有些功能没给调试出来，后来是自己调试出来的。。外观：外观很好，个人很喜欢，2011款的外观很圆润，改款后的有棱有角。个人认为家用的车子还是圆润一点的好，有棱有角的感觉有些冷，不亲切。这点纯属个人感觉，并没有歧视2013款的意思。。内饰：内饰还不错，但是最受不了中央扶手了，一位置不对，刚开始手刹真别扭，但是后来慢慢习惯了，呵呵，但是中央扶手太不耐脏了，找时间一定换成真皮的。。配置：感觉不错，性价比比较高。。动力：1.6的排量，要说加速是有点肉肉的，不过换到S档，只要肯给油，还是蛮给力的。。操控：操控还算灵敏，就是液压转向有些沉，女士开略显不适。。油耗：车的油耗…
绿色尘埃	2017-07-30 发表	优点：空间尚可。缺点：隔音效果差，内饰做工一般，这个价位的车，就这样啦。外观：好，大气，不经意看成帕沙特了 ，要不就成辉腾了 ，哈哈。内饰：中控那些塑料部件质感还行，还有那些貌似钢琴烤漆的装饰和银色的搭配，很时尚的感觉。上深下浅的配色也很大众化，很容易接受。。空间：这是最满意的一点，三口之家使用，这一点很重要。主要是一旦出行，小孩子的东西比较多，足够大的储物空间很有必要。。配置：当时买车的时候就是考虑他的耐用、保值、保养维修方便实惠，配件在路边的小汽配店都有，性价比是不错的。。动力：由于主要考虑的是家用，加上本人安全第一，1.6的动力足够使用，不追求超车，安全第一。。操控：方向盘在低速时不是很重，在高速时方向盘的重量也还可以接受。在急转弯的时候，车的悬挂也有很好的支撑力，所以整车的操控性还可以。。油耗：综合油耗还是不错，现在是7.6，市区工况和市郊工况对半。市区油耗太大，经常在10+，1…
无事可乐(广州)	2017-07-30 发表	优点：动力和油耗。缺点：变速箱经历了两次升级，一次更换机电控制单元，一次换矿物质油。修一次舒适度减少一些。。外观：外观很耐看，这么多年了，看起来仍是不输给现在一些换代车型，反正我个人看还是很好的，个人观点吧。。内饰：内饰大众通用款式，除了颜色不一样其他的我就不吐槽了，想都能想得出来。空间：空间真心小！不过一般家用可以将就着用了！。配置：性价比一般把，毕竟是家庭用车，不奢求太多，动力好就行，空间够用就好。动力：动力充沛，1.4tsi超车很猛，但提速有延迟，档位变化快，但有顿挫，遇2、3档的速度上下浮动时，感觉DSG机电单元有点不知所措。。操控：转向转到底助力泵声音很响，且转向比同类车重，希望新款电动的好些；高架进高速时60码以上过弯比较吃力，感觉抓地力不够以及车子侧倾较严重。。油耗：油耗很满意，我开车不温柔，可以说还是有点‘暴躁’，因为上班要走4公里的国道，还是上坡，所以经常加速超一些大车…
msqzyy	2017-07-30 发表	优点：大众的黄金组合。缺点：车子买了跨越4个年头了，车才开了1万多公里，不是不用车，是车不能开，4S还不给解决。最后同意退车了，居然还要他们的车损费用？我的误工还有购置税，保险怎么算？最后同意赔偿10万块钱。我也认了。谁让一群买不起车的SB抵制日本车，我出门就直接去定了天籁。在也没有其他顾虑了！。外观：觉得比新朗逸好看，一眼能认出来不像现在的大众看尾标。内饰：选的黑内饰，还不错，除了细节做工不满意外。空间：空间在紧凑型轿车里面算不错啦。空间还是很满意。要是车身还能款那么点点那就更完美了。动力：1.4T的动力平时没多大的感觉,只感觉够用,但有时要超车时油门狠踩下去,推背感很强,有时不知不觉车速上了100码，有随时超速的危险。操控：方向盘重，跑高速上了140，感觉有轻微抖动，山路：山路上下坡肯给油，玩漂移都没问题，前提你要会玩！通过性很好，一般不是泥泞路面都没问题！。油耗：高速油耗大概6点不…
rwjjyy	2017-07-30 发表	优点：1.4T的油耗就是有优势，日常需要超车时，一脚油门基本上就可以了。缺点：CD还只是单碟。外观：大气的车身.圆润的屁股.中规中矩的.差不多相当于B级车的尺寸了.腰线突出有立体感,。内饰：这是一款家庭用车.真皮的座椅.米色内饰.看是还可以,但是有点不耐脏.小孩子手脏一摸一个印子.中控台是黑色塑胶,手感有点硬.。空间：空间到是足够了，后排不显得拥挤，一共坐5个人还可以。。配置：朗逸的性价比一般.配置也不是特别突出,但是终究是德国大众的技术,所认销量那么高.就是看中它的品牌.皮实的质量.。动力：动力也是优点，1.4带T果然不是盖的，动力比2.0的还强，尤其是220的扭矩，加速不是问题。。操控：操控性一般，方向精准，高速平稳，档位切换很及时到位，高速进入弯道会不太稳定的感觉，减震偏硬。。油耗：动力和油耗均衡，巡航还是很省油的。舒适：因为车身比较宽敞.所以乘坐人员坐的都比较舒服.不会有缩手缩脚…
木棉花	2017-07-30 发表	优点：外观大气，家里媳妇比较满意，乘坐舒适，对于我开车而言，DSG的组合是我最满意的。。缺点：动力还是略显疲软。外观：看起来还算舒服，且比较耐看，中庸不小气，比较符合中国中年人以上人群的审美观，不花俏轻浮，给人一种成熟稳重感。。内饰：耐看，适合咱大叔级。。空间：基本够用，前排还好，后排要是坐三个人，那滋味也难受，特别是中间位置，当然在这个级别里也就这样了，算不错，要是挤挤，坐四个人也将就。。配置：1.4T DSG豪华版的性价比真的不怎么高，当初就是冲着大众的品牌和小帕的外观买的。。动力：很满意，1.4T+DSG起步有劲，超车信心十足。。操控：基本满意，还算过得去，各车有各车的特点。。油耗：18000公里，基本高速城区一半一半，表二油耗6个，国道上老婆最低表1开到过3.9，膜拜不已。舒适：1、路况好那没得说，安静舒适，烂路慢起慢落，注意油门操作，问题也不大，当然你把她当SUV开另当别论：）…
xining007	2017-07-30 发表	优点：开着比较舒适，感觉安全性能比较好。。缺点：朗逸的起步比较肉，再就是整车的小毛病有一点小多，整车的异响貌似是通病，至今没有找到是哪里异响，还有就是自动雨刷，很不实用。经常疯狂的快速刷雨。。外观：外观没得说，看起来跟宝马很像的，当时我就是看重它的外观！ 现在新款越来越新潮，但老款确实百看不厌！。内饰：真皮、天窗、自动空调、行车电脑、多功能方向盘、仿桃木仿得也不错，看上去比较舒服。。空间：空间中规中矩，坐四个人是最适合的，如果坐五个人后排就比较拥挤了。配置：性价比很好，我非常满意。 有朋友买同样价位的车，我肯定会推荐朗逸！。动力：我基本老是一个人在车上，1.6的动力足够用了，如果想激烈驾驶肯定达不到跑车的要求了。。操控：朗逸是一款非运动轿车，所以各个方面都非常不适合运动，侧支撑力明显不足，快速拐弯的时候非常明显。。油耗：纯市区每1公里油耗0.77至0.8元、开空调每1公里0.88至0.9…
沈阳雨燕	2017-07-29 发表	优点：大众品牌真牛，外形好看，。缺点：市内开着油耗比较高。。外观：看起来很舒服，略显大气平和的的车头使得她最大限度的符合国人日常用车环境，无论是居家或者是商务。同时，在年龄的介定上她也能够做到年轻人看它不觉得老气，中年人不觉得它突兀。平和的外表下，发动机舱进气格栅划过前脸，使的整个前脸协调完美。另外，棱线的加入，也让她得到了一分务实精干的气质。。内饰：还可以，开其他车很少，也没有做过比较。虽没什么亮点，但也没发现什么缺点， 一分价钱一分货，内饰肯定不能跟豪车比。只要有害气体析出量少，就是最大的好！。空间：空间一般，后座座三个人的时候比较挤。。配置：性价比很好，我非常满意。 有朋友买同样价位的车，我肯定会推荐朗逸！。动力：动力就肉了点，谁让是1.6呢。当年买的时候好像1.6有个啥补贴的。。操控：朗逸是一款非运动轿车，所以各个方面都非常不适合运动，侧支撑力明显不足，快速拐弯的时候非常明显。。…
阳光*	2017-07-29 发表	优点：油耗经济实惠。最近开始不在意保养，加之冬季，油耗上到7.0~8.0之前三年间一直保持在6.5之内。。缺点：内饰用料一般，同价格区间车型中配置较为寒酸。外观：外观中规中举，相比日韩车来说没有那么时尚，不过老朗逸的外观虽然不能给人一种时尚且上档次的视觉，但是绝对能给人带来一种安全感，一种稳重踏实的感觉，用人的性格来讲就是这个人看起来，不骄不躁，踏实稳重的实在人。内饰：米色的，很好啊。空间：空间方面中规中矩，只能说够用，还有就是副驾驶储物箱有点太小了，随车带的居然手册都不能装下，有点不爽，。配置：性价比一般，10万左右可以有很多车型可以选，而且相对配置也很高，而大众配置比较低。。动力：1.6手动，105匹马力，家用车谈动力没啥意思，但是正常行驶没任何问题，夏季使用空调对动力有一定影响。敢跑开到180码也是可以实现的。。操控：有虚位，回证力度不足，但经典的大众驾驶风格没人会不喜欢。。油耗：…
黑小飞	2017-07-29 发表	优点：开着舒服，没耽误过事，整体扎实。从提车除了正常的保养，小毛病都到4S店免费处理了，没有额外花什么钱。。缺点：动力和变速箱也不知道是配合不好，还是车子小马拉大车，反正提速真的很肉，油门反应很迟钝，起步时踩下油门的时候车子就不动，有事都会误以为车子熄火了。好在后半程加速比较有力，超车也不会很费力。。外观：虽然没有新款外观霸气，但是还是她的丹凤眼，呵呵，自己选择的不后悔。内饰：内饰简单明了，唯一的遗憾就是中控台使用的硬性塑料，手感差，感官上不好。。空间：将座椅调整到本人适当的位子上后排空间宽阔(本人身高185cm)，腿部空间还有一拳左右，头部略显拥挤，只有两指左右的空间。。配置：感觉不错，性价比比较高。。动力：动力市里开足够，但是1.6的总体来说还是不能太满足追求十足动力的人需要，夏天要是开空调，在坐满人，动力明显感觉弱了很多，最高时速跑过140，家用，我觉得足够。。操控：操控性很好，方…
fofocus	2017-07-29 发表	优点：油耗不高，8L/100公里，空间比较大，后面做家人空间足够，后备箱空间也大，放小孩的东西没问题。缺点：最不满意的就是大众确实挺坑的，当初买车的时候把我的会员卡给弄丢了，说的好好的，以后保养可以打折，但是后来也没给我优惠工时费，只是送了一些小礼物，觉得有点坑。。外观：虽然没有新款外观霸气，但是还是她的丹凤眼，呵呵，自己选择的不后悔。内饰：内饰塑料感强，或者说，基本都是硬塑料吧，反正对这价位的车，也不奢望桃木内饰啥的了。。空间：个人感觉空间还可以，一家三口使用正好，后备箱的空间也很大。。配置：感觉不错，性价比比较高。。动力：自动挡起步绞肉，但是也足够使用了，本人也不拿这个车去飙车，还是不错。开空调后对动力有明显的影响。。操控：操控没的说 也没开过别的车 转向精准 路感也不错 跑高速比较稳 最高跑160没什么大感觉 就是噪音大了些。油耗：我的综合油耗7.0 ，平均五毛一公里，我跑的路好，…
zjqzfh	2017-07-29 发表	优点：动力强劲，变速箱平顺性好，车子省油。缺点：空间太小，操控性太差。外观：漂亮！真的我看是很漂亮，比现款的漂亮多了，圆润的屁股加一个小尾翼，熏黑大灯，蜂窝中网，真是很有运动范，赞一个！个人感觉啊，买现款的不要骂我啊哈！毕竟是萝卜青菜各有所爱嘛！。内饰：内饰做功一般，到处硬塑料，就是门板是地道的皮质的，看来大众还是没有忘了他是16万的车。空间：目前够用，我一米八一，坐前排，后排坐175左右的都不觉得拥挤。。配置：性价比一般把，毕竟是家庭用车，不奢求太多，动力好就行，空间够用就好。动力：最大功率96千瓦，大概是131马力，最大扭矩220牛/米，数据漂亮。实际嘛！曾经和一个2.4排量的雅阁拼了三次起步，（在市区等红灯）每次都是雅阁先多出去半个车身，然后又被甩在后面一个车身，停在停止线相互轰轰油门，绿灯亮起重复之前的结果。。操控：不能说好吧，一般。比福克斯差太多。。油耗：下面我们在聊聊油耗，这…
车水马龙597	2017-07-29 发表	优点：油耗不算高，差不多百公里油耗8L多一点，基本都是市区+郊区道路，高速很少。最近2000公里平均每公里油费0.59元多一点，一直加93号汽油，不加燃油宝等添加剂。。缺点：提速差点。。外观：仅针对11款。外形整体相当中庸，大气有余，动感不足。外观显老气，不过还算耐看。。内饰：内饰也就那样 涂个耐用 唯一不足就是中控台是硬邦邦的全塑料，要是软的那就是心目中的神车啦，希望厂家出个软的，立马换掉。。空间：实际使用空间比卡罗拉、英朗GT等同级别车大（买车前分别试驾过，特别是后排空间）。动力：市内开足够用啦，在高速上开也够用啦，油门挺轻的，在目前中国的路况是够用啦。。操控：虽然是板车悬挂.但是整车还算是扎实.开起来没日车轻松但是更踏实.。油耗：油耗还算可以，市内，郊外，高速5:3:2的情况下，综合油耗不超过9，尤其是环路六七十公里时速情况下能开到五点多，纯高速不超过6.5.。不过今冬太冷，纯市区…
小花和小黑	2017-07-29 发表	优点：油耗相对较低，最近市区开空调的油耗只有8.8.。缺点：配件极差！新车买来后，转向灯总成就是坏的，经常无法打开转向灯，或者打开后无法自动关闭，司机门的电动摇窗机也是坏的，打开后就关不上。向市北大众报修，要求更换，也是被花言巧语拒绝。。外观：满漂亮的。但是屁股太小，不大气。刹车灯太小，很影响安全。不知道设计师这么设计的。。内饰：全塑料。很差很差，门上也响，空调坏过1次，竟然里面的泡沫掉下来。大众也太粗糙了把。。空间：空间还行，但后排的座椅长度短显得空间较大。。配置：总体来讲 个人是觉得蛮OK的 在当时购车来讲 至少不后悔。动力：动力一般，发动机比较老，但是耐用。夏天开空调坐满人，开了很累，只能听油门呼呼声。下辆车一定换大排量起码上T。操控：家用车没什么操控基本也就这样，指向一般，路感清晰。不过真皮握感舒服。多功能方盘就是摆设。方向是机械液压偏重，高速比较轻。还是电子舒服。液压油管还漏过…
feixiang5818	2017-07-29 发表	优点：舒适性佳、外观好看、外观好看。缺点：隔音不好，起步肉，中控台材料为硬性塑料，手感很差。前排座椅中间扶手使用不方便，食欲积累设计。后排地板中间隆起过高，影响后排中间乘客乘坐的舒适性。。外观：虽然没有新款外观霸气，但是还是她的丹凤眼，呵呵，自己选择的不后悔。内饰：内饰简单明了，唯一的遗憾就是中控台使用的硬性塑料，手感差，感官上不好。。空间：一般吧，我自己家里用感觉够了 后备箱很很给力，啦的东西很多，我估计趟三个人么问题吧，后排座三个人比较不舒服，主要是中间那个人头难受，没有靠的地方 ，悲剧呀，空间总的来说一般吧。配置：感觉不错，性价比比较高。。动力：动力市里开足够，但是1.6的总体来说还是不能太满足追求十足动力的人需要，夏天要是开空调，在坐满人，动力明显感觉弱了很多，最高时速跑过140，家用，我觉得足够。。操控：操控性能好，自己曾亲自漂移过，百公里加速，快速绕桩，车辆的性能稳定性还是比…
hyl0510	2017-07-29 发表	优点：对性价比比较满意，作为工薪阶层，这个价位能买到大众的车感觉还是不错的，有人说车买回来后3个月就会后悔，我的车1年多了，我也没后悔过。。缺点：这个价位的车 朗逸算是良心车了 没什么不满意的。外观：设计成熟，定位适中，线条圆润，尤其是后门设计大气。。内饰：内饰一般吧，因为我开的车比较少，我对车的内饰没什么要求，只要不坏就行，就是仪表台上方有个凹槽很不好，听说高配的是可以折叠的那种，也差不了多少钱，为什么不弄一样的呢？。空间：空间绝对是朗逸最突出的，尤其后排座椅，第一次坐车人都说这车空间很大，坐后面没有挤得感觉，能和中级车媲美了。。配置：都说大众贵，看看出租车多皮实，贵点也接受。我买车1分钱没优惠，上市就11.28拿下。。动力：1.6的 不太给力 不过也罢 平时家用车 又不去跑赛道 还是可以接受滴。操控：方向感很好，手动档的档位也很清晰，相当不错。。油耗：比较满意，老车了，稍微大手大脚一…
wangxin27916	2017-07-28 发表	优点：动力强劲，加速性能好，油耗低！。缺点：小毛病多：换了两次升降窗，左侧前门异响，师傅拆开车门重新包了些生料带，弄好了。买回来建议换雨刮器，原厂的效果不好，还有就是头枕真的太难受了，靠不到头部。外观：大气，中规中矩，还算不错。内饰：这是一款家庭用车.真皮的座椅.米色内饰.看是还可以,但是有点不耐脏.小孩子手脏一摸一个印子.中控台是黑色塑胶,手感有点硬.。空间：适合家庭使用，上下班，买菜购物，穿梭自如。配置：之前对比同样动力总成的速腾最低售价为16.28万元，这款1.4tsi运动版的朗逸价格是14.68万，不论从性价比还是乘坐舒适感来说，都是较值得拥有的。。动力：朗逸1.4T自动挡的，动力比较好，加速快，超车时不肉，跑长途时也不累，感觉够用了。。操控：操控性一般，方向精准，高速平稳，档位切换很及时到位，高速进入弯道会不太稳定的感觉，减震偏硬。。油耗：还算可以吧，市区不算低，有时能上10个…
kmyitao	2017-07-28 发表	优点：油耗。缺点：发动机的咯咯声,关了窗户听不见,一开窗就能听见前引擎盖中的咯咯异音,一开始以为就是我这台车有问题,结果问了4s店的销售说带T的发动机都有这个问题.既然选择了这辆车,就只能接受这个事实咯...。外观：外观大气，成熟稳重，但又有点时尚，属于耐看型的，越看越喜欢，30周年纪念版轮毂比较好看，黑色的外后视镜也很有特点，很运动的感觉，尾灯好像是LED 的 晚上点亮了非常好看。。内饰：太中庸了，毫无亮点，追着大众神级销量和发动机动力去的，内饰也就讲究了。空间：家庭型轿车，够用就可以了，毕竟是A级车。配置：10几万的车考虑过思域，K3，速腾、福克斯等等，但最后还是定了朗逸，总的来说作为家用轿车还是可以吧，反正车无完车，开了两年多 没出过问题，比较省心。。动力：百公里加速9.3秒的成绩，挺优秀的。操控：操控中规中矩，考虑到非独立悬挂，高速过大弯车身倾斜有点多。油耗：目前35810W公里…
pingtuo	2017-07-28 发表	优点：养护成本比较低。缺点：：车用了快四年了，还是倒档不好挂，经常要挂2次，新车更加不好挂。。外观：外观中规中举，相比日韩车来说没有那么时尚，不过老朗逸的外观虽然不能给人一种时尚且上档次的视觉，但是绝对能给人带来一种安全感，一种稳重踏实的感觉，用人的性格来讲就是这个人看起来，不骄不躁，踏实稳重的实在人。内饰：做工优秀，用料实在，不出彩，坚固耐用。。空间：空间同级来比较还算宽敞。配置：性价比一般，10万左右可以有很多车型可以选，而且相对配置也很高，而大众配置比较低。。动力：1.6手动，日常在城里跑跑是完全足够的。但小排量加上车身重，起步有些肉。朗逸这款车的油门踏板不像日系那样调教的那么灵敏，这点很讨人喜欢。起步时完全可以将速度控制在自己想要的范围，不会明显的前冲。操控：操控尚可，对于这个价格来说还是可以了，比福克斯差一些，比其他同级别车不相上下。。油耗：油耗我想对满意吧，上高速或者跑市郊比…
lyglxy	2017-07-28 发表	优点：外观漂亮，1.6排量的动力还不错，还可以爬山。。缺点：里面的内饰太死板了，有点粗糙的感觉。收音机不能入Sd的卡，没有蓝牙和多功能方向盘十分的遗憾。。外观：朗逸的外观看起来就是中庸的不能再中庸，除了至今百看不厌的小亮点——车头我能跟别人说看着还不错，其他地方我已经没有兴趣提了。。内饰：浅色内饰风格简洁温馨，舒适性较强，但内饰细节做工不够均匀，接缝间隙较大；中控台布局合理，音响效果比较不错。。空间：三口之家绝对够用。配置：就像我儿子说的：“买大众车，就意味着抛弃了高性价比，如果冲着性价比，那还不如买韩系车或自主品牌”。配置一般，好歹算得上亮点的是TPMS胎压监测（没用过）以及天窗。但我用车的思维很简单，遇见高端车可能反而有点手忙脚乱，高科技的东西太多开不了，用起来越简单越好。我从来没有一个人出去开车用GPS的，都是副驾驶帮忙使用。。动力：不飙车、1.6足够日常使用、上高速120妥妥的！…
lovehinar	2017-07-27 发表	优点：油耗。虽然是自动档，虽然是菜鸟级别的驾驶员，但油耗好像还在能接受的范围呢。。缺点：车内气味刺鼻，目前快四年，仍然没有改善。外观：虽然没有新款外观霸气，但是还是她的丹凤眼，呵呵，自己选择的不后悔。内饰：内饰塑料感强，或者说，基本都是硬塑料吧，反正对这价位的车，也不奢望桃木内饰啥的了。。空间：空间还可以，后排乘客没有特别的拘束感，我身高1.8米，头顶离车顶还有一拳高呢，空间比较满意。。配置：感觉不错，性价比比较高。。动力：1.6L的排量，省道上超那些卡车什么的还是游刃有余，不拖沓，要是拿去跟人比起步，比加速，那就没意思了，毕竟是家用车。切到S挡，转速接近3000转的时候有推背感，只要舍得踩油门，嗯，动力还是不错的，当然，动力不错是相对而言的，不能跟大排量和各种涡轮的比。。操控：操控很棒，手自一体可以玩手动模式，觉得操控很不错，路感也很清晰。。油耗：21569公里，平均油耗（自己按照加油…
xixi19831203	2017-07-27 发表	优点：涡轮增压，超车，加速。缺点：全系列没有电动座椅，而且座椅靠背的调节，那叫一个别扭。但是也没有办法，如果这个车电动座椅也有了，就没有人买帕萨特了。。外观：外观还是很满意的，新朗逸虽然拥有帕萨特的气质，但缺少了老朗逸的个性和速腾的动感，总体上我对朗逸的外观还是比较满意！。内饰：准备更换原厂带亮条拉丝银导航面板、空调面板、带盖板烟灰缸、空调旋钮、空调口饰片、超纤皮座椅套、、点火钥匙圈、后备箱垫、上海大众原厂脚垫。倒车影像、行车记录仪5寸屏幕、车顶大阅读灯、座椅调节扳手、USB和AUX插座、车载手机支架等等。。空间：一家五口自驾游其乐融融。配置：在这方面的话，同等价位的索八，我就感觉的有点亏，不过话又说回来，大众车保值啊。哈哈。操控：转向准确，有ESP护航。唯一遗憾就是非独立悬挂。影响了操控。。油耗：新朗逸1.4T+DSG经过了2700公里的使用后综合油耗为：7.5L，其中跑市区和郊区基本…
jacky81066	2017-07-27 发表	优点：油耗比较低。。缺点：隔音不好，起步肉，中控台材料为硬性塑料，手感很差。前排座椅中间扶手使用不方便，食欲积累设计。后排地板中间隆起过高，影响后排中间乘客乘坐的舒适性。。外观：外观很好，个人很喜欢，2011款的外观很圆润，改款后的有棱有角。个人认为家用的车子还是圆润一点的好，有棱有角的感觉有些冷，不亲切。这点纯属个人感觉，并没有歧视2013款的意思。。内饰：黑内饰，配以软包裹，简洁适应。布座椅已经满足一般要求。。空间：还好吧，比一般紧凑车空间大。配置：性价比还可以吧，也就这样了，要是挂上自主品牌的标志，价格就会大幅度降低的。这个价格中包含了很大大众标志的钱……。动力：自动挡起步绞肉，但是也足够使用了，本人也不拿这个车去飙车，还是不错。开空调后对动力有明显的影响。。操控：转向个人感觉很准确，最近老跑工地，感觉悬挂偏硬，手动模式比较喜欢，上坡、起步时喜欢用。。油耗：21569公里，平均油耗…
myebang	2017-07-27 发表	优点：油耗和外观比较满意。缺点：异响，小毛病多！动力不足！。外观：外观当然是一开始买车的原始动力，如同大家都知道的，朗逸的外观设计符合国人的审美方向，也具有自身特色，侧面腰身也有一种轴距拉长的效果。正面看去，标志性的进气栏加上大众的车标，很是拉风！哈，自己的车当然要自己吹吹！。内饰：内饰的整体中控设计依然是大众式的风格，但是用料方面就不得不说说了，由于硬塑料的使用太多，就直接导致了无处寻找的异响，做工方面也略显粗糙，米黄色的内饰颜色也使得车内很容易弄脏，前排扶手箱也略微挡住了手刹，顶棚拉手没阻尼时常被搞得“砰砰”响，没办法只有自己买几个来装上。。空间：没的说..当年同级别应该是数一数二..。动力：1档较肉，3、4档后提升效果较好，匀速驾驶上坡时，动力输出也能平稳。。操控：谈不上操控多好吧，方向盘指向明确。。油耗：油耗的话自动挡的朗逸不是很满意，8.8左右基本都是这个油耗。本人多数时间都是…
amyfeifei	2017-07-27 发表	优点：音响比较不错，低音浑厚，高音清楚，即使把声音开到最大也不会有杂音，这点值得肯定。。缺点：车内异响。外观：外观 很喜欢 当初就是在新款 跟老款中纠结 后来老婆还是喜欢老款的 所以下手经典版。内饰：内饰 一贯大众的分格 没什么惊喜 按键清晰 座椅设计太差 后面 还有副驾的升降玻璃按键也不好按。空间：老款车的内部空间前后绝对OK，腿部空间够用，左右间比新款窄了20mm不过看不出来，对于我173cm，体重70KG的身材来说绝对够用。配置：大众车保值高 以前这车最低配都要12W多 现在10W 现在买这车很划算。动力：1.6动力感觉一般，起步很肉，上到三档加速就很好了，总的来说将将够用吧。。操控：机械助力回位感不强，但指向精准，档位除了倒挡外，基本还好，每次挂倒档时要重新踩下离合。油耗：整体油耗是可以的，我天天跑业务的，高速130左右，快的时候180左右，平均油耗6.5/百公里。舒适：驾驶位很…
r5t5y7	2017-07-26 发表	优点：外观和舒适性都没得说。相比较套娃似的新款，不管是老款的朗逸、速腾还是迈腾等，均完胜。。缺点：上海大众的配件的真垃圾，四个玻璃的升降器全部换过，而且换了很多次，主要就是配件不太好。外观：外观是我最喜欢的，感觉大气稳重。尤其是前脸，屁股显得线条差些。。内饰：内饰中规中矩，同价位我觉得内饰不如日系车~。空间：空间都还行，没太大要求，能满足家庭使用要求。后排坐三个人没问题。。配置：性价比一般。自动雨刷，定速巡航，天窗，主副驾驶手动调节，卤素大灯，手动顶配也没有什么高大上的配置。不过毕竟是几年前买的。不知当年的这个级别的车是不是配置都不够丰富，毕竟当时不懂车。。动力：动力方面就1.6发动机而言，我认为还是够用的，毕竟适合的才是最好的。朋友曾用他的帕萨特2.0，我们比试过，如果激烈驾驶，在最初的10秒钟，朗逸也能占领先机。。操控：大众一贯的扎实，稳重。经典的MQ200手动变速箱手感没的说。偏舒…
linhong860122	2017-07-26 发表	优点：外观。缺点：装饰有待提高 配置低。还有中控,硬塑料。毕竟价钱在哪里了，也不能要求太高了,呵呵。。外观：外观大气，可家用也可商用，传承大众家族脸。。内饰：做工一般，材质比较差，尤其是中控台，用的硬塑料，容易产生异响。。空间：空间够用，门板储物格宽大方便，手套箱太小，中控台储物格宽大好用。。配置：大众车，性价比一般，但作为公司业务用车，皮实耐用，14W公里没有大问题，配件便宜，相对来说还是比较可靠的。。动力：作为一款上下班的代步车，朗逸绝对足够，但急加速或超车的情况下，油门反应迟滞，估计有1-2s的时间只听见发动机咆哮，但速度却起不来。。操控：大众车都一样 ，方向盘有点沉 。车子很稳重,还很灵活的。。油耗：朗逸油耗优秀，长期穿梭于省内各城市平均油耗在7.5左右，高速120公里平均在6.5，一箱油350元能跑700公里，经济合算。。舒适：一般，说不上好。坐在朗逸车里,除了刚才说的声音外,…
juoliliu	2017-07-26 发表	优点：外观。缺点：前悬挂太硬，订车等待时间过长。。外观：外观就是个小号帕萨特，没有很特别的地方，很中庸，但是就是耐看，怎么看也不会感觉看够了，个人觉得尤其比韩系耐看，韩系的乍一看很拉风抢眼，但看时间长了就觉得不好看了，朗逸完全不存在这种情况，属于怎么看都喜欢的类型~。内饰：塑料用料显得廉价，但做工接缝处理的不错。。空间：不错，前后排空间都挺好，坐过后排都评价挺高，车挺宽敞的，这是坐过的人常说的话。。配置：性价比没得说啊，各方面都很均衡的条件，使得小狼必须是性价比数一数二的！全系标配的各种安全辅助和驾驶辅助系统，是其它日韩系所无法比拟的~油耗又比美系低，空间大，这性价比很高的说~个人很满意。动力：个人算外观内饰控，动力么不在乎，反正能开就觉得好。。操控：操控性不是行家，没什么感觉，不过我的是液压助力，转向很有感觉，不像电子助力，握在手里像玩具一样。。油耗：总在论坛上看到哪位高手把油耗降到五…
99942724	2017-07-26 发表	优点：油耗还不错，对于一辆自动挡的车来说在市区可以跑到百公里7个左右的油还是不错的，比较满意。长治的路况相对于一线二线城市要稍微好一点点，但是堵车还是常有的事情，再加上最近市区修路的 路段比较多，堵车更是严重，油耗相当满意。。缺点：刹车异响比较郁闷。外观：虽然没有新款外观霸气，但是还是她的丹凤眼，呵呵，自己选择的不后悔。内饰：内饰还不错，但是最受不了中央扶手了，一位置不对，刚开始手刹真别扭，但是后来慢慢习惯了，呵呵，但是中央扶手太不耐脏了，找时间一定换成真皮的。。空间：空间比起日系车小一点，但是一家4口人坐，绰绰有余，后排隆起比较烦人，也没有办法，肯定不能和中型车比，但是一家4口人足够了，。配置：感觉不错，性价比比较高。。动力：起步肉，车热之后后劲还是有的，不必日本车差，推背感俺也不追求，城市里不塞车就能走天下，高速爬坡还是要吃力一些了，当然还是有点遗憾没买2.0的呢。。操控：操控性能好…
闲情雅乐	2017-07-26 发表	优点：外观和动力都很喜欢，然后就是大众的品牌开起来觉得心里踏实。。缺点：价格似乎有点高，基本上没什么优惠，汽车销售商给了点优惠然后又在加装的配件上赚回去了。。。。。外观：大众车不都是个这样样么,不过咱车前面标致那栏不一样,后面还带个小尾翼,尤其是那轮毂,真的是大爱啊,走街上就和其它朗逸不一样,秒杀他们,哈哈。内饰：还算满意，橘黄色的真皮座椅 是一个亮点，俺也灰常喜欢、就是塑料感还是有那么点强，不过综合还是不错的。动力：关于动力多说几句，我开过标致进口307CC敞篷跑车，2.0L的，只能说声音好听，跑不动啊 开完后在开我的小狼，动力有明显提升嘛 哈哈 0-200米拉他50米（本人实测）。油耗：冷车时油耗高点8到9个多,车热了之后行车电脑油表开始下降,最低跑过5.5,当然是在郊区不在市区,平均速度在50-60之间,高速暂时还没有拉过,应该会给你个惊喜,磨合期过了油耗可能还会降点。舒适：减震太…
danny6698	2017-07-25 发表	优点：价格合适，车辆较为大，但不霸。。缺点：提速太慢，等红灯时别的车都冲到前面，自己还刚刚往前走。外观：外观中规中举，相比日韩车来说没有那么时尚，不过老朗逸的外观虽然不能给人一种时尚且上档次的视觉，但是绝对能给人带来一种安全感，一种稳重踏实的感觉，用人的性格来讲就是这个人看起来，不骄不躁，踏实稳重的实在人。内饰：内饰一般吧，因为我开的车比较少，我对车的内饰没什么要求，只要不坏就行，就是仪表台上方有个凹槽很不好，听说高配的是可以折叠的那种，也差不了多少钱，为什么不弄一样的呢？。空间：一般。后排不是很舒服，我座椅调的比较后，后座空间就比较小了。配置：性价比一般，10万左右可以有很多车型可以选，而且相对配置也很高，而大众配置比较低。。动力：舍得油基本够用，一二档没啥劲，三档就有劲了。当然还是要舍得踩油门，转速高点再换挡。操控：：虽然朗逸的悬挂系统一般般，但是操空好平平稳稳，减震还是不错的。。油…
六翼猴子	2017-07-25 发表	优点：传承了大众的品质。缺点：最不满意就是副驾驶窗户偶尔有异响。。外观：外形是当时买这车的原因之一，中庸大气，车头和车尾一看就能辨识出来，而且有自己的特色。反倒觉得现在新款的没那么好看了，哈哈。。内饰：内饰也不错，比我接触的桑塔纳捷达等好多了，也不会比10来万左右的其它车的内饰差，老是有人让大众内饰怎么差，可是我去看车的时候也看了20多万的车，也差不多，是有某些系的车看上去精致些，可我用手一摸和一敲，我就知道这精致不是真精致也不是我喜欢的。不过朗逸不好的是有些部件用的是硬邦邦的塑料或材质，这个应该会影响以后时间久了可能异响就来了。。空间：在同级别里，绝对给力。有种B级车的错觉。动力：本人的朗逸是品雅1.6自动挡，起步感觉稍微有点肉，跑起来很好。。操控：过得去底盘还过得去，感觉不到独立悬挂与非独立悬挂的差别。可能和自己主要是上下班和家庭用途有关，不飙车。在市区高架上，过急弯时，60KM/H…
bidcar	2017-07-24 发表	优点：外形有点轿跑车的感觉，后箱空间大，（本人做工程的，经常放工具）。缺点：内饰实在是不忍直视，塑料质感明显，尤其是空调口，圆圆的样子不好看，烟灰缸放置位置简直就是无脑设计，经常把烟灰弹到外面。发动机盖没有隔音棉，高速噪音大。外观：中规中矩，有些小型商务车的味道，勿喷哈！每个人看车都有自己的眼光，这点也是当初购买原因之一。也好，不时尚、不落后！我想就这款式，再三年也不过时，就现在的新朗逸来看，老的还是很耐看的。。内饰：内饰就得吐槽一下了，有设计过吗？差评。空间：家庭足够用。配置：要用现在的车的价格来看的话，性价比就没法比了，在当时的话只能说是中规中矩，不高不低！弱弱的说哈，当时还是小日本车的天下，大众正在蓄势待发之势！。动力：动力是相当可以，提速快，但是超过140发动机噪音过大。操控：操控还可以，精准性不错。方向较沉，习惯就好了。高架路60过弯很稳，侧倾控制还好，应该跟悬架调教偏硬有关系…
小羽霏霏	2017-07-24 发表	优点：油耗，比预期超乎想象。。缺点：这个价位的车 朗逸算是良心车了 没什么不满意的。外观：老款比13款好看的多。现在大众车都长一个麽样，好看吗。。内饰：大众的内饰一直以来都是毁誉参半。赞的说扎实紧凑实用，喷的说陈旧丑陋敷衍。个人中立，感觉一般般吧。空间：空间大小还是不错的，尤其是后排的空间，毕竟这个价位和商务越野没法比，总的来说还是满意的。。配置：都说大众贵，看看出租车多皮实，贵点也接受。我买车1分钱没优惠，上市就11.28拿下。。动力：1.6手动，105匹马力，家用车谈动力没啥意思，但是正常行驶没任何问题，夏季使用空调对动力有一定影响。敢跑开到180码也是可以实现的。。操控：操控一般 吐槽一下 好像大众的车不少都这样 时间久了前避震顶端的轴承会磨损的很快 我知道不少POLO车都这样。油耗：自己测试过多次哦，综合7.2，我经常跑高速，在90左右边看风景边开车，那是最省油的，肯定在6个以下…
pengxiang05666	2017-07-23 发表	优点：油耗相对较低，最近市区开空调的油耗只有8.8.。缺点：配件极差！新车买来后，转向灯总成就是坏的，经常无法打开转向灯，或者打开后无法自动关闭，司机门的电动摇窗机也是坏的，打开后就关不上。向市北大众报修，要求更换，也是被花言巧语拒绝。。外观：相对于这价位来讲 我算是觉得比较顺眼的。内饰：全塑料。很差很差，门上也响，空调坏过1次，竟然里面的泡沫掉下来。大众也太粗糙了把。。空间：空间还行，但后排的座椅长度短显得空间较大。。配置：总体来讲 个人是觉得蛮OK的 在当时购车来讲 至少不后悔。动力：还是那句话 这价位也没什么好讲究的的 还过得去吧 偶尔试一下S档位 还是有点明显效果的。操控：家用车没什么操控基本也就这样，指向一般，路感清晰。不过真皮握感舒服。多功能方盘就是摆设。方向是机械液压偏重，高速比较轻。还是电子舒服。液压油管还漏过一次油。还好索赔期间。。油耗：油耗真心低 我跑高速比较多吧 加…
zhuningsky	2017-07-23 发表	优点：外观。缺点：动力一般。外观：外观是最满意的地方，特别是前脸，十足的大众风范，圆润的尾灯加屁股，饱满流畅的曲线，反正是越看越舒服。（可能人都有虚荣心作怪）09年这车还不多，好多人都问多少钱买的，20几几万，呵呵，满足了好多虚荣心，十多万的车这样大气的外观很不错哦。。内饰：简单实用，没有过人之处，也不存在不足。。空间：内部空间尚可，驾驶席手脚收发自如。配置：性价比高，保值率也高，同比宝来、速腾和明锐，德系车中朗逸的性价比是最好的了，这也是我选择朗逸的原因，家庭使用朗逸是最好的选择，这也是销量领先的原因吧，（英雄所见略同哦）。。动力：1.6排量，加上这么大的车身，就别再指望什么推背感了，但应付常规使用戳戳有余。。操控：超控性不错6速自动变速箱，变速过程平稳，没有顿挫的感觉。。油耗：油耗比较中庸，可能和开车习惯有关系，自动档市区油耗高一些10L/100km以上，主要是昆明比较堵车，郊区和高…
*森林之月*	2017-07-23 发表	优点：安全 改装空间大。缺点：最不爽的是多媒体播放平台没有插USB的接口，好多喜欢听的歌只能望而却听了。害我花两千大洋换了一套导航系统，带USB的。另外配置太低了，好歹多几根镀铬亮条啊。。外观：外观 很喜欢 当初就是在新款 跟老款中纠结 后来老婆还是喜欢老款的 所以下手经典版。内饰：内饰 一贯大众的分格 没什么惊喜 按键清晰 座椅设计太差 后面 还有副驾的升降玻璃按键也不好按。空间：180cm身材.空间足够。头顶还有1个拳头有余的位子。尾箱空间比较大，很满意。配置：大众车保值高 以前这车最低配都要12W多 现在10W 现在买这车很划算。动力：动力起步肉 我跟别人说 挂到5挡 就好了 速度提起来了 超车也快。操控：朗逸的操控绝对可以的，方向很准。。油耗：油耗很满意 只有5毛多 开空调也才6毛 在这个级别车里面 油耗我很满意。舒适：老狼坐进去还是比较舒适的，虽不能和高级车比，但还是很好的，性…
最后一个上海人	2017-07-23 发表	优点：油耗表现出色 动力良好。缺点：液压助力。外观：买车后全车贴膜，贴膜前档龙膜和侧后挡龙膜LATI15、准备换成运动款轮毂跟米其林博悦轮胎、车窗亮条、车身下亮条、后包围亮条、尾翼、双尾喉、迎宾踏板、蓝驱车身车尾标。。内饰：新朗逸的内饰我很满意，做工细致、拉丝面板和镀铬饰件与新朗逸的外形很符合，一进入车内，就能感受到德国大众的独有的韵味！。空间：可以满足5个成年人乘坐，还不错。配置：性价比比较高，主要是朗逸的外观做的比较好，天生一副小帕萨特的样子，再加上大众1.4t的动力，杠杠的没得说，相比较同门师兄弟速腾，价格要优惠不少，性价比就更突出了。。动力：上面也说了，对这台发动机的动力很满意。你肯踩，它就肯冲！开上这车，老是有种想秀一下的欲望！唉，莫非还是我年少轻狂？都三十出头的人了……羞~。操控：操控性能良好，因为是电子油压助力的，所以方向盘比电子助力的显得略微沉一点，不过个人感觉这样的开车…
jwei_he	2017-07-23 发表	优点：动力不错油耗比较低。缺点：轴距拉长导致了弯道性能下降。。外观：普通的大众脸，圆润饱满，低调有内涵。。内饰：典型大众风格，谈不上精致，只能说朴实无华吧，做工、用料还需加强。。空间：我1.80米，70公斤头部空间大半个拳头，腿部空间还行，主驾驶和副驾驶的距离还是比较好的。后排座椅坐3个大人的话，就有点挤。天窗还是比较实用的通气比较好，后备箱还是比较深的，家用通常够了，放个宝宝的小脚踏车还是可以的。。动力：这个倒没有很多说的那种动力不足，反正我开着是挺有劲的，起步超车刚刚的，只要想超一般都能保证前面没其他车。。操控：大幅度动作没试过，我怕失控。但是应付城市道路没有一点问题。。油耗：碰到堵车一般在8-9个左右，市郊的油耗可以降到6-7个，一直都加97#的，300块钱油可以跑个500km左右。。舒适：一般般，我的是标配真皮座椅，说实话还是硬，坐在上面不难受但绝对称不上舒服。悬挂调校也比较中庸…
陆治丹	2017-07-22 发表	优点：车辆保有量高。缺点：动力一般。外观：目前的朗逸已经出到第二代了，外观有了质的改变，但很多车友都说第二代的外观远远不如第一代！虽然被改变得成为了标准的大众脸，但确确实实没有了第一代的灵动！幸好！幸好！俺的是第一代的朗逸！外观我很满意！。内饰：内饰一直都是大众车的硬伤，朗逸也不例外，买车时只有最高和最低配。money少买了个乞丐版的，内饰也乞丐了，不过中控太布局合理，简单大气，用起来也没什么。。空间：够用，但是后排座椅偏短，长途舒适性一般。。配置：性价比高，保值率也高，同比宝来、速腾和明锐，德系车中朗逸的性价比是最好的了，这也是我选择朗逸的原因，家庭使用朗逸是最好的选择，这也是销量领先的原因吧，（英雄所见略同哦）。。动力：1.6排量，加上这么大的车身，就别再指望什么推背感了，但应付常规使用戳戳有余。。操控：操控感非常好好，很有安全感，方向感也不错。。油耗：老司机开的比较快，在市区内10…
有空拉拉风	2017-07-22 发表	优点：相比较日韩系的车，同价位的，整体刚性比较好。缺点：两扇后门内侧开启需大力拉门拉手。。外观：满意 大方沉稳 整车协调，大厂风范。。内饰：浅内饰，现在5年下来确实比较脏了，而且真皮座椅肯定长时间坐，皮有褶皱，开始也有点裂纹了，这点真不如黑内饰。建议以后可以选择黑内饰还是选择黑内饰吧。裂纹一些的情况都可以无视掉了，看不见嘛～～～而且也耐脏，毕竟有小朋友的话，车上吃东西太容易把车弄脏了额。。空间：还不错，前后排都比较满意。动力：这个值得一说了，在高速最高跑过200，所以说你只要舍得给油还是可以得。所以，以后谁要说朗逸的动力不行，那纯粹瞎说。。操控：赞一个 转向、指向都很精准，无虚位。（指哪打哪）。油耗：油耗基本就是中等水平不高也不低。。舒适：真皮座椅、包裹性还是不错的，孩子每次上次就呼呼大睡了。说明座椅的人体贴合度ok的。朋友家人坐了也表示可以。只是个人觉得后排座椅一般性，实在是一般性，不…
035-电*电	2017-07-22 发表	优点：整体外观，。缺点：异响。仪表台在开暖风后，会有异响，热涨冷缩的缘故，关键是听不出到底是哪里响，走颠簸路段时，在右后座位置有异响，懒得去理它了。。外观：朗逸车身线条刚劲有力，动感十足，整体造型融合时尚元素较多，整体外观时尚漂亮却不失大气稳重，“大气、外观耐看，越看越喜欢。”。内饰：硬塑料比较掉档次 不错价位在这儿。空间：前排充裕 后排紧凑。动力：动力方面，1.6的自然吸气+5MT变速箱，在TSI+DSG组合面前科技含量是低了点，也没有什么太大的意外和惊喜，但换来的是可靠和低保养低油耗，应该说这个组合用在朗逸上是非常适合的，大众的这款原polo劲情发动机算是适合中国国情的经典发动机之一了，扭矩输出比较平滑，城市起步时不需要大脚油门，MT虽然比不上DSG的换挡顺滑，但是技术可靠耐操呀。。操控：喜欢开手动挡的车车，感觉操控很好，很满意。。油耗：在我个人来看，朗逸的燃油经济性相当好，就是磨合…
maqicong2003	2017-07-22 发表	优点：油耗。缺点：好像没有什么特别不满意的地方，要说不满意呢，原车的轮胎不太好，韩泰的，见过有固特异和米其林的，遗憾的是没赶上。。外观：中庸耐看，几年前的审美，现在不再惊艳了，但好过现在认得出品牌分不清型号的套娃。偏爱MG6的年轻和激情。。内饰：米色的，很好啊。空间：空间较大，车内储物空间也很多，可以放很多瓶水，同事坐过我车后座后，都说比斯柯达舒服很多。。配置：仁者见仁智者见智。同价位的许多车在软性配置上都远远超过朗逸，但大多数的硬性质量都赶不上大众。自己喜欢的就是最好的。用我老爸的话说：大众车就是拖拉机，想不开十年都不行。。动力：1.6手动比自动强多了，但是真心和1.4T差远了尤其起步啊太慢了，转数到3000以上才感觉出加速快点。家庭用讲究开吧足够了，超车必须抵挡五档100迈一下超车很费劲。。操控：操控一般 吐槽一下 好像大众的车不少都这样 时间久了前避震顶端的轴承会磨损的很快 我知道…
声讨摩圣	2017-07-21 发表	优点：动力还行。缺点：就是后排的隆起太高了，方向盘如果是多功能的就好了，加个日间行车灯，或示宽灯就好了，晚上开车前面的汽车识别率太低了。。外观：外观真的好看‘白的又耐脏‘两条时尚的腰线‘黑色轮毂‘熏黑尾灯‘有空再去贴个黑顶‘简直就是完美了。内饰：最满意的是空调出风口以及出风口上的亮条‘可惜纪念版中控台的装饰面板不是黑色‘有点小遗憾‘否则就完美了‘另外黑色内饰黑色真皮再加上座椅上的30纪念刺绣‘感觉很有档次。空间：还是挺不错的，后备箱放四个旅行箱应该没有问题。配置：比起奥迪宝马性价比高多力，比起国产车又低了，最主要要看你怎么看待小狼。动力：动力还行，第一次接触带T的发动机，加速超车都还可以，如果不是飙车够用了。操控：方向的轻盈与精准和油门响应的时间都还是很不错的，如果S档的话那对我来说是享受，为了环保很少S档。有是2挡换3挡的时候转速要到2500转以上，首保的时候得问问。。油耗：油耗还是比…
kekesherman	2017-07-21 发表	优点：油耗超级低，曾经跑过100多公里油耗4.2的成绩，感觉车速在60-80之间特省油，高速油耗表现也不错啊。。缺点：小配件质量差，SSSS坑爹。外观：外观设计比较符合中国大众的心理，4.6米的车长，在10万出头的车里面很有气派哦。。内饰：米色的，很好啊。空间：在当时算是不错的了，但这几年来紧凑型车不断拉长轴距，放在现在来比较的话就很一般了。前排驾驶一侧还不错，副驾一侧因中控和工具箱太突出，有些憋着脚。后排还是坐两人为好，坐三人中间那位就是受罪。不过紧凑型车也不能要求太高了。配置：仁者见仁智者见智。同价位的许多车在软性配置上都远远超过朗逸，但大多数的硬性质量都赶不上大众。自己喜欢的就是最好的。用我老爸的话说：大众车就是拖拉机，想不开十年都不行。。动力：动力非常一般 但是绝对够用。操控：手动挡还是很有驾驶乐趣的，起步加速舍得给油还是开着很有感觉的。悬架偏软，过弯支撑力不足，方向指向性准确，…
lzyfe007	2017-07-21 发表	优点：油耗低。缺点：2年质保刚过，玻璃升降器出现异响，无法忍受自行换了，异响已经成为通病了，这里就不叙了，理解万岁！。外观：虽然没有新款外观霸气，但是还是她的丹凤眼，呵呵，自己选择的不后悔。内饰：内饰简单明了，唯一的遗憾就是中控台使用的硬性塑料，手感差，感官上不好。。空间：足够。配置：感觉不错，性价比比较高。。动力：感觉起步比较慢，除非起步时轰油门狠一点，但是发动机的轰鸣声马上就大了，直到3，4挡基本上速度有明显的上升。1.6L对于家用经济实惠，不过我比较喜欢运动点，选车时候考虑到父亲常用，选择了1.6.当初米多余的话，现在绝对上1.4T。。操控：方向有些沉，特别是倒库和停车的时候，往车位里扭的时候真的是件体力活。可能是因为液压助力的原因吧？虽然起步有些肉，但是变速箱换挡还是比较积极的，一般2000转左右就会换的，轮胎的抓力还不错，而且告诉过弯的时候，车辆侧倾比较小。档把的手感不喜欢，太…
大河骄子	2017-07-20 发表	优点：性价比相对突出，车体用料、安全装置配备和做工比较厚道。。缺点：天窗存在漏水，和内部空间的异响，居然大众车有这个通病。。外观：远看像捷达，近看像新帕。。。。总体还算满意。。。内饰：准备更换原厂带亮条拉丝银导航面板、空调面板、带盖板烟灰缸、空调旋钮、空调口饰片、超纤皮座椅套、、点火钥匙圈、后备箱垫、上海大众原厂脚垫。倒车影像、行车记录仪5寸屏幕、车顶大阅读灯、座椅调节扳手、USB和AUX插座、车载手机支架等等。。空间：空间足够了！前排驾驶位真心很宽敞，后排座椅缩短的设计很合理！后备箱空间也很给力！赞了！。配置：我认为不错，比便宜2万元的其他品牌车要值，开起了就知道。。动力：家用足够，且略有出色。提速快，DSG在提速方面平顺性足够好，但低速降档就不出色了。。操控：转向还算精准，因为是五月份出厂的EA111发动机，配备的是液压助力，方向有点重。不过也蛮喜欢这种感觉的，只是偶尔在低速大转弯调…
wrb12345b	2017-07-20 发表	优点：油耗是这辆车最好的一点，211全新发动机+7速双调离合变速器的黄金动力组合。成就了一辆动力强劲、省油、环保、操控自如的车。。缺点：原厂的315导航不好用，建意更新换代。。外观：外观大气，成熟稳重，但又有点时尚，属于耐看型的，越看越喜欢，30周年纪念版轮毂比较好看，黑色的外后视镜也很有特点，很运动的感觉，尾灯好像是LED 的 晚上点亮了非常好看。。内饰：大众内饰就那样，仪表盘全是硬塑料，做工尚可，各种布局合理，容易上手。空间：家庭型轿车，够用就可以了，毕竟是A级车。配置：10几万的车考虑过思域，K3，速腾、福克斯等等，但最后还是定了朗逸，总的来说作为家用轿车还是可以吧，反正车无完车，开了两年多 没出过问题，比较省心。。动力：百公里加速9.3秒的成绩，挺优秀的。操控：操控中规中矩，考虑到非独立悬挂，高速过大弯车身倾斜有点多。油耗：目前35810W公里，平均油耗6.5，经常市内，偶尔高速…
jc7388	2017-07-20 发表	优点：外观，提车很快，基本当天去第2天就提现车。。缺点：轮胎是韩泰的···感觉不舒服。我朋友的轮胎是米其林的。恶心死我了、。外观：外观 这个 怎么说呢 大众套娃的外观 有的时候看屁股 我真的没办法一眼就能分辨出这货是PASST 还是朗逸 还是新桑塔纳 实在太想了 不过这样也有好处 现在都在整家族脸 大众车 大众的外观 符合大众美。内饰：内饰的硬塑料用得比较多，当初提的现车，后悔买米内的了，应该买黑内的，比较年轻，而且也耐脏。。空间：还好，特别是后排很赞，空间大，前排也还可以。。动力：高速跑到160都挺稳的。。操控：操控上能满足我的个人需求,主要是新车.没有时间出去.等过完年,再和大家分享感受,。油耗：8.2升/100公里,才开了270公里,还是在市区,油耗不是很明显.我觉得还是不错的,挺省。舒适：坐椅虽然不是电动调节的,不过坐上去的舒适度很好,感觉不硬,包围的到位,前排的空间也够大,(不…
676767a	2017-07-20 发表	优点：车漆、腰线、后备箱高度，还有朗逸排气 嘟嘟的。缺点：后车座的门子开启费劲，中控锁容易坏，出厂时有些功能没给调试出来，后来是自己调试出来的。。外观：朗逸的外观完全是迎合了大多数咱们国人的审美，不然也不会这么畅销了，个人感觉外观偏向于成熟，典型的家用轿车。内饰：内饰还不错，但是最受不了中央扶手了，一位置不对，刚开始手刹真别扭，但是后来慢慢习惯了，呵呵，但是中央扶手太不耐脏了，找时间一定换成真皮的。。空间：朗逸在大众系列后座空间还是比较宽敞的，家用，个人觉得满足了。后备箱空间够大，没得说。。配置：性价比还可以吧，也就这样了，要是挂上自主品牌的标志，价格就会大幅度降低的。这个价格中包含了很大大众标志的钱……。动力：我的1.6 不飙车的话就行了 呵呵，我有时候还和奥迪飚 嘿嘿 。吓死他们。为我的自动挡 ，所以感觉一般，猛加油 5000转就上去了 ，吓人不。。操控：操控性较好，指向准确。。油耗…
zjxham	2017-07-19 发表	优点：大众品牌。缺点：空间太小，操控性太差。外观：外观很喜欢，尤其运动版的尾翼和蜂窝的前脸，比起普通版更时尚，更有冲劲，刚买来时，很多人都问，都说喜欢这个造型。最新版的外观已经全部同化了，不仔细看，分不出朗逸，捷达还是桑塔纳，只是个人感受。。内饰：内饰做功一般，到处硬塑料，就是门板是地道的皮质的，看来大众还是没有忘了他是16万的车。空间：四米六的车，内部空间比较满意，后面纵向空间比较大，横向空间够用我家人都不胖，做三个正好。后座能放到，临时拉个长物件不需要租车了。不错。。配置：略贵，作为运动版只是提升朗逸的产品线，不能把它真的当运动健将。。动力：1.4TSI和DSG的组合，本人感觉很好，非常满意。。操控：车操控性一般般把，高速舒服，低速太累，方向太重，低速开几个小时真是累的够呛，女士开的话一个手都不方便，太重了方向！。油耗：市区油耗10个左右，高速最低时开过6个油，我开车费油，朗逸这油耗…
爱情很美丽	2017-07-18 发表	优点：空间大，油耗低。缺点：没有遥控车锁，感觉有点low。。外观：外观 很喜欢 当初就是在新款 跟老款中纠结 后来老婆还是喜欢老款的 所以下手经典版。内饰：内饰 一般 硬塑料跑起来肯定是会有异响的 B柱经常有 A柱偶尔有 都是右边 还好吧 能接受。空间：其他车型也没怎么坐过，坐得最多的也是本地产的出租车起亚赛拉图，但感觉宽敞多了（不是一个类型的，哈哈），反正一家5口出游一点都不拥挤，宝宝在后排想睡就睡，想站就站。。配置：大众车保值高 以前这车最低配都要12W多 现在10W 现在买这车很划算。动力：动力起步肉 我跟别人说 挂到5挡 就好了 速度提起来了 超车也快。操控：机械液压助力，路感很好 ，原地打方向也不是很重，当然和电子的没得比，但还是喜欢，高速时方向盘也挺稳的，开到过140也没有飘的感觉。。油耗：油耗很满意 只有5毛多 开空调也才6毛 在这个级别车里面 油耗我很满意。舒适：座椅3向…
zqyewei	2017-07-18 发表	优点：外形时尚。缺点：以我的真实经历，用车快半年，后备箱盖子的卡扣的塑料掉过、车门异响、中控以及前门喇叭处有异响有的问题解决了，有的问题自己解决不了。虽然有点小异响，那是正常的，哪个论坛里那辆车没有异响的，主要是因为路不好的时候异响严重，也不少除异响的帖子，有不少是可以借鉴的。。外观：喜欢。内饰：做工比较可以！被美系好很多！。空间：我们家没有超级大汉，空间还过得去。。配置：高，实在是高！。动力：起步不踩油门比较肉，3.4档提速还是可以的有推背感，超个车什么的还是比较轻松的。。操控：灵敏，大众调校值得信赖。油耗：1.4T的油耗表现和其动力一样，表现很好，今年四月至宁波高速公路，平均油耗5.3升，上下班走中环、南北高架油耗6.7升。。舒适：后排空间欠佳
jack1314225	2017-07-18 发表	优点：涡轮增压动力强，超车毫无压力，尤其是走山路。MQ200手动变速箱换挡爽，有吸入感，乘坐和后备箱空间大，适合家庭使用。大众品牌好，使用到现在没有任何问题，值得推荐。缺点：前排扶手箱太小太窄，基本不用。。外观：外观时尚大器，再加个透镜更好。。内饰：一般，大众系列都是差不多的。空间：前排空间很宽，后排在座椅缩短后的情况下，普通大个子没有任何压力。配置：一般，大众价格偏高是众所周知的。动力：家用1.4T动力更没得说。。操控：家用车就不谈这个了吧。但是喃指向还是不错的。悬挂就不敢太快过弯了。。油耗：市内拥堵，加跑了几趟短途高速，平均油耗6.5L，很不错的表现。。舒适：没有开过同级别的车，所以没有可比性
马儿不听话	2017-07-18 发表	优点：最满意的是性价比，同级车中她有ESP 胎压监测 坡道辅助 另外很省油 外形也够稳重，后排空间跟同级车比很宽敞。缺点：配置。配置也太低了，不过这是大众的一贯风格。。外观：比较喜欢。内饰：塑料感重，坐垫调节不方便，中控有异响，有事在仪表处，有时候在保险丝盖处，没有管它，异响也是时有时无。空间：对于家庭用车够了，除非你对空间要求相当高。配置：与国产车比没啥情价比！话说现在国产车也不错了！。动力：新手开车1500转给油起步，有时候配合不好空油门 现在不怕费油，三档以后稍点油门动力非常足，动力相当满意1.4T没有选错你 。。操控：指向精准。。油耗：比较低。舒适：座椅软硬度舒适，隔音效果好，乘坐比较舒适
13593329974star	2017-07-18 发表	优点：三档以上提速效果不错 相对于同级的车听给力。缺点：行驶当中关掉暖风，出风口依然出风。。外观：都说大众是套娃脸，我感觉不是，比如朗逸前进气格栅是2道横杠，而帕萨特是三道，迈腾是四道，档次从低到高分的很明确吗。个人感觉，朗逸外观大气，沉稳，有阳刚之气。内饰：很差。空间：后背箱真的挺大的，同级别也只有朗逸能装好多东西，虽然轴距很小。只有2610，但得益于空间的合力布局，后排空间依然很大。配置：还行。动力：动力也挺满意的。150迈之内提速刚刚的。超过150迈，提速，有些慢。最高时速飙210码。。操控：转向精准，悬挂偏硬！。油耗：这是最满意的最自豪的，从新手新车到现在5000多KM，油耗一直比较满意，基本在5-6个油之间，高架和高速可以到4点几很平常的事。舒适：主架座椅坐姿调节有限，长时间有点难受
shanghaikll	2017-07-18 发表	优点：动力足，空间大，外观大气。缺点：主打家用，连个后排出风口都没有，太丑了，尼玛我加丨千块，给我加个出风口，到处是塑料，高尔夫中控是软塑料的，为什么不向它看齐。。外观：挺漂亮的，很喜欢，看起来很大方。。内饰：中控台都是硬塑料，没有福克斯好看。其他不说，因为我也挑不出毛病。。空间：大。配置：在这个价位的紧凑型车中性价比还是很不错的，尤其是新朗逸全系标配ABS.EBD.ESP车身稳定控制系统,安全方面有保证，这点很厚道，值得购买。。动力：1.4T动力对我来说比较满意了，高速不知不觉就到130～140km/h了，感觉发动机还很轻松。。操控：有防侧滑的车辆非常稳定，操控感很好。油耗：很低，最低的一段时间5.2，目前大部分时间在市区6.9，比1.6的排量车要好很多了。舒适：只是座椅舒适其他的都是一般般
mingfeng19850316	2017-07-18 发表	优点：油耗，出乎意料，平均下来大概0.3元/公里。缺点：低档位太没劲了，不加油门还会抖，后排中间坐的不爽。。外观：非常喜欢，高端大气上档次！。内饰：只可远观，看着不错，手摸上去硬质塑料真的有点多了。。空间：对于家庭用车够了，除非你对空间要求相当高。配置：大众车就是要比别人贵。动力：秒杀同类。操控：满意。油耗：现在跑了1900KM，还可以跑100kM，总共加了900元的油，300元的97#，600元的93#，折合4毛5/公里，算是相当不错了。舒适：因为我一般是在开车，就前排舒适而言，还是很不错的，座椅的包裹性很好即使我是一个很瘦很瘦的瘦子，感觉前排座椅很深让人觉得很舒服，后排嘛，就像之前提到的减短了座椅长度可能多多少收都会影响一点点后排的舒适性，不过还好座椅很软做上去也比较贴合。
晴天炫耀	2017-07-18 发表	优点：内部空间大，油耗低，提速快。缺点：内饰异响相当严重。外观：咋一看小白狼感觉平淡无奇，看久了还是很耐看的，咳咳...。内饰：整体简洁,各个功能按键区分合理,很容易上手.硬塑料太多,不过这价位的大众车都这样.把收音机换成导航应该会更上一个档次.。空间：大。配置：总体来说还是满意的，毕竟十四五W的车，要太多的苛克条件那也不现实。。动力：如果起步时不给油，就比较肉。操控：操控稳定，方向轻盈，指向清晰。。油耗：比较省油的，一次都加200元可以开7天左。舒适：舒适性走烂路悬挂比较硬，高速噪音比较大
yetian1224	2017-07-18 发表	优点：外观动力。缺点：最不满意的地方是内饰，塑料制感强烈。。外观：我比较中意他的前脸，腰线，不张扬。内饰：最不满意的是全黑色的，当时买的时候只有这个颜色的。空间：买朗逸的重要一点就是空间足够宽敞，我们家人的身高都比较高大，朗逸完全满足。。配置：当时优惠7000，感觉不错。动力：我的是1.4t的，感觉提速还不错，120之后都还有动力，新车高速最高跑过160km/h哈哈。。操控：电子电动助力很轻松，路面回馈还可以。油耗：真心满意，加第二箱油时计算的6.3。舒适：减震偏硬，气压足容易跳胎，转弯不错
yunzfei	2017-07-18 发表	优点：油耗适中，空间够用，加速迅捷。。缺点：最不满意的就是后排没有空调出风口，还有后排中间脚垫会突起一大块，中间的乘客夹在当中很不舒服 希望大众能引起重视。。外观：外观大气时尚，开的出去拿得出手绝对有面子 符合中国人的审美观。内饰：用料太古老，太抠门。这点可以多向别的汽车学习。配置：在目前市场上1.4T，同样配置的车来说，性价比还不错。。动力：新手开车1500转给油起步，有时候配合不好空油门 现在不怕费油，三档以后稍点油门动力非常足，动力相当满意1.4T没有选错你 。。操控：小狼对于路况，转向的反应都相当灵敏，给我这个新手相当的信心。。油耗：油耗比较低，一般在6.8-8个之间，开空调时油耗会高一点。舒适：没有开过同级别的车，所以没有可比性
新陌路人	2017-07-18 发表	优点：提速快，油耗低。。缺点：地盘太低，异响比较多，前后门附近都出现过，还有就是右后门突然开启十分困难，需要很大力气。。。外观：大众脸。内饰：就不用多说了。多说年的破东西还在用。也难为设计员呢。能不能换点好点的东西。一堆破塑料。卖废品都不值钱。。空间：目前孩子小，一家人出去够用，慢慢大了，安全座椅装进去估计会拥挤，平时过年过节四五个人坐着，不拥挤，还有后备箱空间确实好大啊，比我同事的宝来大的不要太多啊，比福克斯也大，过年过节送礼，假期自驾游，好实用啊。配置：高。动力：加速有力！毕竟是1、4T的！。操控：转向精准，悬挂偏硬。过烂路感觉很明显。。油耗：很节油 特别是跑高速。舒适：后悬挂太硬。独立悬挂更好喽。哈哈。
豆浆和油条	2017-07-18 发表	优点：油耗低。缺点：1、大众的外观设计和内饰设计真心感觉。。。。外观还算一般吧。内饰设计也太廉价的感觉。特别是带着那几个不懂车的朋友。他们只是外观控。。外观：稍微老气一点，舒适版大量用了金属亮条后稍好点。内饰：大众一贯的仪表盘，我很喜欢，简洁大方。空间：空间比较I满意。同级别车算不错了，。配置：不高 后悔随大流了。动力：1.4的动力市区开偏小 高速的话还不错 低速不降档的话 会给不上油 严重直接灭车 不像原来的发动机 也许是为了经济性调校地结果吧。操控：不怎么注重操控，后悬挂扭力梁那就不用说，肯定比较硬嘛，过减速带很明显。你懂的啊~。油耗：油耗真心省，百公里综合6.0，本人开车还比较暴力。舒适：真皮坐墊，還算舒服
huhongyu810703	2017-07-18 发表	优点：外观漂亮、大气。空间的宽度比较好，本人110cm的腰围，坐在驾驶员的位置，比较宽松，后排坐三个大人加一个娃娃不是很拥挤。。缺点：起步确实肉，一挡换二档动静很大，还很吃力。二档以后就好了。外观：外观也可以。内饰：黑色的内饰不耐脏 以后买车会选其他颜色内饰。空间：对于家庭用车够了，除非你对空间要求相当高。配置：一般。动力：1.4的动力市区开偏小 高速的话还不错 低速不降档的话 会给不上油 严重直接灭车 不像原来的发动机 也许是为了经济性调校地结果吧。操控：还不错，ESP也比较好用，转向也很轻。油耗：暂时还在磨合期6个左右。舒适：真皮座椅，隔音效果还可以。音响方面只能说一般了。
本田讴歌	2017-07-18 发表	优点：感觉车头挺好看的。缺点：噪音，在颠簸的路上噪音大，在高速胎噪也大，可能是韩泰轮胎的原因。外观：很好看。。内饰：还可以。空间：一般家用还是可以的，还行。配置：可以说小狼完全对得起13w的价格，而且通过修车时我的观察，小狼是有后防撞钢梁的哦，喜欢这个东东的人可要抓紧了。宝来具体有没有我没看到过，也不好评论，等有机会观察了再补充下。。动力：动力不用说了，最满意 上面也说过了。操控：家用的车，操控一般。油耗：满意。舒适：我买得到中配 舒适版 带真皮座椅 舒适感还不错 带腰托 就是后面调节椅背那个大轮子是真心不好扭~~~忒紧！！不过你不要依靠在椅子上去扭就没那么费劲了
sdfilfgafddf	2017-07-18 发表	优点：省油、养车成本低。。缺点：后排扶手箱位子没有空调出风口，当中凸起那一块是在不怎么舒服，真不知道凸起来是何道理。还有后备箱靠近后排座椅的周围有铁片，易碎的物品放到后备箱很不实用。副驾驶的手套箱太小，放一本书就占用了大量的空间 可能我是个比较挑剔的人子在乎一些小细节吧、。外观：外观中庸耐看，有不失前卫。大众一贯的前脸很耐看。。内饰：灰色内饰，看着比较舒服。面板什么的塑料感太强了。。空间：身高1.76M，头离车顶还有两拳，后排可以翘二郎腿，小孩可以时而站在后座上时而站着后排脚垫上。。配置：相对同档次的车型性价比很高。。动力：还算很给力吧。起步时较快。。操控：方向盘轻巧、指向明确。油耗：买车第一年平均油耗4.6 第二年5.5 今年的油耗6.7，也许是当年油贵的原意吧??
宝猫cc	2017-07-18 发表	优点：提速轻快，外观嘛也不错，有小帕萨特的感觉。缺点：：手动档内饰很差的，塑料感很强。还有方向轴上的隔热棉缠绕事件是由于设计不合理造成的，希望厂家以后的改进。并做好销售后服务，不要老想着车卖的如何。得民心者得天下呀！。外观：外观时尚大器，再加个透镜更好。。内饰：内饰最为一般。廉价的感觉。到处硬硬的。看常了还是感觉挺好。外观就是萝卜青菜了。空间：空间宽敞，坐在里面没有压抑感，非常满意。。配置：由于当时新款朗逸即将上市，所以2013改款的性价比较高。保养和维修费用合理，是一款经济实用的轿车。。动力：我的是1.4t的，感觉提速还不错，120之后都还有动力，新车高速最高跑过160km/h哈哈。。操控：得心应手。油耗：油耗真低。舒适：主架座椅坐姿调节有限，长时间有点难受
天地世子	2017-07-18 发表	优点：最滿意的一點就是油耗了,在市區開空調才6.4百公里的油耗,確實很省油。缺点：动力稍差。也许是处于磨合期的原因。。外观：外观中庸耐看，有不失前卫。大众一贯的前脸很耐看。。内饰：简洁明了，典型大众风格。空间：一般，后排座椅短了，长时间乘坐容易疲劳，车内储物空间太小，后备箱储物空间很不错。动力：动力可以，就是起步比较慢。操控：超控还算精准，只哪到哪，只是不是独立后悬挂，速度过快，转弯还是有点倾斜的。。油耗：才跑了500公里，油耗只有6.8不知道准不准。。舒适：舒适性一般，短途还行，长途就感觉很累，加之坐椅后背调节是旋转的，调节一次很麻烦，减震不是很好，过坑洼地颠簸的比较厉害。但音响、隔音效果还是不错的。
shelley1981	2017-07-18 发表	优点：这车真的很省油，2000多公里的时候，我跑过4.8/100KM，白色外观真的很漂亮。。缺点：不时会出现一点异响，不过并不是很严重。外观：：外观大气，特别是全新朗逸的外观，感觉就像小帕萨特一样，够味。。内饰：还可以。配置：性价比还是比其他品牌要高。。动力：1.4t动力还是不错的，高速最快跑过140，再快就不敢跑了。1是为了安全，2怕超速，油门还没到底。操控：灵敏度较好，急刹车时稍有延缓表现（是否ABS的特性，本人不得而知）。油耗：低，比我原来的飞度油耗还低，这个必须顶。。舒适：一般，城市里面感觉不怎么出来，整个车子跑起来过后风燥一般，另外怠速的时候声音相对于1.6L的来说要稍微大些，谁叫是涡轮的呢！
刘成琦	2017-07-18 发表	缺点：最不滿意的就是它的中控材質,全是硬塑料,車裡的氣味實在是太重了,還有就是號稱8個喇叭的音響效果實在是讓人失望至極,一點低音效果都沒有,還不如榮威.假如你對音響效果有要求建議還是改裝下。外观：大众的套娃脸，外观都差不多，比较耐看，会被不懂行的人误以为帕萨特。。内饰：满意。空间：还过得去 毕竟是紧凑型车。配置：还是可以的。动力：非常满意，1.4T的手动跑起来可以跟其他的2.0车媲美，而且改款的涡轮是1400转介入，市区用起来很爽，超车轻松。操控：方向精准，尤其是刹车太棒了。。油耗：，值得表扬，5毛一公里。舒适：减震偏硬，气压足容易跳胎，转弯不错
圈圈套圈圈	2017-07-18 发表	优点：省油，空间大、2档以后有推背感，超车顺畅；。缺点：中控台硬塑料 前挡风玻璃上边接车顶过度不是很平整 备胎一般。外观：外观没的说 绝对成的上 高大上。内饰：一般，塑料感强。空间：相对于紧凑车型来说，我觉得空间还可以了…。配置：开车近2年，性价比还行，4S保养费太高。。动力：家用1.4T动力更没得说。。操控：转向精准，灵敏度尚可！方向盘转向回馈比较迅速。路感清晰。对于女性来说，转向稍微有点沉。转弯侧倾较低，感觉很硬朗。比较安心！可能是因为悬挂比较硬吧！。油耗：油耗很满意，六个油左右，比原来的面包车油耗低不少。舒适：同档次的还算可以
太阳绒	2017-07-18 发表	优点：第一：提速超快，绿灯亮起起步的那瞬间，轻踩油门绝对第一个冲出去，不过偶尔试一下就可以了哈哈，每个绿灯都这么样会挨别人骂装逼的。第二：就是省油从济宁开到桂林1500 KM 就用了不到500块钱油93号。缺点：发动机有哒哒声，起步肉。外观：外观稳重大气，符合国人的审美观，在这里要赞一个。内饰：非常不错，看着上档次。空间：一般，可以接受。配置：一般，说实话，这个价位都快能买棒子国的B级车了,谁让大众卖的这么好呢，呜呜...。动力：1.4T动力输出还是表现不错，当你需要它加把劲的时候它会满足你。操控：操控烂的要死，60转弯侧倾特别大。油耗：一箱油长途能跑1000公里。舒适：尚可
冻结	2017-07-18 发表	优点：上下班、家用、跑长途非常适用，省油！。缺点：地盘太低，异响比较多，前后门附近都出现过，还有就是右后门突然开启十分困难，需要很大力气。。。外观：比较简单大气，后尾灯还是很漂亮的，做工对于合资车来说一般。。内饰：内饰没什么好说的 十多万的车用塑料不地道。空间：比较满意的。配置：性价比还可以毕竟它还有点德系范！。动力：1.4T的对于我家来说很够用了，本人开车倾向稳重，偶尔也会体验刺激，嘿嘿，对于我的驾驶习惯非常适合。。操控：方向盘轻巧、指向明确。舒适：在紧凑车性当中感觉相当舒适了
堕落飙车	2017-07-18 发表	缺点：车辆有时有异样的响声。。外观：大气，还不错。内饰：整体简洁,各个功能按键区分合理,很容易上手.硬塑料太多,不过这价位的大众车都这样.把收音机换成导航应该会更上一个档次.。空间：一般家用还是可以的，还行。配置：至于性价比，这就看自己的口袋了，有钱了自然就无所谓了。同价位合资车标配ESP很少，况且几十年的老牌子了，但就这个牌子就值不少钱。后期想转手更是比较容易，而且会很保值！性价比较高！。动力：强劲，加速性能好，超车刚刚的。操控：没开过什么好车，感觉还是不错的。油耗：本人最好开过400元97#跑850公里县级道路（偶尔急加速）。舒适：舒适性很差 有点颠簸声音很响
lulucy	2017-07-18 发表	优点：油耗低。缺点：最不满意走烂路时两前轮发出的异响，4S店解决过，好了一段时间现在又有了！说是前刹车片的问题。。外观：不说了，大气耐看，顺便鄙视下棒子车，头一眼看起来拉风看久了越看越不耐看。内饰：内饰的科技感一般。。空间：空间一般 家用是够了。配置：还是可以的。动力：1.4T涡轮增压在城市蛮适用的，尤其是红绿地起步，很快，短时间内爆发的扭矩足够你鹤立鸡群，但是有一点要注意，涡轮增压最好配合自动档使用，我的手动档实在是弱爆了，因为要半联动。。操控：为什么喜欢大众了？就是因为他有成熟的过硬的技术，学车的时候都用的是他，操控指向那是绝对的信心十足！。油耗：油耗很满意，在低油耗的同时不失动力，比较划算。。舒适：一般般，减震和隔声一般
亚克鲁鲁	2017-07-18 发表	优点：最喜欢它的1.4t心脏了，动力源源不断，而且非常省油。。缺点：最不满意的就是他行驶中有小小的异响是其一，其二此款车子上的配置和英朗相比太不给力了。外观：外观没的说 绝对成的上 高大上。内饰：只可远观，看着不错，手摸上去硬质塑料真的有点多了。。空间：宽敞，一家人空间足够，后排也很宽敞。配置：这个级别的性价比还是比较高的，在合资车里面，可以给到8分。动力：秒杀同类。操控：因為發動機是直噴的，我開始駕車的時候熄火N次，每次起步需要給點油，不然容易熄火.直噴的發動機就是這樣。油耗：比较不错，算是省油了，跟驾驶方式关系很大。舒适：很好
lano1117	2017-07-18 发表	优点：油耗最满意，市郊路况正常5-6个油，家用车的不二选择。缺点：内饰设计呆板，材质相对一般，装配工艺有待提高，轮胎还是韩泰，导致胎噪相对比较大，。外观：很好。内饰：只能凑合，塑料感还是强了些。。空间：一如既往的赞，家用适在。。配置：刚买的时候觉得性价比可以，现在车子降价太厉害，觉得朗逸的性价比不高。。动力：动力总体来说可以，只要你想超车深踩油门就可以了，但是有2-3秒的延迟。操控：路感清晰，但不适合激烈驾驶。油耗：市区在7个左右 告诉不到6个。舒适：前排可以，后排我到现在还没感觉过。
wh0082	2017-07-18 发表	优点：首先一点，我的小狼购于2013年12月份，小狼从业两个月，尚未走出磨合期，油耗情况能达到百公里6个油，比预期要省不少。所以最满意的还是小狼的油耗。。缺点：老是有异响，在车门和中控都有。外观：不错、天窗偏小。内饰：低配版，内饰不是那么给力，将就着用...。空间：朗逸空间不错，和中型车差不多了，貌似因为中控台比较短，使得前排宽敞。配置：手动档落地十四万多，个人觉得手动挡落地十三万自动落地十四万就很实惠了，不过怎么着也是合资车，性价比还算可以。。动力：是该车的亮点，1.4T发动机动力彭拜，加速自如，无可挑剔。。操控：有点沉，方向盘累，开个100多公里胳膊酸。油耗：超满意，上下班郊区基本上在5以下。舒适：怎么说呢。减配减得悬挂硬硬的。后排明显。
白茶一杯	2017-07-18 发表	优点：动力和空间，安全配置是我最满意的。。缺点：还没有，硬要挑的话。此车还要长二十厘米那就很到位了。。外观：可以，比老款激进，帕萨特的脸。。内饰：好像和帕萨特很像的说，准备装DVD导航，听说德赛西威的带倒车轨迹的的比较好，飞歌像素高，但是买的人没有选德赛西威的多。空间：还是不错的，后排同级车中最宽敞的了。配置：首先看外观之后看性价比，不然不能选啊，哈哈，性价比没啥说，保值率还不低。动力：起步不踩油门比较肉，3.4档提速还是可以的有推背感，超个车什么的还是比较轻松的。。油耗：油耗低，5.2L，加油1000元，基本可以跑3000公里。舒适：一般！还可以！走不好的路有声音！可能是我拆门的，停车场发名片的，不小心！你们懂的！
湖东路21号	2017-07-18 发表	优点：总体来说朗逸值得入手，轿车拉货能力真的不错！。缺点：没有水温表，水温表是发动机最重要的参数，对于发动机运行状态的监控是少不了的，什么时候水温上来了，车子也就可以进入正常的工作状态了，希望大众不要为了省这点成本而把水温表省了。。外观：大众的套娃脸，外观都差不多，比较耐看，会被不懂行的人误以为帕萨特。。内饰：只可远观，看着不错，手摸上去硬质塑料真的有点多了。。空间：我们家没有超级大汉，空间还过得去。。配置：刚买的时候觉得性价比可以，现在车子降价太厉害，觉得朗逸的性价比不高。。油耗：综合油价五毛，跑高速估计四毛多。。舒适：舒适性还可以，座椅舒适，包裹性好。空调开1档就够用了。
物换星移	2017-07-18 发表	优点：空间大,油耗低,外观大气.。缺点：无日间行车灯和氙气大灯。外观：大众家族外观 中规中矩。内饰：硬质不满意。空间：后排坐三个瘦人还可以，稍胖点的就太挤了。。配置：很高！个人对大众车比较钟情，1.4T的发动机也没有大家想的那么脆弱，大可放心购买！总得来说这个车值这个价。。动力：赞！1.4T起步可以说非常迅猛！中高速也一点不逊色！满载的话，超车也是很给力的，但需要踩深一点油门哦！。操控：方向盘是电子助力，指向精准。但是这款1.4T手动舒适型的没有定速巡航，短途驾驶还行，长途驾驶很疲劳。。油耗：市区开冷空调 6毛多 乡镇5毛。舒适：应该说比较差，坐在上面跟坐在发动机上差不多。
xiao1468	2017-07-18 发表	优点：大众一直是我泡关注的大爱，外观大气，中庸中带着点洋气，比较适合我的性格。。缺点：中控的用料 后排无空调。外观：比较大气，帕萨特的缩小版。内饰：用料一般，内饰还行。方向盘能四向调节 ，座椅电动就好。内饰有待革新。。空间：比较满意，但是后座椅设计的有点儿短，后备箱足够大！。配置：在选车的时候，同极别的车子对比过很多，在这个价位里面，带有防侧滑、4安全气囊，205的轮胎，还是可以了，如果能带上日行灯就更完美了。性价比相对来说还是可以。。动力：强劲，加速性能好，超车刚刚的。操控：操控方面还是不错的，精准，手动变速箱也没有什么虚位，不像福特吉利那样，但在2档和3档齿位上有一定的顿挫感，只有通过油门减少这种感觉。。油耗：买车到现在，多为市郊位置开，综合油耗7个。舒适：过颠簸路时会有明显的震颤感
jetvea&mandy	2017-07-18 发表	优点：油耗相当满意。缺点：起步确实肉，一挡换二档动静很大，还很吃力。二档以后就好了。外观：外观个人认为是我的菜！。内饰：整体简洁,各个功能按键区分合理,很容易上手.硬塑料太多,不过这价位的大众车都这样.把收音机换成导航应该会更上一个档次.。空间：同级车中算优秀。配置：相对同档次的车型性价比很高。。动力：动力我觉得一点问题没有，不知道1.6的怎么样，我没感觉到肉，只要给油，那是刚刚的（但你不能和赛车比吧，那血往后涌的感觉可是真没有），尤其34档的时候，过了红绿灯立马超车，5档加速就不是那么明显了，4档是很给力的。。操控：转向精准，悬挂偏硬。过烂路感觉很明显。。油耗：油耗比较低，一般在6.8-8个之间，开空调时油耗会高一点。舒适：座椅的包裹性还好，刚开始感觉硬，开段时间后感觉还是硬的好，舒服
zhelen13	2017-07-18 发表	优点：四门车窗自动升降，。缺点：时常会出现不明异响，主驾玻璃升降器会突然失灵让人很苦恼。外观：这个各人看法不一了，我觉得还行。内饰：满意。空间：五人没有压力，后备箱我用来搬家。配置：性能A级车中表现上中等的了。只不过价钱还是上中等。。。。。还算可以吧。动力：这可能与各人的驾驶习惯有关，在论坛中转悠时，就有车友说过，没有肉车，只有肉人。本人不急加油门、不急刹车，反正是学习了很多有用的实际技术。我不喜欢将车开得过快（其实主要原因是新手不敢开，怕控制不好），这也为后面的油耗提供了低油耗强有力的保障。。操控：一般，快速过坑屁股会左右摆动，及其不舒服，严重影响操控，方向盘挺轻的，低速还可以，这个价位的车，谈操控没意思，基本上都这样。油耗：综合油价五毛，跑高速估计四毛多。。舒适：很好
蓝吟风	2017-07-18 发表	优点：动力，作为小排量的车，在涡轮增压的支持下，超车速度可观，没有1.6那种肉肉的感觉。。缺点：老是有异响，在车门和中控都有。外观：满意，感觉不难看也谈不上很好看，主要是满大街都是大众车，有点审美疲劳了。内饰：仪表台全塑的有点偷工减料。空间：大，超越大多数紧凑型车。。。。配置：偏高一点。动力：1.4T的对于我家来说很够用了，本人开车倾向稳重，偶尔也会体验刺激，嘿嘿，对于我的驾驶习惯非常适合。。操控：有点沉，方向盘累，开个100多公里胳膊酸。油耗：由于是新手，油耗偏高。估计过了首保就要好点了。舒适：后排空间欠佳
zjs0556	2017-07-18 发表	优点：内部空间大，油耗低，提速快。缺点：活性碳罐有蹦蹦的声音。外观：外观是当初买车时要点之一，很满意这车的外观，线条流畅、造型优雅。。内饰：内饰简洁看着舒心。空间：空间足够大，后排坐4人不挤，我家6口人一起出游没问题。。配置：还过得去 只能算60分吧。动力：2500转120.3000转140.3500转160.4000转180。操控：朗逸助力为电动的转向轻松，方向感挺强，自己选的手动的，起步车抖不厉害，抖一两就走了，上个车抖的厉害，还有有点托档的时候。。油耗：比较不错，算是省油了，跟驾驶方式关系很大
随风摇	2017-07-18 发表	优点：动力及油耗。缺点：涡轮增压有点喷油出来。外观：一个字酷，两个字很酷。。内饰：没有那么多配置，整个内饰设计稳重，适合三四十岁的中年人，就是塑料太多，不过整体做工好点，缝隙了卡扣了挺匀称的。。空间：期初考虑过宝来 但是没有朗逸空间大 后来也就放弃了。动力：凑合，舍得给油基本无压力，手动3000转起步，基本后面就没车了。。操控：该车虽然是后扭力梁悬架，但是操控还好，方向指向精准，高速方向特别的稳，只是过弯时不能太快，侧倾现象还是比较明显的。。油耗：超省油在家一个月才一箱油97#。舒适：底盘略显得硬。
hsyht	2017-07-18 发表	缺点：驾驶位怎么调都不舒服，没有舒服的坐姿，。外观：我比较中意他的前脸，腰线，不张扬。内饰：就不用多说了。多说年的破东西还在用。也难为设计员呢。能不能换点好点的东西。一堆破塑料。卖废品都不值钱。。空间：空间可以和几年前的中型车比较了，够大，尤其是后备箱，塞两个人都没问题。。配置：相比同价格的其他品牌的肯定是不太好，同级别的中配都带多功能方向盘和自动空调自动灯光等，这个却没有，不过设计的简单大气也算弥补了，主要是自己喜欢就好。动力：小排量大功率是很好，就是起步不行啊，太没劲了。。油耗：市内拥堵，加跑了几趟短途高速，平均油耗6.5L，很不错的表现。。舒适：本人172体重78kg，后排短途坐可以，长途坐着疲惫，座椅感觉比宝来软和。
№卷寶♀	2017-07-18 发表	优点：外观大气 舒适性很好 比同级别的车对比的话 感觉都没这个好。缺点：坐椅不是很舒服，把座位升到最高，坐姿调好后，头要顶到起。开长途容易疲劳。。外观：都说大众是套娃脸，我感觉不是，比如朗逸前进气格栅是2道横杠，而帕萨特是三道，迈腾是四道，档次从低到高分的很明确吗。个人感觉，朗逸外观大气，沉稳，有阳刚之气。内饰：一般化，整车除了座椅极个别的地方，其余全部都是硬质材料，有些让人失望。空间：同级车中算不错的了，朋友的小型SUV感觉还不如我的小朗呢。配置：一般，可以接受。动力：给力。操控：过弯时，侧倾稍微有点严重。方向盘轻重合适，力度回馈也不错。。油耗：低，比我原来的飞度油耗还低，这个必须顶。。舒适：一般吧
luo89	2017-07-18 发表	优点：空间咯。。缺点：车顶没有眼镜盒，座椅不能一键放倒，有时有点异响。。外观：中庸，但是我比较喜欢，符合大众审美。内饰：除了前中控台面的硬质材料不太满意外，其它地方的用料和做工都很满意。。空间：空间够大，各种储物空间都不错，就是副驾手套箱太小。如果前排中央扶手再前移10cm，就完美了。座椅4:6分隔放倒，在一定情况下非常实用。。配置：个人觉得性价比不错，一分价钱一分货。动力：如果起步时不给油，就比较肉。操控：平时上下班代步用，不是赛车，所以操控性是可以的，标配车身稳定，这点要给赞！。油耗：很低，最低的一段时间5.2，目前大部分时间在市区6.9，比1.6的排量车要好很多了。舒适：座椅包裹性不错 后排座三个人也富裕 地盘硬朗
zhaoxijun123654	2017-07-18 发表	优点：省油，空间大、2档以后有推背感，超车顺畅；。缺点：开起来胎噪大，另外价格相比竞争对手偏高。外观：稳重大气上档次，低调奢华有内涵。内饰：全皮座椅，没有异味，比飞度车好几条街。。空间：乘坐空间宽敞，储物空间充足。配置：很高。动力：起步不叫肉，涡轮上来挺给力的。。操控：操控一般情况吧。坐在驾驶席上，光凭感觉就没有新福克斯舒服。当时看车时，虽然没有试驾新福克斯，但是光坐在驾驶席上就感觉不错，如果不是因为新福克斯后排空间有点儿小，就选新福了。。油耗：目前上下班一半高速一半市区，综合油耗6出头，还是很满意了，手动的估计确实省油一些。舒适：同档次的还算可以
看树人	2017-07-18 发表	优点：油耗最满意，市郊路况正常5-6个油，家用车的不二选择。缺点：发动机怠速时噪音比较大 在车里怠速时有时能感觉到发动机的振动 跑高速时风燥隔音效果不怎么好120时有明显。外观：大气，大众都是一样，这点我喜欢。内饰：德国大众的传承工艺，老旧风格，我也是年轻人怎么也能看上呢。空间：够用，我们一家四口坐上真合适，后备箱也够大。。配置：与国产车比没啥情价比！话说现在国产车也不错了！。动力：不错，1.4T 动力真心可以。超车杠杠的！。操控：转向轻，后板车悬挂过减速带感觉太差了??????。油耗：很低，最低的一段时间5.2，目前大部分时间在市区6.9，比1.6的排量车要好很多了。舒适：很好
yangjianting123	2017-07-18 发表	优点：售价对于工薪阶层可以接受，油耗很省，不开空调基本5.6L/100公里，夏天开空调也就6.5L/百公里。。缺点：空调不是很凉爽 应该是自己车的问题，有空去看看，二保刚做完感觉很好。。外观：稍微老气一点，舒适版大量用了金属亮条后稍好点。内饰：内饰没什么好说的 十多万的车用塑料不地道。空间：后排坐三个瘦人还可以，稍胖点的就太挤了。。配置：不高。动力：1.4T动力随叫睡到，充沛。。。操控：指向精准。。油耗：低，比我原来的飞度油耗还低，这个必须顶。。舒适：一般般，减震和隔声一般
昨日星辰	2017-07-18 发表	优点：动力足，空间大，外观大气。缺点：噪音，在颠簸的路上噪音大，在高速胎噪也大，可能是韩泰轮胎的原因。外观：当初选车的时候先看外观么直接相中朗逸了，尤其是前脸，新朗逸绝对够霸气。内饰：大众风格，不过做工真的很一般，而且异响很严重。空间：对于家庭用车够了，除非你对空间要求相当高。配置：总体不错，大众一直是中国人信赖的品牌。质量还是过硬的，小毛病肯定有但是大毛病几乎没有，大众车子还是保值的，貌似听说上海出租要换代新朗逸哈哈到那时候我们去保养就便宜了。动力：赞！1.4T起步可以说非常迅猛！中高速也一点不逊色！满载的话，超车也是很给力的，但需要踩深一点油门哦！。操控：转向轻，后板车悬挂过减速带感觉太差了??????。油耗：很满意 每公里5毛钱。舒适：座椅仿皮，太硬，舒适度谈不上，座椅也太小，导致膝盖弯曲度太大。跑长途太累。腰部支撑还凑合。
06-f3	2017-07-18 发表	优点：动力强劲，油耗相当低，长途4升，城市5升多点，综合油耗5升。缺点：有异响、中控台老气，用料普通。外观：年轻时尚，符合年轻人的审美观，再加上白色的车漆，使整车看起来充满活力。就是不知道后期保养存在什么值得注意的地方么。希望官方能给出一些白车保养方面存在的注意事项。。内饰：真的很一般的，没有什么亮点。。空间：身高1.76M，头离车顶还有两拳，后排可以翘二郎腿，小孩可以时而站在后座上时而站着后排脚垫上。。配置：有点小贵。动力：起步肉，也许是新手的问题，一档换二档时动静稍大，我之前做过宝骏销售顾问，开宝骏也没这样，。操控：要说操控。觉得还是可以了。反正指那能打那。方向盘会跟着时速越来越重，觉得挺好。本屌不是专业人士。所以只能这样形容。起码比开公司面包强多啦。。油耗：油耗真心省，百公里综合6.0，本人开车还比较暴力。舒适：舒适性还可以
wayneng	2017-07-18 发表	优点：外观，底盘，油耗，安全配置都非常满意。缺点：隔音不好，走也不算很烂路也真的很吵。。外观：小朗的外观还是比较高大上的，这个不用我多说了，前脸刚毅，后尾稳重，相信这也是大家选择朗逸的重要原因。内饰：用料一般，大范围硬质塑料，中控布局典型大众风格，简洁低调，黑色内饰的金属拉丝不错，但音响效果欠佳。。配置：我觉的非常的高了 还有这做工也很扎实，新的发动机很给力，就这价钱我可以接受。。动力：手动体会不到自动一脚油门到底的感觉，等红绿灯起步很肉不占优势，三档以后动力绝对充沛够用尤其是四档，高速过120提速超车都没问题，最高140，出于安全考虑油门没敢踩到底。。操控：方向指向不是很清晰。油耗：小城市，车相对少一些，基本维持6左右。1.4T我很看好它的。。舒适：买的是舒适版，调整座椅都要手动，钱没有话足，自然也没有那么舒坦了，呵呵
自由波波	2017-07-18 发表	优点：这车真的很省油，2000多公里的时候，我跑过4.8/100KM，白色外观真的很漂亮。。缺点：要手动调整座椅，恨呐..。外观：稍微老气一点，舒适版大量用了金属亮条后稍好点。内饰：非常不错，看着上档次。空间：赞！家用，空间是必须的！无论前排还是后排，以及后备箱，都很大，大大！。配置：性价比还是很高的哦，一般基本的功能都有的，并且比较便利。。动力：赞！1.4T起步可以说非常迅猛！中高速也一点不逊色！满载的话，超车也是很给力的，但需要踩深一点油门哦！。操控：超控还算精准，只哪到哪，只是不是独立后悬挂，速度过快，转弯还是有点倾斜的。。油耗：作为1.4T的车来说，比我理想的还要节油，在均速80的时候最节油，能跑到3.6个的油，平时本人城市道路居多，高速差不多一个月一次，平均油在6.5的样子。。舒适：座椅舒服，车有异响。
xin.1982	2017-07-18 发表	优点：空间，动力。。缺点：外观中庸。外观：大气耐看!中网设计稍显成熟,年轻人开的话最好要浅色系的.车屁屁很好看,大灯没有透镜感觉略显失神.。内饰：中控台都是硬塑料，没有福克斯好看。其他不说，因为我也挑不出毛病。。空间：同级车中算不错的了，朋友的小型SUV感觉还不如我的小朗呢。配置：对于家用车来讲性价比还不错，该有的基本都有，特别是全系标配ESP等一系列主动安全配置，比较厚道。。动力：1.4T 1400转涡轮介入，推背感强劲，对比原BYD，驾驶感受好太多了，想超车加油就有了，尤其是120迈后，加速还是杠杠的。。操控：还行，高速方向非常稳健。。油耗：很满意这车的油耗。在同样档次车里面应该算低的吧。正常使用都在5毛左右。市区跑多了就5毛多，高速跑得多的就不到5毛。。舒适：只是座椅舒适其他的都是一般般
lindaky	2017-07-18 发表	优点：朗逸的动力以及提速，和大众独特的前脸外形。。缺点：有点小毛病，对于我这种比较注重视觉的人，确实有点揪心~。外观：漂亮 很喜欢。内饰：仪表台塑料感太强。。配置：性价比，对我来说，选了小狼，肯定是接受它的一切，在这价位，有天窗。ESP，起码还是个合资。所以对我来说就是，要说性价，我觉可以。起码我能接受。。操控：改款的朗逸，方向盘特别灵活，低俗方向盘比较轻，高速方向盘稍微带点点重，但是没影响，本人新手，开的手动挡，操作性还是觉得可以，只是有的时候1档和倒档老是挂不上去，挂到一半就有个啃一样，老是推不上去，要重新踩下离合，再挂才行，这个我也没去找4S店了。油耗：现在跑了1900KM，还可以跑100kM，总共加了900元的油，300元的97#，600元的93#，折合4毛5/公里，算是相当不错了。舒适：还好，感觉隔音稍微差了一点点。
风速123	2017-07-18 发表	优点：油耗低，空间大，后备箱超大。转向精准切方向盘轻，很容易上手。就是因为它省油才pass掉福克斯。。缺点：有异响、中控台老气，用料普通。外观：虽然有人说比较中庸，但是我喜欢，很稳重。内饰：开时间长了总有点视觉疲劳哈哈，不多当初选的时候看着还是相当喜欢的，协调的中控台。空间：大，很满意。。配置：还过得去 只能算60分吧。动力：合适。操控：怎么说呢。并没有感觉电子转向和转向机的差距和区别。总之。家用能转弯就好。指向比较明确。大众车一如既往的样子。呵呵。油耗：小城市，车相对少一些，基本维持6左右。1.4T我很看好它的。。舒适：舒适性还算可以吧，但是整体偏运动，悬挂缺股子韧劲，稍显硬朗，座椅挺柔软，正好弥补一下，但是内部舒适性配置可真心有点少，比如同价位同级别车有的座椅加热，座椅电动调节等，有待提高吧
AA82595804	2017-07-18 发表	优点：油耗给力，百公里6.几吧 ，平均下来5毛钱一公里。。缺点：目前还没有不满意的地方。。外观：外观漂亮，圆圆大大的屁股很性感，尤其是侧面照，四只大脚和帕萨特新领驭轮胎一样大小。。内饰：塑料感强点，内饰中规中矩。空间：还过得去 毕竟是紧凑型车。配置：要说大众神车其实都没啥性价比，不过按朗逸的配置来说还是不错的，当初也考虑过速腾，但因为新速腾减配严重才转头考虑了朗逸。动力：1.2档有顿挫感，3.4档提速不错。。操控：操控暂时没发现什么缺点。油耗：油耗绝对点32个赞，平均五个左右，最低实时油耗跑出3.9。厂家要求加97，本人一直加93没问题，算下来每公里三毛左右。对于油耗高低还是看个人驾车习惯以及平时保养，不踩地板油和急刹，尤其是起步不宜深踩油门。平时用基本不超两千转，保持勤换挡。。舒适：驾驶座还可以，只是遇坑洼路有点硬硬的
豌豆、米米	2017-07-18 发表	优点：外形来说，看了同等价位，同等级别的车子，感觉朗逸。空间。油耗。都还不错。谈不上特别满意。油耗目前还可以，磨合期，全程空调市区8个油。esp全系标配，这是我选这款车的最重要的理由，这种级别的车我对其他的不敢奢望什么，安全性能必需好，这是对自己，对家人，对行人的负责。外观：一个字酷，两个字很酷。。内饰：非常不错，看着上档次。空间：五人没有压力，后备箱我用来搬家。配置：性价比还可以毕竟它还有点德系范！。动力：动力强劲，1.4T涡轮增压，在满载情况下动力输出强劲，不比2.0自吸差。。操控：操控吗 我个人感觉还可以 不过还是跟我之前开我朋友的奔驰C200有点差距 但是价格在那 性价比还行 看你怎么开了~~~。油耗：油耗比较低，一般在6.8-8个之间，开空调时油耗会高一点。舒适：空间够大，没开过好车舒适性也就这样。
tmpolo	2017-07-18 发表	优点：油耗，有段时间一半市区一半郊区，油耗5.2，最近大半年在市区开，又是开空调，目前6.9个油，非常满意了。缺点：有地方有异响，内饰简单。外观：满意，感觉不难看也谈不上很好看，主要是满大街都是大众车，有点审美疲劳了。内饰：内饰塑料太多了，我以前的老捷达仪表台都是软的！这个却是硬的！。空间：OK。配置：性价比我觉得还是不错的，相比捷达，桑塔纳那是强得太多了，也对得起两万多的差价了，再好的车俺也没开过。。动力：动力一般吧，速度起来之后再减速，感觉动力提速很慢，要2-3秒才有加速的感觉，3、4档感觉不错，动力强劲。。操控：还好吧，非独立悬挂系统，操控就那样吧，还有高速上还是比较稳的。油耗：最合心的就是小朗的油耗了，磨合期带空调表2综合才6个，跑了趟高速，匀速100左右，开空调，综合才5.1，真心省，买车以来总共加了500元油，现在跑了855公里，表上显示还能续航310公里，哈哈。舒适：不错，…
天堂熊猫	2017-07-18 发表	优点：操控及动力。。缺点：内饰太抠门，都是硬质塑料。外观：大气，耐看，年轻而不乏稳重。。内饰：简直是渣，一年了，异味都没散掉，瞧那些中控塑料就来气，TMD也太省了吧。。空间：空间真的很满意，老婆看中的也是空间这块，前排老婆抱着儿子坐也没显得拥挤，在不牺牲后排空间的前提下前排还能保持这样的宽敞实属不易，后排自然更不用说了，坐在后面明显感觉腿能伸缩自如，唯独中间那个凸起在坐三个人的时候有点搁脚，但也不会显得不舒服··。配置：性价比一般，一直秉承大众的作风，加价提车在全国很多地方都有。我也不例外，13改款刚到的时候提的车，加价5000，这还是碰上搞活动，不然让加价8000。由于是奔着大众这块牌子去的，所以也就默默的忍了。。动力：家用动力足够，开启空调后，动力影响不大，几乎感觉不到有影响。。油耗：油耗加97号油，百公里5.4升左右，比较满意。舒适：舒适性很差 有点颠簸声音很响
鳄鱼爸爸	2017-07-18 发表	优点：油耗小。缺点：内饰设计呆板，材质相对一般，装配工艺有待提高，轮胎还是韩泰，导致胎噪相对比较大，。外观：很好看。。内饰：内饰最为一般。廉价的感觉。到处硬硬的。看常了还是感觉挺好。外观就是萝卜青菜了。空间：在紧凑型里面 算大了 不错。配置：可以。动力：起步還是比較肉的，只有跑起來渦輪才會起作用。操控：操控一般情况吧。坐在驾驶席上，光凭感觉就没有新福克斯舒服。当时看车时，虽然没有试驾新福克斯，但是光坐在驾驶席上就感觉不错，如果不是因为新福克斯后排空间有点儿小，就选新福了。。油耗：以前只听别人说大众的车子好省油，现在才知道确实好省油。就我的车而言还是很不错的，我也没有具体按去算每百公里要花几升油，按现在的油价平均下来大概就4毛左右一公里，还能说什么，非常不错啦。跑高速最省油，可能我在高速上90迈左右跑，从来不急加速、尽量不超车、刹车也很少踩的缘故吧！。舒适：稳，好路平稳的很
JeepMan	2017-07-18 发表	优点：空间比同类车型要大，后备箱空间一般所需够用。缺点：同级别车型中配置低，起步时涡轮没有介入之前还是挺肉的。外观：大众化，没什么新意，，街车，，，，。内饰：一般。配置：性价比超高，综合油耗，操控，空间，家庭用车首选~，另外，大众金子招牌，车子比较保值~~。动力：动力嘛，上面也说了。就这级别的车车，这排量。本屌觉得完全可以了。你1.4想要去和人家二点几的排量去比。自己搬根板凳坐到想嘛。可能不。所以考虑动力的同学，想要点点的激情的话，就还是1.4吧。没必要太去纠结了。担心质量的问题的，反正我是这样想的。人家那么多的销量，我也不追求十全十美，可能就是屌丝心态吧。呵呵、。操控：操控很好，指向很准。。油耗：油耗是我最滿意的，對上班族非常實惠。舒适：空间不错，同级别车型中算大的，自己说没用，亲戚朋友坐过后都说不错，至于网友们说的诸多异响之类还没有发现，可能本人比较麻木，不太在意
风之舞~	2017-07-18 发表	优点：外观大气稳重。很适合中年人的审美观。缺点：1是雅安这个地方，打死不优惠，说什么西南片区价格比指导价贵，楞是一分不少；2是连个定速巡航都没有，原厂大礼包也没送，导航像素很一般，感觉很廉价。3是车子减震不好，或许是气压过高的原因，路面一个小坑都抖的不得了。胎噪也很大，我的还是邓禄普的轮胎呢，都这么大。。。。。外观：外观中规中矩，特沉稳大气，越看越喜欢。不过大众的套娃脸真是做的可以，有次别人居然说黑朗是桑塔纳。。。内饰：还可以。空间：空间大，我一米八五坐里面不感到压抑，比轩逸空间大多了，后排空间也大，比福克斯好的多，不过毕竟非独立悬挂，省空间是正常的，福克斯就是因为后轮独立悬挂结果后面空间小的很。配置：在目前市场上1.4T，同样配置的车来说，性价比还不错。。动力：小排量大功率是很好，就是起步不行啊，太没劲了。。操控：指向精准。。舒适：同档次的还算可以
474846474	2017-07-18 发表	优点：转向精准，便于操控。。缺点：内饰塑料感,偶尔有异响。外观：外观的话，本人觉得没树藤好看是真的，但人家的价在哪摆着的嘛。我当初也去看了无数次树藤的。后来还是选了小狼，因为它也不丑。。内饰：内饰还可以，谈不上十分精细也没看见什么毛边什么的，仪表板是硬塑料，不太好，观后镜太小，cd机一般。配置：相比同价格的其他品牌的肯定是不太好，同级别的中配都带多功能方向盘和自动空调自动灯光等，这个却没有，不过设计的简单大气也算弥补了，主要是自己喜欢就好。动力：起步慢一些，不过毕竟是中规中矩的家用车，途中超车加速还是很给力的。最高一次跑到过200。。操控：有防侧滑的车辆非常稳定，操控感很好。舒适：空间不错，同级别车型中算大的，自己说没用，亲戚朋友坐过后都说不错，至于网友们说的诸多异响之类还没有发现，可能本人比较麻木，不太在意
lecher1022	2017-07-18 发表	优点：油耗挺满意的，高速5L左右，在城里7L，全系配esp。缺点：目前还没有不满意的地方。。外观：大众的家族脸，沉稳不失个性，后屁股很干净1.6的只有LAVIDA,1.4T只有TSI，外观上看新朗逸车还是非常漂亮。我选的是银色，老婆不喜欢黑色，白色想买，还害怕泛黄，所以选择很大众的银色车了。。内饰：德国大众的传承工艺，老旧风格，我也是年轻人怎么也能看上呢。空间：空间还可以，后排没有太拥挤感，而且个子高的也不至于脑袋挨上顶子。动力：超车还是满意 的，可以。操控：相对于其他同级别车来说，操控只能说一般，机械的方向盘以及经常在论坛里面看到方向盘下棉花之类的东西缠住方向盘，我觉得多少会有些折扣。但是本人觉得操控之类的因素也会因人而异，我就喜欢这种操控起来比较厚重的感觉。。。。油耗：省油。舒适：舒适性很好 前后排坐着都挺舒服
用尽一生	2017-07-18 发表	优点：作为一款家庭用车，不追求更高的舒适度和操控性的话，油耗和动力是最满意的。缺点：动力稍差。也许是处于磨合期的原因。。外观：内饰没有特点，外表没有特色。。。。。。。。为什么选你，因为你够大众。。。。。。。内饰：中控塑料感比较强，有异味。空间：空间挺大的，后排的椅子还可以放倒，后排中间还有放茶杯的地方。。配置：大众车就是要比别人贵。动力：不错，1.4T 动力真心可以。超车杠杠的！。操控：操控方面还是不错的，精准，手动变速箱也没有什么虚位，不像福特吉利那样，但在2档和3档齿位上有一定的顿挫感，只有通过油门减少这种感觉。。油耗：非常满意，百公里5个油左右（和本人的行车道路状况有很大关系，其次驾驶习惯、车本身设计）。喜欢德系车的油门深度设计，安全合理还省油，当然，该车还有很多其他省油的设计，由本人不知道，就不一一赘述了（哈哈。。。）。舒适：真皮座椅包裹很舒服，
【寻求Power】	2017-07-18 发表	优点：省油，综合不错，地盘钢板防锈处理非常到位；前一段走山路，地盘剐蹭的比较厉害，底盘装甲和漆都掉了，看见钢板了，但是过了几场雨都没见一点锈迹。。。缺点：避震偏硬。外观：基本满意，耐看，呵呵。内饰：黑内我喜欢。。空间：非常能装，后座放倒非常棒??????。配置：总体不错 价格偏高。动力：因为是1.4T，如果不舍得给油肯定会稍显肉，但是只要转速达到1500以上，动力是绝对给力的。操控：该车虽然是后扭力梁悬架，但是操控还好，方向指向精准，高速方向特别的稳，只是过弯时不能太快，侧倾现象还是比较明显的。。油耗：很满意，我经常活动的是县城，油耗在6-9之间，如果走省道环城高速，达到过4.3，这些数据是仪表盘上的数据。。舒适：舒适型一点不输后轮独立悬架的。路况好时，悬架超软，但是又富有韧性。大众的底盘调校的绝对到位。
shitkin	2017-07-18 发表	优点：外观大气 舒适性很好 比同级别的车对比的话 感觉都没这个好。缺点：目前还没发现。。外观：比较满意。内饰：内饰还比较满意。只是中央通道不怎么好，一看就是低端车。。空间：算是不错的。感觉这车窄了，明显没有速腾大气。。配置：还可以吧。动力：还算很给力吧。起步时较快。。操控：非常好，方向盘轻盈，我只开过两种车，一个教练车，一个自己家朗逸。所以我没啥发言权。。油耗：满意，我跑了860公里高速加了307元的油，不过都是跑的90每公里。。舒适：座椅设计还可以，真皮座椅还蛮舒服；车内隔音效果也还行，但站在车外发动机的响声很大，尽管配有隔音棉，这个别的车子就没有那么大的响声，明显朗逸需要改进，音响效果也一般，虽然配有8喇叭，我同学的新车新款雪铁龙的音响效果都比朗逸的要好；另外，胎噪较小，这可能是米其林轮胎的作用（新车配的米其林，中奖哦~~呵呵）
小福焦点	2017-07-18 发表	优点：白色外观绝对漂亮，回头率极高，而且油耗不高。。缺点：不满意的不止一点吧，胎噪有点大，冬天冷车的时候启动刚开始会有车门异响，后排坐垫长度确实是有点短，中央扶手箱有点短。外观：年轻时尚，符合年轻人的审美观，再加上白色的车漆，使整车看起来充满活力。就是不知道后期保养存在什么值得注意的地方么。希望官方能给出一些白车保养方面存在的注意事项。。内饰：内饰中庸，尤其是空调的旋钮，像老式的洗衣机旋钮一样，看着就很扎眼，自己在淘宝上买了动手换掉了。空间：同级别里不是最大 也是比较大的。动力：.4T涡轮增压发动机，1、2档比较肉之外，上3档后，动力很好。不过，现在在磨合期没上过95Km/h，在省道上想超车太简单了，只要想超，加速很快，变道超车很轻松。。操控：手动一档偶尔不好挂。转速过两千以上提速明显。。油耗：跑高速省油，从汕头到深圳百公里才4.5。太省油了。舒适：只是座椅舒适其他的都是一般般
千紫坊	2017-07-18 发表	优点：操作舒适。换挡清晰特别是刹车印象最深相当给力。还有我的是1.4中配的真皮座椅，后备箱空间大，后排座椅可以按比例放倒，后排中间有单独头枕，儿童座椅儿童安全锁等等 一切都是那么实用上档次。缺点：内饰太抠门，都是硬质塑料。外观：满意，总体来说简单大方，唯独前脸设计还不够现代简约（大众的设计师应该会在下一代改进吧）。内饰：满意。空间：空间不错，适合家用。储物空间很足，放杯子，票据，手机充电线等都很够用。最大的亮点就是后备箱，可放的东西真是不少。。配置：一般，可以接受。动力：不错，很给力，超车轻松，，5000+转速换挡十分舒爽，尤其是2、3档时一脚油门到底，推背感极强。。。操控：买车目的就是上下班接送小孩，偶尔出去玩下，对操控要求不高。。油耗：在经济省油的转速下换档，油耗一般是5到6个油，在动力随叫随到的情况下油耗一般就到7到8个了。。舒适：偏硬，但还行，
东南海	2017-07-18 发表	优点：动力充足，1.4t日常城市使用没有压力，油耗也低。缺点：有点响声！效果也好了，其实车子都有！。外观：最满意的就是外观和油耗，尤其是白色，车头漂亮的不得了，回头率绝对高。。内饰：简单明了，整洁大方，没有过多的装饰，大众的内饰基本也是一个样，就是用料不一样。不过做工不错。缝隙很均匀。。空间：车内空间很大，腿部空间宽敞，头部空间不是很充裕，我175身高，只有半拳左右的空隙，储物空间不是很多，后备箱容量很大。。配置：对于10来万的上下班买菜车来说性价比还是比较高的，外观内饰设计简约大方还是很喜欢。。动力：1-2挡肉啊（2挡你肯给油还是不错的！1挡给油也没用）！3挡速度起来还是不错的！。操控：电子助力方向操控轻松。油耗：在经济省油的转速下换档，油耗一般是5到6个油，在动力随叫随到的情况下油耗一般就到7到8个了。。舒适：很好
hlving	2017-07-18 发表	缺点：偷工减料严重，发动机上面有一块铁质才一年就生锈了，大众这一块偷的比较厉害，发动机舱零件，你大众都这样，我还能说你什么，到现在一年不到的时间啊，马上有图，有图有真相！座椅调节要靠手扮，希望大众搞清楚这个时代这个配置已经落伍了 ，不要再省下去了。。外观：大众家族外观 中规中矩。内饰：一般般。空间：前后排均不错，尤其是后排空间！，后备箱空间很大，比较喜欢！。动力：1.4T提速给力，尤其坡道上，油门反应灵活，动力随叫随到。操控：改款的朗逸，方向盘特别灵活，低俗方向盘比较轻，高速方向盘稍微带点点重，但是没影响，本人新手，开的手动挡，操作性还是觉得可以，只是有的时候1档和倒档老是挂不上去，挂到一半就有个啃一样，老是推不上去，要重新踩下离合，再挂才行，这个我也没去找4S店了。油耗：高速一箱油跑过900 很满意。舒适：从没有坐过后面，前排感觉还行，就是座位放倒休息时感觉有些窄。
equipli	2017-07-18 发表	优点：油耗，很省油的车，反正我一箱油能跑1000以上。缺点：主打家用，连个后排出风口都没有，太丑了，尼玛我加丨千块，给我加个出风口，到处是塑料，高尔夫中控是软塑料的，为什么不向它看齐。。外观：可以，比老款激进，帕萨特的脸。。内饰：黑色内饰陪金属拉丝，很符合我的审美观，外表选择白色漆，白加黑的搭配真的太完美了，。空间：后排空间大！。配置：对上班组来说真心高，这油耗，开起来没有一点心理负担。动力：非常棒，感觉杠杠的，2档、3档2000转左右涡轮介入提速明显，4档上60码后加速超车很猛（适合高速公路）5档感觉稍弱，但有速度的时候也有，比如100码以上的时候，半脚油门下去，感觉和2档、3档2000转的时候差不太多。。操控：转向精准，就是过减速带减震偏硬，。油耗：油耗满意，高速5.1L/百公里，市区6.7L/百公里，冬季比较高，可能是热车时间长的缘故9.8/百公里。。舒适：一般
lizqfrd	2017-07-18 发表	优点：最满意的一点应该就是外观，朗逸的外观非常大气，感觉很好，其次是性价比感觉也是非常不错，毕竟这个价位，买大众的车，而且有这么大气的外形，个人觉得非常值。。缺点：汽车噪音大，胎噪比较明显，最主要是发动机噪音大，底盘有点硬。。外观：外观没得说啊，从10年我就看上了朗逸，在13年的平安夜也是我女儿一周岁那天，买了，朗逸属于耐看型，不是优美型。。内饰：内饰一般，塑料感强。大多是硬塑料。。配置：安全主动和被动都和齐全。动力：给力。操控：操控一般情况吧。坐在驾驶席上，光凭感觉就没有新福克斯舒服。当时看车时，虽然没有试驾新福克斯，但是光坐在驾驶席上就感觉不错，如果不是因为新福克斯后排空间有点儿小，就选新福了。。油耗：买车第一年平均油耗4.6 第二年5.5 今年的油耗6.7，也许是当年油贵的原意吧??。舒适：舒适性尚可，路感不是特别明显。
Jeffreywuxi	2017-07-18 发表	优点：这个貌似中国人都知道就是大众车比较皮实耐用，大毛病木有，小毛病还是挺多的，瑕不掩瑜，大众车的皮实耐用为他的二手车价格还是贡献了不少力量的。。缺点：内饰设计呆板，材质相对一般，装配工艺有待提高，轮胎还是韩泰，导致胎噪相对比较大，。外观：大气耐看!中网设计稍显成熟,年轻人开的话最好要浅色系的.车屁屁很好看,大灯没有透镜感觉略显失神.。内饰：中控台-有异响 2015年09月09日 发表了口碑 口碑 《外观大气中庸是我喜欢的，空间足够用，油耗比较满意，加速给力。》。空间：此车空间没得话说，前排很宽后排可以挤2个大人2个小孩不很挤。当初第一就看中后排空间大。。配置：性价比自己感觉不错。动力：1.4T的动力不错。操控：家用车就不谈这个了吧。但是喃指向还是不错的。悬挂就不敢太快过弯了。。油耗：油耗真低。舒适：我觉得还是不错的，可能是我之前开过拖拉机的原因，这个价位不可能全都照顾到位。过减速速带的…
atalaxisilu	2017-07-18 发表	优点：这个车空间很大，要不说叫小帕萨特呢，头部空间，腿部空间，后备箱空间都很宽敞，本人很满意；再来说说朗逸的动力，1.4T的车确实动力很充沛，涡轮爆发区间在1400--3500左右，比其他的车强多了，市里面开超车无压力，完虐自然吸气的车；操控也很好，如果不是后面是半独立悬架拉分的话，估计会更好，转向精准，路感清晰，能把路面的情况如实反映给驾驶者，但力度又适中，估计跟电控的转向有一定关系；油耗在同价位的车里我感觉朗逸的油耗是最低的，市里7个半，告诉5个左右，比其他车省好多，超值；因为后悬架是半独立的，所以舒适性上有所牺牲，在过减速带的时候上下的弹跳感比较明显，横向的晃动也很强，不过考虑到车的价位还是可以接受的，毕竟没有绝对的神车嘛；外观很像帕萨特，所以车头部分很有冲击力，侧面和尾部就一般了，内饰做工还可以，就是大部分都用的硬塑料件，这有点不够档次，速腾都是软质包裹的仪表台了，总的来说朗逸车…
tyler-0757	2017-07-18 发表	优点：后备箱大，油耗低，起步杠杠的，主要是喜欢手动挡??????。缺点：时常会出现不明异响，主驾玻璃升降器会突然失灵让人很苦恼。外观：霸气的外观造型比较满意，“小帕萨特”。内饰：全黑，一般。空间：大，很满意。。配置：刚买的时候觉得性价比可以，现在车子降价太厉害，觉得朗逸的性价比不高。。动力：1.4T 1400转涡轮介入，推背感强劲，对比原BYD，驾驶感受好太多了，想超车加油就有了，尤其是120迈后，加速还是杠杠的。。操控：方向不轻不重，路感很清晰，家用车来说很不错了。油耗：油耗比日本车还低。舒适：噪音80以上的速度就显了。
明锐1.8T逸尊版	2017-07-18 发表	优点：最滿意的一點就是油耗了,在市區開空調才6.4百公里的油耗,確實很省油。缺点：胎噪大,跟采用的韩泰轮胎有关.中控硬塑料,只能不去摸了.性价比不高,神车都这样,我们这还有区域指导价!。外观：靓丽很喜欢。内饰：内饰用料太差！。空间：空间足够大，后排坐4人不挤，我家6口人一起出游没问题。。配置：性价比一般，本来打算买速腾的，不过速腾没现车，要等两个月，朗逸现车，就提了。。动力：充沛、提速有力、涡轮介入及时。操控：操控对于大众车来说，不对对于朗逸来说就不提了吧，向来不是强项，只求平平稳稳老老实实地开着吧，当然地板油+1.4T除外，地盘比较平庸，发动机比较平庸，变速箱依旧是比较平庸。。。。油耗：很节油 特别是跑高速。舒适：一般，总体还行
纠察队	2017-07-18 发表	优点：提速轻快，外观嘛也不错，有小帕萨特的感觉。缺点：胎噪太大，中控多媒体配置太低。。内饰：大众内饰都差不多，不张扬，比较内敛；。空间：家通用车，紧凑车，够用。配置：同级别安全配置不错，都是些主要用到的配置。上坡辅助很给力，在上坡道起步的时候不用慌张了。性价比比较高。相信很多人都是看中它的性价比吧！。动力：对我来说挺澎湃。操控：操控性一般把，也没有开过好的车，不知人家是怎么样，听说新福比较强。。油耗：油耗没的说，肯定很省，一般现在5.4元油价，300块加满了，能跑800多公里，大概是在3毛5每公里。舒适：座椅仿皮，太硬，舒适度谈不上，座椅也太小，导致膝盖弯曲度太大。跑长途太累。腰部支撑还凑合。
wodemezi	2017-07-18 发表	优点：总体来说朗逸值得入手，轿车拉货能力真的不错！。外观：中庸沉稳大气。内饰：布局考究，颜色搭配完美。给我的感觉物超所值。拉丝工艺，黑色内饰，缺点就是对于灰尘比较明显。。空间：空间还是比较大的，驾驶区域再细化点更好！。配置：这个不要我多说，看看销量就一目了然了。动力：起步慢一些，不过毕竟是中规中矩的家用车，途中超车加速还是很给力的。最高一次跑到过200。。操控：操控精准，非常好。。油耗：非常好，上下班开，基本在6个多。舒适：还行吧；驾驶座座椅有腰部支撑，包裹性也很好；后排空间最多的时候坐过3个成年男性，不觉得拥挤。唯独就是座椅比较硬；所以单独购买了座垫和靠垫。发动机点火后在车内还是比较安静的。
dcsxk	2017-07-18 发表	优点：经济性好。缺点：后排扶手箱位子没有空调出风口，当中凸起那一块是在不怎么舒服，真不知道凸起来是何道理。还有后备箱靠近后排座椅的周围有铁片，易碎的物品放到后备箱很不实用。副驾驶的手套箱太小，放一本书就占用了大量的空间 可能我是个比较挑剔的人子在乎一些小细节吧、。外观：越看越喜欢，自己家的东西看时间久了，觉得特别顺眼！。内饰：塑胶太多。空间：空间还是不错的，坐上几个大人也不会很挤，但是坐中间的很是不爽（大家应该都明白的）。。配置：不是很高，但是从来不考虑这件事，买车吧自己喜欢就行。动力：很好。操控：还不错，应付一般路况没问题。油耗：1957公里加油，春节期间共加了900元油钱，现在4321公里，还有半箱油，算下来也就是5.6左右，很省。舒适：不错，后排空间还算是可以
凯旋坊	2017-07-18 发表	优点：油耗挺满意的，高速5L左右，在城里7L，全系配esp。缺点：配置。配置也太低了，不过这是大众的一贯风格。。外观：不错、天窗偏小。内饰：真皮座椅显得有调，包裹性还是蛮强的又容易打理，中控设计简单明了，本人不太喜欢哪种很多按钮的中控台比如雅阁，用料差全硬塑料，不过这也是大众减配的一贯作风，好在设计和做工还算精致，比其他同级车车精致得多弥补了材料问题。。空间：乘坐空间宽敞，储物空间充足。配置：首先看外观之后看性价比，不然不能选啊，哈哈，性价比没啥说，保值率还不低。动力：很好。操控：这车没操控可言，就是买菜车。过弯不行，。油耗：买车第一年平均油耗4.6 第二年5.5 今年的油耗6.7，也许是当年油贵的原意吧??。舒适：后悬挂偏硬，要是独立悬架那就好了。
行者驿站	2017-07-18 发表	优点：油耗低，11000公里平均油耗4.9，空间比较大，外观大方。缺点：行驶当中关掉暖风，出风口依然出风。。外观：个人觉得很好看。内饰：硬塑料、硬塑料、都是硬塑料。不过看起来还有那么点新潮（稳重占大部分）。。空间：我们家没有超级大汉，空间还过得去。。配置：还可以吧。动力：TSI的，动力说不上澎湃，也可以感受到轻盈的步伐了，有劲。。操控：方向盘是电子助力，指向精准。但是这款1.4T手动舒适型的没有定速巡航，短途驾驶还行，长途驾驶很疲劳。。油耗：油耗很低，我家出门20公里烂路，全部2档，综合油耗6.4L/100KM,目前公里数900左右，铺装路面完全在6L以下。。舒适：悬挂有点硬，坐椅要饱满一点就好了。
媚视烟行8487	2017-07-18 发表	优点：省油，超车迅速。。缺点：隔音不好，走也不算很烂路也真的很吵。。外观：大气，还不错。内饰：中控台硬塑料，其他也就凑活吧，没啥好说的。空间：空间很满意，身高170cm，感觉也不挤，尾箱也挺大的。配置：性价比高，我买的中配，当时优惠幅度比较大，。动力：这个价位的应该屈指可数，语无伦比，没有第二。。操控：够用，坡道辅助系统用的不习惯，自己起步本身就不后溜。。油耗：真心低，从买车到现在总共加了1350元的油，跑了2600多公里了...。舒适：从没有坐过后面，前排感觉还行，就是座位放倒休息时感觉有些窄。
无风@起浪	2017-07-18 发表	优点：空间宽敞，外观时尚。。缺点：大众车真是不愁卖，优惠幅度太小了，全部下来快15万了，呜呜。。。方向盘可以做成真皮么，那么一点真扣死了。还有就是玻璃半开时风噪有点大。座椅前后调节居然是转盘的，卧槽，最让人受不了，也掉分了。还有尼玛大灯也太瞎了，晚上被人晃的吆。再有悬挂该上独立的了。外观：大众家族外观 中规中矩。内饰：硬质不满意。空间：空间在紧凑型车子里面算是比较大的了。配置：性价比，对我来说，选了小狼，肯定是接受它的一切，在这价位，有天窗。ESP，起码还是个合资。所以对我来说就是，要说性价，我觉可以。起码我能接受。。动力：强劲，加速性能好，超车刚刚的。操控：OK。油耗：实在是低，我在市区与郊区对半开，基本在5.0以下。。舒适：一般
wangyao88	2017-07-18 发表	优点：朗逸的动力以及提速，和大众独特的前脸外形。。缺点：价格。外观：大气，耐看，年轻而不乏稳重。。内饰：内饰装配工艺没的说，各处接缝整齐，做工不错。可能是出于成本控制吧，整个中控台全部为硬塑料质地，手感差了一点。好在硬塑料表面经过纹理处理，不至于显示出很廉价的样子。。空间：后排空间大！。配置：物超所值wu。动力：：动力十足，超车很快。而且车身很稳，不像日系车有轻飘飘的感觉。。操控：够用，坡道辅助系统用的不习惯，自己起步本身就不后溜。。油耗：油耗满意，高速5.1L/百公里，市区6.7L/百公里，冬季比较高，可能是热车时间长的缘故9.8/百公里。。舒适：悬挂软硬适中
likeyy	2017-07-18 发表	优点：别人遇到的小毛病，我好像基本没有。。缺点：低速的时候噪音有点大，一档不好挂。外观：非常喜欢，高端大气上档次！。内饰：选的黑色，挺耐看的。空间：一般。配置：性价比非常高，买了1.4T不后悔，要是不想飙车的，其实买1.6，本人有点想换1.6的啦，当初是因为国庆搞活动.1.4比1.6的舒适版只相差几千元，就直接买了1.4的啦！。动力：1.4T动力好，当然起步一般般，必须转速上去。。操控：够用，坡道辅助系统用的不习惯，自己起步本身就不后溜。。油耗：高速油耗相当可观，基本5个油左右。舒适：驾驶座还可以，只是遇坑洼路有点硬硬的
秀丽柔美	2017-07-18 发表	优点：家用，空间足够大，动力跟的上，外形很不错。缺点：中控的用料 后排无空调。外观：都说大众是套娃脸，我感觉不是，比如朗逸前进气格栅是2道横杠，而帕萨特是三道，迈腾是四道，档次从低到高分的很明确吗。个人感觉，朗逸外观大气，沉稳，有阳刚之气。内饰：一般，塑料感强。空间：满意，5个成年人没问题。配置：一般，在云南这边买车有个什么西南地区统一零售价，就是加价5000，优惠幅度也不大，送的东西也不值多点钱。动力：本人驾龄20年，早过了激烈驾驶的年龄，呵呵，市区一般，高速满意。。油耗：油耗很低，我家出门20公里烂路，全部2档，综合油耗6.4L/100KM,目前公里数900左右，铺装路面完全在6L以下。。舒适：本人172体重78kg，后排短途坐可以，长途坐着疲惫，座椅感觉比宝来软和。
thesiege	2017-07-18 发表	优点：白色外观绝对漂亮，回头率极高，而且油耗不高。。缺点：不满意的不止一点吧，胎噪有点大，冬天冷车的时候启动刚开始会有车门异响，后排坐垫长度确实是有点短，中央扶手箱有点短。外观：同级别里不是最大 也是比较大的。内饰：.4T涡轮增压发动机，1、2档比较肉之外，上3档后，动力很好。不过，现在在磨合期没上过95Km/h，在省道上想超车太简单了，只要想超，加速很快，变道超车很轻松。。空间：手动一档偶尔不好挂。转速过两千以上提速明显。。配置：跑高速省油，从汕头到深圳百公里才4.5。太省油了。动力：只是座椅舒适其他的都是一般般。操控：年轻时尚，符合年轻人的审美观，再加上白色的车漆，使整车看起来充满活力。就是不知道后期保养存在什么值得注意的地方么。希望官方能给出一些白车保养方面存在的注意事项。。油耗：内饰中庸，尤其是空调的旋钮，像老式的洗衣机旋钮一样，看着就很扎眼，自己在淘宝上买了动手换掉了
十方2004	2017-07-18 发表	缺点：偷工减料严重，发动机上面有一块铁质才一年就生锈了，大众这一块偷的比较厉害，发动机舱零件，你大众都这样，我还能说你什么，到现在一年不到的时间啊，马上有图，有图有真相！座椅调节要靠手扮，希望大众搞清楚这个时代这个配置已经落伍了 ，不要再省下去了。。外观：前后排均不错，尤其是后排空间！，后备箱空间很大，比较喜欢！。内饰：1.4T提速给力，尤其坡道上，油门反应灵活，动力随叫随到。空间：改款的朗逸，方向盘特别灵活，低俗方向盘比较轻，高速方向盘稍微带点点重，但是没影响，本人新手，开的手动挡，操作性还是觉得可以，只是有的时候1档和倒档老是挂不上去，挂到一半就有个啃一样，老是推不上去，要重新踩下离合，再挂才行，这个我也没去找4S店了。配置：高速一箱油跑过900 很满意。动力：从没有坐过后面，前排感觉还行，就是座位放倒休息时感觉有些窄。。操控：大众家族外观 中规中矩。油耗：一般般
dengle815	2017-07-18 发表	优点：朗逸的动力以及提速，和大众独特的前脸外形。。缺点：有点小毛病，对于我这种比较注重视觉的人，确实有点揪心~。空间：改款的朗逸，方向盘特别灵活，低俗方向盘比较轻，高速方向盘稍微带点点重，但是没影响，本人新手，开的手动挡，操作性还是觉得可以，只是有的时候1档和倒档老是挂不上去，挂到一半就有个啃一样，老是推不上去，要重新踩下离合，再挂才行，这个我也没去找4S店了。配置：现在跑了1900KM，还可以跑100kM，总共加了900元的油，300元的97#，600元的93#，折合4毛5/公里，算是相当不错了。动力：还好，感觉隔音稍微差了一点点。。操控：漂亮 很喜欢。油耗：仪表台塑料感太强。。舒适：性价比，对我来说，选了小狼，肯定是接受它的一切，在这价位，有天窗。ESP，起码还是个合资。所以对我来说就是，要说性价，我觉可以。起码我能接受。
chgpg2006	2017-07-18 发表	优点：油耗，很省油的车，反正我一箱油能跑1000以上。缺点：主打家用，连个后排出风口都没有，太丑了，尼玛我加丨千块，给我加个出风口，到处是塑料，高尔夫中控是软塑料的，为什么不向它看齐。。外观：后排空间大！。内饰：非常棒，感觉杠杠的，2档、3档2000转左右涡轮介入提速明显，4档上60码后加速超车很猛（适合高速公路）5档感觉稍弱，但有速度的时候也有，比如100码以上的时候，半脚油门下去，感觉和2档、3档2000转的时候差不太多。。空间：转向精准，就是过减速带减震偏硬，。配置：油耗满意，高速5.1L/百公里，市区6.7L/百公里，冬季比较高，可能是热车时间长的缘故9.8/百公里。。动力：一般。操控：可以，比老款激进，帕萨特的脸。。油耗：黑色内饰陪金属拉丝，很符合我的审美观，外表选择白色漆，白加黑的搭配真的太完美了，。舒适：对上班组来说真心高，这油耗，开起来没有一点心理负担
嫦娥与玉兔	2017-07-18 发表	优点：作为一款家庭用车，不追求更高的舒适度和操控性的话，油耗和动力是最满意的。缺点：动力稍差。也许是处于磨合期的原因。。外观：空间挺大的，后排的椅子还可以放倒，后排中间还有放茶杯的地方。。内饰：不错，1.4T 动力真心可以。超车杠杠的！。空间：操控方面还是不错的，精准，手动变速箱也没有什么虚位，不像福特吉利那样，但在2档和3档齿位上有一定的顿挫感，只有通过油门减少这种感觉。。配置：非常满意，百公里5个油左右（和本人的行车道路状况有很大关系，其次驾驶习惯、车本身设计）。喜欢德系车的油门深度设计，安全合理还省油，当然，该车还有很多其他省油的设计，由本人不知道，就不一一赘述了（哈哈。。。）。动力：真皮座椅包裹很舒服，。操控：内饰没有特点，外表没有特色。。。。。。。。为什么选你，因为你够大众。。。。。。。油耗：中控塑料感比较强，有异味。舒适：大众车就是要比别人贵
zblzz	2017-07-18 发表	优点：操控及动力。。缺点：内饰太抠门，都是硬质塑料。外观：空间真的很满意，老婆看中的也是空间这块，前排老婆抱着儿子坐也没显得拥挤，在不牺牲后排空间的前提下前排还能保持这样的宽敞实属不易，后排自然更不用说了，坐在后面明显感觉腿能伸缩自如，唯独中间那个凸起在坐三个人的时候有点搁脚，但也不会显得不舒服··。内饰：家用动力足够，开启空调后，动力影响不大，几乎感觉不到有影响。。配置：油耗加97号油，百公里5.4升左右，比较满意。动力：舒适性很差 有点颠簸声音很响。操控：大气，耐看，年轻而不乏稳重。。油耗：简直是渣，一年了，异味都没散掉，瞧那些中控塑料就来气，TMD也太省了吧。。舒适：性价比一般，一直秉承大众的作风，加价提车在全国很多地方都有。我也不例外，13改款刚到的时候提的车，加价5000，这还是碰上搞活动，不然让加价8000。由于是奔着大众这块牌子去的，所以也就默默的忍了。
ly1130	2017-07-18 发表	优点：油耗小。缺点：内饰设计呆板，材质相对一般，装配工艺有待提高，轮胎还是韩泰，导致胎噪相对比较大，。外观：在紧凑型里面 算大了 不错。内饰：起步還是比較肉的，只有跑起來渦輪才會起作用。空间：操控一般情况吧。坐在驾驶席上，光凭感觉就没有新福克斯舒服。当时看车时，虽然没有试驾新福克斯，但是光坐在驾驶席上就感觉不错，如果不是因为新福克斯后排空间有点儿小，就选新福了。。配置：以前只听别人说大众的车子好省油，现在才知道确实好省油。就我的车而言还是很不错的，我也没有具体按去算每百公里要花几升油，按现在的油价平均下来大概就4毛左右一公里，还能说什么，非常不错啦。跑高速最省油，可能我在高速上90迈左右跑，从来不急加速、尽量不超车、刹车也很少踩的缘故吧！。动力：稳，好路平稳的很。操控：很好看。。油耗：内饰最为一般。廉价的感觉。到处硬硬的。看常了还是感觉挺好。外观就是萝卜青菜了。舒适：可以
银色富康	2017-07-18 发表	优点：空间比同类车型要大，后备箱空间一般所需够用。缺点：同级别车型中配置低，起步时涡轮没有介入之前还是挺肉的。内饰：动力嘛，上面也说了。就这级别的车车，这排量。本屌觉得完全可以了。你1.4想要去和人家二点几的排量去比。自己搬根板凳坐到想嘛。可能不。所以考虑动力的同学，想要点点的激情的话，就还是1.4吧。没必要太去纠结了。担心质量的问题的，反正我是这样想的。人家那么多的销量，我也不追求十全十美，可能就是屌丝心态吧。呵呵、。空间：操控很好，指向很准。。配置：油耗是我最滿意的，對上班族非常實惠。动力：空间不错，同级别车型中算大的，自己说没用，亲戚朋友坐过后都说不错，至于网友们说的诸多异响之类还没有发现，可能本人比较麻木，不太在意。操控：大众化，没什么新意，，街车，，，，。油耗：一般。舒适：性价比超高，综合油耗，操控，空间，家庭用车首选~，另外，大众金子招牌，车子比较保值~~
心雨宝贝1	2017-07-18 发表	优点：外观大气 舒适性很好 比同级别的车对比的话 感觉都没这个好。缺点：目前还没发现。。外观：算是不错的。感觉这车窄了，明显没有速腾大气。。内饰：还算很给力吧。起步时较快。。空间：非常好，方向盘轻盈，我只开过两种车，一个教练车，一个自己家朗逸。所以我没啥发言权。。配置：满意，我跑了860公里高速加了307元的油，不过都是跑的90每公里。。动力：座椅设计还可以，真皮座椅还蛮舒服；车内隔音效果也还行，但站在车外发动机的响声很大，尽管配有隔音棉，这个别的车子就没有那么大的响声，明显朗逸需要改进，音响效果也一般，虽然配有8喇叭，我同学的新车新款雪铁龙的音响效果都比朗逸的要好；另外，胎噪较小，这可能是米其林轮胎的作用（新车配的米其林，中奖哦~~呵呵）。操控：比较满意。油耗：内饰还比较满意。只是中央通道不怎么好，一看就是低端车。。舒适：还可以吧
csq0007	2017-07-18 发表	优点：操作舒适。换挡清晰特别是刹车印象最深相当给力。还有我的是1.4中配的真皮座椅，后备箱空间大，后排座椅可以按比例放倒，后排中间有单独头枕，儿童座椅儿童安全锁等等 一切都是那么实用上档次。缺点：内饰太抠门，都是硬质塑料。外观：空间不错，适合家用。储物空间很足，放杯子，票据，手机充电线等都很够用。最大的亮点就是后备箱，可放的东西真是不少。。内饰：不错，很给力，超车轻松，，5000+转速换挡十分舒爽，尤其是2、3档时一脚油门到底，推背感极强。。。空间：买车目的就是上下班接送小孩，偶尔出去玩下，对操控要求不高。。配置：在经济省油的转速下换档，油耗一般是5到6个油，在动力随叫随到的情况下油耗一般就到7到8个了。。动力：偏硬，但还行，。操控：满意，总体来说简单大方，唯独前脸设计还不够现代简约（大众的设计师应该会在下一代改进吧）。油耗：满意。舒适：一般，可以接受
chrislimengfei	2017-07-18 发表	优点：刚换的朗逸，上个是速锐，朗逸的密封做的挺好，整车装配也好多了，最满意的就是车的密封和油耗了，1.4T的油耗杠杠地，小城市堵车不严重关键红绿灯多，起步停车的多，纯市区的话估计6个多。。缺点：内饰板硬材质，车门，中控台颠簸路面偶尔会有响声，中央扶手后段无出风口暂且不说，凸出部分简直鸡肋！发动机舱密封不够好，灰尘多。。外观：空间没得说，后排都能翘二郎腿，完全够家用。内饰：中等 、跑高速时候还可以，就是噪音大发动机像咆哮似的，不能忍受。还不如国产自主的优秀。。空间：除了驾校的车和朋友的小面，没有驾驶过其他车，没有比较，赶脚还行。。配置：还没出首保大概4毛多一公里。动力：只能说基本满意。。操控：套娃就这样，仁者见仁智者见智。。油耗：选的黑色，挺耐看的。舒适：对于家用车来讲性价比还不错，该有的基本都有，特别是全系标配ESP等一系列主动安全配置，比较厚道。
冷酷多情	2017-07-18 发表	优点：外观大气稳重。很适合中年人的审美观。缺点：1是雅安这个地方，打死不优惠，说什么西南片区价格比指导价贵，楞是一分不少；2是连个定速巡航都没有，原厂大礼包也没送，导航像素很一般，感觉很廉价。3是车子减震不好，或许是气压过高的原因，路面一个小坑都抖的不得了。胎噪也很大，我的还是邓禄普的轮胎呢，都这么大。。。。。外观：空间大，我一米八五坐里面不感到压抑，比轩逸空间大多了，后排空间也大，比福克斯好的多，不过毕竟非独立悬挂，省空间是正常的，福克斯就是因为后轮独立悬挂结果后面空间小的很。内饰：小排量大功率是很好，就是起步不行啊，太没劲了。。空间：指向精准。。动力：同档次的还算可以。操控：外观中规中矩，特沉稳大气，越看越喜欢。不过大众的套娃脸真是做的可以，有次别人居然说黑朗是桑塔纳。。。油耗：还可以。舒适：在目前市场上1.4T，同样配置的车来说，性价比还不错。
ivan72	2017-07-18 发表	优点：提速快，油耗低。。缺点：避震偏硬。外观：后背箱真的挺大的，同级别也只有朗逸能装好多东西，虽然轴距很小。只有2610，但得益于空间的合力布局，后排空间依然很大。内饰：基本满足日常需求。空间：超控不敢多说，因为没开过多少车，但是就自己的车来说可以说是得心应手的，中速拐弯，高速直行感觉心里有底。配置：这点就不再多说了，最满意的就是这点。。动力：真皮座椅，隔音效果还可以。音响方面只能说一般了。。操控：中庸大气。油耗：内饰硬塑料感强，从而导致异响出现。舒适：至于性价比，这就看自己的口袋了，有钱了自然就无所谓了。同价位合资车标配ESP很少，况且几十年的老牌子了，但就这个牌子就值不少钱。后期想转手更是比较容易，而且会很保值！性价比较高！
wjaeaa	2017-07-18 发表	优点：最满意的一点应该就是外观，朗逸的外观非常大气，感觉很好，其次是性价比感觉也是非常不错，毕竟这个价位，买大众的车，而且有这么大气的外形，个人觉得非常值。。缺点：汽车噪音大，胎噪比较明显，最主要是发动机噪音大，底盘有点硬。。内饰：给力。空间：操控一般情况吧。坐在驾驶席上，光凭感觉就没有新福克斯舒服。当时看车时，虽然没有试驾新福克斯，但是光坐在驾驶席上就感觉不错，如果不是因为新福克斯后排空间有点儿小，就选新福了。。配置：买车第一年平均油耗4.6 第二年5.5 今年的油耗6.7，也许是当年油贵的原意吧??。动力：舒适性尚可，路感不是特别明显。。操控：外观没得说啊，从10年我就看上了朗逸，在13年的平安夜也是我女儿一周岁那天，买了，朗逸属于耐看型，不是优美型。。油耗：内饰一般，塑料感强。大多是硬塑料。。舒适：安全主动和被动都和齐全
duyaoqusi	2017-07-18 发表	优点：油耗。缺点：没有后排空调出风口。外观：中规中矩，谈不上好谈不上坏，没雪铁龙C4的张力，也没有别克威朗的锐气，看了2015年后的新款朗逸，那屁股，那前盖，实在惨不忍睹，还不如我的2013年改款。。内饰：內飾就一般了，中控全硬塑料。空间：后排坐三个瘦人还可以，稍胖点的就太挤了。。配置：大众车就是要比别人贵。动力：还算很给力吧。起步时较快。。操控：在挂倒档和一档时稍有点儿顿一下，不是很顺！。油耗：油耗 现在磨合期不大看得出来 我仪表盘打开的是瞬时油耗界面 起步那个油耗啊 没治了 20-40个瞬时油耗 看见这些数字 我那个小心肝啊 嗷嗷的疼~~~~~。舒适：整体来说比较舒适，自己在驾驶位也感觉不到太多，就是过减速带感觉颠一点，平常坐出租车桑塔纳捷达之类的反而感觉不怎么颠，难道是开车的人的错觉
hy2915	2017-07-18 发表	优点：刚换的朗逸，上个是速锐，朗逸的密封做的挺好，整车装配也好多了，最满意的就是车的密封和油耗了，1.4T的油耗杠杠地，小城市堵车不严重关键红绿灯多，起步停车的多，纯市区的话估计6个多。。缺点：内饰板硬材质，车门，中控台颠簸路面偶尔会有响声，中央扶手后段无出风口暂且不说，凸出部分简直鸡肋！发动机舱密封不够好，灰尘多。。外观：套娃就这样，仁者见仁智者见智。。内饰：选的黑色，挺耐看的。空间：空间没得说，后排都能翘二郎腿，完全够家用。配置：对于家用车来讲性价比还不错，该有的基本都有，特别是全系标配ESP等一系列主动安全配置，比较厚道。。动力：中等 、跑高速时候还可以，就是噪音大发动机像咆哮似的，不能忍受。还不如国产自主的优秀。。操控：除了驾校的车和朋友的小面，没有驾驶过其他车，没有比较，赶脚还行。。油耗：还没出首保大概4毛多一公里。舒适：只能说基本满意。
bam123456	2017-07-18 发表	优点：经济性好。缺点：减震比较硬，跑烂路不舒服。外观：前后脸很给力，就是后车门曲线过度感觉不爽。内饰：内饰一般，都是硬塑料，座椅是真皮座椅，但舒适性不是很好，座椅偏硬，皮质也不是很好。。空间：空间还不错。除了后排中间的座位真心不爽外，整体感觉还是实用的。一家五口的话够用（后排2个成年人一个和一个小孩够用舒适）后排如果3个成年人就要被挤得透不过气。更不要高矮胖瘦等类型的乘客了。。配置：大众车就是要比别人贵。动力：动力一般吧，速度起来之后再减速，感觉动力提速很慢，要2-3秒才有加速的感觉，3、4档感觉不错，动力强劲。。操控：操轻也很好，方向是指那打那。悬挂感觉有点硬了，再柔和一点就好了。。油耗：油耗啥都不说了，就是省啊，新手刚开车脚轻，熟练之后脚重了稍微上来点，但是跟别的车比怎一个“省”字了得。。舒适：后悬挂偏硬，要是独立悬架那就好了。
jason_yuan	2017-07-18 发表	优点：油耗低，5毛一公里。缺点：有点小毛病，对于我这种比较注重视觉的人，确实有点揪心~。外观：外观还满意，买车时就看它像小迈腾。。内饰：内饰就大众特色，简洁大方。一点不像某些车车。看起七七八八一大堆，眼花。这就是各人爱好了。因为我就是比较简单的一个人。。空间：空间不错，适合家用。储物空间很足，放杯子，票据，手机充电线等都很够用。最大的亮点就是后备箱，可放的东西真是不少。。配置：高，就是冲性价比去的。。。。动力：说到动力，我选择地车型为1.4T，所以整体上动力还是挺不错的，就是起步的时候有点肉肉的，鄙人觉得最帮的时候就是60——80KM/h的时候加速那个想来就来那个随心所欲啊。。。。操控：方向指向不是很清晰。油耗：很满意油耗，5-7L的油耗跟微型车差不多。舒适：本人172体重78kg，后排短途坐可以，长途坐着疲惫，座椅感觉比宝来软和。
yangyang_25	2017-07-18 发表	优点：动力挺好的。缺点：内饰做工采用硬塑料，没有质感！。外观：外观还是很大气的。赞一个。。内饰：不美观，而且太多部分用的硬质塑料材质的，如果能像同等级的宝来一样多加一款棕色内饰的话就更好了，我的米色内饰太爱脏了。空间：说到空间必须还是给赞的，暂且不管他后排座椅是否减短已达到提高后排乘坐空间的做法而论，朗逸的空间还是挺不错的，前排、后排、后备箱的空间都挺宽敞的，不说秒杀了同级对手，至少可以拿得出手来抗衡对手。。配置：很高。动力：很好。操控：非常好，方向盘轻盈，我只开过两种车，一个教练车，一个自己家朗逸。所以我没啥发言权。。油耗：油耗比较满意，也许是因为手动挡吧，很省油，满意。舒适：前排座椅挺舒服，包裹性好点，开长途不显得那么疲劳，长时间了还有背部支撑，朗逸为板车悬挂，走烂路过减速带了当然没有多连杆的舒服了，家用足够。
继续加油	2017-07-18 发表	优点：外观大气、沉稳。。缺点：最不满意的要数噪音控制了，风燥胎噪都有点严重，快车道上跑80码，音乐音量都调很大了，还是能听见刺耳的外在噪音，很烦心的。。外观：大气，还不错。内饰：真皮座椅，没得说的，但是中控都是硬塑料，太不上档次啊，还有黑色内饰一到夏天，烫屁股啊。空间：前后空间还可以，储物空间：少了一点，放手机不方便，，，，，，，，，，，，，，。配置：买的稍微贵了，优惠的不多。。动力：起步有点肉，但跑起来只要舎的给油，动力是杠杠的，超车完全没有问题，加速给力。。操控：适中，现在开车不像刚买车时那样渴望速度，安全第一。。油耗：油耗我还是很满意，我跑的高速多，也不常去市里，经常就郊区嘛，所以算下来就五角都没。。舒适：开久了，总感觉腰子有点痛，肯能是因为我身高比例不太协调，后面放个靠背应该可以解决这个问题
你来感应	2017-07-18 发表	优点：外观大气稳重。很适合中年人的审美观。缺点：中控台硬塑料 前挡风玻璃上边接车顶过度不是很平整 备胎一般。外观：所实话还满意这个外观，新款不太喜欢，像一个模子做出来的。内饰：米色内饰加木条，塑料感强不是很柔和。依靠纹理提高了车内的观感。。空间：跟一般緊湊車型差不多,就那樣吧畢竟是緊湊型的，要求也就別那麼高了，湊合。配置：性价比一般，本来打算买速腾的，不过速腾没现车，要等两个月，朗逸现车，就提了。。动力：动力在100转以下时稍差，1600转/分以上后感觉到有使不完的劲。操控：灵敏度较好，急刹车时稍有延缓表现（是否ABS的特性，本人不得而知）。油耗：油耗我还是很满意，我跑的高速多，也不常去市里，经常就郊区嘛，所以算下来就五角都没。。舒适：前排座椅，包裹性不错。后排座椅空间也行，尤其是腿部队空间挺大的。
paradise8816	2017-07-18 发表	优点：提速快，油耗低。。缺点：避震偏硬。外观：中庸大气。内饰：内饰硬塑料感强，从而导致异响出现。空间：后背箱真的挺大的，同级别也只有朗逸能装好多东西，虽然轴距很小。只有2610，但得益于空间的合力布局，后排空间依然很大。配置：至于性价比，这就看自己的口袋了，有钱了自然就无所谓了。同价位合资车标配ESP很少，况且几十年的老牌子了，但就这个牌子就值不少钱。后期想转手更是比较容易，而且会很保值！性价比较高！。动力：基本满足日常需求。操控：超控不敢多说，因为没开过多少车，但是就自己的车来说可以说是得心应手的，中速拐弯，高速直行感觉心里有底。油耗：这点就不再多说了，最满意的就是这点。。舒适：真皮座椅，隔音效果还可以。音响方面只能说一般了。
ornmm	2017-07-18 发表	优点：动力还行，挺给力的，上了2档，提速特快。缺点：开始的一年前挡风玻璃，右车窗有异响，后来慢慢好了，还有涡轮增压的车保养确实贵，每次基本保养都要700左右，还有芜湖的4s店服务一般。外观：赞。内饰：一般。空间：大，超越大多数紧凑型车。。。。配置：性价比非常高，买了1.4T不后悔，要是不想飙车的，其实买1.6，本人有点想换1.6的啦，当初是因为国庆搞活动.1.4比1.6的舒适版只相差几千元，就直接买了1.4的啦！。动力：起步弱点，锅轮在1400rpm后介入，有锅轮动力就上来了。操控：方向指向不是很清晰。油耗：非常满意，跑高速匀速80-120都能保持5个油左右，非常省，市区的话只要不堵车的话7、8个还是没问题的。舒适：舒适性一般，主要表现在减震太硬。不过大众的车都比较偏硬。只有跑烂路的时候才有明显的感觉，平时城市道路几乎没多大感觉。
bryan_won	2017-07-18 发表	优点：省油，空间大、2档以后有推背感，超车顺畅；。缺点：中控台硬塑料 前挡风玻璃上边接车顶过度不是很平整 备胎一般。外观：相对于紧凑车型来说，我觉得空间还可以了…。内饰：家用1.4T动力更没得说。。空间：转向精准，灵敏度尚可！方向盘转向回馈比较迅速。路感清晰。对于女性来说，转向稍微有点沉。转弯侧倾较低，感觉很硬朗。比较安心！可能是因为悬挂比较硬吧！。配置：油耗很满意，六个油左右，比原来的面包车油耗低不少。动力：同档次的还算可以。操控：外观没的说 绝对成的上 高大上。油耗：一般，塑料感强。舒适：开车近2年，性价比还行，4S保养费太高。
没老婆的人	2017-07-18 发表	优点：最喜欢它的1.4t心脏了，动力源源不断，而且非常省油。。缺点：最不满意的就是他行驶中有小小的异响是其一，其二此款车子上的配置和英朗相比太不给力了。外观：宽敞，一家人空间足够，后排也很宽敞。内饰：秒杀同类。空间：因為發動機是直噴的，我開始駕車的時候熄火N次，每次起步需要給點油，不然容易熄火.直噴的發動機就是這樣。配置：比较不错，算是省油了，跟驾驶方式关系很大。动力：很好。操控：外观没的说 绝对成的上 高大上。油耗：只可远观，看着不错，手摸上去硬质塑料真的有点多了。。舒适：这个级别的性价比还是比较高的，在合资车里面，可以给到8分
carris	2017-07-18 发表	优点：省油，超车迅速。。缺点：隔音不好，走也不算很烂路也真的很吵。。外观：空间很满意，身高170cm，感觉也不挤，尾箱也挺大的。内饰：这个价位的应该屈指可数，语无伦比，没有第二。。空间：够用，坡道辅助系统用的不习惯，自己起步本身就不后溜。。配置：真心低，从买车到现在总共加了1350元的油，跑了2600多公里了...。动力：从没有坐过后面，前排感觉还行，就是座位放倒休息时感觉有些窄。。操控：大气，还不错。油耗：中控台硬塑料，其他也就凑活吧，没啥好说的。舒适：性价比高，我买的中配，当时优惠幅度比较大，
sou500	2017-07-18 发表	优点：内部空间大，油耗低，提速快。缺点：内饰异响相当严重。外观：大。内饰：如果起步时不给油，就比较肉。空间：操控稳定，方向轻盈，指向清晰。。配置：比较省油的，一次都加200元可以开7天左。动力：舒适性走烂路悬挂比较硬，高速噪音比较大。操控：咋一看小白狼感觉平淡无奇，看久了还是很耐看的，咳咳...。油耗：整体简洁,各个功能按键区分合理,很容易上手.硬塑料太多,不过这价位的大众车都这样.把收音机换成导航应该会更上一个档次.。舒适：总体来说还是满意的，毕竟十四五W的车，要太多的苛克条件那也不现实。
honyo2008	2017-07-18 发表	优点：外观动力。缺点：最不满意的地方是内饰，塑料制感强烈。。外观：买朗逸的重要一点就是空间足够宽敞，我们家人的身高都比较高大，朗逸完全满足。。内饰：我的是1.4t的，感觉提速还不错，120之后都还有动力，新车高速最高跑过160km/h哈哈。。空间：电子电动助力很轻松，路面回馈还可以。配置：真心满意，加第二箱油时计算的6.3。动力：减震偏硬，气压足容易跳胎，转弯不错。操控：我比较中意他的前脸，腰线，不张扬。油耗：最不满意的是全黑色的，当时买的时候只有这个颜色的。舒适：当时优惠7000，感觉不错
沈阳性情	2017-07-18 发表	优点：动力，作为小排量的车，在涡轮增压的支持下，超车速度可观，没有1.6那种肉肉的感觉。。缺点：老是有异响，在车门和中控都有。外观：大，超越大多数紧凑型车。。。。内饰：1.4T的对于我家来说很够用了，本人开车倾向稳重，偶尔也会体验刺激，嘿嘿，对于我的驾驶习惯非常适合。。空间：有点沉，方向盘累，开个100多公里胳膊酸。配置：由于是新手，油耗偏高。估计过了首保就要好点了。动力：后排空间欠佳。操控：满意，感觉不难看也谈不上很好看，主要是满大街都是大众车，有点审美疲劳了。油耗：仪表台全塑的有点偷工减料。舒适：偏高一点
adiwa123	2017-07-18 发表	优点：内部空间大，油耗低，提速快。缺点：活性碳罐有蹦蹦的声音。外观：空间足够大，后排坐4人不挤，我家6口人一起出游没问题。。内饰：2500转120.3000转140.3500转160.4000转180。空间：朗逸助力为电动的转向轻松，方向感挺强，自己选的手动的，起步车抖不厉害，抖一两就走了，上个车抖的厉害，还有有点托档的时候。。配置：比较不错，算是省油了，跟驾驶方式关系很大。操控：外观是当初买车时要点之一，很满意这车的外观，线条流畅、造型优雅。。油耗：内饰简洁看着舒心。舒适：还过得去 只能算60分吧
mpvtrend	2017-07-18 发表	优点：动力及油耗。缺点：涡轮增压有点喷油出来。外观：期初考虑过宝来 但是没有朗逸空间大 后来也就放弃了。内饰：凑合，舍得给油基本无压力，手动3000转起步，基本后面就没车了。。空间：该车虽然是后扭力梁悬架，但是操控还好，方向指向精准，高速方向特别的稳，只是过弯时不能太快，侧倾现象还是比较明显的。。配置：超省油在家一个月才一箱油97#。动力：底盘略显得硬。。操控：一个字酷，两个字很酷。。油耗：没有那么多配置，整个内饰设计稳重，适合三四十岁的中年人，就是塑料太多，不过整体做工好点，缝隙了卡扣了挺匀称的。
一剑一	2017-07-18 发表	优点：后备箱大，油耗低，起步杠杠的，主要是喜欢手动挡??????。缺点：时常会出现不明异响，主驾玻璃升降器会突然失灵让人很苦恼。外观：大，很满意。。内饰：1.4T 1400转涡轮介入，推背感强劲，对比原BYD，驾驶感受好太多了，想超车加油就有了，尤其是120迈后，加速还是杠杠的。。空间：方向不轻不重，路感很清晰，家用车来说很不错了。配置：油耗比日本车还低。动力：噪音80以上的速度就显了。。操控：霸气的外观造型比较满意，“小帕萨特”。油耗：全黑，一般。舒适：刚买的时候觉得性价比可以，现在车子降价太厉害，觉得朗逸的性价比不高。
carhr123456789	2017-07-18 发表	优点：上下班、家用、跑长途非常适用，省油！。缺点：地盘太低，异响比较多，前后门附近都出现过，还有就是右后门突然开启十分困难，需要很大力气。。。外观：比较满意的。内饰：1.4T的对于我家来说很够用了，本人开车倾向稳重，偶尔也会体验刺激，嘿嘿，对于我的驾驶习惯非常适合。。空间：方向盘轻巧、指向明确。动力：在紧凑车性当中感觉相当舒适了。操控：比较简单大气，后尾灯还是很漂亮的，做工对于合资车来说一般。。油耗：内饰没什么好说的 十多万的车用塑料不地道。舒适：性价比还可以毕竟它还有点德系范！
fofocus	2017-07-18 发表	优点：油耗最满意，市郊路况正常5-6个油，家用车的不二选择。缺点：内饰设计呆板，材质相对一般，装配工艺有待提高，轮胎还是韩泰，导致胎噪相对比较大，。外观：一如既往的赞，家用适在。。内饰：动力总体来说可以，只要你想超车深踩油门就可以了，但是有2-3秒的延迟。空间：路感清晰，但不适合激烈驾驶。配置：市区在7个左右 告诉不到6个。动力：前排可以，后排我到现在还没感觉过。。操控：很好。油耗：只能凑合，塑料感还是强了些。。舒适：刚买的时候觉得性价比可以，现在车子降价太厉害，觉得朗逸的性价比不高。
诸恶莫作众善奉行	2017-07-18 发表	优点：售价对于工薪阶层可以接受，油耗很省，不开空调基本5.6L/100公里，夏天开空调也就6.5L/百公里。。缺点：空调不是很凉爽 应该是自己车的问题，有空去看看，二保刚做完感觉很好。。外观：后排坐三个瘦人还可以，稍胖点的就太挤了。。内饰：1.4T动力随叫睡到，充沛。。。空间：指向精准。。配置：低，比我原来的飞度油耗还低，这个必须顶。。动力：一般般，减震和隔声一般。操控：稍微老气一点，舒适版大量用了金属亮条后稍好点。油耗：内饰没什么好说的 十多万的车用塑料不地道。舒适：不高
cxb311	2017-07-18 发表	优点：别人遇到的小毛病，我好像基本没有。。缺点：低速的时候噪音有点大，一档不好挂。外观：一般。内饰：1.4T动力好，当然起步一般般，必须转速上去。。空间：够用，坡道辅助系统用的不习惯，自己起步本身就不后溜。。配置：高速油耗相当可观，基本5个油左右。动力：驾驶座还可以，只是遇坑洼路有点硬硬的。操控：非常喜欢，高端大气上档次！。油耗：选的黑色，挺耐看的。舒适：性价比非常高，买了1.4T不后悔，要是不想飙车的，其实买1.6，本人有点想换1.6的啦，当初是因为国庆搞活动.1.4比1.6的舒适版只相差几千元，就直接买了1.4的啦！
dushiying	2017-07-18 发表	优点：省油，空间大、2档以后有推背感，超车顺畅；。缺点：开起来胎噪大，另外价格相比竞争对手偏高。外观：乘坐空间宽敞，储物空间充足。内饰：起步不叫肉，涡轮上来挺给力的。。空间：操控一般情况吧。坐在驾驶席上，光凭感觉就没有新福克斯舒服。当时看车时，虽然没有试驾新福克斯，但是光坐在驾驶席上就感觉不错，如果不是因为新福克斯后排空间有点儿小，就选新福了。。配置：目前上下班一半高速一半市区，综合油耗6出头，还是很满意了，手动的估计确实省油一些。动力：同档次的还算可以。操控：稳重大气上档次，低调奢华有内涵。油耗：全皮座椅，没有异味，比飞度车好几条街。。舒适：很高
at_xt	2017-07-18 发表	优点：最滿意的一點就是油耗了,在市區開空調才6.4百公里的油耗,確實很省油。缺点：动力稍差。也许是处于磨合期的原因。。外观：一般，后排座椅短了，长时间乘坐容易疲劳，车内储物空间太小，后备箱储物空间很不错。内饰：动力可以，就是起步比较慢。空间：超控还算精准，只哪到哪，只是不是独立后悬挂，速度过快，转弯还是有点倾斜的。。配置：才跑了500公里，油耗只有6.8不知道准不准。。动力：舒适性一般，短途还行，长途就感觉很累，加之坐椅后背调节是旋转的，调节一次很麻烦，减震不是很好，过坑洼地颠簸的比较厉害。但音响、隔音效果还是不错的。。操控：外观中庸耐看，有不失前卫。大众一贯的前脸很耐看。。油耗：简洁明了，典型大众风格
gengyun2008	2017-07-18 发表	优点：这车真的很省油，2000多公里的时候，我跑过4.8/100KM，白色外观真的很漂亮。。缺点：不时会出现一点异响，不过并不是很严重。内饰：1.4t动力还是不错的，高速最快跑过140，再快就不敢跑了。1是为了安全，2怕超速，油门还没到底。空间：灵敏度较好，急刹车时稍有延缓表现（是否ABS的特性，本人不得而知）。配置：低，比我原来的飞度油耗还低，这个必须顶。。动力：一般，城市里面感觉不怎么出来，整个车子跑起来过后风燥一般，另外怠速的时候声音相对于1.6L的来说要稍微大些，谁叫是涡轮的呢！。操控：：外观大气，特别是全新朗逸的外观，感觉就像小帕萨特一样，够味。。油耗：还可以。舒适：性价比还是比其他品牌要高。
漂漂	2017-07-18 发表	优点：外观大气 舒适性很好 比同级别的车对比的话 感觉都没这个好。缺点：坐椅不是很舒服，把座位升到最高，坐姿调好后，头要顶到起。开长途容易疲劳。。外观：同级车中算不错的了，朋友的小型SUV感觉还不如我的小朗呢。内饰：给力。空间：过弯时，侧倾稍微有点严重。方向盘轻重合适，力度回馈也不错。。配置：低，比我原来的飞度油耗还低，这个必须顶。。动力：一般吧。操控：都说大众是套娃脸，我感觉不是，比如朗逸前进气格栅是2道横杠，而帕萨特是三道，迈腾是四道，档次从低到高分的很明确吗。个人感觉，朗逸外观大气，沉稳，有阳刚之气。油耗：一般化，整车除了座椅极个别的地方，其余全部都是硬质材料，有些让人失望。舒适：一般，可以接受
流氓会武术	2017-07-18 发表	优点：总体来说朗逸值得入手，轿车拉货能力真的不错！。缺点：没有水温表，水温表是发动机最重要的参数，对于发动机运行状态的监控是少不了的，什么时候水温上来了，车子也就可以进入正常的工作状态了，希望大众不要为了省这点成本而把水温表省了。。外观：我们家没有超级大汉，空间还过得去。。配置：综合油价五毛，跑高速估计四毛多。。动力：舒适性还可以，座椅舒适，包裹性好。空调开1档就够用了。。操控：大众的套娃脸，外观都差不多，比较耐看，会被不懂行的人误以为帕萨特。。油耗：只可远观，看着不错，手摸上去硬质塑料真的有点多了。。舒适：刚买的时候觉得性价比可以，现在车子降价太厉害，觉得朗逸的性价比不高。
上善若水-持之以恒	2017-07-18 发表	优点：外观漂亮、大气。空间的宽度比较好，本人110cm的腰围，坐在驾驶员的位置，比较宽松，后排坐三个大人加一个娃娃不是很拥挤。。缺点：起步确实肉，一挡换二档动静很大，还很吃力。二档以后就好了。外观：对于家庭用车够了，除非你对空间要求相当高。内饰：1.4的动力市区开偏小 高速的话还不错 低速不降档的话 会给不上油 严重直接灭车 不像原来的发动机 也许是为了经济性调校地结果吧。空间：还不错，ESP也比较好用，转向也很轻。配置：暂时还在磨合期6个左右。动力：真皮座椅，隔音效果还可以。音响方面只能说一般了。。操控：外观也可以。油耗：黑色的内饰不耐脏 以后买车会选其他颜色内饰。舒适：一般
leonmaocn	2017-07-18 发表	优点：感觉车头挺好看的。缺点：噪音，在颠簸的路上噪音大，在高速胎噪也大，可能是韩泰轮胎的原因。外观：一般家用还是可以的，还行。内饰：动力不用说了，最满意 上面也说过了。空间：家用的车，操控一般。配置：满意。动力：我买得到中配 舒适版 带真皮座椅 舒适感还不错 带腰托 就是后面调节椅背那个大轮子是真心不好扭~~~忒紧！！不过你不要依靠在椅子上去扭就没那么费劲了。操控：很好看。。油耗：还可以。舒适：可以说小狼完全对得起13w的价格，而且通过修车时我的观察，小狼是有后防撞钢梁的哦，喜欢这个东东的人可要抓紧了。宝来具体有没有我没看到过，也不好评论，等有机会观察了再补充下。
seveneagle	2017-07-18 发表	优点：朗逸的动力以及提速，和大众独特的前脸外形。。缺点：价格。外观：后排空间大！。内饰：：动力十足，超车很快。而且车身很稳，不像日系车有轻飘飘的感觉。。空间：够用，坡道辅助系统用的不习惯，自己起步本身就不后溜。。配置：油耗满意，高速5.1L/百公里，市区6.7L/百公里，冬季比较高，可能是热车时间长的缘故9.8/百公里。。动力：悬挂软硬适中。操控：大气，耐看，年轻而不乏稳重。。油耗：内饰装配工艺没的说，各处接缝整齐，做工不错。可能是出于成本控制吧，整个中控台全部为硬塑料质地，手感差了一点。好在硬塑料表面经过纹理处理，不至于显示出很廉价的样子。。舒适：物超所值wu
最爱AOC	2017-07-18 发表	优点：提速轻快，外观嘛也不错，有小帕萨特的感觉。缺点：胎噪太大，中控多媒体配置太低。。外观：家通用车，紧凑车，够用。内饰：对我来说挺澎湃。空间：操控性一般把，也没有开过好的车，不知人家是怎么样，听说新福比较强。。配置：油耗没的说，肯定很省，一般现在5.4元油价，300块加满了，能跑800多公里，大概是在3毛5每公里。动力：座椅仿皮，太硬，舒适度谈不上，座椅也太小，导致膝盖弯曲度太大。跑长途太累。腰部支撑还凑合。。油耗：大众内饰都差不多，不张扬，比较内敛；。舒适：同级别安全配置不错，都是些主要用到的配置。上坡辅助很给力，在上坡道起步的时候不用慌张了。性价比比较高。相信很多人都是看中它的性价比吧！
1314521BD	2017-07-18 发表	优点：总体来说朗逸值得入手，轿车拉货能力真的不错！。外观：空间还是比较大的，驾驶区域再细化点更好！。内饰：起步慢一些，不过毕竟是中规中矩的家用车，途中超车加速还是很给力的。最高一次跑到过200。。空间：操控精准，非常好。。配置：非常好，上下班开，基本在6个多。动力：还行吧；驾驶座座椅有腰部支撑，包裹性也很好；后排空间最多的时候坐过3个成年男性，不觉得拥挤。唯独就是座椅比较硬；所以单独购买了座垫和靠垫。发动机点火后在车内还是比较安静的。。操控：中庸沉稳大气。油耗：布局考究，颜色搭配完美。给我的感觉物超所值。拉丝工艺，黑色内饰，缺点就是对于灰尘比较明显。。舒适：这个不要我多说，看看销量就一目了然了
little209	2017-07-18 发表	缺点：最不滿意的就是它的中控材質,全是硬塑料,車裡的氣味實在是太重了,還有就是號稱8個喇叭的音響效果實在是讓人失望至極,一點低音效果都沒有,還不如榮威.假如你對音響效果有要求建議還是改裝下。外观：还过得去 毕竟是紧凑型车。内饰：非常满意，1.4T的手动跑起来可以跟其他的2.0车媲美，而且改款的涡轮是1400转介入，市区用起来很爽，超车轻松。空间：方向精准，尤其是刹车太棒了。。配置：，值得表扬，5毛一公里。动力：减震偏硬，气压足容易跳胎，转弯不错。操控：大众的套娃脸，外观都差不多，比较耐看，会被不懂行的人误以为帕萨特。。油耗：满意。舒适：还是可以的
苏媛媛	2017-07-18 发表	优点：第一：提速超快，绿灯亮起起步的那瞬间，轻踩油门绝对第一个冲出去，不过偶尔试一下就可以了哈哈，每个绿灯都这么样会挨别人骂装逼的。第二：就是省油从济宁开到桂林1500 KM 就用了不到500块钱油93号。缺点：发动机有哒哒声，起步肉。外观：一般，可以接受。内饰：1.4T动力输出还是表现不错，当你需要它加把劲的时候它会满足你。空间：操控烂的要死，60转弯侧倾特别大。配置：一箱油长途能跑1000公里。动力：尚可。操控：外观稳重大气，符合国人的审美观，在这里要赞一个。油耗：非常不错，看着上档次。舒适：一般，说实话，这个价位都快能买棒子国的B级车了,谁让大众卖的这么好呢，呜呜...
AUDI~OOOO	2017-07-18 发表	优点：油耗低，11000公里平均油耗4.9，空间比较大，外观大方。缺点：行驶当中关掉暖风，出风口依然出风。。外观：我们家没有超级大汉，空间还过得去。。内饰：TSI的，动力说不上澎湃，也可以感受到轻盈的步伐了，有劲。。空间：方向盘是电子助力，指向精准。但是这款1.4T手动舒适型的没有定速巡航，短途驾驶还行，长途驾驶很疲劳。。配置：油耗很低，我家出门20公里烂路，全部2档，综合油耗6.4L/100KM,目前公里数900左右，铺装路面完全在6L以下。。动力：悬挂有点硬，坐椅要饱满一点就好了。。操控：个人觉得很好看。油耗：硬塑料、硬塑料、都是硬塑料。不过看起来还有那么点新潮（稳重占大部分）。。舒适：还可以吧
geng10010011	2017-07-18 发表	优点：空间大,油耗低,外观大气.。缺点：无日间行车灯和氙气大灯。外观：后排坐三个瘦人还可以，稍胖点的就太挤了。。内饰：赞！1.4T起步可以说非常迅猛！中高速也一点不逊色！满载的话，超车也是很给力的，但需要踩深一点油门哦！。空间：方向盘是电子助力，指向精准。但是这款1.4T手动舒适型的没有定速巡航，短途驾驶还行，长途驾驶很疲劳。。配置：市区开冷空调 6毛多 乡镇5毛。动力：应该说比较差，坐在上面跟坐在发动机上差不多。。操控：大众家族外观 中规中矩。油耗：硬质不满意。舒适：很高！个人对大众车比较钟情，1.4T的发动机也没有大家想的那么脆弱，大可放心购买！总得来说这个车值这个价。
changchangchang11	2017-07-18 发表	优点：涡轮增压动力强，超车毫无压力，尤其是走山路。MQ200手动变速箱换挡爽，有吸入感，乘坐和后备箱空间大，适合家庭使用。大众品牌好，使用到现在没有任何问题，值得推荐。缺点：前排扶手箱太小太窄，基本不用。。外观：前排空间很宽，后排在座椅缩短后的情况下，普通大个子没有任何压力。内饰：家用1.4T动力更没得说。。空间：家用车就不谈这个了吧。但是喃指向还是不错的。悬挂就不敢太快过弯了。。配置：市内拥堵，加跑了几趟短途高速，平均油耗6.5L，很不错的表现。。动力：没有开过同级别的车，所以没有可比性。操控：外观时尚大器，再加个透镜更好。。油耗：一般，大众系列都是差不多的。舒适：一般，大众价格偏高是众所周知的
wyxcmyyj	2017-07-18 发表	优点：最满意的是性价比，同级车中她有ESP 胎压监测 坡道辅助 另外很省油 外形也够稳重，后排空间跟同级车比很宽敞。缺点：配置。配置也太低了，不过这是大众的一贯风格。。外观：对于家庭用车够了，除非你对空间要求相当高。内饰：新手开车1500转给油起步，有时候配合不好空油门 现在不怕费油，三档以后稍点油门动力非常足，动力相当满意1.4T没有选错你 。。空间：指向精准。。配置：比较低。动力：座椅软硬度舒适，隔音效果好，乘坐比较舒适。操控：比较喜欢。油耗：塑料感重，坐垫调节不方便，中控有异响，有事在仪表处，有时候在保险丝盖处，没有管它，异响也是时有时无。舒适：与国产车比没啥情价比！话说现在国产车也不错了！
jhlyq	2017-07-18 发表	优点：油耗最满意，市郊路况正常5-6个油，家用车的不二选择。缺点：发动机怠速时噪音比较大 在车里怠速时有时能感觉到发动机的振动 跑高速时风燥隔音效果不怎么好120时有明显。外观：够用，我们一家四口坐上真合适，后备箱也够大。。内饰：不错，1.4T 动力真心可以。超车杠杠的！。空间：转向轻，后板车悬挂过减速带感觉太差了??????。配置：很低，最低的一段时间5.2，目前大部分时间在市区6.9，比1.6的排量车要好很多了。动力：很好。操控：大气，大众都是一样，这点我喜欢。油耗：德国大众的传承工艺，老旧风格，我也是年轻人怎么也能看上呢。舒适：与国产车比没啥情价比！话说现在国产车也不错了！
沙漠金	2017-07-18 发表	优点：动力和空间，安全配置是我最满意的。。缺点：还没有，硬要挑的话。此车还要长二十厘米那就很到位了。。外观：还是不错的，后排同级车中最宽敞的了。内饰：起步不踩油门比较肉，3.4档提速还是可以的有推背感，超个车什么的还是比较轻松的。。配置：油耗低，5.2L，加油1000元，基本可以跑3000公里。动力：一般！还可以！走不好的路有声音！可能是我拆门的，停车场发名片的，不小心！你们懂的！。操控：可以，比老款激进，帕萨特的脸。。油耗：好像和帕萨特很像的说，准备装DVD导航，听说德赛西威的带倒车轨迹的的比较好，飞歌像素高，但是买的人没有选德赛西威的多。舒适：首先看外观之后看性价比，不然不能选啊，哈哈，性价比没啥说，保值率还不低
2008fengyingqiu	2017-07-18 发表	优点：空间咯。。缺点：车顶没有眼镜盒，座椅不能一键放倒，有时有点异响。。外观：空间够大，各种储物空间都不错，就是副驾手套箱太小。如果前排中央扶手再前移10cm，就完美了。座椅4:6分隔放倒，在一定情况下非常实用。。内饰：如果起步时不给油，就比较肉。空间：平时上下班代步用，不是赛车，所以操控性是可以的，标配车身稳定，这点要给赞！。配置：很低，最低的一段时间5.2，目前大部分时间在市区6.9，比1.6的排量车要好很多了。动力：座椅包裹性不错 后排座三个人也富裕 地盘硬朗。操控：中庸，但是我比较喜欢，符合大众审美。油耗：除了前中控台面的硬质材料不太满意外，其它地方的用料和做工都很满意。。舒适：个人觉得性价比不错，一分价钱一分货
htqcmy666	2017-07-18 发表	优点：提速快，油耗低。。缺点：地盘太低，异响比较多，前后门附近都出现过，还有就是右后门突然开启十分困难，需要很大力气。。。外观：目前孩子小，一家人出去够用，慢慢大了，安全座椅装进去估计会拥挤，平时过年过节四五个人坐着，不拥挤，还有后备箱空间确实好大啊，比我同事的宝来大的不要太多啊，比福克斯也大，过年过节送礼，假期自驾游，好实用啊。内饰：加速有力！毕竟是1、4T的！。空间：转向精准，悬挂偏硬。过烂路感觉很明显。。配置：很节油 特别是跑高速。动力：后悬挂太硬。独立悬挂更好喽。哈哈。。操控：大众脸。油耗：就不用多说了。多说年的破东西还在用。也难为设计员呢。能不能换点好点的东西。一堆破塑料。卖废品都不值钱。。舒适：高
cutebunny	2017-07-18 发表	优点：油耗低。缺点：1、大众的外观设计和内饰设计真心感觉。。。。外观还算一般吧。内饰设计也太廉价的感觉。特别是带着那几个不懂车的朋友。他们只是外观控。。外观：空间比较I满意。同级别车算不错了，。内饰：1.4的动力市区开偏小 高速的话还不错 低速不降档的话 会给不上油 严重直接灭车 不像原来的发动机 也许是为了经济性调校地结果吧。空间：不怎么注重操控，后悬挂扭力梁那就不用说，肯定比较硬嘛，过减速带很明显。你懂的啊~。配置：油耗真心省，百公里综合6.0，本人开车还比较暴力。动力：真皮坐墊，還算舒服。操控：稍微老气一点，舒适版大量用了金属亮条后稍好点。油耗：大众一贯的仪表盘，我很喜欢，简洁大方。舒适：不高 后悔随大流了
车水马龙597	2017-07-18 发表	优点：动力还行，挺给力的，上了2档，提速特快。缺点：开始的一年前挡风玻璃，右车窗有异响，后来慢慢好了，还有涡轮增压的车保养确实贵，每次基本保养都要700左右，还有芜湖的4s店服务一般。外观：大，超越大多数紧凑型车。。。。内饰：起步弱点，锅轮在1400rpm后介入，有锅轮动力就上来了。空间：方向指向不是很清晰。配置：非常满意，跑高速匀速80-120都能保持5个油左右，非常省，市区的话只要不堵车的话7、8个还是没问题的。动力：舒适性一般，主要表现在减震太硬。不过大众的车都比较偏硬。只有跑烂路的时候才有明显的感觉，平时城市道路几乎没多大感觉。。操控：赞。油耗：一般。舒适：性价比非常高，买了1.4T不后悔，要是不想飙车的，其实买1.6，本人有点想换1.6的啦，当初是因为国庆搞活动.1.4比1.6的舒适版只相差几千元，就直接买了1.4的啦！
花香茶新	2017-07-18 发表	优点：动力足，空间大，外观大气。缺点：噪音，在颠簸的路上噪音大，在高速胎噪也大，可能是韩泰轮胎的原因。外观：对于家庭用车够了，除非你对空间要求相当高。内饰：赞！1.4T起步可以说非常迅猛！中高速也一点不逊色！满载的话，超车也是很给力的，但需要踩深一点油门哦！。空间：转向轻，后板车悬挂过减速带感觉太差了??????。配置：很满意 每公里5毛钱。动力：座椅仿皮，太硬，舒适度谈不上，座椅也太小，导致膝盖弯曲度太大。跑长途太累。腰部支撑还凑合。。操控：当初选车的时候先看外观么直接相中朗逸了，尤其是前脸，新朗逸绝对够霸气。油耗：大众风格，不过做工真的很一般，而且异响很严重。舒适：总体不错，大众一直是中国人信赖的品牌。质量还是过硬的，小毛病肯定有但是大毛病几乎没有，大众车子还是保值的，貌似听说上海出租要换代新朗逸哈哈到那时候我们去保养就便宜了
性+感	2017-07-18 发表	优点：动力强劲，油耗相当低，长途4升，城市5升多点，综合油耗5升。缺点：有异响、中控台老气，用料普通。外观：身高1.76M，头离车顶还有两拳，后排可以翘二郎腿，小孩可以时而站在后座上时而站着后排脚垫上。。内饰：起步肉，也许是新手的问题，一档换二档时动静稍大，我之前做过宝骏销售顾问，开宝骏也没这样，。空间：要说操控。觉得还是可以了。反正指那能打那。方向盘会跟着时速越来越重，觉得挺好。本屌不是专业人士。所以只能这样形容。起码比开公司面包强多啦。。配置：油耗真心省，百公里综合6.0，本人开车还比较暴力。动力：舒适性还可以。操控：年轻时尚，符合年轻人的审美观，再加上白色的车漆，使整车看起来充满活力。就是不知道后期保养存在什么值得注意的地方么。希望官方能给出一些白车保养方面存在的注意事项。。油耗：真的很一般的，没有什么亮点。。舒适：有点小贵
革命同志88	2017-07-18 发表	优点：转向精准，便于操控。。缺点：内饰塑料感,偶尔有异响。内饰：起步慢一些，不过毕竟是中规中矩的家用车，途中超车加速还是很给力的。最高一次跑到过200。。空间：有防侧滑的车辆非常稳定，操控感很好。动力：空间不错，同级别车型中算大的，自己说没用，亲戚朋友坐过后都说不错，至于网友们说的诸多异响之类还没有发现，可能本人比较麻木，不太在意。操控：外观的话，本人觉得没树藤好看是真的，但人家的价在哪摆着的嘛。我当初也去看了无数次树藤的。后来还是选了小狼，因为它也不丑。。油耗：内饰还可以，谈不上十分精细也没看见什么毛边什么的，仪表板是硬塑料，不太好，观后镜太小，cd机一般。舒适：相比同价格的其他品牌的肯定是不太好，同级别的中配都带多功能方向盘和自动空调自动灯光等，这个却没有，不过设计的简单大气也算弥补了，主要是自己喜欢就好
色影★天下	2017-07-18 发表	优点：油耗挺满意的，高速5L左右，在城里7L，全系配esp。缺点：目前还没有不满意的地方。。外观：空间还可以，后排没有太拥挤感，而且个子高的也不至于脑袋挨上顶子。内饰：超车还是满意 的，可以。空间：相对于其他同级别车来说，操控只能说一般，机械的方向盘以及经常在论坛里面看到方向盘下棉花之类的东西缠住方向盘，我觉得多少会有些折扣。但是本人觉得操控之类的因素也会因人而异，我就喜欢这种操控起来比较厚重的感觉。。。。配置：省油。动力：舒适性很好 前后排坐着都挺舒服。操控：大众的家族脸，沉稳不失个性，后屁股很干净1.6的只有LAVIDA,1.4T只有TSI，外观上看新朗逸车还是非常漂亮。我选的是银色，老婆不喜欢黑色，白色想买，还害怕泛黄，所以选择很大众的银色车了。。油耗：德国大众的传承工艺，老旧风格，我也是年轻人怎么也能看上呢
charm333	2017-07-18 发表	优点：动力充足，1.4t日常城市使用没有压力，油耗也低。缺点：有点响声！效果也好了，其实车子都有！。外观：车内空间很大，腿部空间宽敞，头部空间不是很充裕，我175身高，只有半拳左右的空隙，储物空间不是很多，后备箱容量很大。。内饰：1-2挡肉啊（2挡你肯给油还是不错的！1挡给油也没用）！3挡速度起来还是不错的！。空间：电子助力方向操控轻松。配置：在经济省油的转速下换档，油耗一般是5到6个油，在动力随叫随到的情况下油耗一般就到7到8个了。。动力：很好。操控：最满意的就是外观和油耗，尤其是白色，车头漂亮的不得了，回头率绝对高。。油耗：简单明了，整洁大方，没有过多的装饰，大众的内饰基本也是一个样，就是用料不一样。不过做工不错。缝隙很均匀。。舒适：对于10来万的上下班买菜车来说性价比还是比较高的，外观内饰设计简约大方还是很喜欢。
银色富康１	2017-07-18 发表	优点：省油，综合不错，地盘钢板防锈处理非常到位；前一段走山路，地盘剐蹭的比较厉害，底盘装甲和漆都掉了，看见钢板了，但是过了几场雨都没见一点锈迹。。。缺点：避震偏硬。外观：非常能装，后座放倒非常棒??????。内饰：因为是1.4T，如果不舍得给油肯定会稍显肉，但是只要转速达到1500以上，动力是绝对给力的。空间：该车虽然是后扭力梁悬架，但是操控还好，方向指向精准，高速方向特别的稳，只是过弯时不能太快，侧倾现象还是比较明显的。。配置：很满意，我经常活动的是县城，油耗在6-9之间，如果走省道环城高速，达到过4.3，这些数据是仪表盘上的数据。。动力：舒适型一点不输后轮独立悬架的。路况好时，悬架超软，但是又富有韧性。大众的底盘调校的绝对到位。。操控：基本满意，耐看，呵呵。油耗：黑内我喜欢。。舒适：总体不错 价格偏高
huishouzhan	2017-07-18 发表	优点：三档以上提速效果不错 相对于同级的车听给力。缺点：行驶当中关掉暖风，出风口依然出风。。外观：后背箱真的挺大的，同级别也只有朗逸能装好多东西，虽然轴距很小。只有2610，但得益于空间的合力布局，后排空间依然很大。内饰：动力也挺满意的。150迈之内提速刚刚的。超过150迈，提速，有些慢。最高时速飙210码。。空间：转向精准，悬挂偏硬！。配置：这是最满意的最自豪的，从新手新车到现在5000多KM，油耗一直比较满意，基本在5-6个油之间，高架和高速可以到4点几很平常的事。动力：主架座椅坐姿调节有限，长时间有点难受。操控：都说大众是套娃脸，我感觉不是，比如朗逸前进气格栅是2道横杠，而帕萨特是三道，迈腾是四道，档次从低到高分的很明确吗。个人感觉，朗逸外观大气，沉稳，有阳刚之气。油耗：很差。舒适：还行
大S的爸爸	2017-07-18 发表	优点：动力足，空间大，外观大气。缺点：主打家用，连个后排出风口都没有，太丑了，尼玛我加丨千块，给我加个出风口，到处是塑料，高尔夫中控是软塑料的，为什么不向它看齐。。外观：大。内饰：1.4T动力对我来说比较满意了，高速不知不觉就到130～140km/h了，感觉发动机还很轻松。。空间：有防侧滑的车辆非常稳定，操控感很好。配置：很低，最低的一段时间5.2，目前大部分时间在市区6.9，比1.6的排量车要好很多了。动力：只是座椅舒适其他的都是一般般。操控：挺漂亮的，很喜欢，看起来很大方。。油耗：中控台都是硬塑料，没有福克斯好看。其他不说，因为我也挑不出毛病。。舒适：在这个价位的紧凑型车中性价比还是很不错的，尤其是新朗逸全系标配ABS.EBD.ESP车身稳定控制系统,安全方面有保证，这点很厚道，值得购买。
雲過指間	2017-07-18 发表	优点：四门车窗自动升降，。缺点：时常会出现不明异响，主驾玻璃升降器会突然失灵让人很苦恼。外观：五人没有压力，后备箱我用来搬家。内饰：这可能与各人的驾驶习惯有关，在论坛中转悠时，就有车友说过，没有肉车，只有肉人。本人不急加油门、不急刹车，反正是学习了很多有用的实际技术。我不喜欢将车开得过快（其实主要原因是新手不敢开，怕控制不好），这也为后面的油耗提供了低油耗强有力的保障。。空间：一般，快速过坑屁股会左右摆动，及其不舒服，严重影响操控，方向盘挺轻的，低速还可以，这个价位的车，谈操控没意思，基本上都这样。配置：综合油价五毛，跑高速估计四毛多。。动力：很好。操控：这个各人看法不一了，我觉得还行。油耗：满意。舒适：性能A级车中表现上中等的了。只不过价钱还是上中等。。。。。还算可以吧
沈阳雨燕	2017-07-18 发表	优点：动力挺好的。缺点：内饰做工采用硬塑料，没有质感！。外观：说到空间必须还是给赞的，暂且不管他后排座椅是否减短已达到提高后排乘坐空间的做法而论，朗逸的空间还是挺不错的，前排、后排、后备箱的空间都挺宽敞的，不说秒杀了同级对手，至少可以拿得出手来抗衡对手。。内饰：很好。空间：非常好，方向盘轻盈，我只开过两种车，一个教练车，一个自己家朗逸。所以我没啥发言权。。配置：油耗比较满意，也许是因为手动挡吧，很省油，满意。动力：前排座椅挺舒服，包裹性好点，开长途不显得那么疲劳，长时间了还有背部支撑，朗逸为板车悬挂，走烂路过减速带了当然没有多连杆的舒服了，家用足够。。操控：外观还是很大气的。赞一个。。油耗：不美观，而且太多部分用的硬质塑料材质的，如果能像同等级的宝来一样多加一款棕色内饰的话就更好了，我的米色内饰太爱脏了。舒适：很高
dangdangtaojin	2017-07-18 发表	优点：油耗，出乎意料，平均下来大概0.3元/公里。缺点：低档位太没劲了，不加油门还会抖，后排中间坐的不爽。。外观：对于家庭用车够了，除非你对空间要求相当高。内饰：秒杀同类。空间：满意。配置：现在跑了1900KM，还可以跑100kM，总共加了900元的油，300元的97#，600元的93#，折合4毛5/公里，算是相当不错了。动力：因为我一般是在开车，就前排舒适而言，还是很不错的，座椅的包裹性很好即使我是一个很瘦很瘦的瘦子，感觉前排座椅很深让人觉得很舒服，后排嘛，就像之前提到的减短了座椅长度可能多多少收都会影响一点点后排的舒适性，不过还好座椅很软做上去也比较贴合。。操控：非常喜欢，高端大气上档次！。油耗：只可远观，看着不错，手摸上去硬质塑料真的有点多了。。舒适：大众车就是要比别人贵
andygwc	2017-07-18 发表	优点：油耗。缺点：没有后排空调出风口。外观：后排坐三个瘦人还可以，稍胖点的就太挤了。。内饰：还算很给力吧。起步时较快。。空间：在挂倒档和一档时稍有点儿顿一下，不是很顺！。配置：油耗 现在磨合期不大看得出来 我仪表盘打开的是瞬时油耗界面 起步那个油耗啊 没治了 20-40个瞬时油耗 看见这些数字 我那个小心肝啊 嗷嗷的疼~~~~~。动力：整体来说比较舒适，自己在驾驶位也感觉不到太多，就是过减速带感觉颠一点，平常坐出租车桑塔纳捷达之类的反而感觉不怎么颠，难道是开车的人的错觉。操控：中规中矩，谈不上好谈不上坏，没雪铁龙C4的张力，也没有别克威朗的锐气，看了2015年后的新款朗逸，那屁股，那前盖，实在惨不忍睹，还不如我的2013年改款。。油耗：內飾就一般了，中控全硬塑料。舒适：大众车就是要比别人贵
hyl0510	2017-07-18 发表	缺点：车辆有时有异样的响声。。外观：一般家用还是可以的，还行。内饰：强劲，加速性能好，超车刚刚的。空间：没开过什么好车，感觉还是不错的。配置：本人最好开过400元97#跑850公里县级道路（偶尔急加速）。动力：舒适性很差 有点颠簸声音很响。操控：大气，还不错。油耗：整体简洁,各个功能按键区分合理,很容易上手.硬塑料太多,不过这价位的大众车都这样.把收音机换成导航应该会更上一个档次.。舒适：至于性价比，这就看自己的口袋了，有钱了自然就无所谓了。同价位合资车标配ESP很少，况且几十年的老牌子了，但就这个牌子就值不少钱。后期想转手更是比较容易，而且会很保值！性价比较高！
kinpong	2017-07-18 发表	优点：这车真的很省油，2000多公里的时候，我跑过4.8/100KM，白色外观真的很漂亮。。缺点：要手动调整座椅，恨呐..。外观：赞！家用，空间是必须的！无论前排还是后排，以及后备箱，都很大，大大！。内饰：赞！1.4T起步可以说非常迅猛！中高速也一点不逊色！满载的话，超车也是很给力的，但需要踩深一点油门哦！。空间：超控还算精准，只哪到哪，只是不是独立后悬挂，速度过快，转弯还是有点倾斜的。。配置：作为1.4T的车来说，比我理想的还要节油，在均速80的时候最节油，能跑到3.6个的油，平时本人城市道路居多，高速差不多一个月一次，平均油在6.5的样子。。动力：座椅舒服，车有异响。。操控：稍微老气一点，舒适版大量用了金属亮条后稍好点。油耗：非常不错，看着上档次。舒适：性价比还是很高的哦，一般基本的功能都有的，并且比较便利。
小花和小黑	2017-07-18 发表	优点：大众一直是我泡关注的大爱，外观大气，中庸中带着点洋气，比较适合我的性格。。缺点：中控的用料 后排无空调。外观：比较满意，但是后座椅设计的有点儿短，后备箱足够大！。内饰：强劲，加速性能好，超车刚刚的。空间：操控方面还是不错的，精准，手动变速箱也没有什么虚位，不像福特吉利那样，但在2档和3档齿位上有一定的顿挫感，只有通过油门减少这种感觉。。配置：买车到现在，多为市郊位置开，综合油耗7个。动力：过颠簸路时会有明显的震颤感。操控：比较大气，帕萨特的缩小版。油耗：用料一般，内饰还行。方向盘能四向调节 ，座椅电动就好。内饰有待革新。。舒适：在选车的时候，同极别的车子对比过很多，在这个价位里面，带有防侧滑、4安全气囊，205的轮胎，还是可以了，如果能带上日行灯就更完美了。性价比相对来说还是可以。
RGZ-NO1	2017-07-18 发表	优点：油耗相当满意。缺点：起步确实肉，一挡换二档动静很大，还很吃力。二档以后就好了。外观：同级车中算优秀。内饰：动力我觉得一点问题没有，不知道1.6的怎么样，我没感觉到肉，只要给油，那是刚刚的（但你不能和赛车比吧，那血往后涌的感觉可是真没有），尤其34档的时候，过了红绿灯立马超车，5档加速就不是那么明显了，4档是很给力的。。空间：转向精准，悬挂偏硬。过烂路感觉很明显。。配置：油耗比较低，一般在6.8-8个之间，开空调时油耗会高一点。动力：座椅的包裹性还好，刚开始感觉硬，开段时间后感觉还是硬的好，舒服。操控：外观个人认为是我的菜！。油耗：整体简洁,各个功能按键区分合理,很容易上手.硬塑料太多,不过这价位的大众车都这样.把收音机换成导航应该会更上一个档次.。舒适：相对同档次的车型性价比很高。
finas528	2017-07-18 发表	优点：外观大气、沉稳。。缺点：最不满意的要数噪音控制了，风燥胎噪都有点严重，快车道上跑80码，音乐音量都调很大了，还是能听见刺耳的外在噪音，很烦心的。。外观：前后空间还可以，储物空间：少了一点，放手机不方便，，，，，，，，，，，，，，。内饰：起步有点肉，但跑起来只要舎的给油，动力是杠杠的，超车完全没有问题，加速给力。。空间：适中，现在开车不像刚买车时那样渴望速度，安全第一。。配置：油耗我还是很满意，我跑的高速多，也不常去市里，经常就郊区嘛，所以算下来就五角都没。。动力：开久了，总感觉腰子有点痛，肯能是因为我身高比例不太协调，后面放个靠背应该可以解决这个问题。操控：大气，还不错。油耗：真皮座椅，没得说的，但是中控都是硬塑料，太不上档次啊，还有黑色内饰一到夏天，烫屁股啊。舒适：买的稍微贵了，优惠的不多。
犟到买	2017-07-18 发表	优点：外观大气稳重。很适合中年人的审美观。缺点：中控台硬塑料 前挡风玻璃上边接车顶过度不是很平整 备胎一般。外观：跟一般緊湊車型差不多,就那樣吧畢竟是緊湊型的，要求也就別那麼高了，湊合。内饰：动力在100转以下时稍差，1600转/分以上后感觉到有使不完的劲。空间：灵敏度较好，急刹车时稍有延缓表现（是否ABS的特性，本人不得而知）。配置：油耗我还是很满意，我跑的高速多，也不常去市里，经常就郊区嘛，所以算下来就五角都没。。动力：前排座椅，包裹性不错。后排座椅空间也行，尤其是腿部队空间挺大的。。操控：所实话还满意这个外观，新款不太喜欢，像一个模子做出来的。油耗：米色内饰加木条，塑料感强不是很柔和。依靠纹理提高了车内的观感。。舒适：性价比一般，本来打算买速腾的，不过速腾没现车，要等两个月，朗逸现车，就提了。
kouquanying	2017-07-18 发表	优点：家用，空间足够大，动力跟的上，外形很不错。缺点：中控的用料 后排无空调。外观：满意，5个成年人没问题。内饰：本人驾龄20年，早过了激烈驾驶的年龄，呵呵，市区一般，高速满意。。配置：油耗很低，我家出门20公里烂路，全部2档，综合油耗6.4L/100KM,目前公里数900左右，铺装路面完全在6L以下。。动力：本人172体重78kg，后排短途坐可以，长途坐着疲惫，座椅感觉比宝来软和。。操控：都说大众是套娃脸，我感觉不是，比如朗逸前进气格栅是2道横杠，而帕萨特是三道，迈腾是四道，档次从低到高分的很明确吗。个人感觉，朗逸外观大气，沉稳，有阳刚之气。油耗：一般，塑料感强。舒适：一般，在云南这边买车有个什么西南地区统一零售价，就是加价5000，优惠幅度也不大，送的东西也不值多点钱
马不吃草	2017-07-18 发表	优点：省油、养车成本低。。缺点：后排扶手箱位子没有空调出风口，当中凸起那一块是在不怎么舒服，真不知道凸起来是何道理。还有后备箱靠近后排座椅的周围有铁片，易碎的物品放到后备箱很不实用。副驾驶的手套箱太小，放一本书就占用了大量的空间 可能我是个比较挑剔的人子在乎一些小细节吧、。外观：身高1.76M，头离车顶还有两拳，后排可以翘二郎腿，小孩可以时而站在后座上时而站着后排脚垫上。。内饰：还算很给力吧。起步时较快。。空间：方向盘轻巧、指向明确。配置：买车第一年平均油耗4.6 第二年5.5 今年的油耗6.7，也许是当年油贵的原意吧??。操控：外观中庸耐看，有不失前卫。大众一贯的前脸很耐看。。油耗：灰色内饰，看着比较舒服。面板什么的塑料感太强了。。舒适：相对同档次的车型性价比很高。
DQ哈根达斯	2017-07-18 发表	优点：油耗低，空间大，后备箱超大。转向精准切方向盘轻，很容易上手。就是因为它省油才pass掉福克斯。。缺点：有异响、中控台老气，用料普通。外观：大，很满意。。内饰：合适。空间：怎么说呢。并没有感觉电子转向和转向机的差距和区别。总之。家用能转弯就好。指向比较明确。大众车一如既往的样子。呵呵。配置：小城市，车相对少一些，基本维持6左右。1.4T我很看好它的。。动力：舒适性还算可以吧，但是整体偏运动，悬挂缺股子韧劲，稍显硬朗，座椅挺柔软，正好弥补一下，但是内部舒适性配置可真心有点少，比如同价位同级别车有的座椅加热，座椅电动调节等，有待提高吧。操控：虽然有人说比较中庸，但是我喜欢，很稳重。油耗：开时间长了总有点视觉疲劳哈哈，不多当初选的时候看着还是相当喜欢的，协调的中控台。舒适：还过得去 只能算60分吧
wenfengss	2017-07-18 发表	优点：油耗适中，空间够用，加速迅捷。。缺点：最不满意的就是后排没有空调出风口，还有后排中间脚垫会突起一大块，中间的乘客夹在当中很不舒服 希望大众能引起重视。。内饰：新手开车1500转给油起步，有时候配合不好空油门 现在不怕费油，三档以后稍点油门动力非常足，动力相当满意1.4T没有选错你 。。空间：小狼对于路况，转向的反应都相当灵敏，给我这个新手相当的信心。。配置：油耗比较低，一般在6.8-8个之间，开空调时油耗会高一点。动力：没有开过同级别的车，所以没有可比性。操控：外观大气时尚，开的出去拿得出手绝对有面子 符合中国人的审美观。油耗：用料太古老，太抠门。这点可以多向别的汽车学习。舒适：在目前市场上1.4T，同样配置的车来说，性价比还不错。
yqz1968	2017-07-18 发表	缺点：驾驶位怎么调都不舒服，没有舒服的坐姿，。外观：空间可以和几年前的中型车比较了，够大，尤其是后备箱，塞两个人都没问题。。内饰：小排量大功率是很好，就是起步不行啊，太没劲了。。配置：市内拥堵，加跑了几趟短途高速，平均油耗6.5L，很不错的表现。。动力：本人172体重78kg，后排短途坐可以，长途坐着疲惫，座椅感觉比宝来软和。。操控：我比较中意他的前脸，腰线，不张扬。油耗：就不用多说了。多说年的破东西还在用。也难为设计员呢。能不能换点好点的东西。一堆破塑料。卖废品都不值钱。。舒适：相比同价格的其他品牌的肯定是不太好，同级别的中配都带多功能方向盘和自动空调自动灯光等，这个却没有，不过设计的简单大气也算弥补了，主要是自己喜欢就好
narikana	2017-07-18 发表	优点：最滿意的一點就是油耗了,在市區開空調才6.4百公里的油耗,確實很省油。缺点：胎噪大,跟采用的韩泰轮胎有关.中控硬塑料,只能不去摸了.性价比不高,神车都这样,我们这还有区域指导价!。外观：空间足够大，后排坐4人不挤，我家6口人一起出游没问题。。内饰：充沛、提速有力、涡轮介入及时。空间：操控对于大众车来说，不对对于朗逸来说就不提了吧，向来不是强项，只求平平稳稳老老实实地开着吧，当然地板油+1.4T除外，地盘比较平庸，发动机比较平庸，变速箱依旧是比较平庸。。。。配置：很节油 特别是跑高速。动力：一般，总体还行。操控：靓丽很喜欢。油耗：内饰用料太差！。舒适：性价比一般，本来打算买速腾的，不过速腾没现车，要等两个月，朗逸现车，就提了。
艾伊	2017-07-18 发表	优点：首先一点，我的小狼购于2013年12月份，小狼从业两个月，尚未走出磨合期，油耗情况能达到百公里6个油，比预期要省不少。所以最满意的还是小狼的油耗。。缺点：老是有异响，在车门和中控都有。外观：朗逸空间不错，和中型车差不多了，貌似因为中控台比较短，使得前排宽敞。内饰：是该车的亮点，1.4T发动机动力彭拜，加速自如，无可挑剔。。空间：有点沉，方向盘累，开个100多公里胳膊酸。配置：超满意，上下班郊区基本上在5以下。动力：怎么说呢。减配减得悬挂硬硬的。后排明显。。操控：不错、天窗偏小。油耗：低配版，内饰不是那么给力，将就着用...。舒适：手动档落地十四万多，个人觉得手动挡落地十三万自动落地十四万就很实惠了，不过怎么着也是合资车，性价比还算可以。
yzdelll	2017-07-18 发表	优点：油耗低。缺点：最不满意走烂路时两前轮发出的异响，4S店解决过，好了一段时间现在又有了！说是前刹车片的问题。。外观：空间一般 家用是够了。内饰：1.4T涡轮增压在城市蛮适用的，尤其是红绿地起步，很快，短时间内爆发的扭矩足够你鹤立鸡群，但是有一点要注意，涡轮增压最好配合自动档使用，我的手动档实在是弱爆了，因为要半联动。。空间：为什么喜欢大众了？就是因为他有成熟的过硬的技术，学车的时候都用的是他，操控指向那是绝对的信心十足！。配置：油耗很满意，在低油耗的同时不失动力，比较划算。。动力：一般般，减震和隔声一般。操控：不说了，大气耐看，顺便鄙视下棒子车，头一眼看起来拉风看久了越看越不耐看。油耗：内饰的科技感一般。。舒适：还是可以的
岁月留声?	2017-07-18 发表	优点：空间宽敞，外观时尚。。缺点：大众车真是不愁卖，优惠幅度太小了，全部下来快15万了，呜呜。。。方向盘可以做成真皮么，那么一点真扣死了。还有就是玻璃半开时风噪有点大。座椅前后调节居然是转盘的，卧槽，最让人受不了，也掉分了。还有尼玛大灯也太瞎了，晚上被人晃的吆。再有悬挂该上独立的了。外观：空间在紧凑型车子里面算是比较大的了。内饰：强劲，加速性能好，超车刚刚的。空间：OK。配置：实在是低，我在市区与郊区对半开，基本在5.0以下。。动力：一般。操控：大众家族外观 中规中矩。油耗：硬质不满意。舒适：性价比，对我来说，选了小狼，肯定是接受它的一切，在这价位，有天窗。ESP，起码还是个合资。所以对我来说就是，要说性价，我觉可以。起码我能接受。
jbzh	2017-07-18 发表	优点：油耗挺满意的，高速5L左右，在城里7L，全系配esp。缺点：配置。配置也太低了，不过这是大众的一贯风格。。外观：乘坐空间宽敞，储物空间充足。内饰：很好。空间：这车没操控可言，就是买菜车。过弯不行，。配置：买车第一年平均油耗4.6 第二年5.5 今年的油耗6.7，也许是当年油贵的原意吧??。动力：后悬挂偏硬，要是独立悬架那就好了。。操控：不错、天窗偏小。油耗：真皮座椅显得有调，包裹性还是蛮强的又容易打理，中控设计简单明了，本人不太喜欢哪种很多按钮的中控台比如雅阁，用料差全硬塑料，不过这也是大众减配的一贯作风，好在设计和做工还算精致，比其他同级车车精致得多弥补了材料问题。。舒适：首先看外观之后看性价比，不然不能选啊，哈哈，性价比没啥说，保值率还不低
天空哥哥	2017-07-18 发表	优点：后备箱大和油耗低，动力足！。缺点：由于后非独立悬挂的原因，过颠跛路时得特别注意，能绕则绕。。外观：黑外，漂亮！大气！上档次！。内饰：内饰和同价位车比较还是有一定差别，车内塑料质感太强，会有异响的情况。空间：很宽敞，搞个车震搓搓有余。配置：只能一般了。。动力：1.4T的就不用多说了,试驾的时候一脚油门那个爽啊,自己新车还不敢这么踩。操控：刹车前软后硬，大众风格，方向盘虚度较小，通过性一般。。油耗：很省油高速4 5升这样，市区也8个这样。舒适：本人没开过什么好车。感觉舒适性还行
setup188-A	2017-07-18 发表	优点：动力。缺点：DSG变速箱抖动。外观：外观也就那吧，没有SUV看着霸气，也没有大众牌下帕萨特看着帅气，毕竟价位在那放着。普普通通，没什么特别亮点。内饰：皮座椅算厚道，整体简洁大方，一般都希望简洁一点吧。。空间：空间我觉得非常好，平时外出短途游，东西都能放下，后排空间不错，三人都没问题。。配置：高。动力：带T肯定不错啦，当初就是朝着涡轮增压去买的朗逸。。操控：还行吧，太高速没跑过，转弯还行，指向精准，方向盘有点重不适合女性开。油耗：非常。舒适：舒适性不错，后排没坐过，前排还是不错
还吹风	2017-07-18 发表	优点：省油，特别是高速，相当省油。90-100匀速行驶平均油耗不到5L/100km!。缺点：不知道是不是后悬挂系统，反正目前就是感觉在不平坦的路上震感很明显，脚放在油门或者刹车上面能明显感受到震动。。外观：很满意，外观接缝紧密，做工出众。内饰：差强人意，都是过时了的空调调节开关再加上都是硬塑料看起来不上档次，这比起同类型的车差点，。空间：紧凑车，空间当然偏小，后排做人腿憋屈。配置：只能一般了。。动力：起步弱，但走起后动力足。操控：还可以。。油耗：比较低，可以接受。舒适：板车悬挂一般
feiyangfly	2017-07-18 发表	优点：起步，空间，车内气味能接受。缺点：舒适度相对要差一点。外观：偏老气，没速腾好看，我就不知道老婆为啥喜欢这车，没办法，结婚老丈人拿钱买车，自己没多少话语权，老婆喜欢就好。内饰：内饰有点简单了，尤其是中控台塑料感太强了。空间：后备箱很大，满足家用绝对没有问题。后座坐3个人也不觉得很挤，总体来说满足家用或者上班族肯定是足够了。。配置：价格在整体所有同等级车相性价比最高。动力：1.4T的动力就不用多说了，那是杠杠的，超车也是很轻松。涡轮介入后的动力相当给力。。操控：指向精准。油耗：开了650公里，从4S店出来加了400块的油，还有25-30L左右，可惜只能加97的油，折合大概4毛左右，还算不错。舒适：很舒适
zyy2714	2017-07-18 发表	优点：省油，特别是高速，相当省油。90-100匀速行驶平均油耗不到5L/100km!。缺点：避震太硬。外观：比较喜欢。内饰：内饰就是一个简单，我就喜欢简单的东西，没有那么多小按钮，没什么用只是看上去好看，其实有道的时候很少。用料就不怎么样了，大台用的是硬塑料，摸起来挺不舒服的，和这车的价格有点不符啊。。空间：空间一般吧，后排坐着跑长途不舒服，做的太直了。。。配置：还可以。动力：充足，超车提速给力。操控：还行，毕竟要求不高。。油耗：平均是5.7左右，400块钱油在告诉可以跑1000公里呢。舒适：座椅的包裹性还行就是有点偏硬，坐久了感觉全身都疼。可能是德系车大都偏向于操控而舒适性略显欠缺吧。
cx5267000	2017-07-18 发表	优点：油耗。缺点：表面漆颜色不正。白色的比其他车颜色暗了很多。。外观：大众家族脸，比较喜欢。内饰：简洁大方但是太简洁了，而且硬质塑料手感不好，而且不安全。空间：空间满意。配置：较低。动力：感觉动力相当于1.8L的，提速、超车相当不错、换挡平顺。操控：方向盘助力厚重，给人心里一种稳重感，结合几次跑高速的感受，大众车的操控性、指向性还是很棒的，驾驶起来完全没有发飘的感觉，赞一个。。油耗：非常低，市效40－70KM/小时耗油仅4.0左右，市区也在6左右。。舒适：大众车相对同级别其他品牌胎噪比较大，相应轮胎行驶里程也会多点，胎硬呗。但是对于车辆本身的噪音控制没问题，在市区不会受到噪音的很大影响。
playgirl525	2017-07-18 发表	优点：最满意的就是外观好看...本人是特别的喜欢...。缺点：座椅太短，近光不给力，还有发动机怠速声音大，没有优惠也不满意。外观：满意。内饰：差强人意，都是过时了的空调调节开关再加上都是硬塑料看起来不上档次，这比起同类型的车差点，。空间：不能要求太多 刚好 1.77大汉 没问题~。配置：跟日韩车比起来，价格优惠后，差不多。但是朗逸的科技含量真心不高，调座椅真心难调。。动力：可以就是涡轮介入的转速要高了一点。。操控：还可以，指向清晰。油耗：比较低，高速达到5个左右，市区7个多。我市区开得多，综合油耗7个。舒适：还是不错的，我自己没什么感觉，空间真的很大
我飞我飞飞飞飞	2017-07-18 发表	优点：我最喜欢的是这车的发动机，1.4T，后期动力杠杠的。缺点：1、异响，刚开始是副驾驶异响，后来首保去4S点，在地盘下方的油管处塞了一些海绵，之后副驾驶下方就没异响了。但是驾驶室A柱会时不时的异响，很烦躁。原地打方向也有异响。。外观：一般，灯光不理想。。内饰：基本上还可以的，塑料少点，木质多点。空间：我180CM 坐后排，空间还有很大。配置：一分钱一分货。动力：提速很快，1.4T足够够用，上高速速度提升会很快。操控：转向一般，后扭力梁舒适谈不上，走烂路很颠簸，高速过弯倾侧较大，座椅包裹性不太好，买菜车谈啥操控。油耗：适用家用，省油。舒适：舒适性还是比较不错的，家人都很满意 但是说实话后减震确实不如独立悬挂 家用也足够了
lrs888666	2017-07-18 发表	优点：最满意的就是油耗了，在我的预期内。纯拥挤道路得9.5个油，市区（拥挤+高架+各时段）差不多在7.5个左右。高速的话在5个多点吧。。缺点：空调不舒适，风速的噪音过大，调到最大后噪音很大，风速却没见得变化多少，且调节的档位只有4档。。外观：漂亮。内饰：简单大方。空间：比较的大，我178MM的个子一点不觉得有压抑的感觉。。配置：一般。动力：没试出来呢，起步差点，磨合期，没太敢加油。。操控：新手，感觉操作还好，我不和福克斯比。。油耗：油耗也是满意之一，目前5毛一公里，7.1升百公里，这样的动力配这种油耗，dsg+tsi科技的表现呐！。舒适：静音效果好
乘胜追击	2017-07-18 发表	优点：动力。缺点：硬塑料成分较多,仪表盘上那块也是硬塑料的.。外观：很稳重。。内饰：一般般吧，没什么可比性，还是实用为主，前排座椅的储物箱太小了，估计矿泉水都放不下两瓶，有待改进和提升。空间：家用足够了，后排空间不错。配置：跟其他品牌比，大众车性价比普遍不高，但朗逸在大众车里性价比还是很不错的。。动力：相当满意。操控：大众的味道。。油耗：之前刚提车时匀速50跑了两个160km.表2显示油耗6.2。现在基本在市区跑表2显示9.3。不知道过了磨合期是不是会下来些。。舒适：一般般，真皮座椅什么的不咋滴，最让人受不了的就是减震很硬，过减速带什么的让人受不了
高州葳哥	2017-07-18 发表	优点：动力。缺点：车价相对于其他合资品牌要贵点，但技术与做工要明显好。外观：由圆到方的改变，相信吸引了很多人的目光。两条抢眼的镀铬条让人能一眼识别。。内饰：内饰一般，都是硬质材料。。空间：一般 本人身高1.78 表示有些拥挤 后排长途较难受。配置：性价比高。动力：起动时较慢，介入T缸后速度有质的提升，总体性能不错。。操控：操控不错很稳，方向偏沉。油耗：市区基本上油耗在7.5左右，郊区在6个左右。综合油耗在5.6（现在四千多公里）。舒适：16万的车，舒适性有个差不多就可以了，肯定不能跟宝马等几十万的车比，反正比坐出租车舒服，呵呵
89ckeiek	2017-07-18 发表	优点：油耗、空间。缺点：中控台为硬塑料。。外观：个人感觉挺好，侧面很修长，要是车身再宽一点更好。。内饰：内饰就感觉太一般了。自己加了一个导航 感觉高大上了一丢丢。。空间：后备箱够大，内部空间还可以毕竟后排座太窄了。配置：性价比一般啊，我这个1.4T自动舒适版就要14.19万，还价还了一天，还通过同学找了4S老总，都只优惠6000.。动力：好，市区14000转，高速2000转，速度就满足了。。操控：方向盘力度适中，转向精确。油耗：比较低，高速达到5个左右，市区7个多。我市区开得多，综合油耗7个。舒适：OK
ray86289701	2017-07-18 发表	优点：这个价位，家用的，我觉得朗逸空间还可以，后排做三个还是没问题的，不算特别拥挤。后备箱空间很大，一家人逢年过节的行李之类的，基本上可以解决，空间这一点，绝对满意。油耗，感觉也还不错，目前在武汉市内上下班使用，堵车比较厉害，上班路程刚好十公里，上下班时间基本是一个小时左右，平均油耗大概维持在8个左右，个人表示满意！。缺点：微小的共振，2-3档换挡迟钝。外观：一般，当初买的时候比较满意，后来看看就不是那么满意了。内饰：全是硬材质，外观非常一般的。中控偏老龄化。。空间：后排小了点。。配置：性价比一般。动力：1.4T 的车 提速很是蛮快的。动力也不错的。操控：高速上操控感不错，底盘扎实，过弯不摇晃，烂路的话减震太硬，不够舒适!。油耗：百公里大概6L左右吧非常省油。舒适：这个价位的车还不错
何海兵	2017-07-18 发表	优点：外观不错，动力不错。缺点：减震硬，右副驾有小小异响。外观：中庸，很适合不同人群。。内饰：做工可以 材质比较差 总体还是可以的 因为个人比较喜欢大众的中控简洁的设计。空间：一般，相比紧凑型的车还是可以的。配置：价格没优惠，只有国家给的燃油补贴，当时落地16.5W，说实话，再选择的话，B级车吧，性价比一般。。动力：动力有点顿挫感，在堵车路段D2进D3的时候，夏天如果你把空调打开，那就要深踩油门了，如果在坡上，你会感觉很没劲；。操控：操控一般，毕竟底盘在那呢。电子助力精准度一般。。油耗：油耗很满意，之前考虑过C4L、X80都因为油耗等原因排除，现在看来选择一款皮实省油的车是明智之举,现在已行驶了700多公里了一箱油还没有用完。。舒适：如果没有坑洼烂路的话，在平路上开的感觉还是不错的；
re6680268	2017-07-18 发表	优点：动力够用，车辆保有量大。。缺点：不是独立悬挂。。外观：满意前脸，其次后腚，不满意的是侧身，没啥线条，而且感觉车头特别低，车尾咋看咋不协调。你觉得呢，国人自己设计的就是差点。。内饰：内饰使用塑料强比较多，但是个人觉得打扫卫生很方便。空间：满意。配置：裸车14万，购置税和保险，加装导航贴膜一共16.4万，性价比不是很高。。动力：磨合期还没舍得用力踩，0-60公里加速还是很给力的，1400转以后动力输出澎湃。如果喜欢，可以用手动模式驾驶，2000转前后推背感会如约而至。时速100以后，发动机转速2000，深踩油门超车自如，如果降为6档，效果更佳。。操控：操控一般，不是电子的，液压的。女孩子不适合。油耗：我跑高速不着急 一般最多5个油 跑的快了油耗自然上去了。舒适：一般
king-car	2017-07-18 发表	优点：后备箱大和油耗低，动力足！。缺点：座位调节不方便。外观：外观比较中庸，但很耐看，特别是侧面和后面感觉很好看。。内饰：做工还是蛮不错。空间：还行吧。。配置：一般，大众车在国内卖得太贵。动力：1.4t的还行吧，在市区比较肉，只要舍得加油还行，跑长途没的说，超车还是加速都可以的，推背感还是很强的。。操控：当初买车之前一直想买一款手动挡的车，感觉男人么还是手动挡开着有激情（额……说白了，还是舍不得那多出的1W5大洋和增加的油耗。。。囧~ ~ ~~）不过经过我大舅子的劝导和想着以后老婆开车省点心还是入手了自动挡，买了之后才发现……这真是懒人的福音啊，估计现在手动挡我都不会开了.......。油耗：目前才跑了268公里，表一油耗在5个左右 表2是9个。舒适：还行，悬挂偏硬。
liu0416	2017-07-18 发表	缺点：内饰。外观：小帕萨特，自然是喜欢。。内饰：从操控台到仪表盘只能说还可以接受吧，但方向盘不是四向调节的，坐椅最揪心是调节转扭更是让人大失所望。。空间：肯定是够用了，但没觉得比老速腾的空间大在哪儿，手套箱还不如老速腾大。我们两口之家，后排95%的时间没有人坐，谁管他什么空间呢？谈到后备箱空间，有点后悔没买明锐，只有它能放下我的捷安特Hunter3.0。。配置：家用推荐。动力：目前没有跑起来过.车速都在80以下..因为在磨合期没有到3000公里..不过起步什么的都不错..。操控：总体感觉比较满意～全系标配esp在北方下雪天还是很让人放心的，这点大众还比较厚道～高速跑过160车子不飘很稳。油耗：很省油高速4 5升这样，市区也8个这样。舒适：综合评分有八十分吧！
我才18	2017-07-18 发表	优点：提速很顺畅，。缺点：1、外观不是很上档次，大众车长着一张大众化的脸，从前面看比较好看，后面不怎么好看。2、最不满的还是坡道辅助，陡坡往后溜，刹车不能一次性松完，慢放，坡道陡还要用到手刹辅助，不然必定往后溜10cm左右。。外观：一般般，有点老气。这车是我爸买的，我看好的是零度。。。。内饰：黑色内饰，比较喜欢。。空间：乘座空间宽敞，储物空间充足。配置：性价比我觉得还行，全系配ESP，我看中的主要是大众的质量，发动机和底盘，你要是注重这两点，你就会觉得性价比会高一些。。动力：1.4T+DSG一点也不肉，只要肯给油一脚下去甩后车好几条街，高速上S档刚刚的，超车是小菜一碟。。操控：满意。油耗：低，高速行驶时5.0升百公里。现在。舒适：过坎较硬，过弯支撑到位
subaru5552	2017-07-18 发表	缺点：质量不行，买下就开始坏，一修再修，让我束手无策。外观：嫣然一个小帕萨特么！就是对拍平了的屁股不是太感冒，双喷大爱！。内饰：一般般，都是塑料，座椅皮也挺一般的，和手扶摩擦有声音。。空间：我100公斤 1.74米 头部空间很充足。配置：性价比中等。动力：1.4T的动力就这样的没办法。操控：指向很好，路面反馈模糊，过弯侧倾比较明显，底盘比较扎实。油耗：高速80码~90码的油耗真的如工信部公布的4.8L/100KM，市区油耗就高点，简单点说，工信部的油耗还是可信的！。舒适：前排驾驶室真皮座椅包裹性很不错，驾驶起来不会觉得腰酸背痛，后排坐着也很舒服，唯一就是减震效果稍有欠缺，过连续的凹坑处及石子路有些颠簸，不过总体还可以，可以接受。
飞车新手	2017-07-18 发表	优点：车子提速快。缺点：车漆太薄，随便让树什么碰一下刮一下就一条或几条划痕。看到车有划痕心里很不舒服。4S店送的地毯太小了。。外观：大众外观没什么出奇的地方。内饰：黑色内饰，比较喜欢。。空间：基本满意。配置：综合感觉，还过得去吧。动力：动力比较满意，我的是1.4T的，转速到了2000左右后，有很强的的推背感，。操控：就开过老BMW318、风神A60、世嘉、老朗逸1.6。我的小狼操控感觉最令我满意。。油耗：4.8左右吧，开2档空调大约需要5.5个左右，真心省油，1800多公里了，想想加了1000块钱的油了，现在还到3/4格那，差不多5毛一公里吧。舒适：座椅坐着还算可以，悬架较硬过减速带的时候那感觉太不好了
SilentLion	2017-07-18 发表	优点：油耗低！目前开了800GL左右，油耗基本稳定在5.2 L/100GL左右，当然本人还是很温和的踩油门的，听说过了磨合期之后油耗还会降低，就有点亟不可待，希望能下4.7L/100GL。每天来回50GL，油费高的话实在吃不消，从这一点上来说，宣朗逸是选对了。。缺点：异响。外观：经久耐看。。内饰：一般般吧，没什么可比性，还是实用为主，前排座椅的储物箱太小了，估计矿泉水都放不下两瓶，有待改进和提升。空间：总体使用没有问题。如果的身材魁梧的建议会压抑点。。配置：比起同级别的车我感觉相对来说要来的好。动力：一般家用足以。。操控：操控一般化，有盲区。油耗：省油高速不到5升。舒适：还可以，就是座椅太短，坐久了累。
FJBMW	2017-07-18 发表	优点：没提车之前，试驾过同事1.6的，动力有些肉，提速慢。所以选择1.4T的，动力随叫随到，有我想要的推背感，想要更多的激情就推到S档。。缺点：感觉车身还是有点秀气，舒适型配置感觉还是有点低。。外观：大众范儿，中庸，但不失大气。内饰：大众中规中矩，耐看。空间：在这个级别的紧凑型车里我感觉还是不错的，因为我对空间是相对比较挑剔的，大家说后排座垫短对于今后长途旅行是否舒适有待于考证。。配置：从品牌出发，从用料出发，到空间，到做工，不谈内饰设计和高科技设备的话个人性价还比不错。动力：D挡太肉，S挡超车无压力有推背感。操控：避震较硬。舒适度个人感觉不算很好。油耗：实测5.39。舒适：一般，非独立悬挂。不怎么舒适
ˊ鹅a!亇の	2017-07-18 发表	优点：空间在同级别的车子里算是中上等。动力也很不错，给多少油出多少力，改款EA211发动机的涡轮在1400转就介入工作了。还有一点就是油耗，正常不开空调真的很低。大概在6~7个左右。开空调在8个油左右。。缺点：车内能触摸的到的地方，那很烂的手感，材料的选择，大众你不能这么做车啊！！！！。外观：大气，稳重！。内饰：中规中矩内饰一直是大众的风格。耐看！。空间：满意。配置：比同级车差点。动力：带t加上dsg传动效率高没得说。操控：方向精准，反应挺灵敏的，方向盘感觉不好，手干燥的时候有种打滑的感觉，向缝个套子，一直没弄着。油耗：油耗是最满意的，因为经常跑长途，大概算过一公里0.45元。
Jeffreywuxi	2017-07-18 发表	优点：这个貌似中国人都知道就是大众车比较皮实耐用，大毛病木有，小毛病还是挺多的，瑕不掩瑜，大众车的皮实耐用为他的二手车价格还是贡献了不少力量的。。缺点：内饰设计呆板，材质相对一般，装配工艺有待提高，轮胎还是韩泰，导致胎噪相对比较大，。外观：此车空间没得话说，前排很宽后排可以挤2个大人2个小孩不很挤。当初第一就看中后排空间大。。内饰：1.4T的动力不错。空间：家用车就不谈这个了吧。但是喃指向还是不错的。悬挂就不敢太快过弯了。。配置：油耗真低。动力：我觉得还是不错的，可能是我之前开过拖拉机的原因，这个价位不可能全都照顾到位。过减速速带的时候颠簸还是比较明显的（就是不颠簸，我也不舍得这么来回得在上面跑着玩呀，还是慢慢的吧，对安全也有利，设减速带的地方肯定不是学校就是重要路口，安全第一呀），这是后悬挂的原因。这不用我多说吧，即想要空间，又想要舒适，那么还是选B级车吧。至于网上朋友一直病垢的后排板…
atalaxisilu	2017-07-18 发表	优点：这个车空间很大，要不说叫小帕萨特呢，头部空间，腿部空间，后备箱空间都很宽敞，本人很满意；再来说说朗逸的动力，1.4T的车确实动力很充沛，涡轮爆发区间在1400--3500左右，比其他的车强多了，市里面开超车无压力，完虐自然吸气的车；操控也很好，如果不是后面是半独立悬架拉分的话，估计会更好，转向精准，路感清晰，能把路面的情况如实反映给驾驶者，但力度又适中，估计跟电控的转向有一定关系；油耗在同价位的车里我感觉朗逸的油耗是最低的，市里7个半，告诉5个左右，比其他车省好多，超值；因为后悬架是半独立的，所以舒适性上有所牺牲，在过减速带的时候上下的弹跳感比较明显，横向的晃动也很强，不过考虑到车的价位还是可以接受的，毕竟没有绝对的神车嘛；外观很像帕萨特，所以车头部分很有冲击力，侧面和尾部就一般了，内饰做工还可以，就是大部分都用的硬塑料件，这有点不够档次，速腾都是软质包裹的仪表台了，总的来说朗逸车…
都市泥鳅	2017-07-18 发表	优点：油耗比较经济，综合平均0.5元。缺点：由于后非独立悬挂的原因，过颠跛路时得特别注意，能绕则绕。。外观：整车很低调，淹没在小区停车场的豪车里，不会有人打它的主意。。内饰：我选择的是皮质黑色内饰，加上前面的银灰色金属条看起来还是比较豪华，上档次。但后排的藏物盒用处不大，应改为空调出风口，因为坐在后排时感觉空调效果不十分理想。。空间：还是比较宽敞的,微胖或者,较有肉感的男女都可以坐乘,并且后座容量也可以.。配置：一般，大众车在国内卖得太贵。动力：动力表现很不错，高速120，很轻松，超车也不费力。。操控：操控的话适中吧，大众的操控的感觉，开了有一年多了，现在方向机有点往右跑方向；。油耗：相当满意！。舒适：驾驶和乘坐都很舒适，车内噪音小。
fan0003	2017-07-18 发表	优点：综合性能好，性价比高，同类型车中配置较高！。缺点：内饰千年不变，依然那么的难看，座椅后背支撑调节是旋钮的，非常麻烦。。外观：小号帕萨特，不过问题也有两个：第一是前脸中网如果没有竖着的镀铬装饰应该会更漂亮一点，正在考虑要不要涂黑了；另一个就是后门好宽啊，看起来是漂亮，但是实际用起来的时候才发现门太宽也会带来一些麻烦。。内饰：一般般吧，没什么可比性，还是实用为主，前排座椅的储物箱太小了，估计矿泉水都放不下两瓶，有待改进和提升。空间：空间比较宽敞，后排座三个人一点也不挤。。配置：比同级车差点。动力：弱。操控：非常舒适。油耗：油没了就加，没在意过。舒适：还可以，就是噪音控制的不是很到位
↘葬愛ヾo	2017-07-18 发表	优点：买的白色车，小帕萨特，外观比较大气，油耗真心省啊，省钱才是硬道理，我不在乎你的出身，好开才是硬道理。。缺点：中控台为硬塑料。。外观：白色小狼还是挺好看的，比较沉稳。当然其他颜色也都挺好看，这个主要看个人喜好！。内饰：中控大面积硬塑料比较一般，其他还行。。空间：后排坐三个成年人有点挤作为平时上下班开已经可以了～本人183cm坐在后排有点顶，前排还可以。配置：谈不上了，因为是大众。动力：买的是13款DSG款的，1.4的动力还行吧，不过感觉如果以后有钱的话还是上自然吸气，动力的输入有时感觉不是很线性。油耗：油耗目前是8.7l/km左右，90%的时间在市区开，比较的拥堵，个人觉得还不错。一直加的是97#的油，算下来不到7毛1公里。。舒适：驾乘舒适性可以，非铺装路面胎噪比较大。
dinniyi	2017-07-18 发表	优点：动力够足，空间非常大，和速腾相比性价比真的很高。。缺点：微小的共振，2-3档换挡迟钝。外观：因人而异吧，我比较喜欢这种没过多线条的低调。。内饰：大众内饰就那样，比较平淡。空间：家庭够用，后排空间有点小，座椅有点短，我身高183cm驾驶时如果把座椅调最后，留给后排乘客使用的空间较小，不过这点还是可以接受的，新朗逸的空间我们一家4口人足够用，毕竟是十几万的买菜车也不能要求太苛刻了。。配置：从整体的使用心得来说，朗逸的性价比非常不错。。动力：1.4t 不是盖的 很不错。操控：好。油耗：市区综合7个左右，高速6个内，主要看驾驶习惯，本人较高综合在7个到8个之间平时。。舒适：座椅的包裹性还行就是有点偏硬，坐久了感觉全身都疼。可能是德系车大都偏向于操控而舒适性略显欠缺吧。
血色浪漫	2017-07-18 发表	优点：油耗非常满意,大气的外观, 可是,总有人会说,桑塔纳,我去,这是朗VD好不好,.。缺点：保养费用比预期贵，。外观：外观方面，前脸进气格栅不好看，其余的还好，最喜欢尾灯。。内饰：没有和别的车比较过，个人还是比较满意的。。空间：紧凑车型，空间算是比较大了；后备箱里空间很大，可以放不少东西。。配置：价格相比同款有点高，不过看看保有量，也就没什么了。。动力：S档提速杠杠的，只要肯踩就有推背感，不过速度过了140就感觉不到刚开始提速时的强劲推背感了。操控：操控还行，没开过别的什么车，没感觉。。油耗：较低，还T的还是比较节油的。舒适：舒适性上朗逸就要打点折扣了 毕竟人无完人，车也没有完美的，悬架比较硬，过减速带时还是有明显的感觉的。但咱买车只是家用，我感觉这样已经足够了。
purplegrape	2017-07-18 发表	优点：省油，特别是高速，相当省油。90-100匀速行驶平均油耗不到5L/100km!。缺点：内饰材料硬塑，很廉价，冬天天冷异响很硬！致命伤啊.........刹车太软，对急刹车信心不足.。外观：大众家族样式 很耐看 很大气。内饰：简洁大方但是太简洁了，而且硬质塑料手感不好，而且不安全。空间：空间没话说，同级别的没有几个比得上的，我全家1.65m的平均身高，感觉非常够用。。配置：综合感觉，还过得去吧。动力：1.4的排量，感觉起步不输给比如别克凯越、K5之类的，每每红绿灯起步都很顺。操控：我又不越野谈什么。油耗：比较满意，每天上下班走高架，会堵一段，平均7左右。。舒适：座椅还行吧，不过这种真皮不太透气，要是打孔的就好了。
cotling	2017-07-18 发表	优点：外观漂亮，空间大，动力足。。外观：大气十足，家族脸很满意。内饰：真的就是一般了，新车的时候气味还是蛮大的，主要是和装配大面积的硬塑料有关。如果，多采用环保的材料那就好多了。。空间：虽说是经凑型，但是内部空间大啊，后排坐三个成年人没问题。。配置：总体来说大众的车基本都在这个价位，当时也没和经销商讨价还价，就送了点配件订下来了。动力：在红绿灯起步基本可以秒杀2.0排量的所有车（除开2.0涡轮）。操控：方向盘很轻，驾驶感觉很好。油耗：经常是市区经常是40码一下，所以油耗8-9个吧，高速6个多。舒适：还不错，就是减震效果一般，座椅的设计不够人性化，旋钮设计太不科学了，另外长时间驾驶腰部会很累。
8848788	2017-07-18 发表	优点：在上海市区非常拥堵的情况下油耗平均8.5个油。高速和郊区路段可以跑到5.5个油以下。动力也不错1.4T DSG S档加速度还是可以的。。缺点：DSG变速箱抖动。外观：很耐看。内饰：内饰的塑料质感比较强，看起来比较廉价。。空间：外形沉稳大气，车身饱满均匀，车内空间实用，后备箱的空间也很大。配置：单从价格角度上讲，大众的车性价比一般，比起韩系、日系还有一定差距，如果价格能再低2万，估计还能更火。。动力：相当满意。操控：只能说足够用，工作中开过操控之王的3系，肯定有差距，但是不漂移的情况下朗逸很不错。。舒适：板车就是板车，过坎不够给力，而且声音大，不像日本车那么温柔，后悬挂不给力，乓乓乓的响
wwx131444	2017-07-18 发表	优点：跑高速超车提速快 很爽。缺点：发动机有漏油的现象，处理了三次至今还未有解决。外观：外观我喜欢的，看着沉稳、大气，我买的是黑色的看着挺上档次的。。内饰：内饰用料还可以，一般吧。空间：能满足一般的家庭用车，后排能放倒，空间感觉更大。配置：对于我的使用性来说感觉还是比较高的。动力：动力还是比较满意的，猛踩油门，大约要1秒多，提速很猛，很快，比1.6L要强的多。操控：操控一般化，有盲区。油耗：油耗满意，最低跑过4.5升100公里，表2的油耗。舒适：相对来说比较好，主要是后排空间比较大，长途比较舒服。
yqz1968	2017-07-18 发表	优点：空间和外观。。缺点：方向盘转动轴被隔音棉缠绕，纯属严重质量问题。外观：我改了前中网，感觉好很多。外观比较中庸。。内饰：中规中矩。空间：满意，满载5人没有拥挤感。。配置：一般。。动力：1.4T GTI+DSG,刚起步有点肉，转速到2000转，涡轮增压介入那会爆发力很强，有点推背感，超车很轻松，高速轻轻松松上120。。操控：操控一般般吧，说不出好耶说不出不好。。油耗：油耗是我最满意的了，目前平均油耗（表2，车买回就没清零过）显示的是4.8L/KM，平均速度31KM/h，我也很惊呀怎么这么低，可能跟我上班的路线不堵有关，而且我每月去一趟市里（省道，来回100公里左右）。。舒适：只能说一般，感觉胎噪太大，座椅舒适性一般，长途驾驶很累。
当时的月亮	2017-07-18 发表	优点：提速很顺畅，。缺点：内饰真的很丑，硬塑料。同时买的菲亚特低配的都是软包的。外观：外观还算大气，就是前中网的黑色竖条不算漂亮。。内饰：内饰硬塑料，完全不合理。空间：空间挺大，我1.7的个子，后排乘坐膝盖不用顶椅子。配置：性价比还不错，综合来看值得购买。动力：最满意的其中一点，超车超爽，特别是S档，那感觉谁用谁知道。。操控：我购买的是1.4T自动舒适版，虽然都说自动挡的缺少驾驶乐趣，但对我一个新手来说，能驾驭了就好了。还不需要追求什么乐趣，新朗逸自动舒适这款车还是很容易上手的。（限本人驾驶水平有限吧）。油耗：真心省啊，新车高速100km/h，最低开到过4.9L，现在这经济形势，省钱才是硬道理。。舒适：前后座空间不错，有长度，有高度
陶醉的青瓷	2017-07-18 发表	优点：真的很省油。缺点：异响。外观：犀利。内饰：内饰一般 中控台大面积的硬塑料 不过就车价格而言也就那样 自己看着差不多就行异味异响：车开到3000以后冷车启动踩刹车或者松刹车会有咯噔一下 开到4s就没有了 不知道什么原因。空间：不错，本人1.80米身高，座椅调节合适，后排自己坐仍很舒适。后排坐两个大人一个孩子够用了。。配置：较高。比速腾好得多。。动力：1.4T+DSG，在动力方面表现真是不错。操控：方向盘有点重，可能是隔音棉绕住了，也没怎么深究。油耗：都是在市区上下班开，有些堵的，综合油耗在7.5左右，还是比较省油的，2档升3档，要到2000转才升3档，有些顿挫，不是很明显。3档往后比较顺畅。。舒适：前后座空间不错，有长度，有高度
风雨星星	2017-07-18 发表	优点：空间大。缺点：仅个人意见啊，整车的悬架有点硬，路过不平整的路面，颠簸会让开车的人和坐车的人都很舒服，特别是后排感觉很明显。。减配的也严重，各种减，胎噪也比较大，这样说并不代表我就觉得这辆车不好。。只是客观的评价！。外观：中庸，表现一般。。内饰：真皮座椅看起来了很高档，做工很好。。空间：头部空间不错，前后空间够用，后备箱不小。。配置：一般。动力：1.4T动力不错，刚起步时加速没那么快达到一定转速时加速就很快。操控：操控性能还算可以吧，减震偏软。。油耗：1.4T油耗还比较低。舒适：高速舒适度不错，但走烂路山路就很恼火，减震太硬，过减速带太快后排感觉都要弹起来!
香辣虾	2017-07-18 发表	优点：操控性好，比较的省油。动力比较的强劲，空间大（家庭用）。缺点：中控台用的全是硬塑料，连12年买的马三星骋1.6乞丐版用的都是搪塑工艺而1.4T的朗逸用的却是硬塑料。外观：大众家族脸，比较喜欢。内饰：内饰一般。空间：我100公斤 1.74米 头部空间很充足。配置：比较低。动力：小排量，动力不错。。操控：比较不错，就是回盘的时候感觉有点小慢，可能是个人原因吧。油耗：因为是新车。不做过多评价。目前730公里表一是8.5因为在市里，没有超过70迈。而且没有所谓的拉高速。不做过多评价。1.4T我很看好它的。。舒适：静音效果好
腾友	2017-07-18 发表	优点：质量不错，行驶20000多公里至今还没发现有什么毛病，油耗比较适合家用，非常满意。缺点：有异响，可能是硬塑内饰的缘故，跑高速的时候，副驾驶门有类似虫子掉进去扑腾翅膀的异响，这可能是朗逸车系的通病。。外观：外观虽然是统一化的家族前脸，但还是比较喜欢这种成熟大气的感觉。。内饰：内饰的塑料质感比较强，看起来比较廉价。。空间：我100公斤 1.74米 头部空间很充足。配置：朗逸是本人的第一台车，性价比不算高，看中售后和口碑。。动力：起步有点肉，当涡轮介入的时候，推背感明显感受的到，作为一辆上下班代步车，还是比较满意的；。操控：高速上操控感不错，底盘扎实，过弯不摇晃，烂路的话减震太硬，不够舒适!。油耗：高速公路5.2到5.4之间，而且是全程开空调。。舒适：座椅有点硬，后排不是很舒服。
苏E老周	2017-07-18 发表	优点：最满意的当然是动力和油耗的表现。缺点：车内异响，天窗漏水，大灯不带透镜。其他的小毛病都去4S免费解决了，就是大灯看着不爽啊，以后自己改吧。。外观：外观表现满意，个人感觉朗逸的外观很不错，既时尚前卫又不失稳重大气，符合国人的审美观念。。内饰：内饰比较中庸吧，自己加了个导航，档次瞬间提高了好多；大众车内饰有待提高，大部分硬塑料，同价位其他车内饰比这高档多了。。空间：在合资同级车里空间算比较大的了，目前同价位的车还没有发现性价比更高的。。配置：不错。动力：小排量，动力不错。。操控：操控能很好 跑起来也很满意。油耗：目前就是市区和市郊跑一跑.市区就是接送一下家人..市郊就是自己上下班.跑了2000公里.花了1000个大洋..基本是100元RMB=200公里！
上海小天	2017-07-18 发表	优点：车子比较我以前买的尼桑颐达稳定性和操控性都要好很多，8喇叭的扬声器效果真的不错；前提你不是发烧友，用USB插上U盘放MP3效果就不错了，CD碟片的效果更佳。缺点：没优惠，没赠品。。外观：是街车，但百看不厌，我比较喜欢全统的车。。内饰：一般了，做工一般。。空间：对于紧凑型车来说，空间很不错。我1.78身高。不管前座后座都很满意。。配置：性价比一般，买的时候基本没什么优惠。动力：起步动力不行，我都是一脚到3000转才能跟上别人，车速到30以后提速特别快。。操控：挺好的，没有什么别扭的地方。油耗：目前还没过磨合期，个人感觉不错，上次去南京，高速加市区跑了700公里左右，加了210元 95*。舒适：挺舒服，比想象的好
linyi07	2017-07-18 发表	优点：动力大，油耗低。。缺点：车头灯..样子不错..就是不够亮..给给LED的大灯也行..氙气大灯也OK啊！。外观：外观这个就见仁见智了，我认为偏稳重。。内饰：座椅短小，到处都是硬塑料！。空间：后排空间很满意，前排中部控制台感觉占腿部空间，有点挤。。配置：有点高，感觉。动力：1.4T动力有余，但是毕竟排量小，1个人乘坐和2-3人乘坐动力区别还是明显，涡轮迟滞存在，DSG在D挡下的降档不是很积极，另外隔音棉缠绕方向柱和门板杂音存在。操控：方向精准，高速160过弯很有信心。。油耗：油耗不是很高，平均6毛左右每公里，上下班的话也花不了多少，平时还可以出去兜兜风。舒适：减震过减速带有点硬帮帮啊 但可以接受 毕竟车无完车吗
漂漂	2017-07-18 发表	优点：最满意的就是油耗了，在我的预期内。纯拥挤道路得9.5个油，市区（拥挤+高架+各时段）差不多在7.5个左右。高速的话在5个多点吧。。缺点：1、冷启动刹车异响、发动机声音大；2、减震太硬；3、手套箱小。。外观：外观厚实，不张扬，低调才是最牛b的炫耀。。内饰：一般吧 塑料感重。空间：后备箱超大，家用基本上什么都能装的下。我主要开车，乘坐基本舒适吧，反正没有朋友说很挤的，平常也就2个人坐，完全够用了，加上儿童座椅也还行。。配置：性价比高，和同事的车相比好很多了。。动力：起步快，劲好。。操控：操控还算可以吧，没有马三的操控好，还能接受。油耗：不高，城市路面，早晚高峰较多，8个油耗。。舒适：悬挂稍硬了点
宝版-阿呆	2017-07-18 发表	优点：动力，加速超车超棒，。缺点：座位调节不方便。外观：朗逸的外观就比较中庸，但是看习惯会发现大众在车头设计方面还是比较用功的。。内饰：感觉还行，塑料使用的多，导致异响多，但是感觉挺大气。。空间：可以，长途4个人还比较宽松。行驶25000公里综合耗油不到7升/百公里。。配置：性价比还不错，家人很喜欢，我并没有为我没选择迈锐宝而后悔。。动力：加速杠杠的。操控：灵敏。油耗：综合路线1500KM，加了95#油900块左右，大概6毛半，满意！。舒适：主驾驶有腰部支撑谈不上舒适，反正开车不算累，强调一点前排座椅包裹性真的非常好。
Lacrosse_JY	2017-07-18 发表	优点：省油，动力还可以。缺点：门,后面异响，还没确定什么地方。空间：我身高178 体重160 前排后排足够 后排中间凸起较高 不适合长时间 大块头坐。配置：新朗快上市了，降价幅度很大，优惠了1.5W，送了徐港NW502导航，自我感觉很值。。动力：起步反应慢.过红灯的时候要提前一秒准备走.提车很好.超车不在话下.这对于安全也是重要之一.。操控：还行。油耗：不知道为什么 头三天油耗有12个 你相信吗 ?? 今天开的油耗7.4 感觉这才是真的 呵呵。舒适：减震太硬，异响大，风燥特别大
姑苏小程	2017-07-18 发表	优点：外观漂亮，空间大，动力足。。缺点：最不满意的就是异响，副驾驶没人的时候就会有弹簧碰撞的声音。后备箱也要从主驾驶门的按钮才能开启，很不方便。。外观：不错，挺喜欢的，虽然是家族史脸，但是我就是喜欢这个脸。内饰：很一般，中等吧。也不必纠结中控的硬软，但大众的内饰一向是中庸的。。空间：强大，前后排坐满5个成年人无压力，后备箱拉货能力强大。配置：跟日韩车比起来，价格优惠后，差不多。但是朗逸的科技含量真心不高，调座椅真心难调。。动力：1.4T的动力还是足够用的，目前没踩到底，感觉不错，坐满拉一车货感觉够用。操控：没试出来，不懂车，不太懂操控，就是家用。。油耗：很好，平均百公里6L。。舒适：避震偏硬，适当胎压有助于乘坐，后排三头枕不错哦！
hansonlaw	2017-07-18 发表	优点：动力不错，操控很稳、质量德系的真没话说！正！！！。缺点：内饰千篇一律，选车的时候大众车并不是我的首选，原因就是套娃的外观和内饰，不符合我们年轻人的审美观。还有就是眼镜盒尽然设计在副驾驶前面的手套箱里，拿取很不方便。。外观：个人觉得外观偏向于沉稳但还不显老气，车子买来是来用的不是看的，外观也没必要太在意了吧。。内饰：没有和别的车比较过，个人还是比较满意的。。空间：凑合吧,紧凑型车吧, 知足了。配置：一般。动力：对于一般自然吸气来讲，涡轮增加低转高扭确实提速很好，市区使用也没问题。操控：觉得路不平的时候，避震效果不太好。。油耗：都是这个范围吧！试过开最低表2是4.5。舒适：还行
想买KK	2017-07-18 发表	优点：7档双离合DSG比手动挡还省油的全系Esp不错。缺点：1、冷启动刹车异响、发动机声音大；2、减震太硬；3、手套箱小。。外观：比较大气,好像小款帕萨特一样,线条不错,车头的设计家族化,尾灯好看又不张扬.。内饰：没什么感觉。空间：朗逸的后排空间真是宽敞啊 三个大人一点也不挤。配置：一般吧，包括导航包，贴膜，地盘装甲，落地价格大概是17.3万了。动力：相当满意。操控：操控性还不错吧，方向盘很轻，指向性好像一点点偏差，不过不影响整体驾驶感觉。。油耗：很省油，百公里6.3升。舒适：舒适性略差，坐一个小时就觉得腰疼；而且没有后排出风口。悬架有点硬，过减速带有点颠簸。
FCACA	2017-07-18 发表	优点：就朗逸本车来说外观大气，耐看，虽然不能和帕萨特、迈腾大众的中级车媲美，但是在紧凑型车中也算是不错的。油耗方面到现在为止行驶了不到1000公里在6.5个左右，就是不知道夏天开空调如何，还有就是全系标配ESP，车身硬朗提速快怠速声音小。。缺点：DSG有时还是很顿挫。外观：这个个人喜好了。内饰：大众车都那样,卡槽很方便.。空间：够用。配置：不算很高。动力：1.4t的加速超车，还是比较有信心的，对于我来说1.4足够用了。。操控：这个价位的车谈不上操控，虽然是电子助力转向，但方向盘在低速比较重，开起来还好，转向指向不虚，容易上手。。油耗：低。舒适：因为自己没开过豪华车，只开过更差的车，舒适度可以用“比较满意”来形容了。只是过坎时得松点油或者绕一绕才行，要不车上坐着别人都不好意思了。
roger9977	2017-07-18 发表	优点：动力好 节油。缺点：整车实际都是非常满意，如果说美中不足的话就是空间了，毕竟是紧凑车型，在保证各方面性能美观的前提下空间已经是很不错了，我身高178CM，主驾驶空间还算可以，如果副驾驶坐人，冬天衣服比较多，会显得比较拥挤，后排空间我这身高坐进去会觉得拥挤，这点没办法，和帕萨特的比较了下，后排空间的确是有差距。。外观：小PASST。空间：A级车里空间算不错的了，后排够宽敞，据说是缩小了座椅尺寸。配置：良好 希望提高性价比 做到物美价廉。动力：起步的时候有些肉，上当涡轮介入了，动力没问题，新车四千多公里，感受也不多。。操控：挺好。。油耗：不开空调时油耗基本在7以下（市区），开了空调最高到8.4。。舒适：避震偏硬，适当胎压有助于乘坐，后排三头枕不错哦！
weiruor	2017-07-18 发表	优点：油耗低，过年回去一趟老家，广东-安徽，来回2500公里左右，平均高速4毛2，市区路况6毛左右。是非常满意。。缺点：避震偏硬。外观：比较大气,好像小款帕萨特一样,线条不错,车头的设计家族化,尾灯好看又不张扬.。内饰：大众都一个样 用料比较抠。空间：不错，横排空间不是太理想，后备箱空间满意。。配置：不高，在云南这边还加价销售，然后再给你点优惠，实际买下来就是厂家的指导价。。动力：1.4T发动机不知道是EA111还是EA211反正给油就持续的推背感，现在还在磨合没敢猛加油。。操控：满意。油耗：很好。在同事之间聊油耗的时候，说出去还是很有面子的。。舒适：还是不错的，我自己没什么感觉，空间真的很大
越开越烦	2017-07-18 发表	优点：外形、空间、油耗、动力我都很满意。。缺点：稍有一点点异响，胎躁有一点点大。。外观：白色比较耐看，显得年轻与时尚，一开始想买宝来，现在感觉还是朗逸比较好看，该稳重时稳重，该运动时还可以激情一下。。内饰：也不上档次，。空间：空间那是绝对够了 我和媳妇都是小个子 不夸张的说 媳妇调好坐姿 后排翘二郎腿都有余的 呵呵。配置：比较高，家用的话全国销量放在那里。动力：1.4t加七速双离合非常完美，就是有顿挫感，这个好像除了2.0t的就没有了，但1.4t不烧机油，我三年了一点都不烧，而且我也是暴力开车的。。操控：指向精准，指哪打哪。。油耗：很好很强大。舒适：隔音还好，就是悬挂太硬了，高速过坑时后排跳起来
笨小孩东东	2017-07-18 发表	优点：外观是大众的同意家族脸谱，与时俱进；空间不错，家用和合适，配上1.4偶轮增压发动机，动力强悍，而且省油。。缺点：1、外观不是很上档次，大众车长着一张大众化的脸，从前面看比较好看，后面不怎么好看。2、最不满的还是坡道辅助，陡坡往后溜，刹车不能一次性松完，慢放，坡道陡还要用到手刹辅助，不然必定往后溜10cm左右。。外观：属于那种中上吧。内饰：中控台应该使用软质材料。空间：满意，空间比较大。。配置：性价比还是蛮高的，全系标配ESP等安全系统，就是没有前排气帘。。动力：动力拉满人起步随叫随到。。操控：操控能很好 跑起来也很满意。油耗：相当满意！。舒适：后排很舒服，比前排舒服多了。
左同双	2017-07-18 发表	优点：油耗和加速。缺点：最不满意的就是异响，副驾驶没人的时候就会有弹簧碰撞的声音。后备箱也要从主驾驶门的按钮才能开启，很不方便。。外观：喜欢。内饰：全黑内饰，有运动感。空间：还算满意，因为我经常在汽车之家逛我就看得出朗逸的后座前座座位长度很短，很可能因为这增加了腿部空间，还有前排乘客座位厚度比较薄，可能增加了腿部空间了。。配置：一般还可以 家用满足了。动力：涡轮没介入时有点肉，涡轮一介入动力有了质的提升。操控：操控的话适中吧，大众的操控的感觉，开了有一年多了，现在方向机有点往右跑方向；。油耗：油耗低。舒适：真皮很舒适
lhc4946	2017-07-18 发表	优点：满意的莫过于油耗了，真的非常低。缺点：手动座椅调控，天窗缺陷蜡烛灯。外观：外观高端大气上档次，一般人很难认出这是十几万的车，车头霸气，车尾犀利。整体造型流畅，硬朗。。内饰：全是塑料。空间：满意，空间比较大。。配置：考虑到手16W，而且配置不多，目前看来性价比只能说一般般。但也许现在评价性价比还比较片面，车子主要还是要看耐用性，相信用几年后才会有更好的评价。。动力：1.4T的就不用多说了,试驾的时候一脚油门那个爽啊,自己新车还不敢这么踩。操控：操控性好，档位清晰，转弯时因有ESP所以向外甩的感觉不明显，比没有此设置的车强很多，只是在起步时有1-2秒的顿挫感，后又突然加速，不知是这类机器的通病吗？。油耗：油耗低。舒适：当然舒适性肯定没有独悬的车辆好了，悬挂非常生硬，坐椅也没有相对那么柔软。
爱运动的鱼11	2017-07-18 发表	优点：家族式的大众脸孔，素有小帕沙特之称，造型美观大方。。缺点：车内用料极差，车内拼装不好异响。。外观：一般，当初买的时候比较满意，后来看看就不是那么满意了。内饰：简单，没什么技术含量。空间：满意，满载5人没有拥挤感。。配置：一般吧，我拿我原先的长城置换的，还有就是正好4S搞优惠。。动力：买的适合就没考虑1.6L自然吸气，直接考虑的就是1.4T，也算是尝到了甜头吧。毕竟这个发动机当初不是很了解，但是目前这么多年，发动机没有毛病，只是感觉不踩油门，速度掉的太快，应该是变速箱的过。账面数据不怎么样，但是带来的感受还是不错，到100之前，动力也算是相当充足。。操控：操控很好，方向盘轻中带沉，很犀利。油耗：油耗很低，特别跑长途，可以控制在5L100公里以内，市区在8升左右。舒适：不错
steeeedoe	2017-07-18 发表	优点：操控性好，比较的省油。动力比较的强劲，空间大（家庭用）。缺点：内饰的气味特重大半年了还没完全消失。4S装后摄像头时竟然盖住了一盏车牌灯，问4s店说是正常，但别的品牌也装摄像头啊！怎么别人就没成独眼龙呢？郁闷。。外观：用“高端大气上档次”来形容一点都不过份，个人眼光吧。当然不能和豪华车相提并论啦。。。。内饰：一般，都是硬包，摸起来不是很舒服。空间：绝对够用，5口之家足够。 能满足日常生活的所有需求！包括5口之家的满载自驾游！ 后排也很宽敞，后备箱很大可以装2个旅行箱。。配置：性价比中等。动力：动力不错，有涡轮增压。效果蛮爽。操控：方向盘重，底盘硬。油耗：满意！我现在跑了两万多公里，平均油是0.42元每公里！。舒适：真皮坐椅，虽然材质很一般，但是还算舒适
zhout307	2017-07-18 发表	优点：外观是大众的同意家族脸谱，与时俱进；空间不错，家用和合适，配上1.4偶轮增压发动机，动力强悍，而且省油。。缺点：没。外观：用“高端大气上档次”来形容一点都不过份，个人眼光吧。当然不能和豪华车相提并论啦。。。。内饰：塑料感强。空间：空间还可以，在紧凑车型里面还算不错了的。配置：还好，能接受！。动力：1.4T 动力够强劲，加速有力，比1.6的要强不少。特别是涡轮介入后的推背感，很给力。起步只要舍得给油，直接秒杀那些自然吸气的发动机。操控：一般吧，第一辆车。油耗：低，目前平均油耗6.7，不知道磨合期过后会不会降一下。舒适：比较中庸，座椅包裹性还可以，发动机盖有隔音棉，在车内一般听不到发动机的声音，过减速带控制好速度，不仅自己舒适对车子的悬挂也有好处，没必要狂奔
ddvelon	2017-07-18 发表	优点：DSG+TSI大众的主打产品，动力充沛，起步不肉。缺点：这个价位内饰全是硬塑料手感一般感觉很廉价，那个中央扶手箱那个短够不着，前排安全带不好系。。外观：外观厚实，不张扬，低调才是最牛b的炫耀。。内饰：真皮座椅手工方面还是比其它车型好的。。空间：一家三口可以坐的～～～～～～。配置：性价比真心很高，这个价位的车型，朗逸的销量说明了一切。。动力：买的是13款DSG款的，1.4的动力还行吧，不过感觉如果以后有钱的话还是上自然吸气，动力的输入有时感觉不是很线性。操控：中规中矩，指向精准。油耗：目前才跑了268公里，表一油耗在5个左右 表2是9个。舒适：真皮座椅包裹非常好，座椅柔软，摸着也很舒服。综合来说在座椅舒适度上乘，车内无噪音。
yanggh770915	2017-07-18 发表	优点：就朗逸本车来说外观大气，耐看，虽然不能和帕萨特、迈腾大众的中级车媲美，但是在紧凑型车中也算是不错的。油耗方面到现在为止行驶了不到1000公里在6.5个左右，就是不知道夏天开空调如何，还有就是全系标配ESP，车身硬朗提速快怠速声音小。。缺点：悬挂有点硬，要是后独立悬挂就好了（那就成速腾了，呵呵）。。外观：个人感觉挺好，侧面很修长，要是车身再宽一点更好。。内饰：一般，塑料件多。空间：作为紧凑型车辆。空间比较满意。。配置：不错。动力：满意。操控：操控很流畅。油耗：综合是5毛一公里，市区8个多油，郊区5个，最惊喜的是高速，才4个多...我110的时速啊。舒适：舒适度，十分我给7分。座椅不管怎么调节，就是觉得不舒服
森林劲情	2017-07-18 发表	优点：油耗低。缺点：内饰材料硬塑，很廉价，冬天天冷异响很硬！致命伤啊.........刹车太软，对急刹车信心不足.。外观：喜欢。内饰：虽然都是硬塑料，做工也一般，但是很简洁，不会给人那种压迫感。。空间：最满意的一点就是宽敞的空间，后排经常是三大人两小孩都不觉得挤。。配置：16万落地买朗逸，价钱有点高，但是开起来感觉还是比较值的，动力强，油耗低，操控好，皮实，底盘高通过性好，空间也大，够用的啦。。动力：因为还在磨合期，每敢使劲踩油门，都是清踩轻放，所以像大家说的什么推背感啦，提速快啦还没去发现，等过了磨合期之后，去告诉兜两圈就基本上知道了，到时候再来和大家说说。。操控：比较精准，很满意。。舒适：后悬挂较硬
wu_longfei	2017-07-18 发表	优点：空间。缺点：隔音差，跑高速受罪。外观：外观高端大气上档次，一般人很难认出这是十几万的车，车头霸气，车尾犀利。整体造型流畅，硬朗。。内饰：大众内饰就那样，比较平淡。空间：能满足一般的家庭用车，后排能放倒，空间感觉更大。配置：一般一般，不过没让我等，第二天提车，还好。动力：动力很满意，只是起步比较肉。。操控：不错，驾驶起来很轻松，方向感强，指向明确。美中不足的是减震效果一般，毕竟车价摆在那，不可能和20多30多万的车去比较。另外车灯不够亮，晚上开车感觉有点吃力，可能自己花钱把车灯改了效果会比较好。。油耗：油耗可以了，不暴力开的话，在城区6.6。。舒适：不错
深谙	2017-07-18 发表	优点：北京市区用，这个油耗很满意了。。缺点：异响比较多，路面不好的时候减震会有摩擦的声音。。外观：大众家族样式 很耐看 很大气。内饰：简洁大方。空间：挺满意，不算大但绝对不小。紧凑型算不错的了。。配置：优惠幅度还是挺大的，同级别车偏贵一小点。动力：对于我这个新手司机来说，动力已经很够我用了。。操控：操控一般，毕竟底盘在那呢。电子助力精准度一般。。油耗：气温不冷不热的时候油耗平均在5.5-6.5之间，天气冷的话在7以下（可能是要维持发动机温度，所以油耗会高一点），高温天在7.7-8.5左右（估计跟中冷器是冷却能力有很大关系）。舒适：满意。
aibulams	2017-07-18 发表	优点：空间大，装了原厂导航之后感觉音响效果好很多。缺点：发动机有漏油的现象，处理了三次至今还未有解决。外观：比较商务，和同级别车比显大气。内饰：挺好。空间：不错，本人1.80米身高，座椅调节合适，后排自己坐仍很舒适。后排坐两个大人一个孩子够用了。。配置：总体来说性价比不错，我优惠了1万6.。动力：1.4T+DSG的动力毋庸置疑，油门稍微重一点，动力随即就来，涡轮介入很及时，超车时很有信心。。操控：基本上是指哪打哪，但是感觉方向稍微有点虚位，不过日常驾驶偶尔飙一下，根本不是问题。。油耗：特省油 实际综合油耗6.2L。舒适：座椅宽大包裹性好
汇扬改装	2017-07-18 发表	优点：外形、空间、油耗、动力我都很满意。。缺点：避震偏硬。外观：因人而异吧，我比较喜欢这种没过多线条的低调。。内饰：米色,易脏.塑胶太多。。空间：前面没什么.够大.后面坐三个人有点挤.。配置：谈不上便宜，也算不上贵，但4S店多，方便售后维修保养。动力：1.4t在涡轮没介入前确实有点肉，不如自然吸气直接，涡轮介入后动力非常好。。操控：方向精准，高速160过弯很有信心。。油耗：由于个人的原因吧，油耗比较大。舒适：新朗逸座椅包裹性还是不错的，可能我比较瘦所以感觉不明显，整体座椅填充还算OK，属于偏硬的，长途驾乘会比较好些
训练二次	2017-07-18 发表	优点：油耗真的令人满意，高速公路时速100，全程300公里平均油耗仅有4.6！。缺点：异响，各种异响，买车前有心理准备，也有侥幸心理，没想到真的逃不掉，发动机1700转异响，副驾驶座位异响（已更换），主驾靠背异响，车门异响，B柱异响，中控左右测保险盒位置异响（自己贴塑胶片目前不响），觉得是上海大众塑胶件使用太多，装配工艺马虎造成。购买的朋友三思，就算是新款。。外观：个人喜好。内饰：一般般。空间：又不是拉货，空间够用，在同价位的车型中，空间是比较充足的。配置：一般，大众车真不算好，我的电动门有时开不了，把钥匙趴出来再开又好了，真差劲。。动力：感觉动力相当于1.8L的，提速、超车相当不错、换挡平顺。操控：还可以，指向清晰。油耗：8个左右。舒适：舒适性一般坐垫短，后排中间隆起太高了
cd1998	2017-07-18 发表	优点：外观设计圆滑，大气5分。缺点：内饰用料实在不敢恭维，塑料感太强。 隔音效果不是特别好，至于各位车友说的各种异响时有时无我已经习惯了，如果没有的话我还不习惯呢。相比同级别竞争对手内饰和配置有待提高！。外观：比较满意，稳重，不像其他A级车看起来轻浮，有些A级车一看就像发育不良的畸形。内饰：内饰使用塑料强比较多，但是个人觉得打扫卫生很方便。空间：总体使用没有问题。如果的身材魁梧的建议会压抑点。。配置：安全配置一个不落下。。动力：动力不错，有涡轮增压。效果蛮爽。操控：方向精准，高速160过弯很有信心。。油耗：满意。舒适：真皮座椅，包裹性和舒适性还是很不错的，就是后排座椅的确是有点短，大腿长点的乘客（包括抱小孩的）长时间乘坐，腿部支撑的确不是很好。
luckylumi	2017-07-18 发表	优点：外形好看..车内宽敞..在紧凑车型的轿车中.朗逸的车内是较宽敞的。缺点：内饰是硬塑料的和轮胎是韩泰的。。外观：外观比较满意 感觉比后来出的新朗逸要耐看 不过个人有个人的看法车灯设计：车灯设计比较好 就是不带日间行车灯有点“低调”后尾灯非常漂亮。内饰：一般般，都是塑料，座椅皮也挺一般的，和手扶摩擦有声音。。空间：前排后排都够用。后备箱也蛮大的。。配置：安全配置一个不落下。。动力：动力杠杠的，只要转数上了2000涡轮介入后车子就立马变身似的。从懒羊羊的绵羊变了千里马。。操控：操控一般化，有盲区。油耗：真心满意，可能是我在郊区的原因。舒适：后排座位太短了，大半个腿漏在外面，座椅太直了，前排好点
马6-飞的感觉	2017-07-18 发表	优点：这个车的油耗最让我接受。缺点：胎噪大，小毛病多。外观：还可以吧 说实话开始我不是很喜欢朗逸的外观 慢慢习惯就好。内饰：我的是米色内饰，本想弄个黑色内饰，因为黑色耐脏嘛！虽然都是硬塑料，但是我觉得也没什么，看起来也还是挺不错啊！至今也没听到因为硬塑料所带来的异响！。空间：还可以，A级车对空间也不能有太多的要求。配置：要看和什么车比了 质量各方面考虑，。动力：充足 尤其是中段加速不错，前段好像比较慢的样子。比较适合跑高速。操控：操控还算可以吧，没有马三的操控好，还能接受。油耗：D挡省油但很肉，国道上油耗显示7个，但好像不止七个。舒适：一般吧 高速噪音较大 底盘偏硬 比起日本车舒适性还是差点
jaguar520	2017-07-18 发表	优点：外观 轮胎。缺点：车价相对于其他合资品牌要贵点，但技术与做工要明显好。外观：外观开出去见朋友觉得有面子，毕竟是大众神车，还有就是前面看有点像帕萨特，买车时也是看上了这一点，中规中矩比较适合我们80后低调的生活。。内饰：内饰有点简单了，尤其是中控台塑料感太强了。空间：非常好！家用足够。。配置：家用推荐。动力：最满意的其中一点，超车超爽，特别是S档，那感觉谁用谁知道。。操控：换挡很平顺 目前来说。油耗：全新朗逸1.4TDSG 版正常市区油耗在8.1左右，在郊区实际油耗在6.7左右，高速行驶比较省油，实际油耗在5.7左右，估计手动档的还会更省油！。舒适：总体还行吧，车座稍短一点，不过整体够用。
刘威	2017-07-18 发表	优点：起步，空间，车内气味能接受。缺点：偶有异响，后窗玻璃升窗器有异响。。外观：小猪认为选速腾白色好看，朗逸还是黑色好看，个人观点哈。因为速腾前格栅小，选白色的显的精致。朗逸前格栅大，选黑色的，大气。猛一看真有帕萨特的感觉，就是小了一点，呵呵，努力，以后换帕萨特。。内饰：大众车都那样,卡槽很方便.。空间：一般。配置：个人觉得还可以。动力：新车处于磨合阶段，油门不敢深踩，即使这样，80以内的提速很轻松，脚下无需用力即可到8、90。动力很满意。操控：整体满意都可以 就是低速的时候转向略沉 不过大众的操作总体来说是让人很满意的。。油耗：油耗很低，走我们拥堵的县道6.6毛一公里和1.6L相比差不多，只要走到市区明显油耗下降的很快基本都是7-8个油了。。舒适：舒适性就不说了，后排偏硬，降噪效果还OK
血果子	2017-07-18 发表	优点：肯定就是全系标配esp。很值得肯定。我买车除了大众良好的口碑外，esp也是很大的考虑因素，。缺点：内饰材质做工低于同价位平均水平。。外观：外观就一大众套娃技术，没什么变化，这点上海大众应该创新一下了，但好在稳重耐看!。内饰：最不满意的，CD都是淘汰的还装在车上，如果直接装个导航就更好了。。空间：空间不错，后排做3个大人无压力，要是地板跟卡罗拉一样平就好了，嘿嘿。配置：现在小狼又降价了，性价比比之前高了，喜欢的朋友们该出手了，建议1.6自动挡。动力：充足，超车提速给力。操控：基本满意。油耗：油耗很满意，之前考虑过C4L、X80都因为油耗等原因排除，现在看来选择一款皮实省油的车是明智之举,现在已行驶了700多公里了一箱油还没有用完。。舒适：座椅宽大包裹性好
xiaofeng51888	2017-07-18 发表	优点：超车时双离合降档反应快速，想超就超。行驶中很安静，降噪水平好。。缺点：中控台为硬塑料。。外观：标准大众前脸很好看，尾部感觉不如速腾。。空间：空间在紧凑车里面算大的，我同事都说这车空间大，不过本人身高180，体重180，空间只算够用而已。。配置：综合性价比还行，毕竟合资车和国产的不能比。动力：1.4T动力有余，但是毕竟排量小，1个人乘坐和2-3人乘坐动力区别还是明显，涡轮迟滞存在，DSG在D挡下的降档不是很积极，另外隔音棉缠绕方向柱和门板杂音存在。操控：觉得路不平的时候，避震效果不太好。。油耗：最满意的一点。。舒适：一般般，毕竟是这个级别的车，座椅头枕那边不是很舒服，调节座椅的旋钮大众做的比较差的，和出租车一样的。
suzl56	2017-07-18 发表	优点：外观美、油耗低！。缺点：小毛病多，离合器卡卡响，下雨天，刹车异响。仪表灯无辜亮起。。出了保修期竟毛病，没出前都没事。现在三天两头去4S。外观：小帕萨特。。内饰：内饰很一般，硬塑料太多 ，看上去没档次。。空间：家庭用的，大小足够用。配置：13年的时候在同等级的车里面，朗逸确实是个不错的选择；。动力：1.4T的动力还是足够用的，目前没踩到底，感觉不错，坐满拉一车货感觉够用。操控：指向还是很精准的，刹车也给力，作为一个新手，找不到有啥缺点；。油耗：较经济，可惜是新手、又在市区开，还未体验到省油的快感。。舒适：舒适度上乘，车内噪音比较小
lscars	2017-07-18 发表	优点：动力充沛、转向稳定、操纵感好。。缺点：配置太低 内饰显得廉价 后排中间凸起比较高。外观：满意。内饰：内饰硬塑料，完全不合理。空间：总体说还可以，比较满意后备箱和车内总体空间，车门上的储物盒，都挺好的。就是手套箱有点儿小了！。配置：性价比相比日系的车还是要高不少，该有的安全配置都有，全系标配ESP，比较厚道，205轮胎跑高速稳。这些大众还是比较厚道的。但是这个价格，比如定速巡航，真皮多功能方向盘啊，中配应该要有，这点希望大众以后可以做到。。动力：带t加上dsg传动效率高没得说。操控：挺好。油耗：我比较暴力驾驶，当时97的是7.0，现在95的7.8，顶它个肺，油耗高了动力也差了一点。我是老司机，一点点变化都能体会到。。舒适：与同级车比很满意
gxdyj	2017-07-18 发表	优点：外观美、油耗低！。缺点：悬挂效果太差，动力有点顿挫感，天窗漏水，总有种小马拉大车的感觉；。外观：个人感觉车后灯不错，轮毂时尚，车身大气。内饰：一般了，中控台都是硬塑料，其他车型如日本、韩国的同级车都武装到牙齿了。。空间：本人175高，130重，算是中偏瘦，副驾坐的太太也是瘦小型，前排调到合适位置后，后排空间大的出奇。。令人满意。不过由于我喜欢视野开阔，坐姿偏高，头发有时会碰到顶了，然后往右看的时候反光镜略有遮挡。。配置：优惠幅度可以 性价比蛮高。动力：挂到3档以后加速很爽，2档加速时候磨合期还不能猛踩油门，不知道2档加速效果。操控：方向有点重。油耗：特省油 实际综合油耗6.2L。舒适：真皮座椅包裹性较好，但是座椅偏硬，长期乘坐不是很舒适
mnbz123	2017-07-18 发表	优点：发动机的动力表现，以及DSG应有的表现。。外观：犀利。内饰：买大众的车友应该也不会太在乎内饰吧。其实其他我觉得还行。只是作为新手觉得有必要加装个导航/倒车一体机。网上2000以下的杂牌确实不敢选。4S店报价副厂3200，加终生免费洗车（也就是外面冲冲）。不知道大家觉得划算吗？。空间：一般家庭够用。配置：可以。。动力：动力还是比较满意的，猛踩油门，大约要1秒多，提速很猛，很快，比1.6L要强的多。操控：朗逸配备的是电子助力的转向系统，在低速转弯，掉头或者倒车的情况下还是比较轻松。在高速行进中也是比较平稳，稳定性很好，尤其是快速过弯的时候车身的侧倾保持的很好。可能跟减震偏硬有关吧。油耗：非常低，很满意。。舒适：不好说....各有所爱
红酒	2017-07-18 发表	优点：油耗、钣金很牢靠。缺点：经常会有异响不定时间会在两侧门处响起。。外观：买这车主要看上去这着色，大爱，枣红色，到现在还是觉得好看！。内饰：最不爽的一点，真的要吐槽一番，都说大众对不起买它的大众，这一点是有体现的，全是硬塑料，开车到1000公里的时候会中控有点声响，就是所说的买到正品的，后来赛了点卫生纸好多了，基本听不到了。另外，觉得黑内比那个仿木的那个好看多了。。空间：空间大，满载不会觉得压抑。可以满足日足需求。。。配置：一般，大众车在国内卖得太贵。动力：动力拉满人起步随叫随到。。操控：转弯感觉只能说很一般，倾斜明显，城市里够用。。油耗：油耗很低，特别跑长途，可以控制在5L100公里以内，市区在8升左右。舒适：马马虎虎。
flexit	2017-07-18 发表	优点：省油，大众车高品质的口碑。缺点：发动机有漏油的现象，处理了三次至今还未有解决。外观：大众都一个样。内饰：廉价啊，廉价，速腾、foucs都比他好。空间：同级别相比，相当宽敞了。配置：能杀价就比较高，不会杀价也好不到哪里去。。动力：之前开过11款1.6的，对比之后没得说，事实胜于雄辩，S档声音也是很拉轰的么。操控：操控精准，容易抢手，打哪指哪，方向盘没有虚位。。油耗：不知道为什么 头三天油耗有12个 你相信吗 ?? 今天开的油耗7.4 感觉这才是真的 呵呵。舒适：真皮座椅，包裹性和舒适性还是很不错的，就是后排座椅的确是有点短，大腿长点的乘客（包括抱小孩的）长时间乘坐，腿部支撑的确不是很好。
土匪头子	2017-07-18 发表	优点：跑高速超车提速快 很爽。缺点：内饰款式与用料。。外观：对车头线条很满意。内饰：内饰一般般，中规中矩的设计，可能跟大众观念有关吧，简洁又简单。空间：空间一般，好在我后排基本不坐人。配置：性价比还不错，家人很喜欢，我并没有为我没选择迈锐宝而后悔。。动力：1.4 比较满意了，比我之前荣威1.8好多了。操控：指向精准，悬挂有点偏软偏舒适。。油耗：油耗低是该车最最大的有点，一直用的93，近期一直在6元左右，公里油耗不到4毛，对自动挡的车来说已经极致。两万多公里的平均油耗也没有超过5毛，可能我是以高速和一级路为主吧，市区上下班里程比较短。。舒适：舒适度有所欠缺
秦简	2017-07-18 发表	优点：外观大气时尚，油耗非常低，操控非常好。。缺点：噪音有点大,还有前面的中控网格.太难看了。外观：外观就不多说了.当初我就是看上的朗逸的外貌.帅.迷人啊！才定下朗逸的！。内饰：大众一贯做法 中规中矩。空间：后备箱平整宽大，车水储物空间转多，乘坐空间还行。配置：性价比确实比较高，如家用是个好车，商务接待还过得去，。动力：强劲，等红灯，起步30米甩掉所有车。操控：家用车，不操控。。油耗：平均油耗：6.23升/百公里，平均油费：0.45元/公里，这样的油耗还有什么不满意。舒适：舒适性还是比较不错的，家人都很满意 但是说实话后减震确实不如独立悬挂 家用也足够了
豫D华安	2017-07-18 发表	优点：外观时尚；内饰很满意，加装了导航和倒车影像等功能后与其他中级轿车比较并不逊色多少；乘坐舒适；操控非常灵活，起步提速快；发动机噪音小，动力强劲还油耗低。。缺点：后排没有出风口。外观：这个个人喜好了。内饰：做工可以 材质比较差 总体还是可以的 因为个人比较喜欢大众的中控简洁的设计。空间：空间真心没得说，后备箱超级大。配置：很满意咯。动力：加速快，只要舍得给油，180码都没问题。操控：操控性很好，方向准确。油耗：新车，显示的油耗比较低，但是实际根据加油的和里程看起来应该大概百公里七八个油左右，和1.6的差不多，毕竟市区堵啊！
党里个党	2017-07-18 发表	优点：买车今天整1年半了，累计公里为20900里，累计加油量为1176公升，平均油耗不到5.7/公里。缺点：后扭力梁。。外观：大众的套娃娃脸、俗称小帕萨特；外观看起来还是很不错的，棱角分明的前脸和时尚的腰线。内饰：喜欢。空间：空间比较大,后排腿部和头顶比较好.正常坐4个人是最舒服的,后排中央扶手放下来很是舒服,并且后排还能放倒座椅,联通后备箱可以做小床使用.。配置：一般吧，包括导航包，贴膜，地盘装甲，落地价格大概是17.3万了。动力：弱。操控：指哪儿走哪儿。油耗：8个左右 综合路况 高速6.3。舒适：还可以，就是座椅太短，坐久了累。
羊绒绒	2017-07-18 发表	优点：样子很时尚，动力尚可。。缺点：就保险杆面漆有点儿软，石子一蹦就是个黑点儿（保险杆黑色底漆），其他暂时没有发现。外观：小帕萨特的称号不是吹的，举个例子吧。有次停车挡住了人家车，结果车主下来就说，“兄弟，麻烦你把白色的帕萨特移动一下”哈哈，心里暗暗的窃喜。。内饰：做工一般吧！。空间：满意 对于紧凑型车 这个空间还是比较满意的。配置：高。动力：1.4 比较满意了，比我之前荣威1.8好多了。操控：顺手，。油耗：跑高速的时候油耗确实挺低，到了城市里面还是很高呀，没办法。。舒适：舒适性也很不错，我买的舒适版是真皮座椅，自己订做了一套坐垫，坐上去还是蛮舒服，加上有天窗，家人还有同事都说比较舒适，上档次（家用而已，本人目标8年后换奥迪，在8年换奔驰，哈哈），后排空间宽敞，虽然是座椅是小板凳，呵呵。
455038028	2017-07-18 发表	优点：动力充足。缺点：性价比真的没有性价比。。外观：高端 大气 上档次， 好歹是个VW吧。。内饰：颜色搭配还行，没什么看得不顺眼的。空间：空间没得说，和中型车有一拼，头部空间也不错，尤其后排真大头部和腿部都听宽裕，坐垫有点短但不影响什么，地板突起较小。。配置：这个级别的紧凑型车里性价比高。动力：提速表现优秀，动力源源不断。操控：操控的话适中吧，大众的操控的感觉，开了有一年多了，现在方向机有点往右跑方向；。油耗：没有仔细计算过，大概6.5吧。很少长时间堵车，大多时候都是匀速行驶，偶尔暴力下。对于动力来说，油耗很满意。毕竟动力和油耗永远是对立的，鱼和熊掌不可兼得，就看你看中哪一方面了。。舒适：坐垫太短，上面已经提过了。另外，方向盘无法前后调节，长时间驾驶会更容易产生疲劳感。
时间的	2017-07-18 发表	优点：没得说的必须是外观，归纳起来就是朴实、稳重、大气。。缺点：方向盘转动轴被隔音棉缠绕，纯属严重质量问题。外观：比较大气,好像小款帕萨特一样,线条不错,车头的设计家族化,尾灯好看又不张扬.。内饰：跟韩系，菲亚特，美系等等 同价位同等级的车就没得比。。空间：后排确实小了点，做三个人有点挤，不过毕竟是A级车。配置：还不错，油耗低就已经可以省很多钱了，另外德系车的安全性能值得信赖。。动力：弱。操控：这个感觉嘛我会选新福克斯，但是空间的问题被我pass了其实也没什么，指向精准，第一台车没什么要求！。油耗：油耗目前加中国石油97#汽油综合油耗7.5L基本跑农村，我这的农村经济比较好所以比较堵，外加本人开车较猛，高速特别省基本不超5.5L，还是比较满意的。舒适：挺好
jian_0705	2017-07-18 发表	缺点：目前还没有发现不太满意的地方，有一点坐起来感觉比较矮。。外观：外观大气，稳重，很漂亮，跟新帕的外观很相似。内饰：米色,易脏.塑胶太多。。空间：空间挺满意的，后排及后备箱空间都很大，家用车空间够用了。。配置：个人感觉1.6L比较实惠。动力：1.4T的车真不是盖的，挂到S档，只要脚下稍给点油，车子就像离弦的箭一样窜出去。操控：操控有点一般的，可能是前独立悬挂后边不是独立悬挂的原因吧！我还没有激烈驾驶过，还不太好评论。。油耗：油耗是我最满意的一点，现在已经行驶了8800公里，百公里平均油耗不到6升，跑高速百公里平均油耗不到5升，车的性能也好，同事们都很羡慕。。舒适：OKAY，家用足够，毕竟是A级车。
海咪咪	2017-07-18 发表	优点：关门有厚重感，可以与一些中级车比美。。外观：非常时尚。内饰：也不上档次，。空间：很大尤其后备箱。配置：性价比感觉一般，不像日韩系车的高。但是比较保值，这点还是比较欣慰的吧！。动力：1.4t动力不是盖的，之前还想买1.6，感觉自己温柔驾驶，买来后觉得不后悔，高速路上，2.0的车想超我，还需要努力呀。自己超车那是相当的爽。。操控：操控指向性还可以，以前没开过别的车也没有什么可以比较的，就是觉得指哪打哪总体还可以吧。。油耗：比较满意，平均每公里5毛。舒适：前排座椅的舒适性相当满意，应该是我开过和做过的这个价位的车里面最好的了，腰部包裹的很舒服。
liuqpcole	2017-07-18 发表	优点：动力足，油耗低，本来家里的一致意见是买1.6的，但是买了1.4T的之后才发现1.6和1.4T动力相差很多，1.4T超车时很有信心，因为我开车属于比较猛的，所以对动力要求高一点。1.4的发动机油耗也低。。缺点：车价相对于其他合资品牌要贵点，但技术与做工要明显好。外观：大众家族脸。买完车后太太还后悔应该买朗行。因为上海的出租车马上也要换成朗逸了。不过我觉得还行，金属饰条挺多的，起到不少装饰作用。反正不是外观党。。。内饰：真皮座椅看起来了很高档，做工很好。。空间：很大尤其后备箱。配置：谈不上便宜，也算不上贵，但4S店多，方便售后维修保养。动力：提速超快、估计1.8的完全能超越。。操控：还行，方向有点重。。油耗：之前刚提车时匀速50跑了两个160km.表2显示油耗6.2。现在基本在市区跑表2显示9.3。不知道过了磨合期是不是会下来些。。舒适：配的韩泰轮胎，高速胎噪有点大，后扭力梁舒适型将就
劳动力是39	2017-07-18 发表	优点：空间和动力不错。缺点：异响，这个确实有，不知道是不是经常看论坛的缘故，上面好多人说有异响，自己在安静的地方仔细听听，确实有，比如……嗒嗒嗒嗒，突突突突，等等，但因为自己不专业，不知道1.4T的是不是都是这样。还有就是悬挂稍硬， 过沟沟坎坎的明显感觉有墩屁股的感觉。。外观：大气.老脸。。内饰：内饰怎么说呢，应该说是中规中矩吧，没什么大的特点，很实用，不像其他车那样高贵华丽，再有一点就是新车内饰气味很大~。空间：空间不错，对于2610的轴距来说，空间很好，特别是后备箱空间，基本能够满足日常需要。。配置：跟日韩车比起来，价格优惠后，差不多。但是朗逸的科技含量真心不高，调座椅真心难调。。动力：1.4T的，超车什么的游刃有余，平时加速顿挫感也很小，很不错。。。操控：操控性还算精准，基本上是指哪打哪。。油耗：油耗不错，加满可以来回青岛。舒适：挺舒服，比想象的好
shiliang2708	2017-07-18 发表	优点：外观比较满意，比较霸气，很喜欢。。缺点：由于后非独立悬挂的原因，过颠跛路时得特别注意，能绕则绕。。外观：外观这个就见仁见智了，我认为偏稳重。。内饰：大众的内饰，不太好，都是硬塑料，一般。空间：同级别相比，相当宽敞了。配置：考虑到手16W，而且配置不多，目前看来性价比只能说一般般。但也许现在评价性价比还比较片面，车子主要还是要看耐用性，相信用几年后才会有更好的评价。。动力：起步动力不行，我都是一脚到3000转才能跟上别人，车速到30以后提速特别快。。操控：精准度还不错，路感反馈太强，有点受不了。油耗：油耗表现满意，这也是归功于大众的tsi+dsg黄金组合的功劳，高速一般在5.5个左右，市区一般在8个左右，综合起来一箱油能跑700多公里。。舒适：我比较幸运，提的是米胖子，感觉噪音不大，比我之前经常坐的现代悦动好太多了。
tom猫	2017-07-18 发表	优点：空间在同级别的车子里算是中上等。动力也很不错，给多少油出多少力，改款EA211发动机的涡轮在1400转就介入工作了。还有一点就是油耗，正常不开空调真的很低。大概在6~7个左右。开空调在8个油左右。。缺点：内饰不前卫。外观：大众的外观都看着还蛮舒服的。。内饰：简洁明了，只是硬内饰。。空间：空间那是绝对够了 我和媳妇都是小个子 不夸张的说 媳妇调好坐姿 后排翘二郎腿都有余的 呵呵。配置：挺高的，优惠力度比较大，比我朋友的便宜太多，呵呵。动力：比1.6的好。操控：转向轻盈，回馈力度适中，指向较为精准。试驾的时候60过弯很稳。。油耗：平均油耗：6.23升/百公里，平均油费：0.45元/公里，这样的油耗还有什么不满意。舒适：跟独立悬挂要差一点，不过我上次开同事的老马六悬挂很硬过减速带时颠簸很厉害。总之家用够了
tony6987	2017-07-18 发表	优点：车漆不错，高速省油，空间同级别较大。变速箱上行换挡顺畅。14万多的车，你没有一键启动，没有自动空调，没有定速巡航，你好歹有个多功能方向盘吧？大众，能不能学学同级别其他车！一年跑了36000，总的来说挺满意的。。缺点：异响比较严重3000公里开始两个前车门都有异响中控位置有共振异响～拆门板修过一次效果不明显～再就是倒车时刹车异响4s店说是朗逸刹车片太硬的原因。外观：外观稳重，耐看。内饰：一般了，中控台都是硬塑料，其他车型如日本、韩国的同级车都武装到牙齿了。。空间：可以，长途4个人还比较宽松。行驶25000公里综合耗油不到7升/百公里。。配置：现在小狼又降价了，性价比比之前高了，喜欢的朋友们该出手了，建议1.6自动挡。动力：可以就是涡轮介入的转速要高了一点。。操控：满意。油耗：最满意的一点。。舒适：OK
sddfawef	2017-07-18 发表	优点：动力强，省油。1.4T动力不是盖的。。缺点：最不满意的就是油门和刹车上面脚要是稍微抬高点去踩刹车有个东西老是挡住脚了..本人仔细看了下是空调出口..那个做得太粗糙了点....还有救是连个眼镜盒都没有！。外观：买这车主要看上去这着色，大爱，枣红色，到现在还是觉得好看！。内饰：差到极点，都是硬塑料，棒棒硬。。空间：空间满意。配置：有多的预算建议速腾。动力：个人觉得比自然吸气2.0的还要好些，配合DSG提速快，换挡平顺，平常自己也喜欢开快车这也是我选1.4T的原因。操控：就是低速的时候转向略沉 操作总体来说是让人很满意的，很稳稳的感觉。。油耗：最满意的就是这个，可能我高速走的多，油耗很满意。舒适：舒适性表现一般，一是座椅的包裹性欠佳，没有日系的舒适；二是隔音处理有待提高，行驶中的发动机声和胎噪声没有被很好过滤；三是悬挂调校较硬，加之非独立后悬架，高速过障有明显的颠簸感。
8694-81	2017-07-18 发表	优点：外观美、油耗低！。缺点：中控、车门异响，不过是通病，也没办法。。外观：满意。。内饰：我的是米色内饰，本想弄个黑色内饰，因为黑色耐脏嘛！虽然都是硬塑料，但是我觉得也没什么，看起来也还是挺不错啊！至今也没听到因为硬塑料所带来的异响！。空间：空间家庭用够大。配置：在紧凑性轿车中.一个是大众的牌子.口碑.桑塔纳在中国跑了多少年都很OK.样子很帅气.加上1.4T发动机.油耗下来了.马力不减..车的总体都还不错..我个人觉得不错.挺划来的..。动力：1.4T配上DSG，虽然起步时会有一定的滞后，但是从另一个角度来看，也在某种程度上增加了起步的安全性，免得追尾。另一方面虽然起步较肉，但是双离合的提速还算是比较快，当然不如手动，但是并没有严重的拖延。总的来说，就当作家用买菜车的定位来看动力算是合格的。。操控：稳重。舒适：减震可以，但不是很舒适的那种，走烂路的时候信心不足。
denggou	2017-07-18 发表	优点：提速快。。缺点：整车实际都是非常满意，如果说美中不足的话就是空间了，毕竟是紧凑车型，在保证各方面性能美观的前提下空间已经是很不错了，我身高178CM，主驾驶空间还算可以，如果副驾驶坐人，冬天衣服比较多，会显得比较拥挤，后排空间我这身高坐进去会觉得拥挤，这点没办法，和帕萨特的比较了下，后排空间的确是有差距。。外观：大众都一个样。内饰：内饰也还比较满意，虽然大家都说硬塑料多，我却不在意，软的就好吗？个人爱好不一样，这样的价位，这样的配置已经很不错了，鱼和熊掌不可兼得也。。空间：基本满意。配置：中。动力：充足，起步有些肉。。操控：转向精准，方向盘没那么硬，很灵活。油耗：这款车最大的优点就是油耗低，均速跑的话基本保持在5.5升每百公里，市区内的话也能保持8到9升每百公里的油耗。。舒适：舒适度，十分我给7分。座椅不管怎么调节，就是觉得不舒服
yinwei210	2017-07-18 发表	优点：动力。。缺点：空间有点土，不大气，到目前为止，在上个月有一次等红灯时大的抖动，瞬间转速很快，很伤心。外观：大气上档次 ，喜欢的不得了哈。内饰：内饰方面没有太多的亮点，但是总体来说，在功能按键的安排方面还是挺中规中矩的。感觉还需要在多媒体功能方面再提升一下。。空间：基本满足家用。配置：总体来说车还是不错的，上下班代步，家用很适合。动力：非常不错，130多p的马力跟1.6的比真的很好，超车无压力，偶尔在S挡可以有很好的加速性能，。操控：指向还是很精准的，刹车也给力，作为一个新手，找不到有啥缺点；。油耗：油耗很满意，市区不堵的路段油耗基本在6.2个油，郊区在5个油左右，平均大概5毛钱一公里，我同事新福克斯8个多油，公司的索纳塔12.6个油（幸亏没买），新朗逸1.4T还是相当省油的。。舒适：板车悬挂一般
yu230440204	2017-07-18 发表	优点：提速很顺畅，。缺点：空间有点土，不大气，到目前为止，在上个月有一次等红灯时大的抖动，瞬间转速很快，很伤心。外观：买这车主要看上去这着色，大爱，枣红色，到现在还是觉得好看！。内饰：整个家族都那样，风格比较喜欢。。空间：家庭够用，后排空间有点小，座椅有点短，我身高183cm驾驶时如果把座椅调最后，留给后排乘客使用的空间较小，不过这点还是可以接受的，新朗逸的空间我们一家4口人足够用，毕竟是十几万的买菜车也不能要求太苛刻了。。配置：大众车性价比不是很高，不过要保值一点。动力：由于是第一辆车还没出磨合期，所以不好发表意见，现在还没上过90。操控：没开过什么好车，觉得还行。。油耗：很省油.车还在磨合期630元两满箱1200多公里还有一半多，比有的不在磨合期内的还省油。舒适：扭力梁的还是差了点。但是可以接受啦。
jsone123	2017-07-18 发表	优点：空间略叼。缺点：购车优惠力度相对其他品牌不足。。外观：当初就奔着外观买的，中网后期自己小改了一下。。内饰：一般 自舒的方向盘不舒服。空间：对于家用，空间是足够了，很宽敞，特别是后备箱容积非常大，带小孩出门的话，多带点东西也不用愁。。配置：看在有个131马力份上 这个价还可以接受的 毕竟高尔夫也这个动力要贵好多呢。动力：动力挺充沛，起步慢，加起油来之后。就不错了。操控：起步方向盘较沉。油耗：朗逸的油耗还是没得说，在2000公里以内时平均油耗是4.0,3000公里的时候是4.9，现在4000多了到了5.1了，整体来说还是比较省油，前阵子我还真试验了一下，加了200元的油，整整跑了500公里。。舒适：本人1.80身高，140斤。坐里面很宽敞。头部差2拳顶棚，腿部空间充足。 5小时以上长途驾驶没有疲惫感
asyura55	2017-07-18 发表	优点：动力好 节油。缺点：舒适性不太好，有异响，但找不到是那响，影响不大。还有就是扶手箱太短了，也不能拉伸。。外观：外观不错，比较耐看。。内饰：前面提到过，最不满意的就是朗逸的内饰，当初买车时没得选择，黑内有现车，我个人还是喜欢米内的，黑内+塑料的面板，很压抑。。空间：一般够家用.。配置：这个打8分，价格稍微有点高。动力：感觉动力相当于1.8L的，提速、超车相当不错、换挡平顺。操控：说不出好赖，就是方向有点儿跑偏，跑高速的时候到是挺稳的，不飘。。油耗：非常省油 比预期好尤其高速上真叫人惊讶，前几天高速跑了趟天津，来回将近1000公里，用了300大洋。舒适：就我个人而言，舒适性只能算一般了，感觉整个座椅和我的坐姿就是调整不到合理最佳状态，腰部的调节支撑感觉不是很明显，开长途会觉得累，大卖场也买过腰托和颈托，可能是质量原因，也不舒服，拿掉了，改天去特力屋看看有没有更好的替代品。。。
凯美瑞gv	2017-07-18 发表	优点：没有大毛病到哪都放心。缺点：虽然买车之前在论坛上关注了那么久，知道会有异响，但是车提到手上后，开着才发现异响的地方真的很多。。外观：外观稳重，比较适合我的个人风格，稳重大气不过时，值得拥有（貌似有广告的嫌疑，其实只是表达个人喜爱之情，不喜勿喷哈）。内饰：借用一句话“可远观而不可亵玩焉”，就是看看觉得不错，千万不能摸，太硬了，没法用手感。。空间：足够大。配置：韩系、日系、国产车相比，性价比不占优，但与美系、德系相比性价比很不错。。动力：动力比较满意，我的是1.4T的，转速到了2000左右后，有很强的的推背感，。操控：基本上是指哪打哪，但是感觉方向稍微有点虚位，不过日常驾驶偶尔飙一下，根本不是问题。。油耗：刚跑500公里左右，基本上是在市区开，跑不太快，最多70公里/小时，目前油耗在8.0左右。。舒适：家用车的话完全合格了，座椅较短不过真皮的舒适性和包裹性都还可以。
jhvip_ding	2017-07-18 发表	优点：DSG+TSI大众的主打产品，动力充沛，起步不肉。缺点：现在变速箱高档到低档有异响。外观：大气！小城市的开个中规中矩的车既美观又使用。。内饰：简单，很好。空间：190身高主副驾驶无压力。原位置再去后排座稍显拥挤。毕竟是紧凑车。不要要求那么多。还有.我觉得后排空间可以再大那么一点点。因为中间的地板梁太占地了。放上一包手纸可以和后排座持平，成为4座车。后备箱不的不说真的很大。比past笑了那么点点。数据说明一切。。配置：应该是可以的吧 除了内饰 安全配置一点都不少的。动力：动力非常好，提速很快，3秒超车。。操控：一般。油耗：油耗比较满意 高速最低开过4个多油 市内一般6点多 堵车最高能上7.6。舒适：大众车相对同级别其他品牌胎噪比较大，相应轮胎行驶里程也会多点，胎硬呗。但是对于车辆本身的噪音控制没问题，在市区不会受到噪音的很大影响。
炫6飞扬	2017-07-18 发表	优点：小白狼，众所周知，长4605、宽1765、高1460，空间对于我这个身高1米八的驾驶者来说，无论是前排驾驶位置还是后排乘坐空间都是非常满意的，这也是作为已婚家庭最看中的一点！大众这个品牌早在上世纪80年代中期，在我年幼的懵懂记忆里就已经有了难忘的割舍，VW的完美组合相信在中国14亿人口的泱泱大国中，在乡间巷尾已经有了根深蒂固的眷恋！时至30多年后的今天，在纷繁云集的现代化快节奏下，各式各样的汽车铭牌如雨后春笋般的浮现，或许街头那琳琅满目的车标你不识几个，但大众图标却能一眼就能辨识！中国的老百姓喜欢怀旧、喜欢口碑、喜欢文化、喜欢百年老店式的深植在人们心中的那份怀念！！都说新西游记浓缩了老演员的精湛技艺、高科技的武打水平及选编的内容，可但凡看过老版西游记的人，经历过那个年代的人，有多少人又会觉得新版是如此的好看呢？90后及00后的新一代，虽然口味及品位有所超越，但这部分人在中国14亿人…
diaoyakai	2017-07-18 发表	优点：就朗逸本车来说外观大气，耐看，虽然不能和帕萨特、迈腾大众的中级车媲美，但是在紧凑型车中也算是不错的。油耗方面到现在为止行驶了不到1000公里在6.5个左右，就是不知道夏天开空调如何，还有就是全系标配ESP，车身硬朗提速快怠速声音小。。缺点：要说最不满意的一点，还是DSG的问题，虽然到目前为止使用一切正常，但看到以前关于DSG的报道还是心有余悸。好处一点是当时购买时DSG保修十年。如果能和6速手自一体的变速箱一样稳定的话，大众的这款发动机和变速箱的搭配真是完美组合。。外观：好看，大气，符合我的审美观点，简洁实用不花哨，宝来那屁股就让人纳闷，被人砍了一半一样，根本没有朗逸来的大气沉稳，防撞钢梁没有简配，呵，买了宝来的就后悔了吧，屁股被人销了一半也就认了但是连后防撞钢梁都给你换泡沫了，不信你百度下，买了朗逸的狼友是不是在窃笑，哈哈，还有就是小狼用的是最新的E211全铝发动机，稳速后会自动…
罗伊洛伊	2017-07-18 发表	优点：能在天津限号前三天买上喜欢的银车黑内。算的上满意吧。。呵呵其实这车满意的一点就是1。改款的样子成为大众脸谱。这个是我比较满意的。比上款要时尚不少。尤其是灯的改动和前机盖的棱角更加分明。2。1.4t直喷发动机。虽然到国内减了可变技术，但是直喷的小排量符合老婆的口味。其实家用就够了。省油。这才是王道。EA211发动机全铝机身比EA111轻了许多。但是这个改变我们大多数车友是体验不到的。3。7速双离合的技术虽然不是很新鲜。但是也属的上是高端科技。虽然经历了召回。但是召回之后。销量并没有受到影响，而是如同做广告一般吸引了更多的大众粉丝。我就是一个。销量说明一切。4。新版朗逸虽如大家所说有很多小毛病。但是从进入车的那一刻你就会被那厚实而又沉稳的内饰所吸引。缺点：众多车都有的异响啊，DSG顿挫。异响我车上虽然不多，但是听感也受不了，不过目前看来基本都解决了。不管是4s，还是车主 都有很多的解决…
fnzongg	2017-07-18 发表	优点：小白狼，众所周知，长4605、宽1765、高1460，空间对于我这个身高1米八的驾驶者来说，无论是前排驾驶位置还是后排乘坐空间都是非常满意的，这也是作为已婚家庭最看中的一点！大众这个品牌早在上世纪80年代中期，在我年幼的懵懂记忆里就已经有了难忘的割舍，VW的完美组合相信在中国14亿人口的泱泱大国中，在乡间巷尾已经有了根深蒂固的眷恋！时至30多年后的今天，在纷繁云集的现代化快节奏下，各式各样的汽车铭牌如雨后春笋般的浮现，或许街头那琳琅满目的车标你不识几个，但大众图标却能一眼就能辨识！中国的老百姓喜欢怀旧、喜欢口碑、喜欢文化、喜欢百年老店式的深植在人们心中的那份怀念！！都说新西游记浓缩了老演员的精湛技艺、高科技的武打水平及选编的内容，可但凡看过老版西游记的人，经历过那个年代的人，有多少人又会觉得新版是如此的好看呢？90后及00后的新一代，虽然口味及品位有所超越，但这部分人在中国14亿人…
任我行7887	2017-07-18 发表	优点：省油。缺点：前排座椅的座椅放倒与收回很不方便。外观：白色小狼还是挺好看的，比较沉稳。当然其他颜色也都挺好看，这个主要看个人喜好！。内饰：有点单调.但简约而不简单..透露出一种稳重..成熟的感觉..适合的年龄层次也广泛一些..。空间：家用够用了，凑合！当然大点就更好了！。配置：当时因为杭州限牌的原因。南京最多只优惠3千，我记得13年的时候最多优惠1.3万多。现在应该让的多点了。动力：无论是高速超车或是起步，只要肯给油，动力非常强劲，毫不逊色其他高档轿车，而且车身稳定。。操控：转向精准，方向盘没那么硬，很灵活。油耗：不错，跑高速时油耗特别低。舒适：真皮座椅很舒服的
天线宝宝3	2017-07-18 发表	优点：动力充沛、转向稳定、操纵感好。。缺点：目前到现在总体比较满意，就是座椅长度有点短，对腿部支撑不够好，再就是减配的问题，老款的仪表盘都是自发光的，新款没啦。外观：一眼就相中，越看越耐看。内饰：内饰一般般，中规中矩的设计，可能跟大众观念有关吧，简洁又简单。空间：乘坐空间在同级别的车型里面也是数一数二的了，和一些中型车 有的一比，后备箱空间也很大，后排又支持4 6 放倒，家用完全够。。配置：比较高，家用的话全国销量放在那里。动力：带T的 动力很强 虽然比不上1.8带T的 但是也是顶呱呱了。操控：准确，到位！。油耗：百公里6.7个油，较省油
爱你没人	2017-07-18 发表	优点：变速器，七档双离合。。外观：外观虽然是统一化的家族前脸，但还是比较喜欢这种成熟大气的感觉。。内饰：黑色内饰比较不容易脏，但内部比较显暗。空间：空间够用，我四口之家足够用了。配置：性价比略差，大众神车的牌子摆着....。不过该有的功能都有了，能满足我日常及出行的要求，也够面。。动力：挂到3档以后加速很爽，2档加速时候磨合期还不能猛踩油门，不知道2档加速效果。操控：操控性能不错。油耗：目前油耗稳定在5.8左右，3500公里，速度在80码左右最省油，最低可以4.5。舒适：发动机隔音还行，急加速的时候发动机噪音比较大，本人是的韩泰所以感觉胎噪真的很大，匀速90马力行驶风噪和胎噪绝对淹没发动机声音；另外座椅的包裹性还可以，软硬适中
acdseam	2017-07-18 发表	优点：车辆动力不错，油耗也相当满意，对于家庭用车来说再适合不过了。弱弱的说一句我还中奖了 轮胎是米其林的。。缺点：中控硬质塑料，非独立悬挂。外观：外观还行，就是不适合我这个十八岁的小年轻开。内饰：一般般了，中控台的塑料，不过没有什么异味，视觉上感觉还可以吧。。空间：本人170，当时再买车时就充分考虑了空间要大，不管前排还是后排乘坐空间都非常满意。。配置：在云南这个地方，提裸车不加价都是找人了，所以性价比就忽略吧。。动力：1.4T动力还行，提速有点慢，前期实用3档到2档有明显的顿挫感。操控：比较不错，就是回盘的时候感觉有点小慢，可能是个人原因吧。油耗：油耗挺低的.磨合期的时候.加95#的.高速上最低可以4.9L/百公里 市里要7L/百公里 .首保之后加的是4S免费机油.高速上变成5.5L/百公里 市里要8L至9L/百公里。舒适：真皮座椅了，做起来挺好的
wshgr	2017-07-18 发表	优点：动力充足，提速快超车无压力。缺点：1.异响：严重的异响，主要是四门。磨合期4S送的保养是去维修过，没跑多久又响了。2.空调感觉没有大众车应有的水准，一般要开2档风才能有老款的一些车型如捷达，帕萨特的1档冷。。外观：大众范儿，中庸，但不失大气。内饰：挺好。空间：空间比较大,后排腿部和头顶比较好.正常坐4个人是最舒服的,后排中央扶手放下来很是舒服,并且后排还能放倒座椅,联通后备箱可以做小床使用.。配置：跟其他品牌比，大众车性价比普遍不高，但朗逸在大众车里性价比还是很不错的。。动力：1.4T+DSG，在动力方面表现真是不错。操控：操控灵活毕竟是小车，车身稳定控制系统比较灵敏，（激励驾驶）有信心。。油耗：油耗目前不是很满意，客观的讲也和市区跑的多有关系，市区内几乎在9到10个油左右，高速油耗在5到6个左右，还是不错的。。舒适：一般吧，这个价位的不错了。
跟随马克思	2017-07-18 发表	优点：没有大毛病到哪都放心。缺点：噪音有点大,还有前面的中控网格.太难看了。外观：看着挺美的，反正我挺满意的！要不是蒙迪欧当时没货，我就提了蒙迪欧了。不过朗逸也不错，至少性能上很不错！。内饰：普普通通，无亮点，也没什么大毛病。。空间：后备箱比后排给力多了，但希望舍去一些后备箱空间换取第二排大一点，第二排坐三个人憋屈了。。配置：保值 刚刚的。动力：1.4T超车很给力 降档也给力。操控：指向还是很精准的，刹车也给力，作为一个新手，找不到有啥缺点；。油耗：不堵车的情况下快速路5个油我上班要走20公里目前综合油耗5.8，我一直加的93号油。。舒适：前排的舒适性还不错，真皮座椅包裹性也很好，后排就没有坐过应该也还好，不过减震效果的确不怎么好，特别是过减速带和不平整的路面时有颠簸，但是都在我接受的范围内，暂时没发现有异响的情况。
书海拾贝	2017-07-18 发表	优点：空间够大，够舒适。缺点：异响，开到2500公里的时候，松油门副驾驶位置有异响，不过不明显，只有在清晨低速开车时能听到，现在3000公里了，加油门时也有声音了，不知道什么情况，还得吐槽下发动机启动和加速声音比较大，难道是隔音的问题？电瓶底部发白又是怎么回事？。外观：外观中规中矩吧，车头不错，和帕萨特长的差不多。内饰：真皮不错。空间：坐5个成人还是可以的。配置：ESP、ABS、胎压监测，一系列标配的很实用，特别是坡道辅助，新手你懂得。遗憾的是没定速巡航，不过看论坛多功能方向盘，定速巡航都可以加装。。动力：1.4t 不是盖的 很不错。操控：一般。油耗：油耗很低，走我们拥堵的县道6.6毛一公里和1.6L相比差不多，只要走到市区明显油耗下降的很快基本都是7-8个油了。。舒适：主驾驶有腰部支撑谈不上舒适，反正开车不算累，强调一点前排座椅包裹性真的非常好。
leiyu2158	2017-07-18 发表	优点：油耗低，过年回去一趟老家，广东-安徽，来回2500公里左右，平均高速4毛2，市区路况6毛左右。是非常满意。。缺点：异响。外观：外观经久耐看，很喜欢。内饰：整体来说还不错，简洁大方，是大众的一贯风格！。空间：很不错，家庭用车够用。配置：单从价格角度上讲，大众的车性价比一般，比起韩系、日系还有一定差距，如果价格能再低2万，估计还能更火。。动力：带t加上dsg传动效率高没得说。操控：DSG操作简单，真的是傻瓜式，S挡试过几次，上坡或者超车挂S挡动力随叫随到，爽~方向盘电动助力很轻盈，指向很精准，没有虚位，所以很适合新手找车感。悬挂虽然硬但是显得车身很紧，60过弯没有松松垮垮的感觉，给人信心很足！。油耗：我跑高速不着急 一般最多5个油 跑的快了油耗自然上去了。舒适：舒适性只能说还算过得去，走农村颠簸的路真是费劲了，后悬架毕竟不是独立的
朝九晚五	2017-07-18 发表	优点：质量不错，行驶20000多公里至今还没发现有什么毛病，油耗比较适合家用，非常满意。缺点：避震硬，舒适度较差。外观：大众的脸，就是牙缝比速腾大些，符合中国的审美观点。内饰：中庸，塑料用的太多。。空间：绝对够用，5口之家足够。 能满足日常生活的所有需求！包括5口之家的满载自驾游！ 后排也很宽敞，后备箱很大可以装2个旅行箱。。配置：价格相比同款有点高，不过看看保有量，也就没什么了。。动力：目前没有跑起来过.车速都在80以下..因为在磨合期没有到3000公里..不过起步什么的都不错..。操控：转向一般，后扭力梁舒适谈不上，走烂路很颠簸，高速过弯倾侧较大，座椅包裹性不太好，买菜车谈啥操控。油耗：买车今天整1年半了，我每次加油都做记录，97#油，累计公里为20900里，累计加油量为1176公升，平均油耗不到5.7/公里，。舒适：还可以
哥子	2017-07-18 发表	优点：在空间方面应该表现还是不错的，特别是带小孩出门一家四口也不拥挤，并且超大的后备箱解决了不少麻烦。。缺点：微小的共振，2-3档换挡迟钝。外观：我感觉满好看。内饰：一般吧，中庸。。空间：乘坐空间有点小，但我长得不高，自己觉得还不错，朋友高个子坐的就有点尴尬了。配置：性价比的话还是可以的，毕竟销量放在哪，要是再降一点性价比会很高。动力：S档提速杠杠的，只要肯踩就有推背感，不过速度过了140就感觉不到刚开始提速时的强劲推背感了。操控：没得说。油耗：油耗是我最满意的，我提了新车以后加满了油，开了800公里只加300元的油我加的是97号汽油。。舒适：驾驶员座椅包裹性较好，驾驶时稳定性较好。本车减震稍硬，我想可能是新车的缘故吧，减震随着公里数的增加会有所改观。但我还是喜欢偏硬的，因为我经常要自驾游，多走的路不是太好，稍硬的减震会对车有好处。
小伙伴们	2017-07-18 发表	优点：省油，动力还可以。缺点：车的异响问题很苦闷,早起发动汽车有嗒嗒音,开车时低速的时候有吱吱的声音,不知道该从那里解决,好像别人也这样。外观：就是喜欢套娃脸 哎 中毒太深 你们要喷 就喷吧。内饰：全部都是硬塑料，仪表如果是软性材质更好。空间：空间真心没得说，后备箱超级大。配置：作为紧凑车型里的佼佼者，并非浪得虚名的，评定油耗、空间、价格、品牌来说，新朗逸这款车是很值得选择的。。动力：1.4涡轮，初段提速，转速刷刷就上来了，速度响应还是有时间差，在市内跑，还是觉得有点不怎么占优势、跑高速，后期提速还是很不错，超车还算是轻松自如，高速表现很平稳。。操控：转向轻盈，回馈力度适中，指向较为精准。试驾的时候60过弯很稳。。油耗：良好 平均油耗6.5左右 算是满意。舒适：减震过减速带有点硬帮帮啊 但可以接受 毕竟车无完车吗
所过回来	2017-07-18 发表	优点：省油，在同级别家用车中，这款车油耗应该是很有优势的，绝对是数一数二的，外观也耐看，内部空间也足够大。选择了黑色，大气稳重，改款后的朗逸是相当成功的。一万个赞。。缺点：不是独立悬挂。。外观：外观经久耐看，很喜欢。内饰：一般般吧，没什么可比性，还是实用为主，前排座椅的储物箱太小了，估计矿泉水都放不下两瓶，有待改进和提升。空间：一般够家用.。配置：价格还算可以吧个人观点。动力：带t加上dsg传动效率高没得说。操控：操控性感觉不错，1.4Tdsg自动挡，省心，省事适合新手安全。行车中感觉2-3档的时候有一点小的顿挫感，其他没有什么问题。车开了一万多了还没有上过高速，朋友们谁跑跑高速，拉拉发动机燃油会下降一些。。油耗：不开空调时油耗基本在7以下（市区），开了空调最高到8.4。。舒适：座椅还好，轮胎噪音太大了，有点受不了
小银狮	2017-07-18 发表	优点：动力很不错，稍踩一点油门就能感觉到动力，油耗很满意。缺点：相对来说，舒适性比较差，过乱路车内异响，车身悬挂较硬，不舒服……。外观：大体还可以～～～～唯一不好就是尾灯不好看～～奥迪车的就好看??。内饰：这个价位，没有什么可挑剔的了。。空间：不能要求太多 刚好 1.77大汉 没问题~。配置：比较高,同类的感觉这个最适合了,看了其他的,都没这个合适。动力：除去起步肉，动力表现很满意。。操控：新手，感觉操作还好，我不和福克斯比。。油耗：油耗是相当的满意，也是当时选择小狼的原因，速度在75迈匀速行驶是最省的，表上显示3.8个油，本人怕是车表不准，下载了个小熊油耗，每次加油都记录，一般的200元能跑四百三四十公里。所以算下来，实际油耗没那么低，但也不高，在5个油左右，提车那会开得温柔在4.8个以下。开空调多出0.6个油，但是动力还是很足。。舒适：坐垫有点深,减震不好。
yizi6	2017-07-18 发表	优点：加速，油耗。缺点：感觉动力不足，起步1挡换2挡时候顿挫感很强，行使过程中急加速车子有给不上油的感觉，车身有点发抖，加速时候转速在1000以下才会降挡，不然就一直是一个挡位。。。内饰：配置差 内饰塑料多 显得很LOW 除了中央扶手 门板上手肘的位置 其他全是塑料 注意 全是塑料啊 特别LOW 当时买车的时候不懂 之后跟朋友的车一对比 太廉价了 其实同样价位 如果韩系或者日本车 可能做工要高档点 但是总是觉得发动机不好 所以只能拿着个安慰自己了 哈哈 发动机才是心脏 发动机好就行 其他不重要（其实心里都是眼泪 苦的狠 就是不说）。空间：在紧凑车型中空间较大。。配置：值这个价。动力：感觉不错。操控：没得说。油耗：良好 平均油耗6.5左右 算是满意。舒适：舒适性一般，后排乘客的感受不是很好，可能跟悬挂有一定关系，加上各种噪音。这是我想换掉朗逸的最大动机。
车之国	2017-07-18 发表	优点：动力足，油耗低！。缺点：内饰不前卫。外观：还行，感觉这价位里面算耐看的。内饰：一贯的大众样子，简单但是实用，做工上乘。空间：空间不错，对于2610的轴距来说，空间很好，特别是后备箱空间，基本能够满足日常需要。。配置：ESP、ABS、胎压监测，一系列标配的很实用，特别是坡道辅助，新手你懂得。遗憾的是没定速巡航，不过看论坛多功能方向盘，定速巡航都可以加装。。动力：1.4T就是不一样，给油就跑，反应也都很快，推背感十足。平常超车完全没有压力，就是在90以上再加速的时候就没有那么明显的加速度了，毕竟才1.4的排量嘛。。操控：对于一个家用型轿车，因为1.4T的原因，以及电动助力方向盘，开起来很舒服，手感很好。。油耗：现在7个左右吧。。舒适：还不错，就是减震效果一般，座椅的设计不够人性化，旋钮设计太不科学了，另外长时间驾驶腰部会很累。
fkuesse	2017-07-18 发表	优点：油耗。缺点：中控台塑料感太强了，后排没有出风口遗憾。外观：小帕萨特，比第一代硬朗许多。空间：家里都是大个，坐进去感觉不拥挤。配置：有些说偏高，我觉得还好。可以接受的价格。毕竟一分钱一分货。。动力：不要听其他人乱说起步肉，只是我前面提到的在你不给油门的情况下(记住是不给油门的情况），起步和倒档的时候变速箱有点延时，如果你想快，只要轻点油门，基本没几个车能起步超过我的；后期加速相当有力，线性，无任何顿挫；120以上还有劲；运动档相当暴力，但跟300马力的车的极限爆发力比是差一点，但在100马以内任何时候的加速都令人激动。强调一下我是老司机。。油耗：开了650公里，从4S店出来加了400块的油，还有25-30L左右，可惜只能加97的油，折合大概4毛左右，还算不错。舒适：舒适性算中上等，后扭力梁非独立悬挂说的过去。
VV一族	2017-07-18 发表	优点：空间宽敞，动力十足。缺点：车内用料极差，车内拼装不好异响。。外观：外观中庸，不招摇，个人喜欢。内饰：套用利郎男装一句广告词“简约而不简单”，设计上比较合理、实用加耐看，只是后座过桥那里坐人有些不方便，额~~~。空间：个人有点偏小，不宽敞，但不会很拥挤，毕竟是紧凑车，我和老婆都不是很胖，所以不管前排还是后排对我们来说都没问题。。配置：性价比来说的话我觉得完全没有，买到的就是个神车品牌而已。动力：1.4T 的车 提速很是蛮快的。动力也不错的。操控：指向还是很精准的，刹车也给力，作为一个新手，找不到有啥缺点；。油耗：油耗还在下降中目前刚跑200+km 油耗7.5。舒适：由于后悬挂不是独立的原因，可能后排坐起来不是特别舒服，前面还马马虎虎。真皮座椅一直被雪藏，被SSSS送的便宜的布垫子所代替，明年打算换真皮座垫，应该会更好些，现在也还凑合。
这样OK	2017-07-18 发表	优点：性价比高，初段加速随较随到，变速箱换档就像德芙巧克力，丝绸般爽滑。。缺点：最不满意的是dsg干式变速箱终生不换变速箱油，在此请教下老司机到底换不换？还有就是启动后前几公里底盘异响问题。。外观：外形沉稳大气，车身饱满均匀。内饰：没什么感觉。空间：空间我觉得够用，至于其他人说，缩减了后排座椅的长度，来弥补后排空间这种说法我不赞同，那最起码上海大众还知道为后排营造一些更多的空间，缩短了几公分座椅不会对后排乘坐的舒适带来影响。。配置：总体来说还不错。。动力：1.4T，加速性能良好，起步提速快。油耗：5.4-12之间,高速最省油,新车情况下5.9升拉4个人带开空调时速110迈,市内冬天短途最高12个油,但跑开5分钟之后能降到8以下。舒适：本人1.80身高，140斤。坐里面很宽敞。头部差2拳顶棚，腿部空间充足。 5小时以上长途驾驶没有疲惫感
liukunzhuzhu	2017-07-18 发表	优点：动力充足，提速快超车无压力。缺点：舒适度不满意，特别是为了保证后排空间，采用的后悬挂是半悬，过凹凸路面的时候，我的神，车子哐哐哐，噼里啪啦的整个车一起晃动，受不了。 而且现在已经多出出现异响，右边的中控台，左后门的门板内衬，异响不断，解决不了。。内饰：跟老婆一致选择米内白外，原因就是那个仿木的内饰，高大上！雅士白配黑色内饰反差太大了，而且略微沉闷！身边人都说米色不耐脏，反正都买了，管他呢。。空间：空间很大，后备箱空间也很大，非常适合家用。配置：性价比还不错。是一款非常棒的家用车，省油，空间够，价钱不算贵，就是等车比较难。等了2个月。。动力：充足，超车提速给力。操控：操控也不错。。油耗：比较满意，每天上下班走高架，会堵一段，平均7左右。。舒适：前排座椅的舒适性相当满意，应该是我开过和做过的这个价位的车里面最好的了，腰部包裹的很舒服。
gunyearchen	2017-07-18 发表	优点：空间和动力不错。缺点：后尾箱空间不够，因为经常要车小朋友的东西，比如BB车，三轮车去外面的时候后备箱就非常难放进去，所以当时没有选择朗行还是比较后悔。。外观：外观中庸，年轻人，长辈都看的过去。内饰：内饰和同价位车比较还是有一定差别，车内塑料质感太强，会有异响的情况。空间：在合资同级车里空间算比较大的了，目前同价位的车还没有发现性价比更高的。。配置：这个打8分，价格稍微有点高。动力：动力在正常行驶时可以称之为澎湃。新手不敢猛踩，但是转速一旦过了1600，乃至2000转之后，推背感明显，很少有机会超过3000转，因为在那之前加速就已经比较猛了，40码持续到120，见车就超，小事儿。。操控：新手上路,操控个人感觉很到位。油耗：综合油耗在6升每百公里，非常满意。舒适：不错，没有异味，开起来比较的得劲，旁边的人坐着时间长了会磕睡，因为舒服的原因吧。
淡写	2017-07-18 发表	优点：车辆动力不错，油耗也相当满意，对于家庭用车来说再适合不过了。弱弱的说一句我还中奖了 轮胎是米其林的。。缺点：目前到现在总体比较满意，就是座椅长度有点短，对腿部支撑不够好，再就是减配的问题，老款的仪表盘都是自发光的，新款没啦。外观：当初就奔着外观买的，中网后期自己小改了一下。。内饰：简陋。空间：同级别中可算不错了，前后排都不算小。后排座垫稍短，但也不影响。个人认为后排头枕设计不舒适，太突出了，特别坐长途睡觉顶着脖子很不舒服。不够人性化。本人改掉后舒服多了，详见照片。。配置：说实话，我奔着大众的牌子去买的，我第一辆是荣威，但我不是车黑，真心不好开，所以才换的大众。动力：小排量，动力不错。。操控：稳重。油耗：油耗很满意，之前考虑过C4L、X80都因为油耗等原因排除，现在看来选择一款皮实省油的车是明智之举,现在已行驶了700多公里了一箱油还没有用完。。舒适：挺好
dvdqian	2017-07-18 发表	优点：满意的莫过于油耗了，真的非常低。缺点：内饰也是我最不满意的，比起同级别，同价位的车，朗逸的内饰比较老旧，中控台面板的材质不好，方向盘也是塑料材质的，哎。。。。外观：小PASST。内饰：不得不说，中控台实在是有点老气，里面做工也马虎，有些地方还有线头露着；。空间：后备箱很大，满足家用绝对没有问题。后座坐3个人也不觉得很挤，总体来说满足家用或者上班族肯定是足够了。。配置：总体来说车还是不错的，上下班代步，家用很适合。动力：三档前有点肉三档后源源不断120提速还是源源不断的感觉！。操控：此款是为家用设计的车，操控指向性一般，想找运动的影子恐怕不容易。但方向盘足够轻盈，女子驾驶不成问题。高速上方向盘够沉稳，躲避破损路面不至于左右摇晃。ESP也会起到一定的作用吧？。油耗：挺低的，比家里那台A6L省多了。。舒适：在坑洼路面稍微会有一定的硬的感觉，但是在可接受范围内。
lqfglu156	2017-07-18 发表	优点：S档动力澎湃。缺点：刹车异响，我一直都以为是潮湿或者是刹车盘生锈导致的，后来才在之家看到刹车异响，原来是通病。外观：外观中庸。内饰：比上一代朗逸内饰要好很多了，但中控塑料感太强了，如果把后面也加个出风口就好了，夏天到了坐后排的人明显感觉太热了。。空间：空间满意。配置：性价比之高毋庸置疑，看看销量就知道了，单车月销售3万台，能与之媲美估计也就新福克斯了，但是综合之后还是选择了新朗逸，相信大众的品牌，并且周围的人也都相信大众的品牌（虚荣一把）。。动力：1.4TSI+DSG黄金组合搭载EA211全铝环保发动机，动力十足，超2.4排量的车都够劲。操控：操控性能不错。油耗：比较满意，平均每公里5毛。舒适：真皮座椅，包裹性和舒适性还是很不错的，就是后排座椅的确是有点短，大腿长点的乘客（包括抱小孩的）长时间乘坐，腿部支撑的确不是很好。
a1racing	2017-07-18 发表	优点：油耗低，我加97，我加了340的油，跑了780公里，全程空调开启的。动力乜不错，因为买之前，我开过我朋友的这款，所以我才决定就它了，音响效果一般，升级之后还是很不错，底盘乜很高，接近一般suv，当然，我们这边，没有特别烂的路，。缺点：内饰材料差。外观：个人感觉车后灯不错，轮毂时尚，车身大气。内饰：普通，简洁。空间：空间还是不错的，后排座椅太短了，这已经是公认的了。后备箱空间呢超足的，尤其后排座椅放倒以后，整个人躺再里边睡觉也是没有问题的。。配置：跟其他品牌比，大众车性价比普遍不高，但朗逸在大众车里性价比还是很不错的。。动力：1.4T动力还是可以的.。操控：还行。油耗：真心省啊，新车高速100km/h，最低开到过4.9L，现在这经济形势，省钱才是硬道理。。舒适：隔音还好，就是悬挂太硬了，高速过坑时后排跳起来
911CXH911	2017-07-18 发表	优点：当时的价格，去年7月中旬，还有油耗，和方向盘沉稳，这是德国车的好处，别的还真说不上来.......。缺点：后尾箱空间不够，因为经常要车小朋友的东西，比如BB车，三轮车去外面的时候后备箱就非常难放进去，所以当时没有选择朗行还是比较后悔。。外观：比较中庸，适合大部分人群。内饰：一般吧，大家都知道大众内饰简单。。空间：强大，前后排坐满5个成年人无压力，后备箱拉货能力强大。配置：一般.。动力：1.4T+DSG的动力毋庸置疑，油门稍微重一点，动力随即就来，涡轮介入很及时，超车时很有信心。。操控：转向比较准 地盘偏硬 操控还是可以的 好开ba。油耗：冬季市区上下班油耗10个以上12个以下，外环7个，夏天高速90KM/H最低4.9升，120KM/H6升，冬天高速油耗也有增加，增加不到1升，目前表2综合油耗8.5个，与厂家宣传不符，但应该和驾驶习惯也有一定关系，还算能接受。。舒适：座位调整好还是挺…
wdz804	2017-07-18 发表	优点：动力充沛、转向稳定、操纵感好。。缺点：起步肉，虽然后续劲头十足，但是起步总慢一拍！并排等红灯时尤为明显！。外观：“白狼”真的很美，有的时候讲，什么奥迪A4也就和我一样。内饰：黑内，非常协调。。空间：同级车来说，后排空间超赞，相较一个娘的宝来，后排腿部空间足足宽了有10cm，后备箱空间也可圈可点。。配置：性价比总体来说还可以，只是我们这边大众4S点都比较牛，价一直还不下来，当时只给优惠5000，送一些不值钱的坐垫、贴膜啥的。本来想着他们可以送导航可是4S死活不送要我出4000加装，我当时就回绝了，后来还是我自己在外面装的。总的来说这个价钱还算不错了。。动力：很给力，几乎是转数跟码数同步。操控：个人感觉挺好。油耗：平常上下班使用，目前一公里5毛钱的样子，告诉还要低些。舒适：综合来说，朗逸这款车的舒适性还是很不错的。在差不多价格的车子，试驾过日系，法系，美车的车子，最终还是先择了它。整体…
ingrid_wang	2017-07-18 发表	优点：性价比高。缺点：异响，开到2500公里的时候，松油门副驾驶位置有异响，不过不明显，只有在清晨低速开车时能听到，现在3000公里了，加油门时也有声音了，不知道什么情况，还得吐槽下发动机启动和加速声音比较大，难道是隔音的问题？电瓶底部发白又是怎么回事？。外观：外观朗逸表现的中规中矩的，没有韩系车的那些浮夸的犹如美男子的外表，倒绝对像西装革履的白领（哈哈套用的一个论坛的试车，具体真想不起来是哪个论坛了，好像是哪朗逸和朗动比的一个试车）。内饰：廉价啊，廉价，速腾、foucs都比他好。空间：很充足，五个人完全够用，很宽敞。。配置：一般一般，不过没让我等，第二天提车，还好。动力：1.4T的动力，在开始起步时有点小肉，但是在行驶过程中提速表现优秀，动力源源不断。。油耗：10月份去无锡加满油跑了800多公里（高速加快速路）再加满只花了360元。舒适：真皮座椅不错，冷车启动有三五秒的稍微大点的声音
lfdgasfasgd	2017-07-18 发表	优点：外观美、油耗低！。缺点：要说最不满意的一点，还是DSG的问题，虽然到目前为止使用一切正常，但看到以前关于DSG的报道还是心有余悸。好处一点是当时购买时DSG保修十年。如果能和6速手自一体的变速箱一样稳定的话，大众的这款发动机和变速箱的搭配真是完美组合。。外观：大众脸，有啥外观。内饰：基本上还可以的，塑料少点，木质多点。空间：还不错，够用了。配置：性价比还是不错的。动力：磨合期还没舍得用力踩，0-60公里加速还是很给力的，1400转以后动力输出澎湃。如果喜欢，可以用手动模式驾驶，2000转前后推背感会如约而至。时速100以后，发动机转速2000，深踩油门超车自如，如果降为6档，效果更佳。。操控：操控不错，转向清晰，指向精准。。油耗：还没有过首保，目前油耗6.7，还是很满意的。加400元能跑700公里。如果上高速的话油耗更低。。舒适：异响，严重影响开车心情！板车，名副其实！
chefu_009	2017-07-18 发表	优点：油耗低。目前5毛左右 加的97。缺点：异响，不知道到底哪儿响，有时候门板里，有时候中控台里，后悬挂比较硬。外观：外观不错。内饰：我的是米色内饰，本想弄个黑色内饰，因为黑色耐脏嘛！虽然都是硬塑料，但是我觉得也没什么，看起来也还是挺不错啊！至今也没听到因为硬塑料所带来的异响！。空间：整车空间较大，在同类车型中为佼佼者，我1.72米，感觉非常舒适，朋友中有1.85米的坐在后排也不感觉到很挤。后备箱较大，二个大的行李箱放进去轻松。。配置：还可以吧，大众车的保值度还是不错的。。动力：起动时较慢，介入T缸后速度有质的提升，总体性能不错。。操控：总体感觉比较满意～全系标配esp在北方下雪天还是很让人放心的，这点大众还比较厚道～高速跑过160车子不飘很稳。油耗：4.5到5.0的油耗。舒适：嗯 皮质座椅 做的很舒服 送的座套 真心想扯了丢4儿子脸上 恶心
昼不懂夜的黑	2017-07-18 发表	优点：目前来说，最满意的一点就是油耗真的很低，也有可能是我三分之二路段走的是高速，当然，如果碰到高速堵车，那就闹心了！。缺点：左侧前门异响严重，胎噪声很大，车身整体偏软。。外观：大气,小帕萨特,大桑塔纳.。内饰：内饰一贯的大众风格，各人比较喜欢，相比老款要好多了。首先中间手扶箱笔老款就要好太多了。要吐槽的是中间放水的地方，做的四方的，不够人性化，其他的车型都是圆形的。大点的脉动就放不进去了。黑色内饰还是非常不错的，耐脏，难看。。空间：宽敞，在紧凑车里的佼佼者。配置：13年的时候在同等级的车里面，朗逸确实是个不错的选择；。动力：动力不错，有涡轮增压。效果蛮爽。操控：操控一般般吧，说不出好耶说不出不好。。油耗：1.4T的油耗是非常给力的，有时会跑到5.5的油耗，一般平均是6个多点，如果在市区有堵车现象就会到9个左右。总的来说油耗低，符合预期、。舒适：真皮座椅不错，冷车启动有三五秒的稍微大点的…
fuzijiaoyu	2017-07-18 发表	优点：车辆的外观，车辆空间；。缺点：没有后出风口，避震差了点，。外观：大气稳重，尾部很大方尾灯很好看。。内饰：还可以吧。空间：空间是比较满意的，乘坐空间、舒适度都还不错，当初放弃高尔夫，投奔朗逸，就是基于这点。前排空间很满意，后排也还行，就是坐3个人的时候有点挤，不过在紧凑型车里已经算比较好的了。。配置：安全配置一个不落下。。动力：这个真不用说，只要你给油，它就不让你失望，很满意，1档2档一般，升到3档T渐入时就有推背感，真的狠爽，只是听朋友说带T后期费用很高，管他的都买了不要管这些了。。操控：电动助力 方向比较轻 指向也很清晰 底盘很稳 因为是新车 最高只跑过110的速度还很稳。油耗：高速5.4左右，4500公里综合油耗7.2（实测），路况是半市区半郊区环线，平均车速34km/h，自动挡中算省油（DSG的功劳）。。舒适：艹
wmchan_will	2017-07-18 发表	优点：就朗逸本车来说外观大气，耐看，虽然不能和帕萨特、迈腾大众的中级车媲美，但是在紧凑型车中也算是不错的。油耗方面到现在为止行驶了不到1000公里在6.5个左右，就是不知道夏天开空调如何，还有就是全系标配ESP，车身硬朗提速快怠速声音小。。缺点：刹车有异响，才开几个月，低速刹车和倒车时刹车总是会发出刺耳的尖叫声！另外舒适性确实有点差。。外观：大众脸，有啥外观。内饰：一般般，都是塑料，座椅皮也挺一般的，和手扶摩擦有声音。。空间：空间挺满意的，比我爸的福克斯要大，我坐在后面腿离前面的椅子还有好大距离呢，确实挺舒适的。。配置：相对于合资车的地位来说比较不错。。动力：动力足，提速快。。操控：转向稳定性很好，就是没有电子刹车，有就更好。。油耗：目前500元跑了1350公里 市区加郊区。舒适：一般了，座椅还是手动的，腰托也没多大作用。
jdiogjhl	2017-07-18 发表	优点：性价比高。缺点：内饰，感觉内饰离我想象中的差了很多，塑料感太强，层次感不够。当然，一分价钱一分货。这个价位也就是这个内饰了吧。。外观：个人感觉挺好，侧面很修长，要是车身再宽一点更好。。内饰：内饰变化很大，很大气，只是做工稍微差一些，不够细致。。空间：轴距在目前同级别里不算长，但是车内的可用空间还是比较满意的，后排腿部空间还是不错，头部空间很不错，一些这个级别的车头部都挺局促的。但是就是中央扶手太窄了！。配置：大众车性价比不是很高，不过要保值一点。动力：动力很好，点油门就走，想超车直接就超。给力。。操控：操控一般，方向指向性不能算精准，有点虚位日常驾驶富富有余，米其林轮胎抓地力不错胎躁较小。。油耗：非常。舒适：舒适性过个沟坎 感觉有点硬 其他都不错。目前开了两年，也算是习惯了，说硬算是比较硬，但是不会让pp感受到难受，虽然过个沟坎什么的很明显，但是还是可以滤掉一些震感。
万江车神	2017-07-18 发表	优点：大众名副其实的皮实，耐用。这个版本没有水温表，我也从不看水温表，他不会给你掉链子。开了1.8万公里，没有任何故障。首保4S送的，其他都自己买机油机滤到汽配城保养。。缺点：避震偏硬。外观：“白狼”真的很美，有的时候讲，什么奥迪A4也就和我一样。内饰：黑色内饰比较不容易脏，但内部比较显暗。空间：比较舒适。配置：性价比略差，大众神车的牌子摆着....。不过该有的功能都有了，能满足我日常及出行的要求，也够面。。动力：1.4T动力有余，但是毕竟排量小，1个人乘坐和2-3人乘坐动力区别还是明显，涡轮迟滞存在，DSG在D挡下的降档不是很积极，另外隔音棉缠绕方向柱和门板杂音存在。操控：家用车，绝对够了，此悬架偏软，适合家用，过坑洼地带震感不明显。。油耗：走走停停的时候不是特别多，电脑显示油耗基本在6-7，不知道准不准。舒适：一般 减震较硬 比起其他所谓的运动车型来说 过路障 颠簸厉害
城步红	2017-07-18 发表	优点：没提车之前，试驾过同事1.6的，动力有些肉，提速慢。所以选择1.4T的，动力随叫随到，有我想要的推背感，想要更多的激情就推到S档。。缺点：第一、静止状态起步时，有些肉，后期加速还可以。 第二、后悬挂硬，当过小沟小坎时，很明显的颠簸起伏。悬挂简配就真的有些桑心。。外观：外观个人感觉挺好，大气，前脸给人大气，厚实，后面尾灯也是比较动感，整体非常协调，美观。内饰：内饰方面，最不足的就是天窗上没有一个眼睛盒；。空间：还可以，后座中间的突起比较不喜欢。配置：看过本田缤智.杰德.日系轩逸。但是最终还是选择朗逸因为大众车开起来比较稳，车身比较厚，安全性比较高。价格方面一般就是优惠比较少。。动力：好，市区14000转，高速2000转，速度就满足了。。操控：还算满意，没开过什么车，没得比较。油耗：很好。在同事之间聊油耗的时候，说出去还是很有面子的。。舒适：舒适性好
chefu_008	2017-07-18 发表	优点：小帕萨特的外观。。缺点：内饰用料不考究，硬塑料多，不过看起来没摸起来那么糟糕。外观：漂亮。内饰：内饰在这个价位的车里确实太一般，特别是CD机，仪表台的硬塑料打了折扣，好在做工还可以，四个门的拉手用料一致，值得称赞，座椅倾角调节为旋钮，难以理解。空间：同级算大的。配置：总体来讲性价比还是比较高的。动力：1.4T动力同级别翘楚，搭配聪明的DSG自动变速箱，确实是黄金组合，超车就像切水果非常干净利落。。操控：指向精准。油耗：1.4TSI+DSG的动力组合肯定没问题，我一般就是上下班或者从长沙回湘潭，感觉还是很省油的，2000公里的时候我算了一下，加了950元油，大概1公里是5毛左右。特别的前两天跑了一次高速，真心的感到省油，跑了60公里油表显示也没变化。。舒适：不错..这个是做过我车的人.都这么说的..不知道是给我面子还是给大众面子.我自己觉得，还不错..
嘟篼爱车	2017-07-18 发表	优点：1.4T动力表现比较好，超车动力随时都有，加速很满意，朋友开过几次都说动力太强了，推背感很猛。。缺点：舒适度不满意，特别是为了保证后排空间，采用的后悬挂是半悬，过凹凸路面的时候，我的神，车子哐哐哐，噼里啪啦的整个车一起晃动，受不了。 而且现在已经多出出现异响，右边的中控台，左后门的门板内衬，异响不断，解决不了。。外观：改款的外观相对时尚，大气，喜欢！。内饰：都是硬塑料，中控都是的。想想也是十几万的车，内饰用料差，还有就是座椅靠背的旋钮，没有一点人性化，太脑残了真心该改改了。。空间：非常不错，亲戚朋友坐了都满意。配置：车子不错，整体性能很好。动力：这个不用介绍了，9秒多的加速能力配在买菜车上非常够了。。操控：当然没办法和2箱车比,但是与同级别的车子相比操控还是比较灵活的.不错噢.。油耗：综合油耗在6升每百公里，非常满意。舒适：舒适度上乘，车内噪音比较小
就爱它	2017-07-18 发表	优点：外观是大众的同意家族脸谱，与时俱进；空间不错，家用和合适，配上1.4偶轮增压发动机，动力强悍，而且省油。。缺点：起步肉，虽然后续劲头十足，但是起步总慢一拍！并排等红灯时尤为明显！。外观：外观最受不了的就是中网，自己贴碳纤维后感觉美多了，其他角度，无论怎么看都喜欢。。内饰：一般，塑料硬。空间：非常大，后排乘客感觉良好，前排头部空间也不错。非常满意。。配置：性价比感觉还行吧，这个价位在国产车上该有的配置都有了。但情人眼中出西施吧，感觉朗逸哪哪都不错，希望小狼别让朕失望，哈哈。。动力：油门空行程比较大，感觉踩了但就是车就是不动，新车不舍得踩油门，怕转速高对新车不好，呵呵，深踩油门，那速度信心满满啊。。操控：没开过什么好车，觉得还行。。油耗：油耗也挺满意，基本都是五毛不到一公里。舒适：不错 要是后独立就更好了
xiduoduo12345	2017-07-18 发表	优点：外观不错内饰简洁耐看，TSI配合DSG确实是黄金组合涡轮介入后动力强劲，DSG换挡积极，此车油耗较低,地盘扎实。。缺点：内饰差。外观：个人喜好。内饰：内饰做工粗糙。大众的套娃技术没有给我太大的惊喜。。空间：还算满意，因为我经常在汽车之家逛我就看得出朗逸的后座前座座位长度很短，很可能因为这增加了腿部空间，还有前排乘客座位厚度比较薄，可能增加了腿部空间了。。配置：价格在整体所有同等级车相性价比最高。动力：磨合期还没舍得用力踩，0-60公里加速还是很给力的，1400转以后动力输出澎湃。如果喜欢，可以用手动模式驾驶，2000转前后推背感会如约而至。时速100以后，发动机转速2000，深踩油门超车自如，如果降为6档，效果更佳。。操控：整体满意都可以 就是低速的时候转向略沉 不过大众的操作总体来说是让人很满意的。。油耗：相当满意！。舒适：还可以
a42.0	2017-07-18 发表	优点：油耗低。目前5毛左右 加的97。缺点：异响，不知道到底哪儿响，有时候门板里，有时候中控台里，后悬挂比较硬。外观：整车空间较大，在同类车型中为佼佼者，我1.72米，感觉非常舒适，朋友中有1.85米的坐在后排也不感觉到很挤。后备箱较大，二个大的行李箱放进去轻松。。内饰：起动时较慢，介入T缸后速度有质的提升，总体性能不错。。空间：总体感觉比较满意～全系标配esp在北方下雪天还是很让人放心的，这点大众还比较厚道～高速跑过160车子不飘很稳。配置：4.5到5.0的油耗。动力：嗯 皮质座椅 做的很舒服 送的座套 真心想扯了丢4儿子脸上 恶心。操控：外观不错。油耗：我的是米色内饰，本想弄个黑色内饰，因为黑色耐脏嘛！虽然都是硬塑料，但是我觉得也没什么，看起来也还是挺不错啊！至今也没听到因为硬塑料所带来的异响！。舒适：还可以吧，大众车的保值度还是不错的。
慈溪凯旋	2017-07-18 发表	优点：性价比高。缺点：内饰，感觉内饰离我想象中的差了很多，塑料感太强，层次感不够。当然，一分价钱一分货。这个价位也就是这个内饰了吧。。外观：轴距在目前同级别里不算长，但是车内的可用空间还是比较满意的，后排腿部空间还是不错，头部空间很不错，一些这个级别的车头部都挺局促的。但是就是中央扶手太窄了！。内饰：动力很好，点油门就走，想超车直接就超。给力。。空间：操控一般，方向指向性不能算精准，有点虚位日常驾驶富富有余，米其林轮胎抓地力不错胎躁较小。。配置：非常。动力：舒适性过个沟坎 感觉有点硬 其他都不错。目前开了两年，也算是习惯了，说硬算是比较硬，但是不会让pp感受到难受，虽然过个沟坎什么的很明显，但是还是可以滤掉一些震感。。操控：个人感觉挺好，侧面很修长，要是车身再宽一点更好。。油耗：内饰变化很大，很大气，只是做工稍微差一些，不够细致。。舒适：大众车性价比不是很高，不过要保值一点
试档狂人	2017-07-18 发表	优点：大众名副其实的皮实，耐用。这个版本没有水温表，我也从不看水温表，他不会给你掉链子。开了1.8万公里，没有任何故障。首保4S送的，其他都自己买机油机滤到汽配城保养。。缺点：避震偏硬。外观：比较舒适。内饰：1.4T动力有余，但是毕竟排量小，1个人乘坐和2-3人乘坐动力区别还是明显，涡轮迟滞存在，DSG在D挡下的降档不是很积极，另外隔音棉缠绕方向柱和门板杂音存在。空间：家用车，绝对够了，此悬架偏软，适合家用，过坑洼地带震感不明显。。配置：走走停停的时候不是特别多，电脑显示油耗基本在6-7，不知道准不准。动力：一般 减震较硬 比起其他所谓的运动车型来说 过路障 颠簸厉害。操控：“白狼”真的很美，有的时候讲，什么奥迪A4也就和我一样。油耗：黑色内饰比较不容易脏，但内部比较显暗。舒适：性价比略差，大众神车的牌子摆着....。不过该有的功能都有了，能满足我日常及出行的要求，也够面。
穿行云端	2017-07-18 发表	优点：动力很不错，稍踩一点油门就能感觉到动力，油耗很满意。缺点：相对来说，舒适性比较差，过乱路车内异响，车身悬挂较硬，不舒服……。外观：不能要求太多 刚好 1.77大汉 没问题~。内饰：除去起步肉，动力表现很满意。。空间：新手，感觉操作还好，我不和福克斯比。。配置：油耗是相当的满意，也是当时选择小狼的原因，速度在75迈匀速行驶是最省的，表上显示3.8个油，本人怕是车表不准，下载了个小熊油耗，每次加油都记录，一般的200元能跑四百三四十公里。所以算下来，实际油耗没那么低，但也不高，在5个油左右，提车那会开得温柔在4.8个以下。开空调多出0.6个油，但是动力还是很足。。动力：坐垫有点深,减震不好。。操控：大体还可以～～～～唯一不好就是尾灯不好看～～奥迪车的就好看??。油耗：这个价位，没有什么可挑剔的了。。舒适：比较高,同类的感觉这个最适合了,看了其他的,都没这个合适
gylcyq	2017-07-18 发表	优点：加速，油耗。缺点：感觉动力不足，起步1挡换2挡时候顿挫感很强，行使过程中急加速车子有给不上油的感觉，车身有点发抖，加速时候转速在1000以下才会降挡，不然就一直是一个挡位。。。外观：在紧凑车型中空间较大。。内饰：感觉不错。空间：没得说。配置：良好 平均油耗6.5左右 算是满意。动力：舒适性一般，后排乘客的感受不是很好，可能跟悬挂有一定关系，加上各种噪音。这是我想换掉朗逸的最大动机。。油耗：配置差 内饰塑料多 显得很LOW 除了中央扶手 门板上手肘的位置 其他全是塑料 注意 全是塑料啊 特别LOW 当时买车的时候不懂 之后跟朋友的车一对比 太廉价了 其实同样价位 如果韩系或者日本车 可能做工要高档点 但是总是觉得发动机不好 所以只能拿着个安慰自己了 哈哈 发动机才是心脏 发动机好就行 其他不重要（其实心里都是眼泪 苦的狠 就是不说）。舒适：值这个价
李若男	2017-07-18 发表	优点：外观不错内饰简洁耐看，TSI配合DSG确实是黄金组合涡轮介入后动力强劲，DSG换挡积极，此车油耗较低,地盘扎实。。缺点：内饰差。外观：还算满意，因为我经常在汽车之家逛我就看得出朗逸的后座前座座位长度很短，很可能因为这增加了腿部空间，还有前排乘客座位厚度比较薄，可能增加了腿部空间了。。内饰：磨合期还没舍得用力踩，0-60公里加速还是很给力的，1400转以后动力输出澎湃。如果喜欢，可以用手动模式驾驶，2000转前后推背感会如约而至。时速100以后，发动机转速2000，深踩油门超车自如，如果降为6档，效果更佳。。空间：整体满意都可以 就是低速的时候转向略沉 不过大众的操作总体来说是让人很满意的。。配置：相当满意！。动力：还可以。操控：个人喜好。油耗：内饰做工粗糙。大众的套娃技术没有给我太大的惊喜。。舒适：价格在整体所有同等级车相性价比最高
aifakeyou	2017-07-18 发表	优点：车辆动力不错，油耗也相当满意，对于家庭用车来说再适合不过了。弱弱的说一句我还中奖了 轮胎是米其林的。。缺点：中控硬质塑料，非独立悬挂。外观：本人170，当时再买车时就充分考虑了空间要大，不管前排还是后排乘坐空间都非常满意。。内饰：1.4T动力还行，提速有点慢，前期实用3档到2档有明显的顿挫感。空间：比较不错，就是回盘的时候感觉有点小慢，可能是个人原因吧。配置：油耗挺低的.磨合期的时候.加95#的.高速上最低可以4.9L/百公里 市里要7L/百公里 .首保之后加的是4S免费机油.高速上变成5.5L/百公里 市里要8L至9L/百公里。动力：真皮座椅了，做起来挺好的。操控：外观还行，就是不适合我这个十八岁的小年轻开。油耗：一般般了，中控台的塑料，不过没有什么异味，视觉上感觉还可以吧。。舒适：在云南这个地方，提裸车不加价都是找人了，所以性价比就忽略吧。
lmy886	2017-07-18 发表	优点：动力充足，提速快超车无压力。缺点：1.异响：严重的异响，主要是四门。磨合期4S送的保养是去维修过，没跑多久又响了。2.空调感觉没有大众车应有的水准，一般要开2档风才能有老款的一些车型如捷达，帕萨特的1档冷。。外观：空间比较大,后排腿部和头顶比较好.正常坐4个人是最舒服的,后排中央扶手放下来很是舒服,并且后排还能放倒座椅,联通后备箱可以做小床使用.。内饰：1.4T+DSG，在动力方面表现真是不错。空间：操控灵活毕竟是小车，车身稳定控制系统比较灵敏，（激励驾驶）有信心。。配置：油耗目前不是很满意，客观的讲也和市区跑的多有关系，市区内几乎在9到10个油左右，高速油耗在5到6个左右，还是不错的。。动力：一般吧，这个价位的不错了。。操控：大众范儿，中庸，但不失大气。油耗：挺好。舒适：跟其他品牌比，大众车性价比普遍不高，但朗逸在大众车里性价比还是很不错的。
矿泉水	2017-07-18 发表	优点：车辆动力不错，油耗也相当满意，对于家庭用车来说再适合不过了。弱弱的说一句我还中奖了 轮胎是米其林的。。缺点：目前到现在总体比较满意，就是座椅长度有点短，对腿部支撑不够好，再就是减配的问题，老款的仪表盘都是自发光的，新款没啦。外观：同级别中可算不错了，前后排都不算小。后排座垫稍短，但也不影响。个人认为后排头枕设计不舒适，太突出了，特别坐长途睡觉顶着脖子很不舒服。不够人性化。本人改掉后舒服多了，详见照片。。内饰：小排量，动力不错。。空间：稳重。配置：油耗很满意，之前考虑过C4L、X80都因为油耗等原因排除，现在看来选择一款皮实省油的车是明智之举,现在已行驶了700多公里了一箱油还没有用完。。动力：挺好。操控：当初就奔着外观买的，中网后期自己小改了一下。。油耗：简陋。舒适：说实话，我奔着大众的牌子去买的，我第一辆是荣威，但我不是车黑，真心不好开，所以才换的大众
寂寞情傷	2017-07-18 发表	优点：满意的莫过于油耗了，真的非常低。缺点：内饰也是我最不满意的，比起同级别，同价位的车，朗逸的内饰比较老旧，中控台面板的材质不好，方向盘也是塑料材质的，哎。。。。外观：后备箱很大，满足家用绝对没有问题。后座坐3个人也不觉得很挤，总体来说满足家用或者上班族肯定是足够了。。内饰：三档前有点肉三档后源源不断120提速还是源源不断的感觉！。空间：此款是为家用设计的车，操控指向性一般，想找运动的影子恐怕不容易。但方向盘足够轻盈，女子驾驶不成问题。高速上方向盘够沉稳，躲避破损路面不至于左右摇晃。ESP也会起到一定的作用吧？。配置：挺低的，比家里那台A6L省多了。。动力：在坑洼路面稍微会有一定的硬的感觉，但是在可接受范围内。。操控：小PASST。油耗：不得不说，中控台实在是有点老气，里面做工也马虎，有些地方还有线头露着；。舒适：总体来说车还是不错的，上下班代步，家用很适合
1387558	2017-07-18 发表	优点：空间够大，够舒适。缺点：异响，开到2500公里的时候，松油门副驾驶位置有异响，不过不明显，只有在清晨低速开车时能听到，现在3000公里了，加油门时也有声音了，不知道什么情况，还得吐槽下发动机启动和加速声音比较大，难道是隔音的问题？电瓶底部发白又是怎么回事？。外观：坐5个成人还是可以的。内饰：1.4t 不是盖的 很不错。空间：一般。配置：油耗很低，走我们拥堵的县道6.6毛一公里和1.6L相比差不多，只要走到市区明显油耗下降的很快基本都是7-8个油了。。动力：主驾驶有腰部支撑谈不上舒适，反正开车不算累，强调一点前排座椅包裹性真的非常好。。操控：外观中规中矩吧，车头不错，和帕萨特长的差不多。油耗：真皮不错。舒适：ESP、ABS、胎压监测，一系列标配的很实用，特别是坡道辅助，新手你懂得。遗憾的是没定速巡航，不过看论坛多功能方向盘，定速巡航都可以加装。
xlbzhy	2017-07-18 发表	优点：动力强，省油。1.4T动力不是盖的。。缺点：最不满意的就是油门和刹车上面脚要是稍微抬高点去踩刹车有个东西老是挡住脚了..本人仔细看了下是空调出口..那个做得太粗糙了点....还有救是连个眼镜盒都没有！。外观：空间满意。内饰：个人觉得比自然吸气2.0的还要好些，配合DSG提速快，换挡平顺，平常自己也喜欢开快车这也是我选1.4T的原因。空间：就是低速的时候转向略沉 操作总体来说是让人很满意的，很稳稳的感觉。。配置：最满意的就是这个，可能我高速走的多，油耗很满意。动力：舒适性表现一般，一是座椅的包裹性欠佳，没有日系的舒适；二是隔音处理有待提高，行驶中的发动机声和胎噪声没有被很好过滤；三是悬挂调校较硬，加之非独立后悬架，高速过障有明显的颠簸感。。操控：买这车主要看上去这着色，大爱，枣红色，到现在还是觉得好看！。油耗：差到极点，都是硬塑料，棒棒硬。。舒适：有多的预算建议速腾
母猪骑车	2017-07-18 发表	优点：外观美、油耗低！。缺点：中控、车门异响，不过是通病，也没办法。。外观：空间家庭用够大。内饰：1.4T配上DSG，虽然起步时会有一定的滞后，但是从另一个角度来看，也在某种程度上增加了起步的安全性，免得追尾。另一方面虽然起步较肉，但是双离合的提速还算是比较快，当然不如手动，但是并没有严重的拖延。总的来说，就当作家用买菜车的定位来看动力算是合格的。。空间：稳重。动力：减震可以，但不是很舒适的那种，走烂路的时候信心不足。。操控：满意。。油耗：我的是米色内饰，本想弄个黑色内饰，因为黑色耐脏嘛！虽然都是硬塑料，但是我觉得也没什么，看起来也还是挺不错啊！至今也没听到因为硬塑料所带来的异响！。舒适：在紧凑性轿车中.一个是大众的牌子.口碑.桑塔纳在中国跑了多少年都很OK.样子很帅气.加上1.4T发动机.油耗下来了.马力不减..车的总体都还不错..我个人觉得不错.挺划来的..
mjj730911	2017-07-18 发表	优点：DSG+TSI大众的主打产品，动力充沛，起步不肉。缺点：现在变速箱高档到低档有异响。外观：190身高主副驾驶无压力。原位置再去后排座稍显拥挤。毕竟是紧凑车。不要要求那么多。还有.我觉得后排空间可以再大那么一点点。因为中间的地板梁太占地了。放上一包手纸可以和后排座持平，成为4座车。后备箱不的不说真的很大。比past笑了那么点点。数据说明一切。。内饰：动力非常好，提速很快，3秒超车。。空间：一般。配置：油耗比较满意 高速最低开过4个多油 市内一般6点多 堵车最高能上7.6。动力：大众车相对同级别其他品牌胎噪比较大，相应轮胎行驶里程也会多点，胎硬呗。但是对于车辆本身的噪音控制没问题，在市区不会受到噪音的很大影响。。操控：大气！小城市的开个中规中矩的车既美观又使用。。油耗：简单，很好。舒适：应该是可以的吧 除了内饰 安全配置一点都不少的
密切联系741	2017-07-18 发表	优点：目前来说，最满意的一点就是油耗真的很低，也有可能是我三分之二路段走的是高速，当然，如果碰到高速堵车，那就闹心了！。缺点：左侧前门异响严重，胎噪声很大，车身整体偏软。。外观：宽敞，在紧凑车里的佼佼者。内饰：动力不错，有涡轮增压。效果蛮爽。空间：操控一般般吧，说不出好耶说不出不好。。配置：1.4T的油耗是非常给力的，有时会跑到5.5的油耗，一般平均是6个多点，如果在市区有堵车现象就会到9个左右。总的来说油耗低，符合预期、。动力：真皮座椅不错，冷车启动有三五秒的稍微大点的声音。操控：大气,小帕萨特,大桑塔纳.。油耗：内饰一贯的大众风格，各人比较喜欢，相比老款要好多了。首先中间手扶箱笔老款就要好太多了。要吐槽的是中间放水的地方，做的四方的，不够人性化，其他的车型都是圆形的。大点的脉动就放不进去了。黑色内饰还是非常不错的，耐脏，难看。。舒适：13年的时候在同等级的车里面，朗逸确实是个不错的选…
e230?523li	2017-07-18 发表	优点：动力足，油耗低，本来家里的一致意见是买1.6的，但是买了1.4T的之后才发现1.6和1.4T动力相差很多，1.4T超车时很有信心，因为我开车属于比较猛的，所以对动力要求高一点。1.4的发动机油耗也低。。缺点：车价相对于其他合资品牌要贵点，但技术与做工要明显好。外观：很大尤其后备箱。内饰：提速超快、估计1.8的完全能超越。。空间：还行，方向有点重。。配置：之前刚提车时匀速50跑了两个160km.表2显示油耗6.2。现在基本在市区跑表2显示9.3。不知道过了磨合期是不是会下来些。。动力：配的韩泰轮胎，高速胎噪有点大，后扭力梁舒适型将就。操控：大众家族脸。买完车后太太还后悔应该买朗行。因为上海的出租车马上也要换成朗逸了。不过我觉得还行，金属饰条挺多的，起到不少装饰作用。反正不是外观党。。。油耗：真皮座椅看起来了很高档，做工很好。。舒适：谈不上便宜，也算不上贵，但4S店多，方便售后维修保养
叶的叹息	2017-07-18 发表	优点：省油。缺点：前排座椅的座椅放倒与收回很不方便。外观：家用够用了，凑合！当然大点就更好了！。内饰：无论是高速超车或是起步，只要肯给油，动力非常强劲，毫不逊色其他高档轿车，而且车身稳定。。空间：转向精准，方向盘没那么硬，很灵活。配置：不错，跑高速时油耗特别低。动力：真皮座椅很舒服的。操控：白色小狼还是挺好看的，比较沉稳。当然其他颜色也都挺好看，这个主要看个人喜好！。油耗：有点单调.但简约而不简单..透露出一种稳重..成熟的感觉..适合的年龄层次也广泛一些..。舒适：当时因为杭州限牌的原因。南京最多只优惠3千，我记得13年的时候最多优惠1.3万多。现在应该让的多点了
memai	2017-07-18 发表	优点：外观漂亮，空间大，动力足。。外观：虽说是经凑型，但是内部空间大啊，后排坐三个成年人没问题。。内饰：在红绿灯起步基本可以秒杀2.0排量的所有车（除开2.0涡轮）。空间：方向盘很轻，驾驶感觉很好。配置：经常是市区经常是40码一下，所以油耗8-9个吧，高速6个多。动力：还不错，就是减震效果一般，座椅的设计不够人性化，旋钮设计太不科学了，另外长时间驾驶腰部会很累。。操控：大气十足，家族脸很满意。油耗：真的就是一般了，新车的时候气味还是蛮大的，主要是和装配大面积的硬塑料有关。如果，多采用环保的材料那就好多了。。舒适：总体来说大众的车基本都在这个价位，当时也没和经销商讨价还价，就送了点配件订下来了
zhangttxx	2017-07-18 发表	优点：在上海市区非常拥堵的情况下油耗平均8.5个油。高速和郊区路段可以跑到5.5个油以下。动力也不错1.4T DSG S档加速度还是可以的。。缺点：DSG变速箱抖动。外观：外形沉稳大气，车身饱满均匀，车内空间实用，后备箱的空间也很大。内饰：相当满意。空间：只能说足够用，工作中开过操控之王的3系，肯定有差距，但是不漂移的情况下朗逸很不错。。动力：板车就是板车，过坎不够给力，而且声音大，不像日本车那么温柔，后悬挂不给力，乓乓乓的响。操控：很耐看。油耗：内饰的塑料质感比较强，看起来比较廉价。。舒适：单从价格角度上讲，大众的车性价比一般，比起韩系、日系还有一定差距，如果价格能再低2万，估计还能更火。
junkerjk	2017-07-18 发表	优点：省油，特别是高速，相当省油。90-100匀速行驶平均油耗不到5L/100km!。缺点：避震太硬。外观：空间一般吧，后排坐着跑长途不舒服，做的太直了。。。内饰：充足，超车提速给力。空间：还行，毕竟要求不高。。配置：平均是5.7左右，400块钱油在告诉可以跑1000公里呢。动力：座椅的包裹性还行就是有点偏硬，坐久了感觉全身都疼。可能是德系车大都偏向于操控而舒适性略显欠缺吧。。操控：比较喜欢。油耗：内饰就是一个简单，我就喜欢简单的东西，没有那么多小按钮，没什么用只是看上去好看，其实有道的时候很少。用料就不怎么样了，大台用的是硬塑料，摸起来挺不舒服的，和这车的价格有点不符啊。。舒适：还可以
cswxd	2017-07-18 发表	优点：油耗。缺点：表面漆颜色不正。白色的比其他车颜色暗了很多。。外观：空间满意。内饰：感觉动力相当于1.8L的，提速、超车相当不错、换挡平顺。空间：方向盘助力厚重，给人心里一种稳重感，结合几次跑高速的感受，大众车的操控性、指向性还是很棒的，驾驶起来完全没有发飘的感觉，赞一个。。配置：非常低，市效40－70KM/小时耗油仅4.0左右，市区也在6左右。。动力：大众车相对同级别其他品牌胎噪比较大，相应轮胎行驶里程也会多点，胎硬呗。但是对于车辆本身的噪音控制没问题，在市区不会受到噪音的很大影响。。操控：大众家族脸，比较喜欢。油耗：简洁大方但是太简洁了，而且硬质塑料手感不好，而且不安全。舒适：较低
cit86	2017-07-18 发表	优点：最满意的就是油耗了，在我的预期内。纯拥挤道路得9.5个油，市区（拥挤+高架+各时段）差不多在7.5个左右。高速的话在5个多点吧。。缺点：1、冷启动刹车异响、发动机声音大；2、减震太硬；3、手套箱小。。外观：后备箱超大，家用基本上什么都能装的下。我主要开车，乘坐基本舒适吧，反正没有朋友说很挤的，平常也就2个人坐，完全够用了，加上儿童座椅也还行。。内饰：起步快，劲好。。空间：操控还算可以吧，没有马三的操控好，还能接受。配置：不高，城市路面，早晚高峰较多，8个油耗。。动力：悬挂稍硬了点。操控：外观厚实，不张扬，低调才是最牛b的炫耀。。油耗：一般吧 塑料感重。舒适：性价比高，和同事的车相比好很多了。
szlee9888	2017-07-18 发表	优点：空间在同级别的车子里算是中上等。动力也很不错，给多少油出多少力，改款EA211发动机的涡轮在1400转就介入工作了。还有一点就是油耗，正常不开空调真的很低。大概在6~7个左右。开空调在8个油左右。。缺点：车内能触摸的到的地方，那很烂的手感，材料的选择，大众你不能这么做车啊！！！！。外观：满意。内饰：带t加上dsg传动效率高没得说。空间：方向精准，反应挺灵敏的，方向盘感觉不好，手干燥的时候有种打滑的感觉，向缝个套子，一直没弄着。配置：油耗是最满意的，因为经常跑长途，大概算过一公里0.45元。。操控：大气，稳重！。油耗：中规中矩内饰一直是大众的风格。耐看！。舒适：比同级车差点
伊柳辛	2017-07-18 发表	优点：综合性能好，性价比高，同类型车中配置较高！。缺点：内饰千年不变，依然那么的难看，座椅后背支撑调节是旋钮的，非常麻烦。。外观：空间比较宽敞，后排座三个人一点也不挤。。内饰：弱。空间：非常舒适。配置：油没了就加，没在意过。动力：还可以，就是噪音控制的不是很到位。操控：小号帕萨特，不过问题也有两个：第一是前脸中网如果没有竖着的镀铬装饰应该会更漂亮一点，正在考虑要不要涂黑了；另一个就是后门好宽啊，看起来是漂亮，但是实际用起来的时候才发现门太宽也会带来一些麻烦。。油耗：一般般吧，没什么可比性，还是实用为主，前排座椅的储物箱太小了，估计矿泉水都放不下两瓶，有待改进和提升。舒适：比同级车差点
aihanyi	2017-07-18 发表	优点：7档双离合DSG比手动挡还省油的全系Esp不错。缺点：1、冷启动刹车异响、发动机声音大；2、减震太硬；3、手套箱小。。外观：朗逸的后排空间真是宽敞啊 三个大人一点也不挤。内饰：相当满意。空间：操控性还不错吧，方向盘很轻，指向性好像一点点偏差，不过不影响整体驾驶感觉。。配置：很省油，百公里6.3升。动力：舒适性略差，坐一个小时就觉得腰疼；而且没有后排出风口。悬架有点硬，过减速带有点颠簸。。操控：比较大气,好像小款帕萨特一样,线条不错,车头的设计家族化,尾灯好看又不张扬.。油耗：没什么感觉。舒适：一般吧，包括导航包，贴膜，地盘装甲，落地价格大概是17.3万了
无事可乐(广州)	2017-07-18 发表	优点：油耗低，过年回去一趟老家，广东-安徽，来回2500公里左右，平均高速4毛2，市区路况6毛左右。是非常满意。。缺点：避震偏硬。外观：不错，横排空间不是太理想，后备箱空间满意。。内饰：1.4T发动机不知道是EA111还是EA211反正给油就持续的推背感，现在还在磨合没敢猛加油。。空间：满意。配置：很好。在同事之间聊油耗的时候，说出去还是很有面子的。。动力：还是不错的，我自己没什么感觉，空间真的很大。操控：比较大气,好像小款帕萨特一样,线条不错,车头的设计家族化,尾灯好看又不张扬.。油耗：大众都一个样 用料比较抠。舒适：不高，在云南这边还加价销售，然后再给你点优惠，实际买下来就是厂家的指导价。
hhloveyx.ok	2017-07-18 发表	优点：外形、空间、油耗、动力我都很满意。。缺点：稍有一点点异响，胎躁有一点点大。。外观：空间那是绝对够了 我和媳妇都是小个子 不夸张的说 媳妇调好坐姿 后排翘二郎腿都有余的 呵呵。内饰：1.4t加七速双离合非常完美，就是有顿挫感，这个好像除了2.0t的就没有了，但1.4t不烧机油，我三年了一点都不烧，而且我也是暴力开车的。。空间：指向精准，指哪打哪。。配置：很好很强大。动力：隔音还好，就是悬挂太硬了，高速过坑时后排跳起来。操控：白色比较耐看，显得年轻与时尚，一开始想买宝来，现在感觉还是朗逸比较好看，该稳重时稳重，该运动时还可以激情一下。。油耗：也不上档次，。舒适：比较高，家用的话全国销量放在那里
王亚桌	2017-07-18 发表	优点：外形好看..车内宽敞..在紧凑车型的轿车中.朗逸的车内是较宽敞的。缺点：内饰是硬塑料的和轮胎是韩泰的。。外观：前排后排都够用。后备箱也蛮大的。。内饰：动力杠杠的，只要转数上了2000涡轮介入后车子就立马变身似的。从懒羊羊的绵羊变了千里马。。空间：操控一般化，有盲区。配置：真心满意，可能是我在郊区的原因。动力：后排座位太短了，大半个腿漏在外面，座椅太直了，前排好点。操控：外观比较满意 感觉比后来出的新朗逸要耐看 不过个人有个人的看法车灯设计：车灯设计比较好 就是不带日间行车灯有点“低调”后尾灯非常漂亮。油耗：一般般，都是塑料，座椅皮也挺一般的，和手扶摩擦有声音。。舒适：安全配置一个不落下。
zbdpolo	2017-07-18 发表	优点：这个车的油耗最让我接受。缺点：胎噪大，小毛病多。外观：还可以，A级车对空间也不能有太多的要求。内饰：充足 尤其是中段加速不错，前段好像比较慢的样子。比较适合跑高速。空间：操控还算可以吧，没有马三的操控好，还能接受。配置：D挡省油但很肉，国道上油耗显示7个，但好像不止七个。动力：一般吧 高速噪音较大 底盘偏硬 比起日本车舒适性还是差点。操控：还可以吧 说实话开始我不是很喜欢朗逸的外观 慢慢习惯就好。油耗：我的是米色内饰，本想弄个黑色内饰，因为黑色耐脏嘛！虽然都是硬塑料，但是我觉得也没什么，看起来也还是挺不错啊！至今也没听到因为硬塑料所带来的异响！。舒适：要看和什么车比了 质量各方面考虑，
小霸王323	2017-07-18 发表	优点：外观 轮胎。缺点：车价相对于其他合资品牌要贵点，但技术与做工要明显好。外观：非常好！家用足够。。内饰：最满意的其中一点，超车超爽，特别是S档，那感觉谁用谁知道。。空间：换挡很平顺 目前来说。配置：全新朗逸1.4TDSG 版正常市区油耗在8.1左右，在郊区实际油耗在6.7左右，高速行驶比较省油，实际油耗在5.7左右，估计手动档的还会更省油！。动力：总体还行吧，车座稍短一点，不过整体够用。。操控：外观开出去见朋友觉得有面子，毕竟是大众神车，还有就是前面看有点像帕萨特，买车时也是看上了这一点，中规中矩比较适合我们80后低调的生活。。油耗：内饰有点简单了，尤其是中控台塑料感太强了。舒适：家用推荐
begosuv	2017-07-18 发表	优点：油耗、钣金很牢靠。缺点：经常会有异响不定时间会在两侧门处响起。。外观：空间大，满载不会觉得压抑。可以满足日足需求。。。内饰：动力拉满人起步随叫随到。。空间：转弯感觉只能说很一般，倾斜明显，城市里够用。。配置：油耗很低，特别跑长途，可以控制在5L100公里以内，市区在8升左右。动力：马马虎虎。。操控：买这车主要看上去这着色，大爱，枣红色，到现在还是觉得好看！。油耗：最不爽的一点，真的要吐槽一番，都说大众对不起买它的大众，这一点是有体现的，全是硬塑料，开车到1000公里的时候会中控有点声响，就是所说的买到正品的，后来赛了点卫生纸好多了，基本听不到了。另外，觉得黑内比那个仿木的那个好看多了。。舒适：一般，大众车在国内卖得太贵
尛劍弚弚	2017-07-18 发表	优点：我最喜欢的是这车的发动机，1.4T，后期动力杠杠的。缺点：1、异响，刚开始是副驾驶异响，后来首保去4S点，在地盘下方的油管处塞了一些海绵，之后副驾驶下方就没异响了。但是驾驶室A柱会时不时的异响，很烦躁。原地打方向也有异响。。外观：我180CM 坐后排，空间还有很大。内饰：提速很快，1.4T足够够用，上高速速度提升会很快。空间：转向一般，后扭力梁舒适谈不上，走烂路很颠簸，高速过弯倾侧较大，座椅包裹性不太好，买菜车谈啥操控。配置：适用家用，省油。动力：舒适性还是比较不错的，家人都很满意 但是说实话后减震确实不如独立悬挂 家用也足够了。操控：一般，灯光不理想。。油耗：基本上还可以的，塑料少点，木质多点。舒适：一分钱一分货
开车的民工	2017-07-18 发表	优点：省油，特别是高速，相当省油。90-100匀速行驶平均油耗不到5L/100km!。缺点：内饰材料硬塑，很廉价，冬天天冷异响很硬！致命伤啊.........刹车太软，对急刹车信心不足.。外观：空间没话说，同级别的没有几个比得上的，我全家1.65m的平均身高，感觉非常够用。。内饰：1.4的排量，感觉起步不输给比如别克凯越、K5之类的，每每红绿灯起步都很顺。空间：我又不越野谈什么。配置：比较满意，每天上下班走高架，会堵一段，平均7左右。。动力：座椅还行吧，不过这种真皮不太透气，要是打孔的就好了。。操控：大众家族样式 很耐看 很大气。油耗：简洁大方但是太简洁了，而且硬质塑料手感不好，而且不安全。舒适：综合感觉，还过得去吧
风华正貌11	2017-07-18 发表	优点：车辆的外观，车辆空间；。缺点：没有后出风口，避震差了点，。外观：空间是比较满意的，乘坐空间、舒适度都还不错，当初放弃高尔夫，投奔朗逸，就是基于这点。前排空间很满意，后排也还行，就是坐3个人的时候有点挤，不过在紧凑型车里已经算比较好的了。。内饰：这个真不用说，只要你给油，它就不让你失望，很满意，1档2档一般，升到3档T渐入时就有推背感，真的狠爽，只是听朋友说带T后期费用很高，管他的都买了不要管这些了。。空间：电动助力 方向比较轻 指向也很清晰 底盘很稳 因为是新车 最高只跑过110的速度还很稳。配置：高速5.4左右，4500公里综合油耗7.2（实测），路况是半市区半郊区环线，平均车速34km/h，自动挡中算省油（DSG的功劳）。。动力：艹。操控：大气稳重，尾部很大方尾灯很好看。。油耗：还可以吧。舒适：安全配置一个不落下。
无劲风流	2017-07-18 发表	优点：就朗逸本车来说外观大气，耐看，虽然不能和帕萨特、迈腾大众的中级车媲美，但是在紧凑型车中也算是不错的。油耗方面到现在为止行驶了不到1000公里在6.5个左右，就是不知道夏天开空调如何，还有就是全系标配ESP，车身硬朗提速快怠速声音小。。缺点：刹车有异响，才开几个月，低速刹车和倒车时刹车总是会发出刺耳的尖叫声！另外舒适性确实有点差。。外观：空间挺满意的，比我爸的福克斯要大，我坐在后面腿离前面的椅子还有好大距离呢，确实挺舒适的。。内饰：动力足，提速快。。空间：转向稳定性很好，就是没有电子刹车，有就更好。。配置：目前500元跑了1350公里 市区加郊区。动力：一般了，座椅还是手动的，腰托也没多大作用。。操控：大众脸，有啥外观。油耗：一般般，都是塑料，座椅皮也挺一般的，和手扶摩擦有声音。。舒适：相对于合资车的地位来说比较不错。
daidai0_0	2017-07-18 发表	优点：外观比较满意，比较霸气，很喜欢。。缺点：由于后非独立悬挂的原因，过颠跛路时得特别注意，能绕则绕。。外观：同级别相比，相当宽敞了。内饰：起步动力不行，我都是一脚到3000转才能跟上别人，车速到30以后提速特别快。。空间：精准度还不错，路感反馈太强，有点受不了。配置：油耗表现满意，这也是归功于大众的tsi+dsg黄金组合的功劳，高速一般在5.5个左右，市区一般在8个左右，综合起来一箱油能跑700多公里。。动力：我比较幸运，提的是米胖子，感觉噪音不大，比我之前经常坐的现代悦动好太多了。。操控：外观这个就见仁见智了，我认为偏稳重。。油耗：大众的内饰，不太好，都是硬塑料，一般。舒适：考虑到手16W，而且配置不多，目前看来性价比只能说一般般。但也许现在评价性价比还比较片面，车子主要还是要看耐用性，相信用几年后才会有更好的评价。
丹.天道酬勤	2017-07-18 发表	优点：没有大毛病到哪都放心。缺点：噪音有点大,还有前面的中控网格.太难看了。外观：后备箱比后排给力多了，但希望舍去一些后备箱空间换取第二排大一点，第二排坐三个人憋屈了。。内饰：1.4T超车很给力 降档也给力。空间：指向还是很精准的，刹车也给力，作为一个新手，找不到有啥缺点；。配置：不堵车的情况下快速路5个油我上班要走20公里目前综合油耗5.8，我一直加的93号油。。动力：前排的舒适性还不错，真皮座椅包裹性也很好，后排就没有坐过应该也还好，不过减震效果的确不怎么好，特别是过减速带和不平整的路面时有颠簸，但是都在我接受的范围内，暂时没发现有异响的情况。。操控：看着挺美的，反正我挺满意的！要不是蒙迪欧当时没货，我就提了蒙迪欧了。不过朗逸也不错，至少性能上很不错！。油耗：普普通通，无亮点，也没什么大毛病。。舒适：保值 刚刚的
xaodage	2017-07-18 发表	优点：空间在同级别的车子里算是中上等。动力也很不错，给多少油出多少力，改款EA211发动机的涡轮在1400转就介入工作了。还有一点就是油耗，正常不开空调真的很低。大概在6~7个左右。开空调在8个油左右。。缺点：内饰不前卫。外观：空间那是绝对够了 我和媳妇都是小个子 不夸张的说 媳妇调好坐姿 后排翘二郎腿都有余的 呵呵。内饰：比1.6的好。空间：转向轻盈，回馈力度适中，指向较为精准。试驾的时候60过弯很稳。。配置：平均油耗：6.23升/百公里，平均油费：0.45元/公里，这样的油耗还有什么不满意。动力：跟独立悬挂要差一点，不过我上次开同事的老马六悬挂很硬过减速带时颠簸很厉害。总之家用够了。操控：大众的外观都看着还蛮舒服的。。油耗：简洁明了，只是硬内饰。。舒适：挺高的，优惠力度比较大，比我朋友的便宜太多，呵呵
Winne1984	2017-07-18 发表	优点：车漆不错，高速省油，空间同级别较大。变速箱上行换挡顺畅。14万多的车，你没有一键启动，没有自动空调，没有定速巡航，你好歹有个多功能方向盘吧？大众，能不能学学同级别其他车！一年跑了36000，总的来说挺满意的。。缺点：异响比较严重3000公里开始两个前车门都有异响中控位置有共振异响～拆门板修过一次效果不明显～再就是倒车时刹车异响4s店说是朗逸刹车片太硬的原因。外观：可以，长途4个人还比较宽松。行驶25000公里综合耗油不到7升/百公里。。内饰：可以就是涡轮介入的转速要高了一点。。空间：满意。配置：最满意的一点。。动力：OK。操控：外观稳重，耐看。油耗：一般了，中控台都是硬塑料，其他车型如日本、韩国的同级车都武装到牙齿了。。舒适：现在小狼又降价了，性价比比之前高了，喜欢的朋友们该出手了，建议1.6自动挡
网球教练007	2017-07-18 发表	优点：买的白色车，小帕萨特，外观比较大气，油耗真心省啊，省钱才是硬道理，我不在乎你的出身，好开才是硬道理。。缺点：中控台为硬塑料。。外观：后排坐三个成年人有点挤作为平时上下班开已经可以了～本人183cm坐在后排有点顶，前排还可以。内饰：买的是13款DSG款的，1.4的动力还行吧，不过感觉如果以后有钱的话还是上自然吸气，动力的输入有时感觉不是很线性。配置：油耗目前是8.7l/km左右，90%的时间在市区开，比较的拥堵，个人觉得还不错。一直加的是97#的油，算下来不到7毛1公里。。动力：驾乘舒适性可以，非铺装路面胎噪比较大。。操控：白色小狼还是挺好看的，比较沉稳。当然其他颜色也都挺好看，这个主要看个人喜好！。油耗：中控大面积硬塑料比较一般，其他还行。。舒适：谈不上了，因为是大众
乐趣生活	2017-07-18 发表	优点：动力充足。缺点：性价比真的没有性价比。。外观：空间没得说，和中型车有一拼，头部空间也不错，尤其后排真大头部和腿部都听宽裕，坐垫有点短但不影响什么，地板突起较小。。内饰：提速表现优秀，动力源源不断。空间：操控的话适中吧，大众的操控的感觉，开了有一年多了，现在方向机有点往右跑方向；。配置：没有仔细计算过，大概6.5吧。很少长时间堵车，大多时候都是匀速行驶，偶尔暴力下。对于动力来说，油耗很满意。毕竟动力和油耗永远是对立的，鱼和熊掌不可兼得，就看你看中哪一方面了。。动力：坐垫太短，上面已经提过了。另外，方向盘无法前后调节，长时间驾驶会更容易产生疲劳感。。操控：高端 大气 上档次， 好歹是个VW吧。。油耗：颜色搭配还行，没什么看得不顺眼的。舒适：这个级别的紧凑型车里性价比高
南野绒绒	2017-07-18 发表	优点：省油，动力还可以。缺点：车的异响问题很苦闷,早起发动汽车有嗒嗒音,开车时低速的时候有吱吱的声音,不知道该从那里解决,好像别人也这样。外观：空间真心没得说，后备箱超级大。内饰：1.4涡轮，初段提速，转速刷刷就上来了，速度响应还是有时间差，在市内跑，还是觉得有点不怎么占优势、跑高速，后期提速还是很不错，超车还算是轻松自如，高速表现很平稳。。空间：转向轻盈，回馈力度适中，指向较为精准。试驾的时候60过弯很稳。。配置：良好 平均油耗6.5左右 算是满意。动力：减震过减速带有点硬帮帮啊 但可以接受 毕竟车无完车吗。操控：就是喜欢套娃脸 哎 中毒太深 你们要喷 就喷吧。油耗：全部都是硬塑料，仪表如果是软性材质更好。舒适：作为紧凑车型里的佼佼者，并非浪得虚名的，评定油耗、空间、价格、品牌来说，新朗逸这款车是很值得选择的。
krisna	2017-07-18 发表	优点：省油，在同级别家用车中，这款车油耗应该是很有优势的，绝对是数一数二的，外观也耐看，内部空间也足够大。选择了黑色，大气稳重，改款后的朗逸是相当成功的。一万个赞。。缺点：不是独立悬挂。。外观：一般够家用.。内饰：带t加上dsg传动效率高没得说。空间：操控性感觉不错，1.4Tdsg自动挡，省心，省事适合新手安全。行车中感觉2-3档的时候有一点小的顿挫感，其他没有什么问题。车开了一万多了还没有上过高速，朋友们谁跑跑高速，拉拉发动机燃油会下降一些。。配置：不开空调时油耗基本在7以下（市区），开了空调最高到8.4。。动力：座椅还好，轮胎噪音太大了，有点受不了。操控：外观经久耐看，很喜欢。油耗：一般般吧，没什么可比性，还是实用为主，前排座椅的储物箱太小了，估计矿泉水都放不下两瓶，有待改进和提升。舒适：价格还算可以吧个人观点
tsdoctor	2017-07-18 发表	优点：动力。。缺点：空间有点土，不大气，到目前为止，在上个月有一次等红灯时大的抖动，瞬间转速很快，很伤心。外观：基本满足家用。内饰：非常不错，130多p的马力跟1.6的比真的很好，超车无压力，偶尔在S挡可以有很好的加速性能，。空间：指向还是很精准的，刹车也给力，作为一个新手，找不到有啥缺点；。配置：油耗很满意，市区不堵的路段油耗基本在6.2个油，郊区在5个油左右，平均大概5毛钱一公里，我同事新福克斯8个多油，公司的索纳塔12.6个油（幸亏没买），新朗逸1.4T还是相当省油的。。动力：板车悬挂一般。操控：大气上档次 ，喜欢的不得了哈。油耗：内饰方面没有太多的亮点，但是总体来说，在功能按键的安排方面还是挺中规中矩的。感觉还需要在多媒体功能方面再提升一下。。舒适：总体来说车还是不错的，上下班代步，家用很适合
m6	2017-07-18 发表	优点：提速很顺畅，。缺点：空间有点土，不大气，到目前为止，在上个月有一次等红灯时大的抖动，瞬间转速很快，很伤心。外观：家庭够用，后排空间有点小，座椅有点短，我身高183cm驾驶时如果把座椅调最后，留给后排乘客使用的空间较小，不过这点还是可以接受的，新朗逸的空间我们一家4口人足够用，毕竟是十几万的买菜车也不能要求太苛刻了。。内饰：由于是第一辆车还没出磨合期，所以不好发表意见，现在还没上过90。空间：没开过什么好车，觉得还行。。配置：很省油.车还在磨合期630元两满箱1200多公里还有一半多，比有的不在磨合期内的还省油。动力：扭力梁的还是差了点。但是可以接受啦。。操控：买这车主要看上去这着色，大爱，枣红色，到现在还是觉得好看！。油耗：整个家族都那样，风格比较喜欢。。舒适：大众车性价比不是很高，不过要保值一点
dreamlove9	2017-07-18 发表	优点：空间略叼。缺点：购车优惠力度相对其他品牌不足。。外观：对于家用，空间是足够了，很宽敞，特别是后备箱容积非常大，带小孩出门的话，多带点东西也不用愁。。内饰：动力挺充沛，起步慢，加起油来之后。就不错了。空间：起步方向盘较沉。配置：朗逸的油耗还是没得说，在2000公里以内时平均油耗是4.0,3000公里的时候是4.9，现在4000多了到了5.1了，整体来说还是比较省油，前阵子我还真试验了一下，加了200元的油，整整跑了500公里。。动力：本人1.80身高，140斤。坐里面很宽敞。头部差2拳顶棚，腿部空间充足。 5小时以上长途驾驶没有疲惫感。操控：当初就奔着外观买的，中网后期自己小改了一下。。油耗：一般 自舒的方向盘不舒服。舒适：看在有个131马力份上 这个价还可以接受的 毕竟高尔夫也这个动力要贵好多呢
56055662	2017-07-18 发表	优点：就朗逸本车来说外观大气，耐看，虽然不能和帕萨特、迈腾大众的中级车媲美，但是在紧凑型车中也算是不错的。油耗方面到现在为止行驶了不到1000公里在6.5个左右，就是不知道夏天开空调如何，还有就是全系标配ESP，车身硬朗提速快怠速声音小。。缺点：DSG有时还是很顿挫。外观：够用。内饰：1.4t的加速超车，还是比较有信心的，对于我来说1.4足够用了。。空间：这个价位的车谈不上操控，虽然是电子助力转向，但方向盘在低速比较重，开起来还好，转向指向不虚，容易上手。。配置：低。动力：因为自己没开过豪华车，只开过更差的车，舒适度可以用“比较满意”来形容了。只是过坎时得松点油或者绕一绕才行，要不车上坐着别人都不好意思了。。操控：这个个人喜好了。油耗：大众车都那样,卡槽很方便.。舒适：不算很高
ppclub	2017-07-18 发表	优点：满意的莫过于油耗了，真的非常低。缺点：手动座椅调控，天窗缺陷蜡烛灯。外观：满意，空间比较大。。内饰：1.4T的就不用多说了,试驾的时候一脚油门那个爽啊,自己新车还不敢这么踩。空间：操控性好，档位清晰，转弯时因有ESP所以向外甩的感觉不明显，比没有此设置的车强很多，只是在起步时有1-2秒的顿挫感，后又突然加速，不知是这类机器的通病吗？。配置：油耗低。动力：当然舒适性肯定没有独悬的车辆好了，悬挂非常生硬，坐椅也没有相对那么柔软。。操控：外观高端大气上档次，一般人很难认出这是十几万的车，车头霸气，车尾犀利。整体造型流畅，硬朗。。油耗：全是塑料。舒适：考虑到手16W，而且配置不多，目前看来性价比只能说一般般。但也许现在评价性价比还比较片面，车子主要还是要看耐用性，相信用几年后才会有更好的评价。
德国大众专卖	2017-07-18 发表	优点：起步，空间，车内气味能接受。缺点：偶有异响，后窗玻璃升窗器有异响。。外观：一般。内饰：新车处于磨合阶段，油门不敢深踩，即使这样，80以内的提速很轻松，脚下无需用力即可到8、90。动力很满意。空间：整体满意都可以 就是低速的时候转向略沉 不过大众的操作总体来说是让人很满意的。。配置：油耗很低，走我们拥堵的县道6.6毛一公里和1.6L相比差不多，只要走到市区明显油耗下降的很快基本都是7-8个油了。。动力：舒适性就不说了，后排偏硬，降噪效果还OK。操控：小猪认为选速腾白色好看，朗逸还是黑色好看，个人观点哈。因为速腾前格栅小，选白色的显的精致。朗逸前格栅大，选黑色的，大气。猛一看真有帕萨特的感觉，就是小了一点，呵呵，努力，以后换帕萨特。。油耗：大众车都那样,卡槽很方便.。舒适：个人觉得还可以
雨燕的追求者	2017-07-18 发表	优点：样子很时尚，动力尚可。。缺点：就保险杆面漆有点儿软，石子一蹦就是个黑点儿（保险杆黑色底漆），其他暂时没有发现。外观：满意 对于紧凑型车 这个空间还是比较满意的。内饰：1.4 比较满意了，比我之前荣威1.8好多了。空间：顺手，。配置：跑高速的时候油耗确实挺低，到了城市里面还是很高呀，没办法。。动力：舒适性也很不错，我买的舒适版是真皮座椅，自己订做了一套坐垫，坐上去还是蛮舒服，加上有天窗，家人还有同事都说比较舒适，上档次（家用而已，本人目标8年后换奥迪，在8年换奔驰，哈哈），后排空间宽敞，虽然是座椅是小板凳，呵呵。。操控：小帕萨特的称号不是吹的，举个例子吧。有次停车挡住了人家车，结果车主下来就说，“兄弟，麻烦你把白色的帕萨特移动一下”哈哈，心里暗暗的窃喜。。油耗：做工一般吧！。舒适：高
alonegiven	2017-07-18 发表	优点：油耗低，我加97，我加了340的油，跑了780公里，全程空调开启的。动力乜不错，因为买之前，我开过我朋友的这款，所以我才决定就它了，音响效果一般，升级之后还是很不错，底盘乜很高，接近一般suv，当然，我们这边，没有特别烂的路，。缺点：内饰材料差。外观：空间还是不错的，后排座椅太短了，这已经是公认的了。后备箱空间呢超足的，尤其后排座椅放倒以后，整个人躺再里边睡觉也是没有问题的。。内饰：1.4T动力还是可以的.。空间：还行。配置：真心省啊，新车高速100km/h，最低开到过4.9L，现在这经济形势，省钱才是硬道理。。动力：隔音还好，就是悬挂太硬了，高速过坑时后排跳起来。操控：个人感觉车后灯不错，轮毂时尚，车身大气。油耗：普通，简洁。舒适：跟其他品牌比，大众车性价比普遍不高，但朗逸在大众车里性价比还是很不错的。
mzloui	2017-07-18 发表	优点：质量不错，行驶20000多公里至今还没发现有什么毛病，油耗比较适合家用，非常满意。缺点：有异响，可能是硬塑内饰的缘故，跑高速的时候，副驾驶门有类似虫子掉进去扑腾翅膀的异响，这可能是朗逸车系的通病。。外观：我100公斤 1.74米 头部空间很充足。内饰：起步有点肉，当涡轮介入的时候，推背感明显感受的到，作为一辆上下班代步车，还是比较满意的；。空间：高速上操控感不错，底盘扎实，过弯不摇晃，烂路的话减震太硬，不够舒适!。配置：高速公路5.2到5.4之间，而且是全程开空调。。动力：座椅有点硬，后排不是很舒服。。操控：外观虽然是统一化的家族前脸，但还是比较喜欢这种成熟大气的感觉。。油耗：内饰的塑料质感比较强，看起来比较廉价。。舒适：朗逸是本人的第一台车，性价比不算高，看中售后和口碑。
想想风	2017-07-18 发表	优点：油耗非常满意,大气的外观, 可是,总有人会说,桑塔纳,我去,这是朗VD好不好,.。缺点：这车总体上是好的，很满意，唯独就是有各种异响！刹车响！而且大众车总会有些小毛病。哎。无奈的多！。外观：总体说还可以，比较满意后备箱和车内总体空间，车门上的储物盒，都挺好的。就是手套箱有点儿小了！。内饰：比先期曾经用过的1.6昕锐和1.6朗逸总体要好很多，涡轮增压介入之后能够有一点推背的感觉，毕竟在磨合期内，没有尝试超过100的速度以及急加速，……。空间：电动助力 方向比较轻 指向也很清晰 底盘很稳 因为是新车 最高只跑过110的速度还很稳。配置：5.0-7.5。动力：舒适性就不说了，后排偏硬，降噪效果还OK。操控：外观厚实，不张扬，低调才是最牛b的炫耀。。油耗：黑色内饰，比较喜欢。。舒适：良好
手心温暖	2017-07-18 发表	优点：目前来说，最满意的一点就是油耗真的很低，也有可能是我三分之二路段走的是高速，当然，如果碰到高速堵车，那就闹心了！。缺点：座椅偏短。外观：还可以，后座中间的突起比较不喜欢。内饰：动力提速非常快。空间：方向盘力度适中，转向精确。配置：低，高速行驶时5.0升百公里。现在。动力：悬挂硬，座椅硬，舒适度很一般，还有就是驾驶员车玻璃下降一半时，能听到沙沙声，关了玻璃就没有了，每次一开窗都能听到。。操控：满意，大众的脸都差不多。油耗：一般般。舒适：性价比总体来说还可以，只是我们这边大众4S点都比较牛，价一直还不下来，当时只给优惠5000，送一些不值钱的坐垫、贴膜啥的。本来想着他们可以送导航可是4S死活不送要我出4000加装，我当时就回绝了，后来还是我自己在外面装的。总的来说这个价钱还算不错了。
mshts	2017-07-18 发表	优点：家族式的大众脸孔，素有小帕沙特之称，造型美观大方。。缺点：车内用料极差，车内拼装不好异响。。外观：满意，满载5人没有拥挤感。。内饰：买的适合就没考虑1.6L自然吸气，直接考虑的就是1.4T，也算是尝到了甜头吧。毕竟这个发动机当初不是很了解，但是目前这么多年，发动机没有毛病，只是感觉不踩油门，速度掉的太快，应该是变速箱的过。账面数据不怎么样，但是带来的感受还是不错，到100之前，动力也算是相当充足。。空间：操控很好，方向盘轻中带沉，很犀利。配置：油耗很低，特别跑长途，可以控制在5L100公里以内，市区在8升左右。动力：不错。操控：一般，当初买的时候比较满意，后来看看就不是那么满意了。油耗：简单，没什么技术含量。舒适：一般吧，我拿我原先的长城置换的，还有就是正好4S搞优惠。
绝对新人-08	2017-07-18 发表	优点：油耗真的令人满意，高速公路时速100，全程300公里平均油耗仅有4.6！。缺点：异响，各种异响，买车前有心理准备，也有侥幸心理，没想到真的逃不掉，发动机1700转异响，副驾驶座位异响（已更换），主驾靠背异响，车门异响，B柱异响，中控左右测保险盒位置异响（自己贴塑胶片目前不响），觉得是上海大众塑胶件使用太多，装配工艺马虎造成。购买的朋友三思，就算是新款。。外观：又不是拉货，空间够用，在同价位的车型中，空间是比较充足的。内饰：感觉动力相当于1.8L的，提速、超车相当不错、换挡平顺。空间：还可以，指向清晰。配置：8个左右。动力：舒适性一般坐垫短，后排中间隆起太高了。操控：个人喜好。油耗：一般般。舒适：一般，大众车真不算好，我的电动门有时开不了，把钥匙趴出来再开又好了，真差劲。
chinachhf	2017-07-18 发表	优点：这个价位，家用的，我觉得朗逸空间还可以，后排做三个还是没问题的，不算特别拥挤。后备箱空间很大，一家人逢年过节的行李之类的，基本上可以解决，空间这一点，绝对满意。油耗，感觉也还不错，目前在武汉市内上下班使用，堵车比较厉害，上班路程刚好十公里，上下班时间基本是一个小时左右，平均油耗大概维持在8个左右，个人表示满意！。缺点：微小的共振，2-3档换挡迟钝。外观：后排小了点。。内饰：1.4T 的车 提速很是蛮快的。动力也不错的。空间：高速上操控感不错，底盘扎实，过弯不摇晃，烂路的话减震太硬，不够舒适!。配置：百公里大概6L左右吧非常省油。动力：这个价位的车还不错。操控：一般，当初买的时候比较满意，后来看看就不是那么满意了。油耗：全是硬材质，外观非常一般的。中控偏老龄化。。舒适：性价比一般
听。雨。轩	2017-07-18 发表	优点：外观不错，动力不错。缺点：减震硬，右副驾有小小异响。外观：一般，相比紧凑型的车还是可以的。内饰：动力有点顿挫感，在堵车路段D2进D3的时候，夏天如果你把空调打开，那就要深踩油门了，如果在坡上，你会感觉很没劲；。空间：操控一般，毕竟底盘在那呢。电子助力精准度一般。。配置：油耗很满意，之前考虑过C4L、X80都因为油耗等原因排除，现在看来选择一款皮实省油的车是明智之举,现在已行驶了700多公里了一箱油还没有用完。。动力：如果没有坑洼烂路的话，在平路上开的感觉还是不错的；。操控：中庸，很适合不同人群。。油耗：做工可以 材质比较差 总体还是可以的 因为个人比较喜欢大众的中控简洁的设计。舒适：价格没优惠，只有国家给的燃油补贴，当时落地16.5W，说实话，再选择的话，B级车吧，性价比一般。
建筑队施工员1	2017-07-18 发表	优点：外观是大众的同意家族脸谱，与时俱进；空间不错，家用和合适，配上1.4偶轮增压发动机，动力强悍，而且省油。。缺点：起步肉，虽然后续劲头十足，但是起步总慢一拍！并排等红灯时尤为明显！。外观：非常大，后排乘客感觉良好，前排头部空间也不错。非常满意。。内饰：油门空行程比较大，感觉踩了但就是车就是不动，新车不舍得踩油门，怕转速高对新车不好，呵呵，深踩油门，那速度信心满满啊。。空间：没开过什么好车，觉得还行。。配置：油耗也挺满意，基本都是五毛不到一公里。动力：不错 要是后独立就更好了。操控：外观最受不了的就是中网，自己贴碳纤维后感觉美多了，其他角度，无论怎么看都喜欢。。油耗：一般，塑料硬。舒适：性价比感觉还行吧，这个价位在国产车上该有的配置都有了。但情人眼中出西施吧，感觉朗逸哪哪都不错，希望小狼别让朕失望，哈哈。
Lifesux	2017-07-18 发表	优点：油耗低，过年回去一趟老家，广东-安徽，来回2500公里左右，平均高速4毛2，市区路况6毛左右。是非常满意。。缺点：异响。外观：很不错，家庭用车够用。内饰：带t加上dsg传动效率高没得说。空间：DSG操作简单，真的是傻瓜式，S挡试过几次，上坡或者超车挂S挡动力随叫随到，爽~方向盘电动助力很轻盈，指向很精准，没有虚位，所以很适合新手找车感。悬挂虽然硬但是显得车身很紧，60过弯没有松松垮垮的感觉，给人信心很足！。配置：我跑高速不着急 一般最多5个油 跑的快了油耗自然上去了。动力：舒适性只能说还算过得去，走农村颠簸的路真是费劲了，后悬架毕竟不是独立的。操控：外观经久耐看，很喜欢。油耗：整体来说还不错，简洁大方，是大众的一贯风格！。舒适：单从价格角度上讲，大众的车性价比一般，比起韩系、日系还有一定差距，如果价格能再低2万，估计还能更火。
136319473	2017-07-18 发表	优点：质量不错，行驶20000多公里至今还没发现有什么毛病，油耗比较适合家用，非常满意。缺点：避震硬，舒适度较差。外观：绝对够用，5口之家足够。 能满足日常生活的所有需求！包括5口之家的满载自驾游！ 后排也很宽敞，后备箱很大可以装2个旅行箱。。内饰：目前没有跑起来过.车速都在80以下..因为在磨合期没有到3000公里..不过起步什么的都不错..。空间：转向一般，后扭力梁舒适谈不上，走烂路很颠簸，高速过弯倾侧较大，座椅包裹性不太好，买菜车谈啥操控。配置：买车今天整1年半了，我每次加油都做记录，97#油，累计公里为20900里，累计加油量为1176公升，平均油耗不到5.7/公里，。动力：还可以。操控：大众的脸，就是牙缝比速腾大些，符合中国的审美观点。油耗：中庸，塑料用的太多。。舒适：价格相比同款有点高，不过看看保有量，也就没什么了。
snoopyiou	2017-07-18 发表	优点：在空间方面应该表现还是不错的，特别是带小孩出门一家四口也不拥挤，并且超大的后备箱解决了不少麻烦。。缺点：微小的共振，2-3档换挡迟钝。外观：乘坐空间有点小，但我长得不高，自己觉得还不错，朋友高个子坐的就有点尴尬了。内饰：S档提速杠杠的，只要肯踩就有推背感，不过速度过了140就感觉不到刚开始提速时的强劲推背感了。空间：没得说。配置：油耗是我最满意的，我提了新车以后加满了油，开了800公里只加300元的油我加的是97号汽油。。动力：驾驶员座椅包裹性较好，驾驶时稳定性较好。本车减震稍硬，我想可能是新车的缘故吧，减震随着公里数的增加会有所改观。但我还是喜欢偏硬的，因为我经常要自驾游，多走的路不是太好，稍硬的减震会对车有好处。。操控：我感觉满好看。油耗：一般吧，中庸。。舒适：性价比的话还是可以的，毕竟销量放在哪，要是再降一点性价比会很高
wei8492708	2017-07-18 发表	优点：S档动力澎湃。缺点：刹车异响，我一直都以为是潮湿或者是刹车盘生锈导致的，后来才在之家看到刹车异响，原来是通病。外观：空间满意。内饰：1.4TSI+DSG黄金组合搭载EA211全铝环保发动机，动力十足，超2.4排量的车都够劲。空间：操控性能不错。配置：比较满意，平均每公里5毛。动力：真皮座椅，包裹性和舒适性还是很不错的，就是后排座椅的确是有点短，大腿长点的乘客（包括抱小孩的）长时间乘坐，腿部支撑的确不是很好。。操控：外观中庸。油耗：比上一代朗逸内饰要好很多了，但中控塑料感太强了，如果把后面也加个出风口就好了，夏天到了坐后排的人明显感觉太热了。。舒适：性价比之高毋庸置疑，看看销量就知道了，单车月销售3万台，能与之媲美估计也就新福克斯了，但是综合之后还是选择了新朗逸，相信大众的品牌，并且周围的人也都相信大众的品牌（虚荣一把）。
waguan2008	2017-07-18 发表	优点：动力足，油耗低！。缺点：内饰不前卫。外观：空间不错，对于2610的轴距来说，空间很好，特别是后备箱空间，基本能够满足日常需要。。内饰：1.4T就是不一样，给油就跑，反应也都很快，推背感十足。平常超车完全没有压力，就是在90以上再加速的时候就没有那么明显的加速度了，毕竟才1.4的排量嘛。。空间：对于一个家用型轿车，因为1.4T的原因，以及电动助力方向盘，开起来很舒服，手感很好。。配置：现在7个左右吧。。动力：还不错，就是减震效果一般，座椅的设计不够人性化，旋钮设计太不科学了，另外长时间驾驶腰部会很累。。操控：还行，感觉这价位里面算耐看的。油耗：一贯的大众样子，简单但是实用，做工上乘。舒适：ESP、ABS、胎压监测，一系列标配的很实用，特别是坡道辅助，新手你懂得。遗憾的是没定速巡航，不过看论坛多功能方向盘，定速巡航都可以加装。
pcautozhl	2017-07-18 发表	优点：油耗。缺点：中控台塑料感太强了，后排没有出风口遗憾。外观：家里都是大个，坐进去感觉不拥挤。内饰：不要听其他人乱说起步肉，只是我前面提到的在你不给油门的情况下(记住是不给油门的情况），起步和倒档的时候变速箱有点延时，如果你想快，只要轻点油门，基本没几个车能起步超过我的；后期加速相当有力，线性，无任何顿挫；120以上还有劲；运动档相当暴力，但跟300马力的车的极限爆发力比是差一点，但在100马以内任何时候的加速都令人激动。强调一下我是老司机。。配置：开了650公里，从4S店出来加了400块的油，还有25-30L左右，可惜只能加97的油，折合大概4毛左右，还算不错。动力：舒适性算中上等，后扭力梁非独立悬挂说的过去。。操控：小帕萨特，比第一代硬朗许多。舒适：有些说偏高，我觉得还好。可以接受的价格。毕竟一分钱一分货。
mao.mao.	2017-07-18 发表	优点：当时的价格，去年7月中旬，还有油耗，和方向盘沉稳，这是德国车的好处，别的还真说不上来.......。缺点：后尾箱空间不够，因为经常要车小朋友的东西，比如BB车，三轮车去外面的时候后备箱就非常难放进去，所以当时没有选择朗行还是比较后悔。。外观：强大，前后排坐满5个成年人无压力，后备箱拉货能力强大。内饰：1.4T+DSG的动力毋庸置疑，油门稍微重一点，动力随即就来，涡轮介入很及时，超车时很有信心。。空间：转向比较准 地盘偏硬 操控还是可以的 好开ba。配置：冬季市区上下班油耗10个以上12个以下，外环7个，夏天高速90KM/H最低4.9升，120KM/H6升，冬天高速油耗也有增加，增加不到1升，目前表2综合油耗8.5个，与厂家宣传不符，但应该和驾驶习惯也有一定关系，还算能接受。。动力：座位调整好还是挺舒服的。操控：比较中庸，适合大部分人群。油耗：一般吧，大家都知道大众内饰简单。。舒适：…
一百九时猛踩制动	2017-07-18 发表	优点：动力充沛、转向稳定、操纵感好。。缺点：起步肉，虽然后续劲头十足，但是起步总慢一拍！并排等红灯时尤为明显！。外观：同级车来说，后排空间超赞，相较一个娘的宝来，后排腿部空间足足宽了有10cm，后备箱空间也可圈可点。。内饰：很给力，几乎是转数跟码数同步。空间：个人感觉挺好。配置：平常上下班使用，目前一公里5毛钱的样子，告诉还要低些。动力：综合来说，朗逸这款车的舒适性还是很不错的。在差不多价格的车子，试驾过日系，法系，美车的车子，最终还是先择了它。整体满意！。操控：“白狼”真的很美，有的时候讲，什么奥迪A4也就和我一样。油耗：黑内，非常协调。。舒适：性价比总体来说还可以，只是我们这边大众4S点都比较牛，价一直还不下来，当时只给优惠5000，送一些不值钱的坐垫、贴膜啥的。本来想着他们可以送导航可是4S死活不送要我出4000加装，我当时就回绝了，后来还是我自己在外面装的。总的来说这个价钱还算不…
天涯海角落	2017-07-18 发表	优点：性价比高。缺点：异响，开到2500公里的时候，松油门副驾驶位置有异响，不过不明显，只有在清晨低速开车时能听到，现在3000公里了，加油门时也有声音了，不知道什么情况，还得吐槽下发动机启动和加速声音比较大，难道是隔音的问题？电瓶底部发白又是怎么回事？。外观：很充足，五个人完全够用，很宽敞。。内饰：1.4T的动力，在开始起步时有点小肉，但是在行驶过程中提速表现优秀，动力源源不断。。配置：10月份去无锡加满油跑了800多公里（高速加快速路）再加满只花了360元。动力：真皮座椅不错，冷车启动有三五秒的稍微大点的声音。操控：外观朗逸表现的中规中矩的，没有韩系车的那些浮夸的犹如美男子的外表，倒绝对像西装革履的白领（哈哈套用的一个论坛的试车，具体真想不起来是哪个论坛了，好像是哪朗逸和朗动比的一个试车）。油耗：廉价啊，廉价，速腾、foucs都比他好。舒适：一般一般，不过没让我等，第二天提车，还好
siying430	2017-07-18 发表	优点：动力好 节油。缺点：舒适性不太好，有异响，但找不到是那响，影响不大。还有就是扶手箱太短了，也不能拉伸。。外观：一般够家用.。内饰：感觉动力相当于1.8L的，提速、超车相当不错、换挡平顺。空间：说不出好赖，就是方向有点儿跑偏，跑高速的时候到是挺稳的，不飘。。配置：非常省油 比预期好尤其高速上真叫人惊讶，前几天高速跑了趟天津，来回将近1000公里，用了300大洋。动力：就我个人而言，舒适性只能算一般了，感觉整个座椅和我的坐姿就是调整不到合理最佳状态，腰部的调节支撑感觉不是很明显，开长途会觉得累，大卖场也买过腰托和颈托，可能是质量原因，也不舒服，拿掉了，改天去特力屋看看有没有更好的替代品。。。。操控：外观不错，比较耐看。。油耗：前面提到过，最不满意的就是朗逸的内饰，当初买车时没得选择，黑内有现车，我个人还是喜欢米内的，黑内+塑料的面板，很压抑。。舒适：这个打8分，价格稍微有点高
一剑飘香	2017-07-18 发表	优点：空间宽敞，动力十足。缺点：车内用料极差，车内拼装不好异响。。外观：个人有点偏小，不宽敞，但不会很拥挤，毕竟是紧凑车，我和老婆都不是很胖，所以不管前排还是后排对我们来说都没问题。。内饰：1.4T 的车 提速很是蛮快的。动力也不错的。空间：指向还是很精准的，刹车也给力，作为一个新手，找不到有啥缺点；。配置：油耗还在下降中目前刚跑200+km 油耗7.5。动力：由于后悬挂不是独立的原因，可能后排坐起来不是特别舒服，前面还马马虎虎。真皮座椅一直被雪藏，被SSSS送的便宜的布垫子所代替，明年打算换真皮座垫，应该会更好些，现在也还凑合。。操控：外观中庸，不招摇，个人喜欢。油耗：套用利郎男装一句广告词“简约而不简单”，设计上比较合理、实用加耐看，只是后座过桥那里坐人有些不方便，额~~~。舒适：性价比来说的话我觉得完全没有，买到的就是个神车品牌而已
jun1232	2017-07-18 发表	优点：性价比高，初段加速随较随到，变速箱换档就像德芙巧克力，丝绸般爽滑。。缺点：最不满意的是dsg干式变速箱终生不换变速箱油，在此请教下老司机到底换不换？还有就是启动后前几公里底盘异响问题。。外观：空间我觉得够用，至于其他人说，缩减了后排座椅的长度，来弥补后排空间这种说法我不赞同，那最起码上海大众还知道为后排营造一些更多的空间，缩短了几公分座椅不会对后排乘坐的舒适带来影响。。内饰：1.4T，加速性能良好，起步提速快。配置：5.4-12之间,高速最省油,新车情况下5.9升拉4个人带开空调时速110迈,市内冬天短途最高12个油,但跑开5分钟之后能降到8以下。动力：本人1.80身高，140斤。坐里面很宽敞。头部差2拳顶棚，腿部空间充足。 5小时以上长途驾驶没有疲惫感。操控：外形沉稳大气，车身饱满均匀。油耗：没什么感觉。舒适：总体来说还不错。
千寻千羽	2017-07-18 发表	优点：动力充足，提速快超车无压力。缺点：舒适度不满意，特别是为了保证后排空间，采用的后悬挂是半悬，过凹凸路面的时候，我的神，车子哐哐哐，噼里啪啦的整个车一起晃动，受不了。 而且现在已经多出出现异响，右边的中控台，左后门的门板内衬，异响不断，解决不了。。外观：空间很大，后备箱空间也很大，非常适合家用。内饰：充足，超车提速给力。空间：操控也不错。。配置：比较满意，每天上下班走高架，会堵一段，平均7左右。。动力：前排座椅的舒适性相当满意，应该是我开过和做过的这个价位的车里面最好的了，腰部包裹的很舒服。。油耗：跟老婆一致选择米内白外，原因就是那个仿木的内饰，高大上！雅士白配黑色内饰反差太大了，而且略微沉闷！身边人都说米色不耐脏，反正都买了，管他呢。。舒适：性价比还不错。是一款非常棒的家用车，省油，空间够，价钱不算贵，就是等车比较难。等了2个月。
子才流风	2017-07-18 发表	优点：空间和动力不错。缺点：后尾箱空间不够，因为经常要车小朋友的东西，比如BB车，三轮车去外面的时候后备箱就非常难放进去，所以当时没有选择朗行还是比较后悔。。外观：在合资同级车里空间算比较大的了，目前同价位的车还没有发现性价比更高的。。内饰：动力在正常行驶时可以称之为澎湃。新手不敢猛踩，但是转速一旦过了1600，乃至2000转之后，推背感明显，很少有机会超过3000转，因为在那之前加速就已经比较猛了，40码持续到120，见车就超，小事儿。。空间：新手上路,操控个人感觉很到位。配置：综合油耗在6升每百公里，非常满意。动力：不错，没有异味，开起来比较的得劲，旁边的人坐着时间长了会磕睡，因为舒服的原因吧。。操控：外观中庸，年轻人，长辈都看的过去。油耗：内饰和同价位车比较还是有一定差别，车内塑料质感太强，会有异响的情况。舒适：这个打8分，价格稍微有点高
zhcheng04	2017-07-18 发表	优点：没有大毛病到哪都放心。缺点：虽然买车之前在论坛上关注了那么久，知道会有异响，但是车提到手上后，开着才发现异响的地方真的很多。。外观：足够大。内饰：动力比较满意，我的是1.4T的，转速到了2000左右后，有很强的的推背感，。空间：基本上是指哪打哪，但是感觉方向稍微有点虚位，不过日常驾驶偶尔飙一下，根本不是问题。。配置：刚跑500公里左右，基本上是在市区开，跑不太快，最多70公里/小时，目前油耗在8.0左右。。动力：家用车的话完全合格了，座椅较短不过真皮的舒适性和包裹性都还可以。。操控：外观稳重，比较适合我的个人风格，稳重大气不过时，值得拥有（貌似有广告的嫌疑，其实只是表达个人喜爱之情，不喜勿喷哈）。油耗：借用一句话“可远观而不可亵玩焉”，就是看看觉得不错，千万不能摸，太硬了，没法用手感。。舒适：韩系、日系、国产车相比，性价比不占优，但与美系、德系相比性价比很不错。
DonHuang	2017-07-18 发表	优点：没提车之前，试驾过同事1.6的，动力有些肉，提速慢。所以选择1.4T的，动力随叫随到，有我想要的推背感，想要更多的激情就推到S档。。缺点：第一、静止状态起步时，有些肉，后期加速还可以。 第二、后悬挂硬，当过小沟小坎时，很明显的颠簸起伏。悬挂简配就真的有些桑心。。外观：还可以，后座中间的突起比较不喜欢。内饰：好，市区14000转，高速2000转，速度就满足了。。空间：还算满意，没开过什么车，没得比较。配置：很好。在同事之间聊油耗的时候，说出去还是很有面子的。。动力：舒适性好。操控：外观个人感觉挺好，大气，前脸给人大气，厚实，后面尾灯也是比较动感，整体非常协调，美观。油耗：内饰方面，最不足的就是天窗上没有一个眼睛盒；。舒适：看过本田缤智.杰德.日系轩逸。但是最终还是选择朗逸因为大众车开起来比较稳，车身比较厚，安全性比较高。价格方面一般就是优惠比较少。
zzyun2008	2017-07-18 发表	优点：小帕萨特的外观。。缺点：内饰用料不考究，硬塑料多，不过看起来没摸起来那么糟糕。外观：同级算大的。内饰：1.4T动力同级别翘楚，搭配聪明的DSG自动变速箱，确实是黄金组合，超车就像切水果非常干净利落。。空间：指向精准。配置：1.4TSI+DSG的动力组合肯定没问题，我一般就是上下班或者从长沙回湘潭，感觉还是很省油的，2000公里的时候我算了一下，加了950元油，大概1公里是5毛左右。特别的前两天跑了一次高速，真心的感到省油，跑了60公里油表显示也没变化。。动力：不错..这个是做过我车的人.都这么说的..不知道是给我面子还是给大众面子.我自己觉得，还不错..。操控：漂亮。油耗：内饰在这个价位的车里确实太一般，特别是CD机，仪表台的硬塑料打了折扣，好在做工还可以，四个门的拉手用料一致，值得称赞，座椅倾角调节为旋钮，难以理解。舒适：总体来讲性价比还是比较高的
白马黑驴	2017-07-18 发表	优点：1.4T动力表现比较好，超车动力随时都有，加速很满意，朋友开过几次都说动力太强了，推背感很猛。。缺点：舒适度不满意，特别是为了保证后排空间，采用的后悬挂是半悬，过凹凸路面的时候，我的神，车子哐哐哐，噼里啪啦的整个车一起晃动，受不了。 而且现在已经多出出现异响，右边的中控台，左后门的门板内衬，异响不断，解决不了。。外观：非常不错，亲戚朋友坐了都满意。内饰：这个不用介绍了，9秒多的加速能力配在买菜车上非常够了。。空间：当然没办法和2箱车比,但是与同级别的车子相比操控还是比较灵活的.不错噢.。配置：综合油耗在6升每百公里，非常满意。动力：舒适度上乘，车内噪音比较小。操控：改款的外观相对时尚，大气，喜欢！。油耗：都是硬塑料，中控都是的。想想也是十几万的车，内饰用料差，还有就是座椅靠背的旋钮，没有一点人性化，太脑残了真心该改改了。。舒适：车子不错，整体性能很好
小兔子	2017-07-18 发表	优点：空间和动力不错。缺点：异响，这个确实有，不知道是不是经常看论坛的缘故，上面好多人说有异响，自己在安静的地方仔细听听，确实有，比如……嗒嗒嗒嗒，突突突突，等等，但因为自己不专业，不知道1.4T的是不是都是这样。还有就是悬挂稍硬， 过沟沟坎坎的明显感觉有墩屁股的感觉。。外观：空间不错，对于2610的轴距来说，空间很好，特别是后备箱空间，基本能够满足日常需要。。内饰：1.4T的，超车什么的游刃有余，平时加速顿挫感也很小，很不错。。。空间：操控性还算精准，基本上是指哪打哪。。配置：油耗不错，加满可以来回青岛。动力：挺舒服，比想象的好。操控：大气.老脸。。油耗：内饰怎么说呢，应该说是中规中矩吧，没什么大的特点，很实用，不像其他车那样高贵华丽，再有一点就是新车内饰气味很大~。舒适：跟日韩车比起来，价格优惠后，差不多。但是朗逸的科技含量真心不高，调座椅真心难调。
rwjjyy	2017-07-18 发表	优点：外观美、油耗低！。缺点：要说最不满意的一点，还是DSG的问题，虽然到目前为止使用一切正常，但看到以前关于DSG的报道还是心有余悸。好处一点是当时购买时DSG保修十年。如果能和6速手自一体的变速箱一样稳定的话，大众的这款发动机和变速箱的搭配真是完美组合。。外观：还不错，够用了。内饰：磨合期还没舍得用力踩，0-60公里加速还是很给力的，1400转以后动力输出澎湃。如果喜欢，可以用手动模式驾驶，2000转前后推背感会如约而至。时速100以后，发动机转速2000，深踩油门超车自如，如果降为6档，效果更佳。。空间：操控不错，转向清晰，指向精准。。配置：还没有过首保，目前油耗6.7，还是很满意的。加400元能跑700公里。如果上高速的话油耗更低。。动力：异响，严重影响开车心情！板车，名副其实！。操控：大众脸，有啥外观。油耗：基本上还可以的，塑料少点，木质多点。舒适：性价比还是不错的
我为丰狂	2017-07-18 发表	优点：提速快。。缺点：整车实际都是非常满意，如果说美中不足的话就是空间了，毕竟是紧凑车型，在保证各方面性能美观的前提下空间已经是很不错了，我身高178CM，主驾驶空间还算可以，如果副驾驶坐人，冬天衣服比较多，会显得比较拥挤，后排空间我这身高坐进去会觉得拥挤，这点没办法，和帕萨特的比较了下，后排空间的确是有差距。。外观：基本满意。内饰：充足，起步有些肉。。空间：转向精准，方向盘没那么硬，很灵活。配置：这款车最大的优点就是油耗低，均速跑的话基本保持在5.5升每百公里，市区内的话也能保持8到9升每百公里的油耗。。动力：舒适度，十分我给7分。座椅不管怎么调节，就是觉得不舒服。操控：大众都一个样。油耗：内饰也还比较满意，虽然大家都说硬塑料多，我却不在意，软的就好吗？个人爱好不一样，这样的价位，这样的配置已经很不错了，鱼和熊掌不可兼得也。。舒适：中
我拉一脚	2017-07-18 发表	优点：最满意的就是外观好看...本人是特别的喜欢...。缺点：座椅太短，近光不给力，还有发动机怠速声音大，没有优惠也不满意。外观：不能要求太多 刚好 1.77大汉 没问题~。内饰：可以就是涡轮介入的转速要高了一点。。空间：还可以，指向清晰。配置：比较低，高速达到5个左右，市区7个多。我市区开得多，综合油耗7个。动力：还是不错的，我自己没什么感觉，空间真的很大。操控：满意。油耗：差强人意，都是过时了的空调调节开关再加上都是硬塑料看起来不上档次，这比起同类型的车差点，。舒适：跟日韩车比起来，价格优惠后，差不多。但是朗逸的科技含量真心不高，调座椅真心难调。
黑石天成	2017-07-18 发表	优点：动力充沛、转向稳定、操纵感好。。缺点：目前到现在总体比较满意，就是座椅长度有点短，对腿部支撑不够好，再就是减配的问题，老款的仪表盘都是自发光的，新款没啦。外观：乘坐空间在同级别的车型里面也是数一数二的了，和一些中型车 有的一比，后备箱空间也很大，后排又支持4 6 放倒，家用完全够。。内饰：带T的 动力很强 虽然比不上1.8带T的 但是也是顶呱呱了。空间：准确，到位！。配置：百公里6.7个油，较省油。操控：一眼就相中，越看越耐看。油耗：内饰一般般，中规中矩的设计，可能跟大众观念有关吧，简洁又简单。舒适：比较高，家用的话全国销量放在那里
wyp14513949	2017-07-18 发表	优点：北京市区用，这个油耗很满意了。。缺点：异响比较多，路面不好的时候减震会有摩擦的声音。。外观：挺满意，不算大但绝对不小。紧凑型算不错的了。。内饰：对于我这个新手司机来说，动力已经很够我用了。。空间：操控一般，毕竟底盘在那呢。电子助力精准度一般。。配置：气温不冷不热的时候油耗平均在5.5-6.5之间，天气冷的话在7以下（可能是要维持发动机温度，所以油耗会高一点），高温天在7.7-8.5左右（估计跟中冷器是冷却能力有很大关系）。动力：满意。。操控：大众家族样式 很耐看 很大气。油耗：简洁大方。舒适：优惠幅度还是挺大的，同级别车偏贵一小点
yjhwhr	2017-07-18 发表	优点：空间大，装了原厂导航之后感觉音响效果好很多。缺点：发动机有漏油的现象，处理了三次至今还未有解决。外观：不错，本人1.80米身高，座椅调节合适，后排自己坐仍很舒适。后排坐两个大人一个孩子够用了。。内饰：1.4T+DSG的动力毋庸置疑，油门稍微重一点，动力随即就来，涡轮介入很及时，超车时很有信心。。空间：基本上是指哪打哪，但是感觉方向稍微有点虚位，不过日常驾驶偶尔飙一下，根本不是问题。。配置：特省油 实际综合油耗6.2L。动力：座椅宽大包裹性好。操控：比较商务，和同级别车比显大气。油耗：挺好。舒适：总体来说性价比不错，我优惠了1万6.
davivv	2017-07-18 发表	优点：外观美、油耗低！。缺点：小毛病多，离合器卡卡响，下雨天，刹车异响。仪表灯无辜亮起。。出了保修期竟毛病，没出前都没事。现在三天两头去4S。外观：家庭用的，大小足够用。内饰：1.4T的动力还是足够用的，目前没踩到底，感觉不错，坐满拉一车货感觉够用。空间：指向还是很精准的，刹车也给力，作为一个新手，找不到有啥缺点；。配置：较经济，可惜是新手、又在市区开，还未体验到省油的快感。。动力：舒适度上乘，车内噪音比较小。操控：小帕萨特。。油耗：内饰很一般，硬塑料太多 ，看上去没档次。。舒适：13年的时候在同等级的车里面，朗逸确实是个不错的选择；
lovesophyer	2017-07-18 发表	优点：外观时尚；内饰很满意，加装了导航和倒车影像等功能后与其他中级轿车比较并不逊色多少；乘坐舒适；操控非常灵活，起步提速快；发动机噪音小，动力强劲还油耗低。。缺点：后排没有出风口。外观：空间真心没得说，后备箱超级大。内饰：加速快，只要舍得给油，180码都没问题。空间：操控性很好，方向准确。配置：新车，显示的油耗比较低，但是实际根据加油的和里程看起来应该大概百公里七八个油左右，和1.6的差不多，毕竟市区堵啊！。操控：这个个人喜好了。油耗：做工可以 材质比较差 总体还是可以的 因为个人比较喜欢大众的中控简洁的设计。舒适：很满意咯
lxckf	2017-07-18 发表	优点：买车今天整1年半了，累计公里为20900里，累计加油量为1176公升，平均油耗不到5.7/公里。缺点：后扭力梁。。外观：空间比较大,后排腿部和头顶比较好.正常坐4个人是最舒服的,后排中央扶手放下来很是舒服,并且后排还能放倒座椅,联通后备箱可以做小床使用.。内饰：弱。空间：指哪儿走哪儿。配置：8个左右 综合路况 高速6.3。动力：还可以，就是座椅太短，坐久了累。。操控：大众的套娃娃脸、俗称小帕萨特；外观看起来还是很不错的，棱角分明的前脸和时尚的腰线。油耗：喜欢。舒适：一般吧，包括导航包，贴膜，地盘装甲，落地价格大概是17.3万了
xzmingtian	2017-07-18 发表	优点：油耗和加速。缺点：最不满意的就是异响，副驾驶没人的时候就会有弹簧碰撞的声音。后备箱也要从主驾驶门的按钮才能开启，很不方便。。外观：还算满意，因为我经常在汽车之家逛我就看得出朗逸的后座前座座位长度很短，很可能因为这增加了腿部空间，还有前排乘客座位厚度比较薄，可能增加了腿部空间了。。内饰：涡轮没介入时有点肉，涡轮一介入动力有了质的提升。空间：操控的话适中吧，大众的操控的感觉，开了有一年多了，现在方向机有点往右跑方向；。配置：油耗低。动力：真皮很舒适。操控：喜欢。油耗：全黑内饰，有运动感。舒适：一般还可以 家用满足了
Linerhh	2017-07-18 发表	优点：跑高速超车提速快 很爽。缺点：发动机有漏油的现象，处理了三次至今还未有解决。外观：能满足一般的家庭用车，后排能放倒，空间感觉更大。内饰：动力还是比较满意的，猛踩油门，大约要1秒多，提速很猛，很快，比1.6L要强的多。空间：操控一般化，有盲区。配置：油耗满意，最低跑过4.5升100公里，表2的油耗。动力：相对来说比较好，主要是后排空间比较大，长途比较舒服。。操控：外观我喜欢的，看着沉稳、大气，我买的是黑色的看着挺上档次的。。油耗：内饰用料还可以，一般吧。舒适：对于我的使用性来说感觉还是比较高的
番禺华仔	2017-07-18 发表	优点：外形、空间、油耗、动力我都很满意。。缺点：避震偏硬。外观：前面没什么.够大.后面坐三个人有点挤.。内饰：1.4t在涡轮没介入前确实有点肉，不如自然吸气直接，涡轮介入后动力非常好。。空间：方向精准，高速160过弯很有信心。。配置：由于个人的原因吧，油耗比较大。动力：新朗逸座椅包裹性还是不错的，可能我比较瘦所以感觉不明显，整体座椅填充还算OK，属于偏硬的，长途驾乘会比较好些。操控：因人而异吧，我比较喜欢这种没过多线条的低调。。油耗：米色,易脏.塑胶太多。。舒适：谈不上便宜，也算不上贵，但4S店多，方便售后维修保养
上海FRC	2017-07-18 发表	优点：省油，动力还可以。缺点：门,后面异响，还没确定什么地方。外观：我身高178 体重160 前排后排足够 后排中间凸起较高 不适合长时间 大块头坐。内饰：起步反应慢.过红灯的时候要提前一秒准备走.提车很好.超车不在话下.这对于安全也是重要之一.。空间：还行。配置：不知道为什么 头三天油耗有12个 你相信吗 ?? 今天开的油耗7.4 感觉这才是真的 呵呵。动力：减震太硬，异响大，风燥特别大。舒适：新朗快上市了，降价幅度很大，优惠了1.5W，送了徐港NW502导航，自我感觉很值。
KomeB	2017-07-18 发表	优点：动力。缺点：车价相对于其他合资品牌要贵点，但技术与做工要明显好。外观：一般 本人身高1.78 表示有些拥挤 后排长途较难受。内饰：起动时较慢，介入T缸后速度有质的提升，总体性能不错。。空间：操控不错很稳，方向偏沉。配置：市区基本上油耗在7.5左右，郊区在6个左右。综合油耗在5.6（现在四千多公里）。动力：16万的车，舒适性有个差不多就可以了，肯定不能跟宝马等几十万的车比，反正比坐出租车舒服，呵呵。操控：由圆到方的改变，相信吸引了很多人的目光。两条抢眼的镀铬条让人能一眼识别。。油耗：内饰一般，都是硬质材料。。舒适：性价比高
pepepe	2017-07-18 发表	优点：油耗、空间。缺点：中控台为硬塑料。。外观：后备箱够大，内部空间还可以毕竟后排座太窄了。内饰：好，市区14000转，高速2000转，速度就满足了。。空间：方向盘力度适中，转向精确。配置：比较低，高速达到5个左右，市区7个多。我市区开得多，综合油耗7个。动力：OK。操控：个人感觉挺好，侧面很修长，要是车身再宽一点更好。。油耗：内饰就感觉太一般了。自己加了一个导航 感觉高大上了一丢丢。。舒适：性价比一般啊，我这个1.4T自动舒适版就要14.19万，还价还了一天，还通过同学找了4S老总，都只优惠6000.
小弥	2017-07-18 发表	优点：操控性好，比较的省油。动力比较的强劲，空间大（家庭用）。缺点：中控台用的全是硬塑料，连12年买的马三星骋1.6乞丐版用的都是搪塑工艺而1.4T的朗逸用的却是硬塑料。外观：我100公斤 1.74米 头部空间很充足。内饰：小排量，动力不错。。空间：比较不错，就是回盘的时候感觉有点小慢，可能是个人原因吧。配置：因为是新车。不做过多评价。目前730公里表一是8.5因为在市里，没有超过70迈。而且没有所谓的拉高速。不做过多评价。1.4T我很看好它的。。动力：静音效果好。操控：大众家族脸，比较喜欢。油耗：内饰一般。舒适：比较低
QQ311自	2017-07-18 发表	优点：后备箱大和油耗低，动力足！。缺点：由于后非独立悬挂的原因，过颠跛路时得特别注意，能绕则绕。。外观：很宽敞，搞个车震搓搓有余。内饰：1.4T的就不用多说了,试驾的时候一脚油门那个爽啊,自己新车还不敢这么踩。空间：刹车前软后硬，大众风格，方向盘虚度较小，通过性一般。。配置：很省油高速4 5升这样，市区也8个这样。动力：本人没开过什么好车。感觉舒适性还行。操控：黑外，漂亮！大气！上档次！。油耗：内饰和同价位车比较还是有一定差别，车内塑料质感太强，会有异响的情况。舒适：只能一般了。
目标悦动	2017-07-18 发表	优点：动力，加速超车超棒，。缺点：座位调节不方便。外观：可以，长途4个人还比较宽松。行驶25000公里综合耗油不到7升/百公里。。内饰：加速杠杠的。空间：灵敏。配置：综合路线1500KM，加了95#油900块左右，大概6毛半，满意！。动力：主驾驶有腰部支撑谈不上舒适，反正开车不算累，强调一点前排座椅包裹性真的非常好。。操控：朗逸的外观就比较中庸，但是看习惯会发现大众在车头设计方面还是比较用功的。。油耗：感觉还行，塑料使用的多，导致异响多，但是感觉挺大气。。舒适：性价比还不错，家人很喜欢，我并没有为我没选择迈锐宝而后悔。
oscarscorpio	2017-07-18 发表	优点：动力。缺点：DSG变速箱抖动。外观：空间我觉得非常好，平时外出短途游，东西都能放下，后排空间不错，三人都没问题。。内饰：带T肯定不错啦，当初就是朝着涡轮增压去买的朗逸。。空间：还行吧，太高速没跑过，转弯还行，指向精准，方向盘有点重不适合女性开。配置：非常。动力：舒适性不错，后排没坐过，前排还是不错。操控：外观也就那吧，没有SUV看着霸气，也没有大众牌下帕萨特看着帅气，毕竟价位在那放着。普普通通，没什么特别亮点。油耗：皮座椅算厚道，整体简洁大方，一般都希望简洁一点吧。。舒适：高
lasercomb	2017-07-18 发表	优点：省油，特别是高速，相当省油。90-100匀速行驶平均油耗不到5L/100km!。缺点：不知道是不是后悬挂系统，反正目前就是感觉在不平坦的路上震感很明显，脚放在油门或者刹车上面能明显感受到震动。。外观：紧凑车，空间当然偏小，后排做人腿憋屈。内饰：起步弱，但走起后动力足。空间：还可以。。配置：比较低，可以接受。动力：板车悬挂一般。操控：很满意，外观接缝紧密，做工出众。油耗：差强人意，都是过时了的空调调节开关再加上都是硬塑料看起来不上档次，这比起同类型的车差点，。舒适：只能一般了。
Effen0125	2017-07-18 发表	优点：关门有厚重感，可以与一些中级车比美。。外观：很大尤其后备箱。内饰：1.4t动力不是盖的，之前还想买1.6，感觉自己温柔驾驶，买来后觉得不后悔，高速路上，2.0的车想超我，还需要努力呀。自己超车那是相当的爽。。空间：操控指向性还可以，以前没开过别的车也没有什么可以比较的，就是觉得指哪打哪总体还可以吧。。配置：比较满意，平均每公里5毛。动力：前排座椅的舒适性相当满意，应该是我开过和做过的这个价位的车里面最好的了，腰部包裹的很舒服。。操控：非常时尚。油耗：也不上档次，。舒适：性价比感觉一般，不像日韩系车的高。但是比较保值，这点还是比较欣慰的吧！
吕元龙	2017-07-18 发表	优点：最满意的就是油耗了，在我的预期内。纯拥挤道路得9.5个油，市区（拥挤+高架+各时段）差不多在7.5个左右。高速的话在5个多点吧。。缺点：空调不舒适，风速的噪音过大，调到最大后噪音很大，风速却没见得变化多少，且调节的档位只有4档。。外观：比较的大，我178MM的个子一点不觉得有压抑的感觉。。内饰：没试出来呢，起步差点，磨合期，没太敢加油。。空间：新手，感觉操作还好，我不和福克斯比。。配置：油耗也是满意之一，目前5毛一公里，7.1升百公里，这样的动力配这种油耗，dsg+tsi科技的表现呐！。动力：静音效果好。操控：漂亮。油耗：简单大方。舒适：一般
zjyviva8899	2017-07-18 发表	优点：动力。缺点：硬塑料成分较多,仪表盘上那块也是硬塑料的.。外观：家用足够了，后排空间不错。内饰：相当满意。空间：大众的味道。。配置：之前刚提车时匀速50跑了两个160km.表2显示油耗6.2。现在基本在市区跑表2显示9.3。不知道过了磨合期是不是会下来些。。动力：一般般，真皮座椅什么的不咋滴，最让人受不了的就是减震很硬，过减速带什么的让人受不了。操控：很稳重。。油耗：一般般吧，没什么可比性，还是实用为主，前排座椅的储物箱太小了，估计矿泉水都放不下两瓶，有待改进和提升。舒适：跟其他品牌比，大众车性价比普遍不高，但朗逸在大众车里性价比还是很不错的。
宏与黑	2017-07-18 发表	优点：车子比较我以前买的尼桑颐达稳定性和操控性都要好很多，8喇叭的扬声器效果真的不错；前提你不是发烧友，用USB插上U盘放MP3效果就不错了，CD碟片的效果更佳。缺点：没优惠，没赠品。。外观：对于紧凑型车来说，空间很不错。我1.78身高。不管前座后座都很满意。。内饰：起步动力不行，我都是一脚到3000转才能跟上别人，车速到30以后提速特别快。。空间：挺好的，没有什么别扭的地方。配置：目前还没过磨合期，个人感觉不错，上次去南京，高速加市区跑了700公里左右，加了210元 95*。动力：挺舒服，比想象的好。操控：是街车，但百看不厌，我比较喜欢全统的车。。油耗：一般了，做工一般。。舒适：性价比一般，买的时候基本没什么优惠
aloong3721	2017-07-18 发表	优点：动力大，油耗低。。缺点：车头灯..样子不错..就是不够亮..给给LED的大灯也行..氙气大灯也OK啊！。外观：后排空间很满意，前排中部控制台感觉占腿部空间，有点挤。。内饰：1.4T动力有余，但是毕竟排量小，1个人乘坐和2-3人乘坐动力区别还是明显，涡轮迟滞存在，DSG在D挡下的降档不是很积极，另外隔音棉缠绕方向柱和门板杂音存在。空间：方向精准，高速160过弯很有信心。。配置：油耗不是很高，平均6毛左右每公里，上下班的话也花不了多少，平时还可以出去兜兜风。动力：减震过减速带有点硬帮帮啊 但可以接受 毕竟车无完车吗。操控：外观这个就见仁见智了，我认为偏稳重。。油耗：座椅短小，到处都是硬塑料！。舒适：有点高，感觉
alexto800412	2017-07-18 发表	优点：就朗逸本车来说外观大气，耐看，虽然不能和帕萨特、迈腾大众的中级车媲美，但是在紧凑型车中也算是不错的。油耗方面到现在为止行驶了不到1000公里在6.5个左右，就是不知道夏天开空调如何，还有就是全系标配ESP，车身硬朗提速快怠速声音小。。缺点：悬挂有点硬，要是后独立悬挂就好了（那就成速腾了，呵呵）。。外观：作为紧凑型车辆。空间比较满意。。内饰：满意。空间：操控很流畅。配置：综合是5毛一公里，市区8个多油，郊区5个，最惊喜的是高速，才4个多...我110的时速啊。动力：舒适度，十分我给7分。座椅不管怎么调节，就是觉得不舒服。操控：个人感觉挺好，侧面很修长，要是车身再宽一点更好。。油耗：一般，塑料件多。舒适：不错
Sky-Angel	2017-07-18 发表	优点：油耗低。缺点：内饰材料硬塑，很廉价，冬天天冷异响很硬！致命伤啊.........刹车太软，对急刹车信心不足.。外观：最满意的一点就是宽敞的空间，后排经常是三大人两小孩都不觉得挤。。内饰：因为还在磨合期，每敢使劲踩油门，都是清踩轻放，所以像大家说的什么推背感啦，提速快啦还没去发现，等过了磨合期之后，去告诉兜两圈就基本上知道了，到时候再来和大家说说。。空间：比较精准，很满意。。动力：后悬挂较硬。操控：喜欢。油耗：虽然都是硬塑料，做工也一般，但是很简洁，不会给人那种压迫感。。舒适：16万落地买朗逸，价钱有点高，但是开起来感觉还是比较值的，动力强，油耗低，操控好，皮实，底盘高通过性好，空间也大，够用的啦。
丰田皇冠	2017-07-18 发表	缺点：目前还没有发现不太满意的地方，有一点坐起来感觉比较矮。。外观：空间挺满意的，后排及后备箱空间都很大，家用车空间够用了。。内饰：1.4T的车真不是盖的，挂到S档，只要脚下稍给点油，车子就像离弦的箭一样窜出去。空间：操控有点一般的，可能是前独立悬挂后边不是独立悬挂的原因吧！我还没有激烈驾驶过，还不太好评论。。配置：油耗是我最满意的一点，现在已经行驶了8800公里，百公里平均油耗不到6升，跑高速百公里平均油耗不到5升，车的性能也好，同事们都很羡慕。。动力：OKAY，家用足够，毕竟是A级车。。操控：外观大气，稳重，很漂亮，跟新帕的外观很相似。油耗：米色,易脏.塑胶太多。。舒适：个人感觉1.6L比较实惠
yboluo	2017-07-18 发表	优点：1.4T动力表现比较好，超车动力随时都有，加速很满意，朋友开过几次都说动力太强了，推背感很猛。。缺点：胎噪大，小毛病多。外观：看对比什么车，同级别车不错了。。内饰：每次红灯转绿灯后冲到最前面的基本都是我，除非不想给太多油。超车也是随心所欲，基本没有超不了的车，不过一想到“安全第一”的原则还是能不超则不超了，毕竟安全抵达才是硬道理。。空间：操控不错很稳，方向偏沉。配置：太好，我基本在跑高速，均油耗5个油，跑市区的话也只有6、7个油，相当省。动力：座位调整好还是挺舒服的。操控：别人看了都说是小帕萨特。油耗：没有和别的车比较过，个人还是比较满意的。。舒适：性价比在同类型车中为上等的，安全性配置基本上都有。
kmzlh	2017-07-18 发表	优点：外形漂亮，稳重。后座乘坐很舒服，空间不错，整车都比较满意。。缺点：仪表盘异响严重，车窗开关失灵。外观：前后都很大，整体很满意。。内饰：动力真心不错（因为也没有怎么开过其他的），个人赶脚就是低速时非常线性，才200多公里，还没有机会跑高速，不知道高速时如何。空间：还好，就是前避震器过减速带一定要减速通过，否则会感觉底盘会散架。配置：本人开车较猛所以油耗一直在8到10之间徘徊，最低开到过4.8。动力：不是很满意，有坑的地方尽量减速通过，听着咯噔咯噔的声音感觉很是心疼啊，哈哈。操控：外观大灯可以考虑上LED或者疝气了。舒适：简直是物超所值，外观大气，空间大，车门及车身都比较厚实，安全配置也很到位。
chen0828	2017-07-18 发表	优点：整车可靠性强、安全系数高。乘坐空间大，尤其是后备箱更是不错。油耗纯属意外的低于预期，目前平均油耗在7个左右。。缺点：不定什么时候踩刹车油异响，虽然不怎么厉害 感觉别扭。外观：紧凑型车款内空间算挺大的。内饰：前期有点肉，但是在涡轮介入后动力就比较足了。。空间：还行，毕竟要求不高。。配置：油耗也挺满意，基本都是五毛不到一公里。动力：静音不错，米其林轮胎适合城市。座椅不舒服，调节不方便，皮1个月后就起皱了，坐久了感觉硬，后排的座椅也明显短，为了增加空间感。。操控：油漆较厚，各接缝比较均匀。油耗：一般。舒适：单从价格角度上讲，大众的车性价比一般，比起韩系、日系还有一定差距，如果价格能再低2万，估计还能更火。
307车主烦恼	2017-07-18 发表	优点：起步，空间，车内气味能接受。缺点：舒适度相对要差一点。外观：后备箱很大，满足家用绝对没有问题。后座坐3个人也不觉得很挤，总体来说满足家用或者上班族肯定是足够了。。内饰：1.4T的动力就不用多说了，那是杠杠的，超车也是很轻松。涡轮介入后的动力相当给力。。空间：指向精准。配置：开了650公里，从4S店出来加了400块的油，还有25-30L左右，可惜只能加97的油，折合大概4毛左右，还算不错。动力：很舒适。操控：偏老气，没速腾好看，我就不知道老婆为啥喜欢这车，没办法，结婚老丈人拿钱买车，自己没多少话语权，老婆喜欢就好。油耗：内饰有点简单了，尤其是中控台塑料感太强了。舒适：价格在整体所有同等级车相性价比最高
@不留名@	2017-07-18 发表	优点：车子提速快。缺点：车漆太薄，随便让树什么碰一下刮一下就一条或几条划痕。看到车有划痕心里很不舒服。4S店送的地毯太小了。。外观：基本满意。内饰：动力比较满意，我的是1.4T的，转速到了2000左右后，有很强的的推背感，。空间：就开过老BMW318、风神A60、世嘉、老朗逸1.6。我的小狼操控感觉最令我满意。。配置：4.8左右吧，开2档空调大约需要5.5个左右，真心省油，1800多公里了，想想加了1000块钱的油了，现在还到3/4格那，差不多5毛一公里吧。动力：座椅坐着还算可以，悬架较硬过减速带的时候那感觉太不好了。操控：大众外观没什么出奇的地方。油耗：黑色内饰，比较喜欢。。舒适：综合感觉，还过得去吧
TNT731	2017-07-18 发表	优点：油耗低！目前开了800GL左右，油耗基本稳定在5.2 L/100GL左右，当然本人还是很温和的踩油门的，听说过了磨合期之后油耗还会降低，就有点亟不可待，希望能下4.7L/100GL。每天来回50GL，油费高的话实在吃不消，从这一点上来说，宣朗逸是选对了。。缺点：异响。外观：总体使用没有问题。如果的身材魁梧的建议会压抑点。。内饰：一般家用足以。。空间：操控一般化，有盲区。配置：省油高速不到5升。动力：还可以，就是座椅太短，坐久了累。。操控：经久耐看。。油耗：一般般吧，没什么可比性，还是实用为主，前排座椅的储物箱太小了，估计矿泉水都放不下两瓶，有待改进和提升。舒适：比起同级别的车我感觉相对来说要来的好
vioco82	2017-07-18 发表	优点：没提车之前，试驾过同事1.6的，动力有些肉，提速慢。所以选择1.4T的，动力随叫随到，有我想要的推背感，想要更多的激情就推到S档。。缺点：感觉车身还是有点秀气，舒适型配置感觉还是有点低。。外观：在这个级别的紧凑型车里我感觉还是不错的，因为我对空间是相对比较挑剔的，大家说后排座垫短对于今后长途旅行是否舒适有待于考证。。内饰：D挡太肉，S挡超车无压力有推背感。空间：避震较硬。舒适度个人感觉不算很好。配置：实测5.39。动力：一般，非独立悬挂。不怎么舒适。操控：大众范儿，中庸，但不失大气。油耗：大众中规中矩，耐看。舒适：从品牌出发，从用料出发，到空间，到做工，不谈内饰设计和高科技设备的话个人性价还比不错
比利007	2017-07-18 发表	优点：省油，大众车高品质的口碑。缺点：发动机有漏油的现象，处理了三次至今还未有解决。外观：同级别相比，相当宽敞了。内饰：之前开过11款1.6的，对比之后没得说，事实胜于雄辩，S档声音也是很拉轰的么。空间：操控精准，容易抢手，打哪指哪，方向盘没有虚位。。配置：不知道为什么 头三天油耗有12个 你相信吗 ?? 今天开的油耗7.4 感觉这才是真的 呵呵。动力：真皮座椅，包裹性和舒适性还是很不错的，就是后排座椅的确是有点短，大腿长点的乘客（包括抱小孩的）长时间乘坐，腿部支撑的确不是很好。。操控：大众都一个样。油耗：廉价啊，廉价，速腾、foucs都比他好。舒适：能杀价就比较高，不会杀价也好不到哪里去。
80后的男孩	2017-07-18 发表	优点：动力不错，操控很稳、质量德系的真没话说！正！！！。缺点：内饰千篇一律，选车的时候大众车并不是我的首选，原因就是套娃的外观和内饰，不符合我们年轻人的审美观。还有就是眼镜盒尽然设计在副驾驶前面的手套箱里，拿取很不方便。。外观：凑合吧,紧凑型车吧, 知足了。内饰：对于一般自然吸气来讲，涡轮增加低转高扭确实提速很好，市区使用也没问题。空间：觉得路不平的时候，避震效果不太好。。配置：都是这个范围吧！试过开最低表2是4.5。动力：还行。操控：个人觉得外观偏向于沉稳但还不显老气，车子买来是来用的不是看的，外观也没必要太在意了吧。。油耗：没有和别的车比较过，个人还是比较满意的。。舒适：一般
车车车1024	2017-07-18 发表	优点：跑高速超车提速快 很爽。缺点：内饰款式与用料。。外观：空间一般，好在我后排基本不坐人。内饰：1.4 比较满意了，比我之前荣威1.8好多了。空间：指向精准，悬挂有点偏软偏舒适。。配置：油耗低是该车最最大的有点，一直用的93，近期一直在6元左右，公里油耗不到4毛，对自动挡的车来说已经极致。两万多公里的平均油耗也没有超过5毛，可能我是以高速和一级路为主吧，市区上下班里程比较短。。动力：舒适度有所欠缺。操控：对车头线条很满意。油耗：内饰一般般，中规中矩的设计，可能跟大众观念有关吧，简洁又简单。舒适：性价比还不错，家人很喜欢，我并没有为我没选择迈锐宝而后悔。
foxloveme	2017-07-18 发表	优点：外观大气时尚，油耗非常低，操控非常好。。缺点：噪音有点大,还有前面的中控网格.太难看了。外观：后备箱平整宽大，车水储物空间转多，乘坐空间还行。内饰：强劲，等红灯，起步30米甩掉所有车。空间：家用车，不操控。。配置：平均油耗：6.23升/百公里，平均油费：0.45元/公里，这样的油耗还有什么不满意。动力：舒适性还是比较不错的，家人都很满意 但是说实话后减震确实不如独立悬挂 家用也足够了。操控：外观就不多说了.当初我就是看上的朗逸的外貌.帅.迷人啊！才定下朗逸的！。油耗：大众一贯做法 中规中矩。舒适：性价比确实比较高，如家用是个好车，商务接待还过得去，
tom303604881	2017-07-18 发表	优点：外观是大众的同意家族脸谱，与时俱进；空间不错，家用和合适，配上1.4偶轮增压发动机，动力强悍，而且省油。。缺点：1、外观不是很上档次，大众车长着一张大众化的脸，从前面看比较好看，后面不怎么好看。2、最不满的还是坡道辅助，陡坡往后溜，刹车不能一次性松完，慢放，坡道陡还要用到手刹辅助，不然必定往后溜10cm左右。。外观：满意，空间比较大。。内饰：动力拉满人起步随叫随到。。空间：操控能很好 跑起来也很满意。配置：相当满意！。动力：后排很舒服，比前排舒服多了。。操控：属于那种中上吧。油耗：中控台应该使用软质材料。舒适：性价比还是蛮高的，全系标配ESP等安全系统，就是没有前排气帘。
劳艳霞（哈哈）	2017-07-18 发表	优点：空间大。缺点：仅个人意见啊，整车的悬架有点硬，路过不平整的路面，颠簸会让开车的人和坐车的人都很舒服，特别是后排感觉很明显。。减配的也严重，各种减，胎噪也比较大，这样说并不代表我就觉得这辆车不好。。只是客观的评价！。外观：头部空间不错，前后空间够用，后备箱不小。。内饰：1.4T动力不错，刚起步时加速没那么快达到一定转速时加速就很快。空间：操控性能还算可以吧，减震偏软。。配置：1.4T油耗还比较低。动力：高速舒适度不错，但走烂路山路就很恼火，减震太硬，过减速带太快后排感觉都要弹起来!。操控：中庸，表现一般。。油耗：真皮座椅看起来了很高档，做工很好。。舒适：一般
我頂	2017-07-18 发表	优点：油耗低。缺点：两点，第一点：座椅坐垫长度太短，尤其是后排，感觉是为1米7以下的乘客设计的，后排坐垫无法给予腿部足够的承托力。对于身高在170以上的乘客，建议短途乘坐。第二点：座椅靠背角度仍旧是靠“反人类”旋钮来调节，而且非常难用，老婆多次提出抗议！。内饰：1.4t加七速双离合非常完美，就是有顿挫感，这个好像除了2.0t的就没有了，但1.4t不烧机油，我三年了一点都不烧，而且我也是暴力开车的。。空间：基本是指哪里就去哪里，本人比较满意。配置：市区油耗8以上，郊区5到7之间。动力：一般。操控：居家、商务都可以。油耗：塑料感很强，但做工精细，接缝较小。舒适：优惠幅度可以 性价比蛮高
majiely	2017-07-18 发表	优点：空间。缺点：隔音差，跑高速受罪。外观：能满足一般的家庭用车，后排能放倒，空间感觉更大。内饰：动力很满意，只是起步比较肉。。空间：不错，驾驶起来很轻松，方向感强，指向明确。美中不足的是减震效果一般，毕竟车价摆在那，不可能和20多30多万的车去比较。另外车灯不够亮，晚上开车感觉有点吃力，可能自己花钱把车灯改了效果会比较好。。配置：油耗可以了，不暴力开的话，在城区6.6。。动力：不错。操控：外观高端大气上档次，一般人很难认出这是十几万的车，车头霸气，车尾犀利。整体造型流畅，硬朗。。油耗：大众内饰就那样，比较平淡。舒适：一般一般，不过没让我等，第二天提车，还好
59003	2017-07-18 发表	优点：动力够足，空间非常大，和速腾相比性价比真的很高。。缺点：微小的共振，2-3档换挡迟钝。外观：家庭够用，后排空间有点小，座椅有点短，我身高183cm驾驶时如果把座椅调最后，留给后排乘客使用的空间较小，不过这点还是可以接受的，新朗逸的空间我们一家4口人足够用，毕竟是十几万的买菜车也不能要求太苛刻了。。内饰：1.4t 不是盖的 很不错。空间：好。配置：市区综合7个左右，高速6个内，主要看驾驶习惯，本人较高综合在7个到8个之间平时。。动力：座椅的包裹性还行就是有点偏硬，坐久了感觉全身都疼。可能是德系车大都偏向于操控而舒适性略显欠缺吧。。操控：因人而异吧，我比较喜欢这种没过多线条的低调。。油耗：大众内饰就那样，比较平淡。舒适：从整体的使用心得来说，朗逸的性价比非常不错。
火焰杯	2017-07-18 发表	优点：油耗非常满意,大气的外观, 可是,总有人会说,桑塔纳,我去,这是朗VD好不好,.。缺点：保养费用比预期贵，。外观：紧凑车型，空间算是比较大了；后备箱里空间很大，可以放不少东西。。内饰：S档提速杠杠的，只要肯踩就有推背感，不过速度过了140就感觉不到刚开始提速时的强劲推背感了。空间：操控还行，没开过别的什么车，没感觉。。配置：较低，还T的还是比较节油的。动力：舒适性上朗逸就要打点折扣了 毕竟人无完人，车也没有完美的，悬架比较硬，过减速带时还是有明显的感觉的。但咱买车只是家用，我感觉这样已经足够了。。操控：外观方面，前脸进气格栅不好看，其余的还好，最喜欢尾灯。。油耗：没有和别的车比较过，个人还是比较满意的。。舒适：价格相比同款有点高，不过看看保有量，也就没什么了。
xining007	2017-07-18 发表	优点：最满意的当然是动力和油耗的表现。缺点：车内异响，天窗漏水，大灯不带透镜。其他的小毛病都去4S免费解决了，就是大灯看着不爽啊，以后自己改吧。。外观：在合资同级车里空间算比较大的了，目前同价位的车还没有发现性价比更高的。。内饰：小排量，动力不错。。空间：操控能很好 跑起来也很满意。配置：目前就是市区和市郊跑一跑.市区就是接送一下家人..市郊就是自己上下班.跑了2000公里.花了1000个大洋..基本是100元RMB=200公里！。操控：外观表现满意，个人感觉朗逸的外观很不错，既时尚前卫又不失稳重大气，符合国人的审美观念。。油耗：内饰比较中庸吧，自己加了个导航，档次瞬间提高了好多；大众车内饰有待提高，大部分硬塑料，同价位其他车内饰比这高档多了。。舒适：不错
打拼事业	2017-07-18 发表	优点：动力好 节油。缺点：整车实际都是非常满意，如果说美中不足的话就是空间了，毕竟是紧凑车型，在保证各方面性能美观的前提下空间已经是很不错了，我身高178CM，主驾驶空间还算可以，如果副驾驶坐人，冬天衣服比较多，会显得比较拥挤，后排空间我这身高坐进去会觉得拥挤，这点没办法，和帕萨特的比较了下，后排空间的确是有差距。。外观：A级车里空间算不错的了，后排够宽敞，据说是缩小了座椅尺寸。内饰：起步的时候有些肉，上当涡轮介入了，动力没问题，新车四千多公里，感受也不多。。空间：挺好。。配置：不开空调时油耗基本在7以下（市区），开了空调最高到8.4。。动力：避震偏硬，适当胎压有助于乘坐，后排三头枕不错哦！。操控：小PASST。舒适：良好 希望提高性价比 做到物美价廉
脚步1	2017-07-18 发表	缺点：质量不行，买下就开始坏，一修再修，让我束手无策。外观：我100公斤 1.74米 头部空间很充足。内饰：1.4T的动力就这样的没办法。空间：指向很好，路面反馈模糊，过弯侧倾比较明显，底盘比较扎实。配置：高速80码~90码的油耗真的如工信部公布的4.8L/100KM，市区油耗就高点，简单点说，工信部的油耗还是可信的！。动力：前排驾驶室真皮座椅包裹性很不错，驾驶起来不会觉得腰酸背痛，后排坐着也很舒服，唯一就是减震效果稍有欠缺，过连续的凹坑处及石子路有些颠簸，不过总体还可以，可以接受。。操控：嫣然一个小帕萨特么！就是对拍平了的屁股不是太感冒，双喷大爱！。油耗：一般般，都是塑料，座椅皮也挺一般的，和手扶摩擦有声音。。舒适：性价比中等
xxjjff	2017-07-18 发表	优点：操控性好，比较的省油。动力比较的强劲，空间大（家庭用）。缺点：内饰的气味特重大半年了还没完全消失。4S装后摄像头时竟然盖住了一盏车牌灯，问4s店说是正常，但别的品牌也装摄像头啊！怎么别人就没成独眼龙呢？郁闷。。外观：绝对够用，5口之家足够。 能满足日常生活的所有需求！包括5口之家的满载自驾游！ 后排也很宽敞，后备箱很大可以装2个旅行箱。。内饰：动力不错，有涡轮增压。效果蛮爽。空间：方向盘重，底盘硬。配置：满意！我现在跑了两万多公里，平均油是0.42元每公里！。动力：真皮坐椅，虽然材质很一般，但是还算舒适。操控：用“高端大气上档次”来形容一点都不过份，个人眼光吧。当然不能和豪华车相提并论啦。。。。油耗：一般，都是硬包，摸起来不是很舒服。舒适：性价比中等
金品白沙汤	2017-07-18 发表	优点：外观是大众的同意家族脸谱，与时俱进；空间不错，家用和合适，配上1.4偶轮增压发动机，动力强悍，而且省油。。缺点：没。外观：空间还可以，在紧凑车型里面还算不错了的。内饰：1.4T 动力够强劲，加速有力，比1.6的要强不少。特别是涡轮介入后的推背感，很给力。起步只要舍得给油，直接秒杀那些自然吸气的发动机。空间：一般吧，第一辆车。配置：低，目前平均油耗6.7，不知道磨合期过后会不会降一下。动力：比较中庸，座椅包裹性还可以，发动机盖有隔音棉，在车内一般听不到发动机的声音，过减速带控制好速度，不仅自己舒适对车子的悬挂也有好处，没必要狂奔。操控：用“高端大气上档次”来形容一点都不过份，个人眼光吧。当然不能和豪华车相提并论啦。。。。油耗：塑料感强。舒适：还好，能接受！
someoneyou	2017-07-18 发表	优点：肯定就是全系标配esp。很值得肯定。我买车除了大众良好的口碑外，esp也是很大的考虑因素，。缺点：内饰材质做工低于同价位平均水平。。外观：空间不错，后排做3个大人无压力，要是地板跟卡罗拉一样平就好了，嘿嘿。内饰：充足，超车提速给力。空间：基本满意。配置：油耗很满意，之前考虑过C4L、X80都因为油耗等原因排除，现在看来选择一款皮实省油的车是明智之举,现在已行驶了700多公里了一箱油还没有用完。。动力：座椅宽大包裹性好。操控：外观就一大众套娃技术，没什么变化，这点上海大众应该创新一下了，但好在稳重耐看!。油耗：最不满意的，CD都是淘汰的还装在车上，如果直接装个导航就更好了。。舒适：现在小狼又降价了，性价比比之前高了，喜欢的朋友们该出手了，建议1.6自动挡
andygainaigao	2017-07-18 发表	优点：DSG+TSI大众的主打产品，动力充沛，起步不肉。缺点：这个价位内饰全是硬塑料手感一般感觉很廉价，那个中央扶手箱那个短够不着，前排安全带不好系。。外观：一家三口可以坐的～～～～～～。内饰：买的是13款DSG款的，1.4的动力还行吧，不过感觉如果以后有钱的话还是上自然吸气，动力的输入有时感觉不是很线性。空间：中规中矩，指向精准。配置：目前才跑了268公里，表一油耗在5个左右 表2是9个。动力：真皮座椅包裹非常好，座椅柔软，摸着也很舒服。综合来说在座椅舒适度上乘，车内无噪音。。操控：外观厚实，不张扬，低调才是最牛b的炫耀。。油耗：真皮座椅手工方面还是比其它车型好的。。舒适：性价比真心很高，这个价位的车型，朗逸的销量说明了一切。
xiaokang4444	2017-07-18 发表	优点：外观设计圆滑，大气5分。缺点：内饰用料实在不敢恭维，塑料感太强。 隔音效果不是特别好，至于各位车友说的各种异响时有时无我已经习惯了，如果没有的话我还不习惯呢。相比同级别竞争对手内饰和配置有待提高！。外观：总体使用没有问题。如果的身材魁梧的建议会压抑点。。内饰：动力不错，有涡轮增压。效果蛮爽。空间：方向精准，高速160过弯很有信心。。配置：满意。动力：真皮座椅，包裹性和舒适性还是很不错的，就是后排座椅的确是有点短，大腿长点的乘客（包括抱小孩的）长时间乘坐，腿部支撑的确不是很好。。操控：比较满意，稳重，不像其他A级车看起来轻浮，有些A级车一看就像发育不良的畸形。油耗：内饰使用塑料强比较多，但是个人觉得打扫卫生很方便。舒适：安全配置一个不落下。
donation	2017-07-18 发表	优点：变速器，七档双离合。。外观：空间够用，我四口之家足够用了。内饰：挂到3档以后加速很爽，2档加速时候磨合期还不能猛踩油门，不知道2档加速效果。空间：操控性能不错。配置：目前油耗稳定在5.8左右，3500公里，速度在80码左右最省油，最低可以4.5。动力：发动机隔音还行，急加速的时候发动机噪音比较大，本人是的韩泰所以感觉胎噪真的很大，匀速90马力行驶风噪和胎噪绝对淹没发动机声音；另外座椅的包裹性还可以，软硬适中。操控：外观虽然是统一化的家族前脸，但还是比较喜欢这种成熟大气的感觉。。油耗：黑色内饰比较不容易脏，但内部比较显暗。舒适：性价比略差，大众神车的牌子摆着....。不过该有的功能都有了，能满足我日常及出行的要求，也够面。
西楚の刀客	2017-07-18 发表	优点：没得说的必须是外观，归纳起来就是朴实、稳重、大气。。缺点：方向盘转动轴被隔音棉缠绕，纯属严重质量问题。外观：后排确实小了点，做三个人有点挤，不过毕竟是A级车。内饰：弱。空间：这个感觉嘛我会选新福克斯，但是空间的问题被我pass了其实也没什么，指向精准，第一台车没什么要求！。配置：油耗目前加中国石油97#汽油综合油耗7.5L基本跑农村，我这的农村经济比较好所以比较堵，外加本人开车较猛，高速特别省基本不超5.5L，还是比较满意的。动力：挺好。操控：比较大气,好像小款帕萨特一样,线条不错,车头的设计家族化,尾灯好看又不张扬.。油耗：跟韩系，菲亚特，美系等等 同价位同等级的车就没得比。。舒适：还不错，油耗低就已经可以省很多钱了，另外德系车的安全性能值得信赖。
远景A7168	2017-07-18 发表	优点：外观比较满意，比较霸气，很喜欢。。缺点：避震弱爆了，感觉和坐板车一样，当然这和悬架系统有关。外观：鄙人身高1.78M，座椅不用调至最低，正副驾毫无压力，后排同级别一流，腿部一拳多。。内饰：我是1.4t的，动力还是可以的，120以后会疲乏。空间：比较准确，就是方向有点重。配置：油耗低是该车最最大的有点，一直用的93，近期一直在6元左右，公里油耗不到4毛，对自动挡的车来说已经极致。两万多公里的平均油耗也没有超过5毛，可能我是以高速和一级路为主吧，市区上下班里程比较短。。动力：异响，严重影响开车心情！板车，名副其实！。操控：大多数人觉得外观大气，车尾显得有点单薄。油耗：也不上档次，。舒适：价格相比同款有点高，不过看看保有量，也就没什么了。
nmgjsj	2017-07-18 发表	优点：外观漂亮，空间大，动力足。。缺点：最不满意的就是异响，副驾驶没人的时候就会有弹簧碰撞的声音。后备箱也要从主驾驶门的按钮才能开启，很不方便。。外观：强大，前后排坐满5个成年人无压力，后备箱拉货能力强大。内饰：1.4T的动力还是足够用的，目前没踩到底，感觉不错，坐满拉一车货感觉够用。空间：没试出来，不懂车，不太懂操控，就是家用。。配置：很好，平均百公里6L。。动力：避震偏硬，适当胎压有助于乘坐，后排三头枕不错哦！。操控：不错，挺喜欢的，虽然是家族史脸，但是我就是喜欢这个脸。油耗：很一般，中等吧。也不必纠结中控的硬软，但大众的内饰一向是中庸的。。舒适：跟日韩车比起来，价格优惠后，差不多。但是朗逸的科技含量真心不高，调座椅真心难调。
八姨太	2017-07-18 发表	优点：动力充沛、转向稳定、操纵感好。。缺点：配置太低 内饰显得廉价 后排中间凸起比较高。外观：总体说还可以，比较满意后备箱和车内总体空间，车门上的储物盒，都挺好的。就是手套箱有点儿小了！。内饰：带t加上dsg传动效率高没得说。空间：挺好。配置：我比较暴力驾驶，当时97的是7.0，现在95的7.8，顶它个肺，油耗高了动力也差了一点。我是老司机，一点点变化都能体会到。。动力：与同级车比很满意。操控：满意。油耗：内饰硬塑料，完全不合理。舒适：性价比相比日系的车还是要高不少，该有的安全配置都有，全系标配ESP，比较厚道，205轮胎跑高速稳。这些大众还是比较厚道的。但是这个价格，比如定速巡航，真皮多功能方向盘啊，中配应该要有，这点希望大众以后可以做到。
zlwjl	2017-07-18 发表	优点：外观美、油耗低！。缺点：悬挂效果太差，动力有点顿挫感，天窗漏水，总有种小马拉大车的感觉；。外观：本人175高，130重，算是中偏瘦，副驾坐的太太也是瘦小型，前排调到合适位置后，后排空间大的出奇。。令人满意。不过由于我喜欢视野开阔，坐姿偏高，头发有时会碰到顶了，然后往右看的时候反光镜略有遮挡。。内饰：挂到3档以后加速很爽，2档加速时候磨合期还不能猛踩油门，不知道2档加速效果。空间：方向有点重。配置：特省油 实际综合油耗6.2L。动力：真皮座椅包裹性较好，但是座椅偏硬，长期乘坐不是很舒适。操控：个人感觉车后灯不错，轮毂时尚，车身大气。油耗：一般了，中控台都是硬塑料，其他车型如日本、韩国的同级车都武装到牙齿了。。舒适：优惠幅度可以 性价比蛮高
天乾地坤	2017-07-18 发表	优点：发动机的动力表现，以及DSG应有的表现。。外观：一般家庭够用。内饰：动力还是比较满意的，猛踩油门，大约要1秒多，提速很猛，很快，比1.6L要强的多。空间：朗逸配备的是电子助力的转向系统，在低速转弯，掉头或者倒车的情况下还是比较轻松。在高速行进中也是比较平稳，稳定性很好，尤其是快速过弯的时候车身的侧倾保持的很好。可能跟减震偏硬有关吧。配置：非常低，很满意。。动力：不好说....各有所爱。操控：犀利。油耗：买大众的车友应该也不会太在乎内饰吧。其实其他我觉得还行。只是作为新手觉得有必要加装个导航/倒车一体机。网上2000以下的杂牌确实不敢选。4S店报价副厂3200，加终生免费洗车（也就是外面冲冲）。不知道大家觉得划算吗？。舒适：可以。
ybsd	2017-07-18 发表	优点：外观不错、车身很漂亮、动力十足、推背感很强、超车没有问题！。缺点：没有后排出风口是硬伤啊。外观：空间在紧凑车里面算大的，我同事都说这车空间大，不过本人身高180，体重180，空间只算够用而已。。内饰：动力吗，还行吧。。空间：电动助力 方向比较轻 指向也很清晰 底盘很稳 因为是新车 最高只跑过110的速度还很稳。配置：目前500元跑了1350公里 市区加郊区。动力：舒适性只能说一般，发动机声音较大，和日系车比较差别明显。2.3档位有顿挫感。。操控：外观，别的不说 至少这个屁股比宝来强多了（哭……）最近一直想把朗逸的小牙拔掉！。油耗：做工比较精细，用料也不错，如果中控台换成软的就太完美了。。舒适：性价比真心很高，这个价位的车型，朗逸的销量说明了一切。
伙頭仔	2017-07-18 发表	优点：买车今天整1年半了，累计公里为20900里，累计加油量为1176公升，平均油耗不到5.7/公里。缺点：内饰做工廉价，大面积采用硬塑料材质，容易产生异响，太容易产生异响了。。外观：空间非常充足，宽敞，同比其它的车辆比较有优势……。内饰：带T动力强，推背感很强。空间：操控一般，但是比较适合家用车。配置：很省油。动力：舒适性过个沟坎 感觉有点硬 其他都不错。目前开了两年，也算是习惯了，说硬算是比较硬，但是不会让pp感受到难受，虽然过个沟坎什么的很明显，但是还是可以滤掉一些震感。。操控：属于那种中上吧。油耗：我的是黑内 有点不耐脏。舒适：性价比算一般，没得菲翔、朗动，国产车什么的性价比高，但是一分钱一分货，大众的安全性是毋庸置疑的，为了安全，多花点钱值得。
木棉花	2017-07-18 发表	优点：油耗比较经济，综合平均0.5元。缺点：由于后非独立悬挂的原因，过颠跛路时得特别注意，能绕则绕。。外观：还是比较宽敞的,微胖或者,较有肉感的男女都可以坐乘,并且后座容量也可以.。内饰：动力表现很不错，高速120，很轻松，超车也不费力。。空间：操控的话适中吧，大众的操控的感觉，开了有一年多了，现在方向机有点往右跑方向；。配置：相当满意！。动力：驾驶和乘坐都很舒适，车内噪音小。。操控：整车很低调，淹没在小区停车场的豪车里，不会有人打它的主意。。油耗：我选择的是皮质黑色内饰，加上前面的银灰色金属条看起来还是比较豪华，上档次。但后排的藏物盒用处不大，应改为空调出风口，因为坐在后排时感觉空调效果不十分理想。。舒适：一般，大众车在国内卖得太贵
bibi5101	2017-07-18 发表	优点：提速很顺畅，。缺点：1、外观不是很上档次，大众车长着一张大众化的脸，从前面看比较好看，后面不怎么好看。2、最不满的还是坡道辅助，陡坡往后溜，刹车不能一次性松完，慢放，坡道陡还要用到手刹辅助，不然必定往后溜10cm左右。。外观：乘座空间宽敞，储物空间充足。内饰：1.4T+DSG一点也不肉，只要肯给油一脚下去甩后车好几条街，高速上S档刚刚的，超车是小菜一碟。。空间：满意。配置：低，高速行驶时5.0升百公里。现在。动力：过坎较硬，过弯支撑到位。操控：一般般，有点老气。这车是我爸买的，我看好的是零度。。。。油耗：黑色内饰，比较喜欢。。舒适：性价比我觉得还行，全系配ESP，我看中的主要是大众的质量，发动机和底盘，你要是注重这两点，你就会觉得性价比会高一些。
nmgjsj1981	2017-07-18 发表	优点：超车时双离合降档反应快速，想超就超。行驶中很安静，降噪水平好。。缺点：中控台为硬塑料。。外观：空间在紧凑车里面算大的，我同事都说这车空间大，不过本人身高180，体重180，空间只算够用而已。。内饰：1.4T动力有余，但是毕竟排量小，1个人乘坐和2-3人乘坐动力区别还是明显，涡轮迟滞存在，DSG在D挡下的降档不是很积极，另外隔音棉缠绕方向柱和门板杂音存在。空间：觉得路不平的时候，避震效果不太好。。配置：最满意的一点。。动力：一般般，毕竟是这个级别的车，座椅头枕那边不是很舒服，调节座椅的旋钮大众做的比较差的，和出租车一样的。。操控：标准大众前脸很好看，尾部感觉不如速腾。。舒适：综合性价比还行，毕竟合资车和国产的不能比
相可靠	2017-07-18 发表	优点：空间和外观。。缺点：方向盘转动轴被隔音棉缠绕，纯属严重质量问题。外观：满意，满载5人没有拥挤感。。内饰：1.4T GTI+DSG,刚起步有点肉，转速到2000转，涡轮增压介入那会爆发力很强，有点推背感，超车很轻松，高速轻轻松松上120。。空间：操控一般般吧，说不出好耶说不出不好。。配置：油耗是我最满意的了，目前平均油耗（表2，车买回就没清零过）显示的是4.8L/KM，平均速度31KM/h，我也很惊呀怎么这么低，可能跟我上班的路线不堵有关，而且我每月去一趟市里（省道，来回100公里左右）。。动力：只能说一般，感觉胎噪太大，座椅舒适性一般，长途驾驶很累。。操控：我改了前中网，感觉好很多。外观比较中庸。。油耗：中规中矩。舒适：一般。
绿色尘埃	2017-07-18 发表	优点：提速很顺畅，。缺点：内饰真的很丑，硬塑料。同时买的菲亚特低配的都是软包的。外观：空间挺大，我1.7的个子，后排乘坐膝盖不用顶椅子。内饰：最满意的其中一点，超车超爽，特别是S档，那感觉谁用谁知道。。空间：我购买的是1.4T自动舒适版，虽然都说自动挡的缺少驾驶乐趣，但对我一个新手来说，能驾驭了就好了。还不需要追求什么乐趣，新朗逸自动舒适这款车还是很容易上手的。（限本人驾驶水平有限吧）。配置：真心省啊，新车高速100km/h，最低开到过4.9L，现在这经济形势，省钱才是硬道理。。动力：前后座空间不错，有长度，有高度。操控：外观还算大气，就是前中网的黑色竖条不算漂亮。。油耗：内饰硬塑料，完全不合理。舒适：性价比还不错，综合来看值得购买
zhai8288	2017-07-18 发表	优点：真的很省油。缺点：异响。外观：不错，本人1.80米身高，座椅调节合适，后排自己坐仍很舒适。后排坐两个大人一个孩子够用了。。内饰：1.4T+DSG，在动力方面表现真是不错。空间：方向盘有点重，可能是隔音棉绕住了，也没怎么深究。配置：都是在市区上下班开，有些堵的，综合油耗在7.5左右，还是比较省油的，2档升3档，要到2000转才升3档，有些顿挫，不是很明显。3档往后比较顺畅。。动力：前后座空间不错，有长度，有高度。操控：犀利。油耗：内饰一般 中控台大面积的硬塑料 不过就车价格而言也就那样 自己看着差不多就行异味异响：车开到3000以后冷车启动踩刹车或者松刹车会有咯噔一下 开到4s就没有了 不知道什么原因。舒适：较高。比速腾好得多。
msqzyy	2017-07-18 发表	优点：动力够用，车辆保有量大。。缺点：不是独立悬挂。。外观：满意。内饰：磨合期还没舍得用力踩，0-60公里加速还是很给力的，1400转以后动力输出澎湃。如果喜欢，可以用手动模式驾驶，2000转前后推背感会如约而至。时速100以后，发动机转速2000，深踩油门超车自如，如果降为6档，效果更佳。。空间：操控一般，不是电子的，液压的。女孩子不适合。配置：我跑高速不着急 一般最多5个油 跑的快了油耗自然上去了。动力：一般。操控：满意前脸，其次后腚，不满意的是侧身，没啥线条，而且感觉车头特别低，车尾咋看咋不协调。你觉得呢，国人自己设计的就是差点。。油耗：内饰使用塑料强比较多，但是个人觉得打扫卫生很方便。舒适：裸车14万，购置税和保险，加装导航贴膜一共16.4万，性价比不是很高。
jinjtv	2017-07-18 发表	优点：后备箱大和油耗低，动力足！。缺点：座位调节不方便。外观：还行吧。。内饰：1.4t的还行吧，在市区比较肉，只要舍得加油还行，跑长途没的说，超车还是加速都可以的，推背感还是很强的。。空间：当初买车之前一直想买一款手动挡的车，感觉男人么还是手动挡开着有激情（额……说白了，还是舍不得那多出的1W5大洋和增加的油耗。。。囧~ ~ ~~）不过经过我大舅子的劝导和想着以后老婆开车省点心还是入手了自动挡，买了之后才发现……这真是懒人的福音啊，估计现在手动挡我都不会开了.......。配置：目前才跑了268公里，表一油耗在5个左右 表2是9个。动力：还行，悬挂偏硬。。操控：外观比较中庸，但很耐看，特别是侧面和后面感觉很好看。。油耗：做工还是蛮不错。舒适：一般，大众车在国内卖得太贵
明日风云	2017-07-18 发表	缺点：内饰。外观：肯定是够用了，但没觉得比老速腾的空间大在哪儿，手套箱还不如老速腾大。我们两口之家，后排95%的时间没有人坐，谁管他什么空间呢？谈到后备箱空间，有点后悔没买明锐，只有它能放下我的捷安特Hunter3.0。。内饰：目前没有跑起来过.车速都在80以下..因为在磨合期没有到3000公里..不过起步什么的都不错..。空间：总体感觉比较满意～全系标配esp在北方下雪天还是很让人放心的，这点大众还比较厚道～高速跑过160车子不飘很稳。配置：很省油高速4 5升这样，市区也8个这样。动力：综合评分有八十分吧！。操控：小帕萨特，自然是喜欢。。油耗：从操控台到仪表盘只能说还可以接受吧，但方向盘不是四向调节的，坐椅最揪心是调节转扭更是让人大失所望。。舒适：家用推荐
骑猪超奔驰	2017-07-18 发表	优点：就是这个价位买到了一款主流动力总成的车，而且品牌不错，整体做工都能达到期望值。。缺点：感觉车身还是有点秀气，舒适型配置感觉还是有点低。。外观：我100公斤 1.74米 头部空间很充足。内饰：对动力没什么要求 ，肯给油超车的时候涡轮还是挺给力的。空间：操控性能很好，很顺手，原来一直开的CRV，开上朗逸之后再开CRV觉得CRV不好开了，。配置：油耗超乎想象啊，平均油耗5毛不到，经济实惠。。动力：驾驶员座椅包裹性较好，驾驶时稳定性较好。本车减震稍硬，我想可能是新车的缘故吧，减震随着公里数的增加会有所改观。但我还是喜欢偏硬的，因为我经常要自驾游，多走的路不是太好，稍硬的减震会对车有好处。。操控：个人喜好。油耗：简洁大方实用。舒适：还好吧，总归不错，价钱偏高点，优惠就好了。
炫6飞扬	2017-07-18 发表	优点：小白狼，众所周知，长4605、宽1765、高1460，空间对于我这个身高1米八的驾驶者来说，无论是前排驾驶位置还是后排乘坐空间都是非常满意的，这也是作为已婚家庭最看中的一点！大众这个品牌早在上世纪80年代中期，在我年幼的懵懂记忆里就已经有了难忘的割舍，VW的完美组合相信在中国14亿人口的泱泱大国中，在乡间巷尾已经有了根深蒂固的眷恋！时至30多年后的今天，在纷繁云集的现代化快节奏下，各式各样的汽车铭牌如雨后春笋般的浮现，或许街头那琳琅满目的车标你不识几个，但大众图标却能一眼就能辨识！中国的老百姓喜欢怀旧、喜欢口碑、喜欢文化、喜欢百年老店式的深植在人们心中的那份怀念！！都说新西游记浓缩了老演员的精湛技艺、高科技的武打水平及选编的内容，可但凡看过老版西游记的人，经历过那个年代的人，有多少人又会觉得新版是如此的好看呢？90后及00后的新一代，虽然口味及品位有所超越，但这部分人在中国14亿人…
diaoyakai	2017-07-18 发表	优点：就朗逸本车来说外观大气，耐看，虽然不能和帕萨特、迈腾大众的中级车媲美，但是在紧凑型车中也算是不错的。油耗方面到现在为止行驶了不到1000公里在6.5个左右，就是不知道夏天开空调如何，还有就是全系标配ESP，车身硬朗提速快怠速声音小。。缺点：要说最不满意的一点，还是DSG的问题，虽然到目前为止使用一切正常，但看到以前关于DSG的报道还是心有余悸。好处一点是当时购买时DSG保修十年。如果能和6速手自一体的变速箱一样稳定的话，大众的这款发动机和变速箱的搭配真是完美组合。。外观：同级别中可算不错了，前后排都不算小。后排座垫稍短，但也不影响。个人认为后排头枕设计不舒适，太突出了，特别坐长途睡觉顶着脖子很不舒服。不够人性化。本人改掉后舒服多了，详见照片。。内饰：本人7月份下的证，14年1月份提的车，对于1.4T的动力是相当满意，起步平稳，加速起步也毫无压力，加速超车很轻松，据说后期保养会贵。如…
罗伊洛伊	2017-07-18 发表	优点：能在天津限号前三天买上喜欢的银车黑内。算的上满意吧。。呵呵其实这车满意的一点就是1。改款的样子成为大众脸谱。这个是我比较满意的。比上款要时尚不少。尤其是灯的改动和前机盖的棱角更加分明。2。1.4t直喷发动机。虽然到国内减了可变技术，但是直喷的小排量符合老婆的口味。其实家用就够了。省油。这才是王道。EA211发动机全铝机身比EA111轻了许多。但是这个改变我们大多数车友是体验不到的。3。7速双离合的技术虽然不是很新鲜。但是也属的上是高端科技。虽然经历了召回。但是召回之后。销量并没有受到影响，而是如同做广告一般吸引了更多的大众粉丝。我就是一个。销量说明一切。4。新版朗逸虽如大家所说有很多小毛病。但是从进入车的那一刻你就会被那厚实而又沉稳的内饰所吸引。缺点：众多车都有的异响啊，DSG顿挫。异响我车上虽然不多，但是听感也受不了，不过目前看来基本都解决了。不管是4s，还是车主 都有很多的解决…
fnzongg	2017-07-18 发表	优点：小白狼，众所周知，长4605、宽1765、高1460，空间对于我这个身高1米八的驾驶者来说，无论是前排驾驶位置还是后排乘坐空间都是非常满意的，这也是作为已婚家庭最看中的一点！大众这个品牌早在上世纪80年代中期，在我年幼的懵懂记忆里就已经有了难忘的割舍，VW的完美组合相信在中国14亿人口的泱泱大国中，在乡间巷尾已经有了根深蒂固的眷恋！时至30多年后的今天，在纷繁云集的现代化快节奏下，各式各样的汽车铭牌如雨后春笋般的浮现，或许街头那琳琅满目的车标你不识几个，但大众图标却能一眼就能辨识！中国的老百姓喜欢怀旧、喜欢口碑、喜欢文化、喜欢百年老店式的深植在人们心中的那份怀念！！都说新西游记浓缩了老演员的精湛技艺、高科技的武打水平及选编的内容，可但凡看过老版西游记的人，经历过那个年代的人，有多少人又会觉得新版是如此的好看呢？90后及00后的新一代，虽然口味及品位有所超越，但这部分人在中国14亿人…
sdhfa	2017-07-18 发表	优点：说实话小狼我没最满意的，只能说都还凑合。。缺点：DSG的问题，有时容易失速。油门踩下去时不加速，再猛踩的话车子容易冲出去。要先放掉油门后再轻点，速度才平稳上去。。外观：大气的车身.圆润的屁股.中规中矩的.差不多相当于B级车的尺寸了.腰线突出有立体感,。内饰：用料来说还算不错，比09朗逸强多了，比其他车也不次。不过今天刚看了未上市的新款高尔夫的新内饰，瞬间无语了。空间：多数时候坐主驾位置，感觉还好，后排座椅略短，稍微影响后排舒适性。后备箱空间表现不错，自驾游比较方便装行李。。配置：朗逸的性价比一般.配置也不是特别突出,但是终究是德国大众的技术,所认销量那么高.就是看中它的品牌.皮实的质量.。动力：很棒，T+D确实非常好。操控：操控可以车子高速过弯刹车都相当的稳定，转向也够精准的，指哪打哪。。油耗：非常非常满意，最低一次国道长途往返360公里，百公里油耗4.7左右。最近一年的综合工况6…
zw19801978	2017-07-18 发表	优点：油耗低，综合油耗在6个油左右，高速更低。缺点：导航坑爹，当初还加了500元升级了导航，现在看来真的没必要。傻瓜导航，还不如用手机百度地图来的方便。白花了500元，想来也是被4S店销售人员忽悠了。。外观：外观真的好看‘白的又耐脏‘两条时尚的腰线‘黑色轮毂‘熏黑尾灯‘有空再去贴个黑顶‘简直就是完美了。内饰：大众内饰就那样，仪表盘全是硬塑料，做工尚可，各种布局合理，容易上手。空间：1.75米以内、体重80kg以内的，毫无鸭梨，后备箱很大很实用。配置：比起奥迪宝马性价比高多力，比起国产车又低了，最主要要看你怎么看待小狼。动力：1.4T的排量在刚刚起步的时候还是有点肉的，因为涡轮还没有介入.只要舍得踩油门推背感还是有点的。操控：偶尔跑过山路，虽然这车偏家用，但是表现还不错，操控好，底盘扎实，轮胎抓地还行 不飘。。油耗：油耗还是比较满意的，我经常跑市区路线的综合油耗为7.3L。舒适：走好路的话…
ls888ok	2017-07-18 发表	优点：操控性好，动力给力，实用。。缺点：座位舒适度差，做工较粗糙。外观：外观总体来说还行吧 圆头圆脑的 看着 傻傻呆呆的 实在是找不到更合适的形容词 钣金喷漆 都是 大众水平 值得肯定 相比13款朗逸 我却觉得 我的11朗逸 更加有个性 在这个大众家族脸横行的年代 还是不一样比较好。内饰：米色的真皮座椅很容易脏，扶手设计的不是很好，放下来挂挡和拉手刹碍事。颜色衔接还是很到位的。功能热键一目了然。。空间：家用足矣。配置：如果考虑家庭代步 还是建议买1.6的就够了 个人比较 追求有点 速度感 所以就选择了1.4tsi 1.6的朗逸 才是 最具有性价比的 10多万 就可以拥有大众品质的A级车 很值得表扬。动力：1.4T 的小钢炮带个1.3吨的小车车，动力绝对不会让大家失望的。操控：谈不上操控不操控 买这个车不用追求它 想要操控买性能车去。油耗：我温柔的开，4毛一公里不到，但是也跟路况有关，我这…
倩丫头	2017-07-17 发表	优点：发动机动力强劲。缺点：异响多，车门漏水未解决。外观：我是非常喜欢.虽然是A级车.但尺寸差不多是B级的了。内饰：这是一款家庭用车.真皮的座椅.米色内饰.看是还可以,但是有点不耐脏.小孩子手脏一摸一个印子.中控台是黑色塑胶,手感有点硬.。空间：就这个价位的车来说，空间还算可以了，不能要求太高，后排坐人不难受就好。。配置：性价比还算可以，10几万级别的车对于空间，动力等要求基本能满足。。动力：我是1.4T的，但传言大傻瓜，我想任何一辆车它都有它的优点长处，没有什么是十全十美的，拥有了才是最好的。。操控：个人对车比较不懂，感觉独立悬挂和非独立没什么差别，听同事说操控还行，但是跟日系车比起来好像还是有差距。。油耗：哎，我不说了90后开车都是高油门低档位，不好意思，亲。。舒适：因为车身比较宽敞.所以乘坐人员坐的都比较舒服.不会有缩手缩脚的感觉.驾驶员座还可以升高.降低.随意调节.适合各种身高的…
是我哟	2017-07-17 发表	优点：油耗不错。想要的雾灯，铝毂和遥控都有了：）。。缺点：随时时间长久，发现发动机声音很大，中控异响，很无奈。。外观：外观漂亮大气，银色的更显得漂亮，以前对宝来很感兴趣，就是屁股有点不好看，现在看看我的老狼，非常的大气，我知道我没选错！。内饰：喜欢大众的议表盘简单明了，虽然都是硬塑料，但10万的车差不多了，中央扶手太长了，拉手刹时不是很舒服，所以长期是向上拉起的，没有起到作用。全车放东西的地方很多，我里面全都是小孩子的玩具。。空间：家用完全够用，后排空间不是很大，后面坐两个人还可以，坐三个就有点太挤了，前排空间还可以。配置：大众车保值高 以前这车最低配都要12W多 现在10W 现在买这车很划算。动力：动力强劲，遇到迈腾以下级别的均轻松超过。。操控：自己的车，怎么开都顺心顺手。。油耗：油耗令人满意基本上是5毛一公里,1.6L动力车重1245KG要做到动力与油耗的平衡点大众是做到极致，比日系…
摩比时代	2017-07-17 发表	优点：空间大，全家五人坐在里面还有富余，最多坐过6个人。。缺点：1.6的动力。外观：外观是我选这款车的唯一性，前后结构造型很对称，没有觉得哪里不合适的，很协调。。内饰：内饰 一贯大众的分格 没什么惊喜 按键清晰 座椅设计太差 后面 还有副驾的升降玻璃按键也不好按。空间：空间不错，坐进去不压抑，这是我非常满意的地方，单位有个菲亚特飞翔，坐进去真较个憋屈啊，每坐一次晕一次，坐进去有种透不过气的感觉，现在我的朗逸反正坐进去很舒服，空间大，也亮堂，非常适合家用。。配置：性价比很高，要是准备买新桑的话，我推荐还是买老狼吧，买车就是要买性价比高的啊！！！！。动力：动力强劲，遇到迈腾以下级别的均轻松超过。。操控：操控方面 就那样 方向盘有点重 转向准确 总体操控起来 还是很顺手 毕竟只有10W的车 没必要在这事情上 纠结。油耗：油耗可是满分哦。。舒适：驾驶位很舒服 副驾驶没有上下调的 做着不舒服 后排…
AAIKE	2017-07-17 发表	优点：车型比较大气，空间大，性价比高。缺点：异响，门拉手，倒车尖叫。。车缝隙比较大，发动机感觉是有异响。有一次在单位回家，下雨隔了一星期开，那倒车叫声，全单位都出来参观了，洪亮的很啊。。。。。。。外观：不多说了，冲着外观去买的。。内饰：内饰还不错，但是最受不了中央扶手了，一位置不对，刚开始手刹真别扭，但是后来慢慢习惯了，呵呵，但是中央扶手太不耐脏了，找时间一定换成真皮的。。空间：朗逸在大众系列后座空间还是比较宽敞的，家用，个人觉得满足了。后备箱空间够大，没得说。。配置：性价比还可以吧，也就这样了，要是挂上自主品牌的标志，价格就会大幅度降低的。这个价格中包含了很大大众标志的钱……。动力：动力稍显不足，夏季坐满乘客再开空调会比较吃力。。操控：没啥问题，蛮适应，过沟坎感觉偏硬，和减震调校有关，颠簸路段似乎比骐达扎实沉稳（没有黑日系的意思）？。油耗：车的油耗是我对车最满意的了，在市区内，拥堵时油…
DC9766	2017-07-16 发表	优点：性价比高。油耗不错。。缺点：车门密封条有缺陷，漏水。。外观：外观圆润，线条很优雅，各个地方都是圆滑的，没有过硬的线条和棱角，就像是一笔划过那样随意但细致。。内饰：内饰还不错，但是最受不了中央扶手了，一位置不对，刚开始手刹真别扭，但是后来慢慢习惯了，呵呵，但是中央扶手太不耐脏了，找时间一定换成真皮的。。空间：空间在同级别当中还是很满意的，我178cm的个头，调整好座椅，后排仍然还有很大空间！。配置：性价比高，当然是作为一辆家用车的时候。。动力：动力家用足够了，一不飙车，跑过最快一次跑到140，不敢踩油门了，安全第一，一档升二档，升三档，有顿挫，油门踩大了，好像被人从背后踹了一脚，高档就比较平顺了，。操控：动力操控感觉我感觉很好，方向的反映很灵敏，没有感到飘飘的感觉。。油耗：因为常在市区跑，所以一般都是在10到11个之间，不过在快速路和告诉的时候还不错，一般都是7个左右，有时能降到5升…
zsfjw	2017-07-16 发表	优点：油耗不错，空间也不错。。缺点：价格偏高，而且有一些小毛病，有时还带有异响，减震夜偏硬，可能我喜欢皇冠那种忽悠的感觉。外观：老款朗逸是越看越好看，不像新款朗逸，大众脸谱，远了都看不出是帕萨特，还是速腾。不知道为什么大众要改成家族史脸谱，前脸显得太硬，不符合我的审美观点，希望大家不要喷我哦·~~老款体型修长，圆润，耐看。不足的是接缝处，缝隙较大，这点需要改进。。内饰：一般般啦，都差不多。。空间：空间不错！ 我1米87 座进去调整不顶头 还有两到3指的余量。动力：动力还算可以，毕竟是1.6排量的，我不要求多块，开着慢点有好处，上了高速速度也不慢。。操控：操控感觉不错，方向盘指向很清晰灵敏，液压助力相比电子助力稍微有点重，档位手感清晰阻尼适中，倒档有时候一下推不进，可能是倒档没有同步器的原因吧，挂到档的时候先往一档推一下接着挂倒档，就非常顺畅了。。油耗：上边已经提了，最满意的一点，从买车就…
victor永恒	2017-07-16 发表	优点：保有量高、中庸、大毛病没有。。缺点：车内的设置，异响太多（中控、车门），车窗升降器都换过3个了。外观：外观没得说，看起来跟宝马很像的，当时我就是看重它的外观！。内饰：方向盘质感细腻，黑色中控台配上顶部的浅色，内饰风格清新。内饰部件是没有经过德国大众总部认证的，完全中国本地采购、本地认证，品质是差一些。不过想想这个价格也可以接受。。空间：四个人完全没问题。。配置：个人感觉性价比还不错，之前经常在网上查阅，基本上把10万-19万之间的A、B级车差不多全都看过了，综合比较下来，朗逸1.4排量，德国工艺，推荐购买这款车型。。动力：：家用的话可以了。在加速方面还有点欠缺。。操控：开起来还是比较稳的，当然我开的慢，最快也只有开到130这样，一般都按限速开的，也没有试过快速过弯，感觉悬架比波罗要软一点，操控的该觉不如波罗，但坐着比波罗舒服。。油耗：1.6的排量，7.5升左右，说高也不高，说低嘛，…
飞翔96	2017-07-15 发表	优点：动力可以,安全系数高。缺点：内饰材料多为硬塑料，不爽，容易产生异响。外观：大气、时尚、流线性、漂亮，没有大众车中规中矩的块状面。车头车尾前后比例完美，俊逸。。内饰：比较满意，米色的装饰比较典雅，而且看着不会说是看看就不好看，我觉得应该是属于那种耐看型。但是就死有一点容易脏，还是黑色好，耐脏。。空间：乘坐空间够用，储物空间尚可。。配置：因为是顶配的，单从外观和车型来说价格有点高，算是A级车里比较贵的车了，不过考虑到1.4T和DSG的关系，还有一系列配套功能，觉得还是对得起这个价格的。。动力：1.4T的动力还是不错的和同事的2.0雅阁比秒杀他。操控：方向盘较重，刹车有异响，感觉不爽。。油耗：到现在将近跑了7300KM 。 从磨合期的9L 到现在综合路况7L/100km ，今年10.1跑一倘浙江、黄山，来回2800km，满载4人，后备箱1人的重量，综合油耗6.2L/100km，高速最低跑…
weilai606101	2017-07-15 发表	优点：性价比很不错，这个价位来说空间外观等都很不错了。缺点：车窗玻璃升降机容易损坏，明明是设计缺陷，一直没有进行召回处理。。外观：虽然没有新款外观霸气，但是还是她的丹凤眼，呵呵，自己选择的不后悔。内饰：纺织内饰品太容易脏了，还不如全做成塑料隔板，正考虑更换。。空间：1.78身高，调好位置后，头部有点紧凑，后备箱空间还行。。配置：感觉不错，性价比比较高。。动力：感觉起步比较慢，除非起步时轰油门狠一点，但是发动机的轰鸣声马上就大了，直到3，4挡基本上速度有明显的上升。1.6L对于家用经济实惠，不过我比较喜欢运动点，选车时候考虑到父亲常用，选择了1.6.当初米多余的话，现在绝对上1.4T。。操控：整体操控灵活，方向盘略显沉重，但指向比较精准，底盘不错，车身稳定性和通过性较强，加速较快。油耗：我的综合油耗7.0 ，平均五毛一公里，我跑的路好，在市里跑，短距离，估计应该在9个油耗，一直纠结是不是改…
辽宁墨斗	2017-07-15 发表	优点：油耗低。缺点：玻璃升降机容易锈老是坏，已经换了3次，尤其是后面2个玻璃升降机容易坏，那个嘎吱的声音真是受不了。。外观：远看漂亮。近距离细看，引擎盖处缝隙过大，做工不好。这个价位的车引擎盖竟然用手动撑杆，很多国产低于这个价位的都液压杆了。。内饰：比较满意，米色的装饰比较典雅，而且看着不会说是看看就不好看，我觉得应该是属于那种耐看型。但是就死有一点容易脏，还是黑色好，耐脏。。空间：还不错，就是后面坐垫也忒短了点，长途有点累。动力：：动力强劲，更换DSG变速箱这事后，换挡不积极，动力很强，同时油耗增加了好多。120迈高速超车轻而易举，过了140迈后觉得超车信心不足。。操控：有ESP，转弯自动校正，刹车灵敏度也控制的比较舒服，机械助力转向使得方向盘比较沉，在高速上可是非常稳，指向非常精准。高速满载5人180公里/小时不飘（当然是在无风的情况下）。。油耗：平均油耗6.84，没有大众宣传的那样…
毁灭车	2017-07-12 发表	优点：油耗经济。缺点：最不爽的是多媒体播放平台没有插USB的接口，好多喜欢听的歌只能望而却听了。害我花两千大洋换了一套导航系统，带USB的。另外配置太低了，好歹多几根镀铬亮条啊。。外观：外观 很喜欢 当初就是在新款 跟老款中纠结 后来老婆还是喜欢老款的 所以下手经典版。内饰：米色的内饰相当的漂亮，就是容易脏，各位亲可要保护好啊。。空间：很满意，很适合家用。配置：大众车保值高 以前这车最低配都要12W多 现在10W 现在买这车很划算。动力：动力充沛，1人开提速加速速度上来很快，提速油门反应很及时，提速能感觉车很轻。发动机声音很好听！超过2人就感觉有点肉！。操控：感觉蛮好，满灵活的。。油耗：比较小，每公里0.47元，总共13000的路程，加油6100元，一般就上下班，坐两个人，从市区到市郊，每周末一个小长途，大概在100KM以内，偶尔跑300kM--500kM的长途，每月下来也就500元的油…
win1231	2017-07-12 发表	优点：油耗不高，8L/100公里，空间比较大，后面做家人空间足够，后备箱空间也大，放小孩的东西没问题。缺点：德国人造车以严谨而著称，但是在朗逸车上没有体现出来，内饰档次较低，做工粗糙，车门和中控台有异响。。外观：虽然没有新款外观霸气，但是还是她的丹凤眼，呵呵，自己选择的不后悔。内饰：内饰简单明了，唯一的遗憾就是中控台使用的硬性塑料，手感差，感官上不好。。空间：空间非常宽敞，这也是该车最大的亮点，满载五人也毫不拥挤，外出经常五大一小。。配置：感觉不错，性价比比较高。。动力：我的1.6 不飙车的话就行了 呵呵，我有时候还和奥迪飚 嘿嘿 。吓死他们。为我的自动挡 ，所以感觉一般，猛加油 5000转就上去了 ，吓人不。。操控：操控性很满意，特别是方向感十足，指向明确。离合油门变速箱都不用过多说，大众的这些硬件没的说。。油耗：因为常在市区跑，所以一般都是在10到11个之间，不过在快速路和告诉的时候…
j357ff	2017-07-12 发表	优点：省油是刚刚的。缺点：开长途会有些疲乏。外观：大气沉稳，称不上时尚但绝不会让人感觉老气，这方面上海大众值得加分。个人觉得后尾箱盖短了点，来个尾翼就好看多了。。内饰：内饰不怎么满意啊 塑料材质 到处可见 接缝不错 但是 没什么科技感可言 但是做进去 没有廉价的感觉 这个大众处理的非常到位。空间：在同级别里面属于大的了，家用很够用了。。动力：1.4T动力爆发220N.M， 超车不费力，驾驶感受很棒。操控：转向和挂挡的时候很有手感，没有刹车辅助，不是很舒服。1800转涡轮启动有推背的感觉，超车很流畅。。油耗：油耗就不用说了，1.4T动力，深圳上下班开车和自己平时外出跑业务，平均油耗0.5元每公里，因我加的一直是97号油，具体油耗算下来也就是百公里6.3升左右。1.3吨的车这个油耗已经非常满足了。。舒适：底盘的调教 和 悬挂 都是满舒适的 本来就是 为了家庭而设计的车子 所以乘坐起来比较舒服…
微笑剑侠	2017-07-11 发表	优点：操控挺稳的。缺点：隔音不好。外观：比较大气，特别是车头方向，侧看时也比较稳重，比较满意。。内饰：中规中矩，大众家族的中庸之道，没有出彩的地方，但绝不难看。中控是硬塑料，我怕被晒，引发热胀冷缩，于是买了个中控台的遮阳罩，效果不错啊，哈哈，大家可以看图片。。空间：空间就一个字，大！无论主驾、副驾、后排空间，还是后备箱的空间，这个尽然是一辆紧凑车型！！！完全不科学！。配置：性价比一般，13款改款优惠教大，配置上有让人蛋疼的地方，但是该有的基本都有，最重要的车身稳定有，空间大，牌子硬，后续维护保养也便宜。。动力：1.6L给油提速可以，个人感觉不比2.0的迈锐宝提速慢。油耗：油耗不错，我基本在市区开，一般6毛多一公里，在国道上跑80-100最省油，4毛左右。。舒适：主驾驶座椅竟然是大旋钮的，下面是拉杆，和拉罗拉有一拼啊，看福克斯都没这么寒酸。C4L更是6向电动的…舒适性还可以，坐着不难受。我…
flymoonbeijing	2017-07-11 发表	优点：动力和油耗。缺点：异响很多 噪音很大 没有什么驾驶的享受可言。外观：外观很耐看，这么多年了，看起来仍是不输给现在一些换代车型，反正我个人看还是很好的，个人观点吧。。内饰：内饰做功一般，到处硬塑料，就是门板是地道的皮质的，看来大众还是没有忘了他是16万的车。空间：同级车中应该是比较大的吧，孩子在后面每次都很开心 说爸爸换了个大车。配置：性价比不高，我对比了很多车子，大众的车子在同级别来说，价格都是略高的，包括微型车，紧凑型车和中级车。但就使用感受来说，还是可以的，家用紧凑车里算是名列前茅的。。动力：搭配1.4T发动机，车子动力很好，不挂S档情况下，深踩油门，都有推背感。。操控：动力强劲，操控的话只能说中规中矩，不差，毕竟板车悬挂和液压助力，不是独悬和EPS电子助力，还有有一定差距的。。油耗：前面已经提到，油耗非常满意，很经济。。舒适：座椅舒适性很好，隔音也不错，就是悬架有点硬，路不平…
gh6617	2017-07-11 发表	优点：后备箱很大 车子提速很给力 外观也不错。缺点：导航！导航！新车3个月换了4个导航，我中大奖了.按键反应迟钝，道路搜索不明确超级复杂难用！搜索公司的时候建议你把车停到路边找10分钟才有可能找到.现在都什么年代了原装导航竟然不支持DVD！都什么年代了竟然连手写功能都没有，还在输入道路的名称的拼音字母！找出来几十个路然后再翻到你需要找的路.我对大众的导航技术彻底无语！。外观：大众家族脸，耐看。内饰：太中庸了，毫无亮点，追着大众神级销量和发动机动力去的，内饰也就讲究了。空间：驾驶位、后排空间足够，一家3、4口使用，绰绰有余。配置：比起奥迪宝马性价比高多力，比起国产车又低了，最主要要看你怎么看待小狼。动力：动力目前感觉不错‘绿灯一亮‘第一个永远是我‘只是还没过磨合期‘不敢大脚轰油门‘我相信涡轮‘两千公里后我蹿的更快。操控：在DSG两档切换三档的时候顿挫感明显,其他方面还过得去。油耗：综合油耗…
想当施主	2017-07-11 发表	优点：乘坐空间不错。缺点：中控台是硬塑的，音响不怎么地，都不如原来开的羚羊和中华CROSS音质好，座椅坐着不爽。外观：外观当年样式还是很好看，中规中矩，年轻人驾驶稍缺乏动感，比较耐看吧。。内饰：简约不简单，基本上够用了，就是扶手箱下面的杯架感觉浅了些，放高瓶的饮料刹车时会倒，夹不住。真皮内饰档次也不会低，当然这价位的车档次也高不到哪去。。空间：空间表现还好，轴距也就两米六，够用。我身高一米八一，坐后排腿部空间良好，头部稍微有点低。后备箱也很大。。动力：加速很快，动力很是可以的。特别是在跑高速的时候，超车加油一下就上去了。。操控：方向盘指向很准，反应灵敏，方向盘手感很好，符合人工力学，原厂皮套触感很好。转向助力也很好，可惜是液压助力。大转弯时侧倾感觉比较明显。过减速带体验很一般。。油耗：油耗感觉不算很低，可能和我开车有关系，油门踩的比较深，8.5左右，还算不错！。舒适：还过得去，就是过坎时…
游徽州文化园	2017-07-11 发表	优点：动力。缺点：熄火、异响、座椅硬。外观：外观总体来说还行吧 圆头圆脑的 看着 傻傻呆呆的 实在是找不到更合适的形容词 钣金喷漆 都是 大众水平 值得肯定 相比13款朗逸 我却觉得 我的11朗逸 更加有个性 在这个大众家族脸横行的年代 还是不一样比较好。内饰：内饰 还凑活。。塑料感太强烈了啊！！他们都说有异响，我的车没有！哈哈!。空间：还行，紧凑型车的空间，可以了。配置：如果考虑家庭代步 还是建议买1.6的就够了 个人比较 追求有点 速度感 所以就选择了1.4tsi 1.6的朗逸 才是 最具有性价比的 10多万 就可以拥有大众品质的A级车 很值得表扬。动力：这个倒没有很多说的那种动力不足，反正我开着是挺有劲的，起步超车刚刚的，只要想超一般都能保证前面没其他车。。操控：方向盘比日系韩系车略重，够稳。。油耗：我温柔的开，4毛一公里不到，但是也跟路况有关，我这里的路况很好。。舒适：座椅太短了…
神奇小子	2017-07-11 发表	优点：开车的乐趣， 可以开车到处去走走玩玩，真的好开心。缺点：车内异响。外观：外观漂亮大气，银色的更显得漂亮，以前对宝来很感兴趣，就是屁股有点不好看，现在看看我的老狼，非常的大气，我知道我没选错！。内饰：内饰用料不敢恭维，硬塑料感太强，不过做功一流，缝隙均匀，座椅用料及颜色搭配我很欢。。空间：空间的话坐5个人毫无压力，比较适合家庭用！。配置：性价比很高，要是准备买新桑的话，我推荐还是买老狼吧，买车就是要买性价比高的啊！！！！。动力：动力平时代步什么的完全够用了，只要舍得给油，超车什么的也不是问题。。操控：转向够精准，高速120以上都很稳，是大众的强项。。油耗：油耗令人满意基本上是5毛一公里,1.6L动力车重1245KG要做到动力与油耗的平衡点大众是做到极致，比日系的车坐上去，更给人一种安全感，基本一箱油加满跑到跳黄灯700KM左右加油350块钱的油.。舒适：整体舒适性较强，虽然是织物座椅…
土匪头子	2017-07-10 发表	优点：：经常上下班跑高速，2.0的发动机油耗有惊喜，竟然只有七个多。。缺点：每次开的时间久了后 一熄火 引擎盖里面还有声音 呼呼声的 估计是散热器再响吧 去4S店说没事 也就没理他了 就感觉怪怪的 每次下车人家还以为我忘记拔钥匙呢。外观：相对于这价位来讲 我算是觉得比较顺眼的。内饰：全塑料。很差很差，门上也响，空调坏过1次，竟然里面的泡沫掉下来。大众也太粗糙了把。。空间：空间还行，但后排的座椅长度短显得空间较大。。配置：总体来讲 个人是觉得蛮OK的 在当时购车来讲 至少不后悔。动力：还是那句话 这价位也没什么好讲究的的 还过得去吧 偶尔试一下S档位 还是有点明显效果的。操控：方向稍重，开时间长了手臂疼。。油耗：油耗真心低 我跑高速比较多吧 加满一箱油 如果是持续高速的话 能跑六百多公里。舒适：较差，后排座椅的角度有点直时间长了累。很多细节都欠缺。空调的调节也总部听话，有时甚至自己打开。
ming3918	2017-07-10 发表	优点：油耗不错，外观大气。缺点：应该是老款朗逸设计的问题，车门漏水，好多人都中标了。后来自己四门都把防水膜重新做了一遍。。外观：朗逸车身线条刚劲有力，动感十足，整体造型融合时尚元素较多，整体外观时尚漂亮却不失大气稳重，“大气、外观耐看，越看越喜欢。”。内饰：内饰做工还可以，接缝部位做工还可以，就是塑料质感台太强了，真皮座椅脏了不太好清洗。空间：符合紧凑型的标准。。动力：朗逸的手动和自动都有驾驶过，我给动力打2分，是因为极其稀有的三次发动机动力中断情况，致使我只能给2分，抛开这个因素不谈，手动档确实比自动档的动力好很多，如果是低配195的轮胎估计感受还要更好点。（关于动力中断我有发过贴的）。操控：相应比较及时。油耗：改气之前曾开过4.5L，还是在甘肃跑高速时开出来的，现在改了气，烧油主要为动力或是撑到加气站，所以很少看油耗了，但烧气的效率也不低，从费县一路到日照，一罐气刚刚好，快到加气站的…
desert27rose	2017-07-10 发表	优点：空间，朗逸的空间确实不小，操控方面也比较灵便，因为是新车，估计还有一些优点没发现，哈哈。。缺点：第一、静止状态起步时，有些肉，后期加速还可以。 第二、后悬挂硬，当过小沟小坎时，很明显的颠簸起伏。悬挂简配就真的有些桑心。。外观：空间表现满意，尤其是后排座位，一米八的个子坐进去，膝部还能有一拳半的空间，且头部没有局促感。。内饰：给力 很好。空间：很容易上手的一款车。路感，我觉得还是不错的。。配置：一直都是百公里7升左右，路况是快速路与市区路况参半，相当满意，毕竟是个自动挡。高速时候油耗超级满意，匀速110km/h到120km/h基本在5.6升。。动力：座位调整好还是挺舒服的。操控：大气，耐看。油耗：车门内饰板-有异响 后备厢置物板或后备厢遮板-有间隙或无法密合 中控台-有异响。舒适：性价比还说得过去，应该是物有所值吧。
浇花不提壶	2017-07-10 发表	优点：动力不错，操控很稳、质量德系的真没话说！正！！！。缺点：小毛病多 买车十几天就发现副驾驶车窗有问题，一键升降，让他升时，他升一点然后就下降到底，4s店说是放夹功能的原因，说帕萨特都会有，我说怎么解决，他们告诉我意思是只能这样解决不了，我很生气。。外观：空间还是非常不错的，不过没我同事的轩逸大。内饰：1.4T的动力拉朗逸，城市跑跑足够了，关键时刻超车也算不错的。油门踩下去有那种轰轰的声音，不错，很有感觉滴。。空间：操控给三星，因为这车怎么看也感觉不像操控的车，还是差那么一点点....。配置：不知道为什么 头三天油耗有12个 你相信吗 ?? 今天开的油耗7.4 感觉这才是真的 呵呵。动力：座椅还好，轮胎噪音太大了，有点受不了。操控：买它就是看中他的外观。。油耗：做工有待加强，粗糙，但我不是特别在意。舒适：看之家论坛一位车友说过一句话，记忆特别深刻，朗逸这款车从单一方面与其他车辆对比是谁…
Mr蔡	2017-07-10 发表	优点：动力非常好，有推背感。缺点：异响，开到2500公里的时候，松油门副驾驶位置有异响，不过不明显，只有在清晨低速开车时能听到，现在3000公里了，加油门时也有声音了，不知道什么情况，还得吐槽下发动机启动和加速声音比较大，难道是隔音的问题？电瓶底部发白又是怎么回事？。外观：对于我这个1米7的人来说，空间是绰绰有余了，1米8几的人坐在车里也不见得打挤，特别是后备箱空间比其他轿车都大，无论是购物或是旅游等藏物都非常方便。。内饰：比较满意，尤其是涡轮介入后，动力很强劲。空间：在我驾驶过的车型中，朗逸给我的感觉是转向清晰，指向精准、。配置：油耗买新车的时候就加了300块7.5元一升..跑了620公里就没油了..怕半路没有油赶紧去加油站加了。动力：当然舒适性肯定没有独悬的车辆好了，悬挂非常生硬，坐椅也没有相对那么柔软。。操控：外观不多说我觉得大多数人都看了都满意。。油耗：新增加的黑色内饰，低调而端…
小暖暖	2017-07-10 发表	优点：动力。缺点：14W的车没有定速巡航和蓝牙电话！！！ 不可理解啊！！！还有这个DSG变速箱以及传说中的4T 211发动机的烧机油问题让我心惊胆站，不过目前没发现什么情况，说实在的，感觉DSG变速箱这个问题也没真正解决掉，只是把1-2-3档的换档转速1800推迟到2000转而已，不过我只是在县城开开，拥堵程度肯定达不到我们伟大的帝都，估计DSG不会有太大问题。。外观：空间还算不错，后备箱大，装的东西多，就是后排凳子有点短，车身窄了点，坐满后排比较拥挤。内饰：同级别车，想超谁超谁，应对B级车也是从容不迫，但安全第一，为了家人及自己，拒绝危险驾驶，不会超速行驶！。空间：操控表现满意，方向盘很沉稳，转向清晰，指哪打哪。。配置：最近高速没少跑，表1的油耗已经降了不少。按加油枪的计数和里程计算最近平均在6.3左右。以前每天骑自行车上下班，自我感觉百公里也就10个馒头，希望车不要比我还能吃。。动力…
顺顺	2017-07-10 发表	优点：油耗低，动力好。涡轮介入后动力杠杠的。德系车底盘稳重，跑高速给人信心满满的。开车门和关车门感觉很厚重。没有后悔买朗逸。缺点：最不满意的可能就是后排乘坐的舒适性了，感觉不管是上海大众还是一汽大众，后悬都比较偏硬，尤其是稍微带一点速度过减速带的时候比较明显，不过家用车，后排坐的机会也不较少，这个也无所谓了。外观：空间比较大，储物空间也大。内饰：买的是13款DSG款的，1.4的动力还行吧，不过感觉如果以后有钱的话还是上自然吸气，动力的输入有时感觉不是很线性。空间：没试出来，不懂车，不太懂操控，就是家用。。配置：油耗满意，最低跑过4.5升100公里，表2的油耗。动力：扭力梁的还是差了点。但是可以接受啦。。操控：买这车主要看上去这着色，大爱，枣红色，到现在还是觉得好看！。油耗：一般了，做工一般。。舒适：价位比同级车高，动力比同级别好，内饰品质比同级别差，油耗表现出众，真的没有方方面面完美的车…
taikuazh	2017-07-10 发表	优点：油耗低，空间大！。缺点：内饰是黑色的 这里灰尘大 易脏。外观：家用还是过的去的，正常座5个人也还凑合。。内饰：不要听其他人乱说起步肉，只是我前面提到的在你不给油门的情况下(记住是不给油门的情况），起步和倒档的时候变速箱有点延时，如果你想快，只要轻点油门，基本没几个车能起步超过我的；后期加速相当有力，线性，无任何顿挫；120以上还有劲；运动档相当暴力，但跟300马力的车的极限爆发力比是差一点，但在100马以内任何时候的加速都令人激动。强调一下我是老司机。。空间：指向挺好的，感觉很灵活。悬挂适中，适合日常驾驶。。配置：比同等级别的车低。动力：舒适性还可以，就是座椅调节不是电动的，调后视镜的旋钮，下雨天开电加热不方便，好多人说没日韩车舒适性好，但我有次座朋友的本田紧凑型的那个，感觉路况不好的时候，比这车抖多了。。操控：偏老气，没速腾好看，我就不知道老婆为啥喜欢这车，没办法，结婚老丈人拿钱…
天宏	2017-07-10 发表	优点：动力很不错，1.4t加速很迅猛，可以说有推背感，不像一台买菜车。非常省油，和日本车有得一拼，特别是高速，得益于缸内直喷技术及发动机与双离合完美调效，可以说目前涡轮配双离合搭配的最好的还是大众，当然是相对于同价位，保时捷及跑车的双离合只是名字相同罢了。。缺点：车内饰不够科技化，千篇一律，座椅手摇呆板极其不方便。外观：空间很大，后备箱空间也很大，非常适合家用。内饰：动力个人感觉还可以，起步反应挺快，好多时候红绿灯起步的时候，我开出去了好多车才刚动，老家在农村，回家县道超车的时候感觉加速不够，但问题也不大，不纠结。。空间：过弯转向信心不足，毕竟家用车。配置：很省油.车还在磨合期630元两满箱1200多公里还有一半多，比有的不在磨合期内的还省油。动力：一般般。。操控：外观绝对好看，车身线条硬朗，有气质，符合现在大部分年轻人的眼光，外观年轻，充满活力，辨识度高，一看就知道这是朗逸，虽然外观年…
bingfeng23	2017-07-10 发表	优点：油耗算很低的了，在市区跑7.4左右的油耗，还是比较堵的路段。外观也很不错，符合大多数人的审美观，车身外观很大气，后排空间也很不错，尾箱的空间也很大，很适合家用。。缺点：发动机声音有点儿大，隔音效果不是很好、手套箱空间比较小、眼镜盒竟然设计在手套箱里能挤死、顶部的位置没有利用起来、！。外观：在同级车里面算比较大的了。。内饰：1.4T没有让我失望，只是初段起步有些迟缓。空间：这点很满意，无论倒车还是左右超车时候，方向盘很轻便。配置：气温不冷不热的时候油耗平均在5.5-6.5之间，天气冷的话在7以下（可能是要维持发动机温度，所以油耗会高一点），高温天在7.7-8.5左右（估计跟中冷器是冷却能力有很大关系）。动力：悬挂稍硬了点。操控：外观中规中矩吧，车头不错，和帕萨特长的差不多。油耗：一贯的大众风格，要是塑料的操作台能软点就好了。。舒适：个人认为新朗性价比还是比较高的！有美系车的沉稳安全，…
我开颐达。。。	2017-07-10 发表	优点：做工好，底盘沉稳，钣金厚实，不论是外观还是内饰，接缝处都处理的非常的紧密，符合大众车的品质。。缺点：大众通病就是中控很差，全是硬塑料做的太差了，大家都说有异响，我没有发现，管他的有了在说，还有就是黔西县华都汽车有点坑人，买车的时候说暗接划算，利息比银行便宜，我就相信了就暗接，把字签了才发现三年来 要多花24000元的利息和手术费，都说是只多1万多利息，吗的坑人还要收1万多的手术费，吗的给他买药吃，为什么买车前部说清楚，多花1万多 对我一位老百姓老说真是受不了，真后悔应该买宝骏730算了，合适我老百姓用，价钱合适我这种经济差的人玩。。外观：后备箱，后排都很满意！。内饰：动力挺充沛，起步慢，加起油来之后。就不错了。空间：好用,指向也很好.开灯还不习惯,易埋头去弄。。配置：平均油耗：6.23升/百公里，平均油费：0.45元/公里，这样的油耗还有什么不满意。动力：前排座椅蛮舒服的，后排就不…
偷得半日闲	2017-07-10 发表	优点：外观 轮胎。缺点：定价太高，性价比太低。内饰：可能我习惯开快车吧，红灯头档起步后一脚猛油就把别的车丢好远。超车时，提速快，利于产生速度差用于超车变道。。空间：方向盘可上下调节， 自带上坡辅助，车身稳定系统，转急弯，或者猛甩盘子，车子还是很稳的，乘客也不觉得离心力很大。 在低速时 刹车有点硬， 高速时刹车很舒服。油门也是根据档位有深浅， 最不喜欢就是 舒适版的座椅调节，还要用手去 旋转座椅旁的 那个圆齿轮。 座在上面而且很费劲才拎得动。。配置：还行，磨合期7.5。动力：总体舒适性不错。。操控：外观高端大气上档次，一般人很难认出这是十几万的车，车头霸气，车尾犀利。整体造型流畅，硬朗。。油耗：准大众风，没有上手难度。硬面材质覆盖面积较多，换成搪塑的就好了。最关键的，内饰有异响，30迈时副驾前响，咋拍都治不好，车友有什么高招？。舒适：个人认为新朗性价比还是比较高的！有美系车的沉稳安全，又有…
xzyf_2000	2017-07-10 发表	优点：1.4T朗逸的油耗非常令人满意，我是加（95#）的，从2月份提车到现在，行驶7900多公里，花费4000元，油箱还有一半油，这个油耗个人觉得非常给力，毕竟是拿工资的，该算的还得算算。。缺点：售后不咋地。。外观：在同级车里面算比较大的了。。内饰：加速好，推背感强，这样的加速超车时较为安全。。空间：操控一般，方向指向性不能算精准，有点虚位日常驾驶富富有余，米其林轮胎抓地力不错胎躁较小。。配置：较低，还T的还是比较节油的。动力：买之前试驾过日产轩逸，舒适型和轩逸确实差一大截，作为上垫了个腰枕仍然不是很舒服，估计开车时间长容易累。操控：外观是我选车的前提，家人也说要大气店，同价位的看过新宝来和新速腾，新桑塔纳和新捷达，标致408，科鲁兹，c4l，马6等，但是都没有新朗逸看起来漂亮，大气！大众套娃不错！。油耗：内饰和同价位车比较还是有一定差别，车内塑料质感太强，会有异响的情况。舒适：相比于这…
bmwBB	2017-07-10 发表	优点：油耗，油耗非常满意。缺点：我的车是1.4TDSG，动力是可以，但是我的车在22000公里左右的时候发现有异响，在低速转弯或爬坡时点油门有咯咯咯咯的响声，速度起来了又没得声音，只在低速时才有。去找老师傅试车听响声，说估计是DSG变速离合间隙偏大，去4S店维修，都没试车，一听症状就直接答复，这种响声是正常现象，也调不了离合间隙，然后就让我走了，但是开起来这种声音真的很烦人。要我重选绝对不选DSG的，太容易出问题了。。外观：空间不错，后排做3个大人无压力，要是地板跟卡罗拉一样平就好了，嘿嘿。内饰：动力我感觉很给力，不过我除了开过教练车没开过其他的车，也不敢妄言有多强劲。总之，符合网上的评测，低转速高扭矩，起步比较快，城市开很爽，毕竟涡轮增压1400转就介入了。。空间：操控不能打满分，。配置：综合油耗6.5升，城区7个多，高速5个多点！。动力：如果没有异响我想舒适性还是有的，异响太多我真的…
huoby	2017-07-10 发表	优点：整车可靠性强、安全系数高。乘坐空间大，尤其是后备箱更是不错。油耗纯属意外的低于预期，目前平均油耗在7个左右。。缺点：最不满意的就是异响，副驾驶没人的时候就会有弹簧碰撞的声音。后备箱也要从主驾驶门的按钮才能开启，很不方便。。外观：同级算大的。内饰：1.4t 不是盖的 很不错。空间：方向盘稍微有点重，这应该是大众车的特点吧。但是开起来之后就没什么感觉了。。配置：夏天6.5冬天7.5平时路况不错，不堵车。。动力：家用普通车 家用没问题 驾驶位有腰脱 不过手动的 座椅调节也是手动 所以不太好找到合适位置 如果只有自己一人开 还是能接受 每次去4S店保养完 调节座椅就得半天 找不到合适的姿势 再说就是后排没有出风口 手动空调 空调一直吹 时间长了 胳膊都不舒服。操控：外观没的说，一个字“好”，大气、上档次。我单位从30多岁到50多岁的人都有这种车，适合多年龄层的人。。油耗：内饰很一般，硬塑料…
男天一柱	2017-07-10 发表	优点：我最喜欢的是这车的发动机，1.4T，后期动力杠杠的。缺点：保养了，因为带T的嘛，保养比想象的贵，第三次保养都1500了，感觉没比1.8T便宜多少。外观：空间上只能说够用，后面中间凸起较高，后排坐3人情况下中间人比较难受。内饰：211发动机就是减配，说是参数大，实际开起来不去111动力来的好！。空间：转向清晰，指向精准。配置：选车之前就很在意油耗，咱不是土豪，呵呵，平时代步用车，油耗不能太高吧，太高的话还不如打车呢，所以当时选择的是1.4的，这个排量小点，带T的话，动力不会太肉。开朗逸这段时间以来，感觉还不错，油耗不高，动力不小，动力的黄金组合就是不错。目前油耗表显示在6.4，跑下高速就会下降几格，一跑市区油耗就又回升了。还在磨合期，能有这样的油耗已经很不错了。继续发挥。。动力：后排乘客的舒适性一点没有，主要没独立悬架的缘故。操控：比较商务，和同级别车比显大气。油耗：我的是全黑色内饰…
银色跑车	2017-07-10 发表	优点：肯定是外观和油耗了，很漂亮的小白狼，还算满意。。外观：空间在这个级别的车里面还算可以，我172CM坐驾驶位头顶距车顶有1拳多的位置，我驾驶位座位调好后坐后排膝盖距前排还有2拳左右距离。不过跟我同事的C4L比，还是小多了，C4L坐后排可以跷二郎腿。。内饰：除去起步肉，动力表现很满意。。空间：方向盘稍微有点重，这应该是大众车的特点吧。但是开起来之后就没什么感觉了。。配置：选中它就是因为它的油耗比较不错。。动力：整体的舒适性一般，感觉没有日韩系的车舒服。隔音效果良好，坐在车里都听不到发动机的声音，有时候会再启动车子，呵呵。前排座椅有点向下凹陷，后排座椅对腿部支撑不够，中间的凸起部分影响乘坐的舒适感。悬挂系统有点硬，过减速带之类的比较颠簸，这点大家都有感受。车自重很重，跑到120迈还很稳，这点不错。处于安全考虑，大家还是要谨慎驾驶，不要超速。。操控：用“高端大气上档次”来形容一点都不过份，…
用户名被禁用	2017-07-10 发表	优点：说起来最满意的一点还是动力和油耗。作为一个1.3吨的“大家伙”（相对而言）来说，新车新手（之前就没怎么开过车）能跑出综合油耗7.0的成绩（450公里高速、350公里国道，其他基本都是市区），感觉确实不错，VW经常说的TSI+DSG的黄金动力组合动力也确实不错（没开过好车）提速推背感挺爽，只是目前还没用过S档 毕竟车才不到2000公里，不敢乱来。。缺点：异响比较严重3000公里开始两个前车门都有异响中控位置有共振异响～拆门板修过一次效果不明显～再就是倒车时刹车异响4s店说是朗逸刹车片太硬的原因。外观：空间没有说的全5分。内饰：1.4t加七速双离合非常完美，就是有顿挫感，这个好像除了2.0t的就没有了，但1.4t不烧机油，我三年了一点都不烧，而且我也是暴力开车的。。空间：方向盘稍有点重，毕竟不是电子助力的，对于女司机应该要用电子助力。配置：平常上下班使用，目前一公里5毛钱的样子，告诉还…
chrisdino	2017-07-10 发表	优点：动力充沛，高速稳定，油耗低，均速80码最低可以跑到4.6升油/百公里。缺点：最不满意的地方有:1,内饰实在说不过去了，13万多的价格，内饰居然这么差，说实在的还没有韩系车10万的内饰豪华呢，难道只拼有好的口碑就可以了吗？用料也一般，都是硬塑料的，味道还很大。2,外部的配置方面，LED日间行车灯也没有，看迈腾那个灯多漂亮了，识别度多高，朗逸为什么不给加个灯呢？3,悬挂是通病吧，就一个字，硬！这点大家都有同感。希望能够改进。4,调节座椅的旋钮设计不够到位，用的不是很方便。。外观：白色的，很好看，看上去很大。内饰：简单，没什么技术含量。空间：个人有点偏小，不宽敞，但不会很拥挤，毕竟是紧凑车，我和老婆都不是很胖，所以不管前排还是后排对我们来说都没问题。。配置：同级偏贵，见仁见智了。动力：1.4T的，超车什么的游刃有余，平时加速顿挫感也很小，很不错。。。操控：操控还行，没什么特别的感觉，但是…
乌克兰小白猪	2017-07-10 发表	优点：动力强劲，提速很快。。缺点：我的车是1.4TDSG，动力是可以，但是我的车在22000公里左右的时候发现有异响，在低速转弯或爬坡时点油门有咯咯咯咯的响声，速度起来了又没得声音，只在低速时才有。去找老师傅试车听响声，说估计是DSG变速离合间隙偏大，去4S店维修，都没试车，一听症状就直接答复，这种响声是正常现象，也调不了离合间隙，然后就让我走了，但是开起来这种声音真的很烦人。要我重选绝对不选DSG的，太容易出问题了。。外观：小帕萨特。。内饰：一般，比同级别的较差。空间：A级车的价格，B级车的享受。。配置：物有所值、总之选择了小狼一句话不后悔。。动力：低俗比较不错，基本在100公里时速以内提速明显，但是在三档以内应该是涡轮的缘故，段挫感比自然吸气的要明显不少。操控：家用车，绝对够了，此悬架偏软，适合家用，过坑洼地带震感不明显。。油耗：比较的满意，油耗大约是0.5元每公里。。舒适：过小坑有…
pollpoll	2017-07-10 发表	优点：S档动力澎湃。缺点：坐位放倒，居然是扭转式，这是我认为最大的败笔，其次吧，非要说不满意，就是我认为它给我的感觉不高科技，感觉十年前的车乜是这个样子，，另外，我看了许多人说，后面减震硬，其实，我只能说，呵呵呵。外观：个人感觉比较满意，仁者见仁智者见智。内饰：我的是桃木的。感觉比灰色的好看，上档次。其他的没什么说的，大众车都差不多。。空间：家里都是大个，坐进去感觉不拥挤。配置：综合感觉，还过得去吧。动力：1.4T就是不一样，给油就跑，反应也都很快，推背感十足。平常超车完全没有压力，就是在90以上再加速的时候就没有那么明显的加速度了，毕竟才1.4的排量嘛。。操控：操控性能还算可以吧，减震偏软。。油耗：本人开车习惯很好，城区低的时候5.7左右，高的时候7.1左右（城区）。高速差不多就4角钱一公里。。舒适：舒适性过个沟坎 感觉有点硬 其他都不错。目前开了两年，也算是习惯了，说硬算是比较硬，但…
同凤阁鸾台平章事	2017-07-10 发表	优点：省油！一箱油能跑800多公里，这点我最满意！。缺点：舒适性不太好，有异响，但找不到是那响，影响不大。还有就是扶手箱太短了，也不能拉伸。。外观：纵向空间比较满意，横向空间较窄，一般情况就我和我媳妇，可以满足，以后有了BABY感觉空间会不够用。。内饰：这个不用介绍了，9秒多的加速能力配在买菜车上非常够了。。空间：避震较硬。舒适度个人感觉不算很好。配置：油耗我今天好好的算了一下 600元开了1100公里 算下来百公里7.45个油，二百公里的省道 平均时速五六十迈吧，其他都是市区开的，也没省着开 好多次都是油门踩到底 这样的油耗确实让人很满意 之前都加93的油 今天一算这么省油以后磨合期就加97的了 反正差不了多少钱 97的毕竟杂质比较少。动力：还可以，就是座椅太短，坐久了累。。操控：经久耐看。。油耗：内饰变化很大，很大气，只是做工稍微差一些，不够细致。。舒适：作为紧凑车型里的佼佼者，并非…
francismeng	2017-07-10 发表	优点：确实挺省油的，这点是公认的吧，虽然现在油耗并不低，那是因为市区道路实在是不好走，能这样也不错了，知足了。。缺点：不知道是不是后悬挂系统，反正目前就是感觉在不平坦的路上震感很明显，脚放在油门或者刹车上面能明显感受到震动。。外观：后排不怎么坐人，但是五个普通人在一起不挤。内饰：动力TSI的很有力，前段后段加速也很充沛，只要给油，就能体验推背的感觉，重申 安全第一哦。只是电子油门的延迟略不满意，这个也没有办法，因为现在基本没有拉线的车，电子油门都会有些延迟。不过也好，让大家有一个思考的时间是否要真的加速。。空间：一开始挺肉的，磨合好了很轻。配置：目前油耗稳定在5.8左右，3500公里，速度在80码左右最省油，最低可以4.5。动力：一般。座椅有点薄，但也够用。减震有点硬，车内噪音控制还好。。操控：外观很大气。油耗：黑色内饰非常耐看，有种商务车的感觉。。舒适：还好吧，中配的还行，总比高配的划…
hcp0516	2017-07-10 发表	优点：最满意的就是油耗了，在我的预期内。纯拥挤道路得9.5个油，市区（拥挤+高架+各时段）差不多在7.5个左右。高速的话在5个多点吧。。缺点：DSG变速箱在1-3档变化时顿挫感很明显，以前用得4档手动的车也没有那样的顿挫；但是也就仅仅在起步的时候，跑起来的平顺性堪比无级变速（本人不是很敏感的人）。外观：空间家庭用够大。内饰：动力还不错。空间：转弯感觉只能说很一般，倾斜明显，城市里够用。。配置：本人开车习惯很好，城区低的时候5.7左右，高的时候7.1左右（城区）。高速差不多就4角钱一公里。。动力：舒适性也很不错，我买的舒适版是真皮座椅，自己订做了一套坐垫，坐上去还是蛮舒服，加上有天窗，家人还有同事都说比较舒适，上档次（家用而已，本人目标8年后换奥迪，在8年换奔驰，哈哈），后排空间宽敞，虽然是座椅是小板凳，呵呵。。操控：大众的脸，就是牙缝比速腾大些，符合中国的审美观点。油耗：真皮方向盘加真皮…
flyiongbird	2017-07-10 发表	优点：目前来说，最满意的一点就是油耗真的很低，也有可能是我三分之二路段走的是高速，当然，如果碰到高速堵车，那就闹心了！。缺点：异响，特别是刹车和中控。外观：空间就不要再去纠结了，朗逸的空间绝对是够用了，朗逸是针对中国市场开发的，他们知道中国百姓最需要的是什么！！对，就是实用！。内饰：带T动力强，推背感很强。空间：方向盘很精确。没有误差。不错。配置：油耗很满意呀，高速最低开过4.2啊，但是就那么一次，正常高速都在4.7网上。市区我不想说了，上海这破交通，我已无力吐槽，不开空调差不多8左右，夏天差不多10左右，我已经不想对此吐槽了！这交通简直就是浪费人类资源啊，多修点路，做点让老百姓过好日子的事情才是真的，估计领导人也从来没经历过堵车的情况，真该让领导来上海打车试试！。动力：还可以，就是噪音控制的不是很到位。操控：“白狼”真的很美，有的时候讲，什么奥迪A4也就和我一样。油耗：内饰质感比较好，…
爱宠人家	2017-07-10 发表	优点：1、油耗，本来第一辆车的购买使用就是用于日常的上下班及平时出去近郊的自驾游，目前的平均油耗5.9，大部分是市内高架。以前在市区堵车表一显示最多有12。缺点：起步较肉，新车提车没几天方向盘下面有油漏出，后经检查说是新车润滑油，遇高温后会有少量的滴漏，不知道各位车位有没有遇到过。。外观：前面没什么.够大.后面坐三个人有点挤.。内饰：磨合期还没舍得用力踩，0-60公里加速还是很给力的，1400转以后动力输出澎湃。如果喜欢，可以用手动模式驾驶，2000转前后推背感会如约而至。时速100以后，发动机转速2000，深踩油门超车自如，如果降为6档，效果更佳。。空间：灵敏。配置：很好。在同事之间聊油耗的时候，说出去还是很有面子的。。动力：主驾驶有腰部支撑谈不上舒适，反正开车不算累，强调一点前排座椅包裹性真的非常好。。操控：帅气。油耗：我的是全黑色内饰，但是都是硬塑料。皮革座椅材质一般。全系手动调节…
沃伦·巴菲特	2017-07-10 发表	优点：油耗比较经济，综合平均0.5元。缺点：大众悬挂是硬伤，那不是一般的硬！过减速带，路况差的地方，要被颠起来的感脚。车门异响，不幸中招，乡村道路右后车门异响，不过不仔细听是不会在意到的。座椅舒适度不错，就是时间长腰疼，不知道大家有木有这感觉。还有就是十几万的车没电控座椅和后排出风口！。外观：总体说还可以，比较满意后备箱和车内总体空间，车门上的储物盒，都挺好的。就是手套箱有点儿小了！。内饰：目前没有跑起来过.车速都在80以下..因为在磨合期没有到3000公里..不过起步什么的都不错..。空间：操控很好指向比较精准。配置：1.4TSI+DSG的动力组合肯定没问题，我一般就是上下班或者从长沙回湘潭，感觉还是很省油的，2000公里的时候我算了一下，加了950元油，大概1公里是5毛左右。特别的前两天跑了一次高速，真心的感到省油，跑了60公里油表显示也没变化。。动力：一般，后悬挂为非独立悬挂。操控…
qccrbb	2017-07-10 发表	优点：提速快,很省油。缺点：车内异响，内饰风格，1.4舒适居然还是手动空调，我有点呵呵了，座椅调节敢在反人类点么？节省成本到这种程度了。再次鄙视上海大众。。外观：空间很适合家用，同级车里面算大的,尤其是后排空间，很大，后备箱也是很大，很实用的。。内饰：1.4T 动力够强劲，加速有力，比1.6的要强不少。特别是涡轮介入后的推背感，很给力。起步只要舍得给油，直接秒杀那些自然吸气的发动机。空间：中规中矩，指向精准。配置：油耗很满意，目前400来公里路，基本都在市区开的，时速偶尔达到过80，其它基本在40至60之间。目前油耗7.5至7.9，估计过首保还能再低点，相当的满意。。动力：一般般，毕竟是这个级别的车，座椅头枕那边不是很舒服，调节座椅的旋钮大众做的比较差的，和出租车一样的。。操控：大众都一个样。油耗：还可以就是觉得塑料太多了。舒适：性价比高，esp良心配置，不然也不会每年都成为销量冠军了，…
patrick_yang	2017-07-10 发表	优点：1.4T加速还是很给力的。缺点：异响，各种异响，太烦人，不是吱吱的，就是噔噔的，噪音控制再好，内室异响也很烦人。。外观：一般，相比紧凑型的车还是可以的。内饰：起步肉点，后续较给力。空间：方便，省力，换挡相应快。配置：蛮低的，出乎自己的意料，纯市区跑7.4左右的油耗，高速和乡道的话油耗能低至5.7-6.0，比美系车省油省的多。。动力：毕竟是非独立悬挂，前排可能不太明显，后排真的有点颠。不过座椅很舒服，后排居然后三个头枕，还有其他这个级别的车型有这样的配置吗？。操控：黑色的，看上去挺大气的。油耗：一般 自舒的方向盘不舒服。舒适：性价比还行吧，个人爱好，喜欢就行。标配配置：买了过了一个月，新款出来了，多了定速巡航，真皮方向盘，转向辅助灯，定价比老款还便宜。选装配置：选装了导航，倒车影像，加进口膜，加保险，加购置税全部办完总共15.8万，郁闷的是两个月后大众排放门，又出新款，全系又降了好多…
太平洋第一楼	2017-07-10 发表	优点：加速，油耗。缺点：由于后非独立悬挂的原因，过颠跛路时得特别注意，能绕则绕。。外观：A级空间有怎么大已经满足家用了 ，特别是后备箱！。内饰：家用足够了，油门反应挺积极的。。空间：操控有点一般的，可能是前独立悬挂后边不是独立悬挂的原因吧！我还没有激烈驾驶过，还不太好评论。。配置：蛮低的，出乎自己的意料，纯市区跑7.4左右的油耗，高速和乡道的话油耗能低至5.7-6.0，比美系车省油省的多。。动力：过个石子路都能清楚的听到声音，而且音乐也盖不住，从噪音方面首先不太舒适。但是平常等红灯时发动机很安静，安静到感觉不到车子是发动着的。。。。。操控：这个真是主观性太强，我觉得银色朗逸突出一个沉稳大气，而且比较简约环保。。油耗：最不爽的一点，真的要吐槽一番，都说大众对不起买它的大众，这一点是有体现的，全是硬塑料，开车到1000公里的时候会中控有点声响，就是所说的买到正品的，后来赛了点卫生纸好多了，基…
loadall	2017-07-10 发表	优点：做工好，底盘沉稳，钣金厚实，不论是外观还是内饰，接缝处都处理的非常的紧密，符合大众车的品质。。缺点：DSG变速箱在1-3档变化时顿挫感很明显，以前用得4档手动的车也没有那样的顿挫；但是也就仅仅在起步的时候，跑起来的平顺性堪比无级变速（本人不是很敏感的人）。外观：空间也是和有好一样值得称赞，本人174，感觉很宽敞，许多朋友开了我的车之后都会觉得空间非常舒适，尤其后排不比B级车差。。内饰：还行，不过自己都是低调开车，不是那么在乎。。空间：中规中矩，指向精准。配置：良好 平均油耗6.5左右 算是满意。动力：买之前试驾过日产轩逸，舒适型和轩逸确实差一大截，作为上垫了个腰枕仍然不是很舒服，估计开车时间长容易累。操控：大众套娃似的的面孔，缺乏新潮流线，真心佩服死大众的设计师了，这方面还真的跟日韩车系好好学学才是。油耗：喜欢。舒适：性价比个人感觉还算可以，车一方面看厂家提供的配置，一方面也看车的…
rongdaqimao	2017-07-10 发表	优点：动力充沛，高速稳定，油耗低，均速80码最低可以跑到4.6升油/百公里。缺点：最不满意的地方有:1,内饰实在说不过去了，13万多的价格，内饰居然这么差，说实在的还没有韩系车10万的内饰豪华呢，难道只拼有好的口碑就可以了吗？用料也一般，都是硬塑料的，味道还很大。2,外部的配置方面，LED日间行车灯也没有，看迈腾那个灯多漂亮了，识别度多高，朗逸为什么不给加个灯呢？3,悬挂是通病吧，就一个字，硬！这点大家都有同感。希望能够改进。4,调节座椅的旋钮设计不够到位，用的不是很方便。。外观：个人有点偏小，不宽敞，但不会很拥挤，毕竟是紧凑车，我和老婆都不是很胖，所以不管前排还是后排对我们来说都没问题。。内饰：1.4T的，超车什么的游刃有余，平时加速顿挫感也很小，很不错。。。空间：操控还行，没什么特别的感觉，但是一点，超车的时候没有掉过链子，赞一个。。配置：佷省。。动力：避振较硬，DSG变速箱减速顿挫…
zonje_zhou	2017-07-10 发表	优点：动力强劲，提速很快。。缺点：我的车是1.4TDSG，动力是可以，但是我的车在22000公里左右的时候发现有异响，在低速转弯或爬坡时点油门有咯咯咯咯的响声，速度起来了又没得声音，只在低速时才有。去找老师傅试车听响声，说估计是DSG变速离合间隙偏大，去4S店维修，都没试车，一听症状就直接答复，这种响声是正常现象，也调不了离合间隙，然后就让我走了，但是开起来这种声音真的很烦人。要我重选绝对不选DSG的，太容易出问题了。。外观：A级车的价格，B级车的享受。。内饰：低俗比较不错，基本在100公里时速以内提速明显，但是在三档以内应该是涡轮的缘故，段挫感比自然吸气的要明显不少。空间：家用车，绝对够了，此悬架偏软，适合家用，过坑洼地带震感不明显。。配置：比较的满意，油耗大约是0.5元每公里。。动力：过小坑有点硬 腰部支撑还凑合 车内噪音控制的一般 刹车适中有时在踩刹车时有一长声一响 对这长声我感觉…
fbfz	2017-07-10 发表	优点：1、油耗比较低，购车一个月，开始几次加的97号油，7.09元每升。加油400，跑了700公里，大部分在城区里面跑，还有一点油，估计还能跑20公里。2、空间比较大，感觉后排也有足够空间。尾箱真心能装东西。。缺点：异响比较多，路面不好的时候减震会有摩擦的声音。。外观：空间够大，驾驶位置我调好位置后头顶大约有一拳零一指的空间（本人身高175）。后排腿部大概有一拳零两指，头顶也有一拳吧大概，反正觉得朗逸的空间绝对不是吹出来的。。内饰：1.4涡轮，初段提速，转速刷刷就上来了，速度响应还是有时间差，在市内跑，还是觉得有点不怎么占优势、跑高速，后期提速还是很不错，超车还算是轻松自如，高速表现很平稳。。空间：操控符合自己预期。。配置：我跑高速不着急 一般最多5个油 跑的快了油耗自然上去了。动力：一般，非独立悬挂。不怎么舒适。操控：喜欢。油耗：内饰一样的中庸典型的大众风格，用料都是硬塑料异响较多，这…
sasa136526	2017-07-10 发表	优点：最满意的地方在于油耗，确实很省油，高速上油耗基本在5-5.5L/KM。缺点：后尾箱空间不够，因为经常要车小朋友的东西，比如BB车，三轮车去外面的时候后备箱就非常难放进去，所以当时没有选择朗行还是比较后悔。。外观：空间挺满意的，后排及后备箱空间都很大，家用车空间够用了。。内饰：1.4T在日常或上高速都够用了 反正高速最快只能120不然你就吃罚单 D3降时D2时明显有顿挫感 给人好像有气无力一样。空间：操控性好，档位清晰，转弯时因有ESP所以向外甩的感觉不明显，比没有此设置的车强很多，只是在起步时有1-2秒的顿挫感，后又突然加速，不知是这类机器的通病吗？。配置：这款车最大的优点就是油耗低，均速跑的话基本保持在5.5升每百公里，市区内的话也能保持8到9升每百公里的油耗。。动力：之前试驾对比日系座椅确实偏硬，但现在自己开起来坐着还是挺舒服的，听说后排座椅比较短，支持不足，长途做后排的人会不…
云中看雨	2017-07-10 发表	优点：整车可靠性强、安全系数高。乘坐空间大，尤其是后备箱更是不错。油耗纯属意外的低于预期，目前平均油耗在7个左右。。缺点：非要说不满意的地方的话，那就是内饰，内饰显得有点单调，但是对于家用很足够了。外观：后排坐三个成年人有点挤作为平时上下班开已经可以了～本人183cm坐在后排有点顶，前排还可以。内饰：1.4TSI+DSG还是很好的，不是盖的。 日常所需的动力足够了，反正也不会去飙车什么的，上下班，接送老婆，觉得够用了，快速超车什么的也是杠杠的，油门随踩随到，当然狠踩油门之后会有一定的涡轮迟缓的副作嘎嘎，爆发力还是很好的，当然不能和1.8或更高的带T的比，那是没法比的，毕竟一分钱一分货，对吧，要求不能太高，过得去就可以了。对于动力还是相当满意的了。。空间：操控我这个只开过几个车的新手实在说不出什么，不过起码我方向盘左转车不往右跑，呵呵。。配置：很省油。动力：正常回老家300公里，感觉到家人…
东方不败之西方不亮	2017-07-10 发表	优点：动力强劲，油耗优秀。缺点：后尾箱空间不够，因为经常要车小朋友的东西，比如BB车，三轮车去外面的时候后备箱就非常难放进去，所以当时没有选择朗行还是比较后悔。。外观：还可以。内饰：比较强劲，特别是高速的时候，想超就超。。空间：很好。没有定速巡航，高速高架开久了比较累。2015款应该新增了定速巡航功能，故此条没太大参考价值了。。配置：70~90迈4.5~5.0升，90~120迈5.0~7.5升，120~140，基本就是8.5~8.9升，百公里综合油耗，我们这有一百多公里的计时限速，匀速行驶的还是比较准确的。动力：舒适性只能说一般，路况不好时颠簸感很强，还是偏硬一些。。操控：本人很喜欢，有很多人说大众的都一样没有新意，但是大部分买大众车的还是比较接受这种外形的吧。不张扬，大气稳重，毕竟不是出去飙车，要那么炫干嘛呢。反正开出去不会让你觉得掉面子了。还是很漂亮滴，也比较耐看。。油耗：做工可以 …
度势行天下	2017-07-10 发表	优点：省油，大众车高品质的口碑。缺点：避震偏硬。外观：满意 对于紧凑型车 这个空间还是比较满意的。内饰：之前是新手感觉还行，动力够用，开了一年了，虽然不算老手，但是加速感觉还是有些迟缓，有可能是我的要求太高了吧。经常受到各种加三，有些力不从心。空间：方向盘虚位很少，不会反应迟钝也不会神经质；方向盘偏移，高速开起来比较明显，影响心情；朗逸本身方向盘比一般车重，但喜欢这种感觉，会位还算比较及时，但有时也得自己往回拽；底盘和悬挂的调教时速40KM/H转弯信心不足！。配置：油耗是相当的满意，也是当时选择小狼的原因，速度在75迈匀速行驶是最省的，表上显示3.8个油，本人怕是车表不准，下载了个小熊油耗，每次加油都记录，一般的200元能跑四百三四十公里。所以算下来，实际油耗没那么低，但也不高，在5个油左右，提车那会开得温柔在4.8个以下。开空调多出0.6个油，但是动力还是很足。。动力：马马虎虎。。操控…
bendou	2017-07-10 发表	优点：涡轮发动机，换挡平顺。缺点：1、外观不是很上档次，大众车长着一张大众化的脸，从前面看比较好看，后面不怎么好看。2、最不满的还是坡道辅助，陡坡往后溜，刹车不能一次性松完，慢放，坡道陡还要用到手刹辅助，不然必定往后溜10cm左右。。外观：空间比较大，比我以前买的f0大了很多很多。后排比较宽敞，长途不累。。内饰：低俗比较不错，基本在100公里时速以内提速明显，但是在三档以内应该是涡轮的缘故，段挫感比自然吸气的要明显不少。空间：还行，方向有点重。。配置：冬季市区上下班油耗10个以上12个以下，外环7个，夏天高速90KM/H最低4.9升，120KM/H6升，冬天高速油耗也有增加，增加不到1升，目前表2综合油耗8.5个，与厂家宣传不符，但应该和驾驶习惯也有一定关系，还算能接受。。动力：还可以，毕竟不能要求太高！。操控：外观稳重，比较适合我的个人风格，稳重大气不过时，值得拥有（貌似有广告的嫌疑，…
redkangaroo	2017-07-10 发表	优点：外观不错、车身很漂亮、动力十足、推背感很强、超车没有问题！。缺点：DSG有异响，4S店里人说是一个叫惰轮的东西在响，正常现象。外观：非常大，后排乘客感觉良好，前排头部空间也不错。非常满意。。内饰：动力足够用，1.4T在高速上挂S档超车，推背感很足！。空间：操控非常有质感，感觉和二十多万的差不多。。配置：目前在磨合期，城市1-2灯通过的路况驾驶，平均油耗在7.2左右，高速公路100巡航油耗在4.6左右。综合油耗5.8（70%是高速公路驾驶）。动力：就我个人而言，舒适性只能算一般了，感觉整个座椅和我的坐姿就是调整不到合理最佳状态，腰部的调节支撑感觉不是很明显，开长途会觉得累，大卖场也买过腰托和颈托，可能是质量原因，也不舒服，拿掉了，改天去特力屋看看有没有更好的替代品。。。。操控：白色的，很好看，看上去很大。油耗：到处是塑料，没什么档次，简单装饰了一下，还看的过去。舒适：相对于合资车的地…
深海蓝冰	2017-07-10 发表	优点：如果从整车情况来说，最满意的一点应该是油耗了吧，自从购车后一直使用手机软件计算油耗，目前行驶20600公里，平均油耗7.89，最高的一箱油耗发生在14年1月份，达到9.84，最低的一箱油耗发生在14年10月份，达到5.78.目前90%行驶在市内，而且基本都是拥堵路段，说实话，达到这个油耗个人感觉很满意。。缺点：内饰。外观：满意，空间比较大。。内饰：动力没的说，提速推背感真心爽。不过对于一款十万的买菜车来说追求什么动力、操控有点太为难人家车企了！。空间：还行，毕竟要求不高。。配置：较经济，可惜是新手、又在市区开，还未体验到省油的快感。。动力：不好说....各有所爱。操控：给人一种很沉稳的感觉，不是很适合年轻人（20左右），要是设计的再运动一点会很不错.。油耗：一般吧，之前觉得很好，后来一哥们说了下，才注意到塑料感确实明显了点。。舒适：不高，在云南这边还加价销售，然后再给你点优惠，实际…
lwx8881	2017-07-10 发表	优点：如果从整车情况来说，最满意的一点应该是油耗了吧，自从购车后一直使用手机软件计算油耗，目前行驶20600公里，平均油耗7.89，最高的一箱油耗发生在14年1月份，达到9.84，最低的一箱油耗发生在14年10月份，达到5.78.目前90%行驶在市内，而且基本都是拥堵路段，说实话，达到这个油耗个人感觉很满意。。缺点：配置真心低，内饰做工太一般，不过空间设计还好。。外观：家庭用的，大小足够用。内饰：动力出色，随叫随到，偶尔飙车超车得心应手。空间：一般，路面反馈很好。配置：5.2L/100GL,是我最满意的。动力：还可以，后座有点颠，前排还行。。操控：外观很喜欢，和有霸气。。油耗：舒适版 做工一般中控台是硬塑料好郁闷啊，有点不解的是副驾驶手套箱下面怎么就用了块泡沫遮挡里面的东西啊好寒酸啊。舒适：虽然我买贵了，但是性价比还算不错啊！什么车身稳定啊！都有，要说和国产的比那就没得比了咯！国产的这个…
chuys	2017-07-10 发表	优点：车辆的外观，车辆空间；。缺点：我的车是1.4TDSG，动力是可以，但是我的车在22000公里左右的时候发现有异响，在低速转弯或爬坡时点油门有咯咯咯咯的响声，速度起来了又没得声音，只在低速时才有。去找老师傅试车听响声，说估计是DSG变速离合间隙偏大，去4S店维修，都没试车，一听症状就直接答复，这种响声是正常现象，也调不了离合间隙，然后就让我走了，但是开起来这种声音真的很烦人。要我重选绝对不选DSG的，太容易出问题了。。外观：整车空间较大，在同类车型中为佼佼者，我1.72米，感觉非常舒适，朋友中有1.85米的坐在后排也不感觉到很挤。后备箱较大，二个大的行李箱放进去轻松。。内饰：最满意的其中一点，超车超爽，特别是S档，那感觉谁用谁知道。。空间：家用车，不操控。。配置：经常是市区经常是40码一下，所以油耗8-9个吧，高速6个多。动力：舒适性很好。操控：漂亮。油耗：大众中规中矩，耐看。舒适：…
北京qiche	2017-07-10 发表	优点：后备箱大和油耗低，动力足！。缺点：不知道是不是后悬挂系统，反正目前就是感觉在不平坦的路上震感很明显，脚放在油门或者刹车上面能明显感受到震动。。外观：一般 本人身高1.78 表示有些拥挤 后排长途较难受。内饰：1.4的排量，感觉起步不输给比如别克凯越、K5之类的，每每红绿灯起步都很顺。空间：转向清晰，指向精准。配置：油耗我今天好好的算了一下 600元开了1100公里 算下来百公里7.45个油，二百公里的省道 平均时速五六十迈吧，其他都是市区开的，也没省着开 好多次都是油门踩到底 这样的油耗确实让人很满意 之前都加93的油 今天一算这么省油以后磨合期就加97的了 反正差不了多少钱 97的毕竟杂质比较少。动力：不错，没有异味，开起来比较的得劲，旁边的人坐着时间长了会磕睡，因为舒服的原因吧。。操控：一眼就相中，越看越耐看。油耗：中控台样式新颖，用料高档，做工精细。舒适：价格相比同款有点高，…
aiyoung226526	2017-07-10 发表	优点：国道上80-90公里左右速度夜间，油耗表显示百公里耗油4.7，这个真是让我叹为观止了，当时车上3个成年人呢哟。外观：空间还是蛮够用的，特别是后排，基本能够满足舒适的要求，背箱空间中规中矩。。内饰：强！提速快，超车爽！。空间：觉得路不平的时候，避震效果不太好。。配置：对油耗很满意，市区+郊区综合6个油，纯市区7.5个油。。动力：满意。操控：朗逸的外观就比较中庸，但是看习惯会发现大众在车头设计方面还是比较用功的。。油耗：一般，有些地方还要加强。舒适：性价比方面，在10多万价格的车子来说还算是挺不错的。个人对此还是比较满意的。从2013年国庆时提车到现在为止已经跑了过1万公里的里程了。整体来说还是很满意这朗逸这款车的。如果在保养方面可以再降低一些费用，跟L系统的看齐那就更加完美了。
lanjingss	2017-07-10 发表	优点：1.4T搭配DSG 动力好又省油。缺点：硬塑料太多，车门中控异。响。外观：不论是前排还是后排空间都比较宽敞。坐5个人很轻松，6个人也没问题。175cm调到最高头部空间有一拳。。内饰：动力TSI的很有力，前段后段加速也很充沛，只要给油，就能体验推背的感觉，重申 安全第一哦。只是电子油门的延迟略不满意，这个也没有办法，因为现在基本没有拉线的车，电子油门都会有些延迟。不过也好，让大家有一个思考的时间是否要真的加速。。空间：总体感觉比较满意～全系标配esp在北方下雪天还是很让人放心的，这点大众还比较厚道～高速跑过160车子不飘很稳。配置：都说6点几，你们天天跑高速？反正市区夏天空调8/9.5左右。高速均速100的确能达到5点几，曾经80元跑了240公里，97号油6.25一升。。动力：适合家用。操控：大众脸，有啥外观。油耗：不说了，你懂的，好硬。。舒适：总的来说。很不错的车，有朋友买的话，第…
mf0518	2017-07-10 发表	优点：油耗、空间。缺点：硬塑料成分较多,仪表盘上那块也是硬塑料的.。外观：空间比较大,后排腿部和头顶比较好.正常坐4个人是最舒服的,后排中央扶手放下来很是舒服,并且后排还能放倒座椅,联通后备箱可以做小床使用.。内饰：动力表现得分时候看，满员情况下起步有点肉，但跑起来就好多了，在涡轮增压介入后，加速超车很轻松。。空间：操控表现满意，方向盘很沉稳，转向清晰，指哪打哪。。配置：油耗这个动力非常满意了，前几天在高速试了一下70马时，切换到手动模式7挡显示3.8/100KM左右 不知道是不是看错了 反正是非常省油了。动力：还行吧，都说朗逸悬挂偏软，但是我怎么觉得很硬了咧，路感很清晰。可能说偏软是在刹车性能有有所区别吧。。油耗：我要的是黑色内饰，第一比较耐脏，第二比较有运动范，内饰还是比较不错的，就是中控的硬塑料感很掉档次，对于国产十万出头的车都用上了软材料了。。舒适：性价比在同类型车中为上等的，安…
wkcode	2017-07-10 发表	优点：整车可靠性强、安全系数高。乘坐空间大，尤其是后备箱更是不错。油耗纯属意外的低于预期，目前平均油耗在7个左右。。缺点：塑料感太强。外观：后备箱很大，满足家用绝对没有问题。后座坐3个人也不觉得很挤，总体来说满足家用或者上班族肯定是足够了。。内饰：每次红灯转绿灯后冲到最前面的基本都是我，除非不想给太多油。超车也是随心所欲，基本没有超不了的车，不过一想到“安全第一”的原则还是能不超则不超了，毕竟安全抵达才是硬道理。。空间：操控性还算精准，基本上是指哪打哪。。配置：比同等级别的车低。操控：个人觉得外观偏向于沉稳但还不显老气，车子买来是来用的不是看的，外观也没必要太在意了吧。。油耗：塑料感很强，但做工精细，接缝较小。舒适：性价比挺高的，虽然提车优惠没啥，现在提车两年了。综合油耗也不高，空间足够用，动力充足，家庭用用还是很给力的，当然其他一些小瑕疵也是有的，都说任务完人，车当然也无完车咯，总体还…
chizhongzulin	2017-07-10 发表	优点：可以说对这台车整体都十分满意，因为这是本人第一辆车，感觉很棒。无论是外形、动力还是操作方便都很满意，白色简洁大方，这车买的不后悔。最满意的一点应该还是外观吧，高端大气上档次哇，选白色，不后悔。。缺点：噪音：发动机的噪音比较大，不过我一开车就把音乐打开来个耳不听心不烦，既然已经选择了，就只有凑合开了，谁让口袋里票子不足。中控台：放盒纸巾，不放在防滑垫上就一会一掉。但一想要是中控台大了，空间就会小了。减震：跟没有一样。稍微坏一点的路就咯噔的很。。外观：头部空间不错，前后空间够用，后备箱不小。。内饰：强！提速快，超车爽！。空间：操控可以，地盘比较扎实，跑高速120方向盘不斗。变线信心足。城市开起来也很舒适，就是男人女人开都可以的样子。。配置：不错，跑高速时油耗特别低。动力：舒适性不错，后排没坐过，前排还是不错。操控：满意。油耗：内饰比较中庸吧，自己加了个导航，档次瞬间提高了好多；大众车内…
maynwantu	2017-07-10 发表	优点：空间和外观。。缺点：有异响，可能是硬塑内饰的缘故，跑高速的时候，副驾驶门有类似虫子掉进去扑腾翅膀的异响，这可能是朗逸车系的通病。。外观：乘坐空间在同级别的车型里面也是数一数二的了，和一些中型车 有的一比，后备箱空间也很大，后排又支持4 6 放倒，家用完全够。。内饰：1.4T没有让我失望，只是初段起步有些迟缓。空间：稳重。配置：10月份去无锡加满油跑了800多公里（高速加快速路）再加满只花了360元。动力：车子的隔音做得不错，就导致车内的异响比较影响人的心情。而且异响源比较多，目前能够确认的是安全带的卷收器。其他还有几个异响，时而有时而没有，很烦人。悬挂还是比较硬的，但硬一点不容易晕车。另外，有人提过后排座椅的长度问题，就是后排座椅实际上比较短，理论上腿部会有一种悬空和缺乏支撑的感觉。但我自己坐下来觉得这个问题并不是很严重，因为座椅是后仰的。。油耗：车窗-无法正常工作。舒适：性价比来…
szhujiayu	2017-07-10 发表	优点：当时的价格，去年7月中旬，还有油耗，和方向盘沉稳，这是德国车的好处，别的还真说不上来.......。缺点：舒适性。外观：家里人个子都不高，身材也不胖，168CM的我感觉很大，后排腿部空间足足有两拳。。内饰：市区使用足够 高速140之内够用 低速有顿挫 能接受 涡轮介入有迟缓 如果60迈正常行驶 需要突然提速 一脚油门下 去 转速上了3000 迟缓一秒 发动机感觉才如梦初醒 不过对于小排量家用车 还是可以接受的。空间：这点很满意，无论倒车还是左右超车时候，方向盘很轻便。配置：很省油高速4 5升这样，市区也8个这样。动力：非扭力梁后悬挂是把双刃剑，平直路面舒适，坑洼路面受罪。别人所说的不明响声还没听见有。。操控：外观最受不了的就是中网，自己贴碳纤维后感觉美多了，其他角度，无论怎么看都喜欢。。油耗：简单。舒适：性价比略差，大众神车的牌子摆着....。不过该有的功能都有了，能满足我日常及出…
水蚂蚁1982	2017-07-10 发表	优点：省油！一箱油能跑800多公里，这点我最满意！。缺点：舒适性不太好，有异响，但找不到是那响，影响不大。还有就是扶手箱太短了，也不能拉伸。。外观：经久耐看。。内饰：内饰变化很大，很大气，只是做工稍微差一些，不够细致。。空间：纵向空间比较满意，横向空间较窄，一般情况就我和我媳妇，可以满足，以后有了BABY感觉空间会不够用。。配置：作为紧凑车型里的佼佼者，并非浪得虚名的，评定油耗、空间、价格、品牌来说，新朗逸这款车是很值得选择的。。动力：这个不用介绍了，9秒多的加速能力配在买菜车上非常够了。。操控：避震较硬。舒适度个人感觉不算很好。油耗：油耗我今天好好的算了一下 600元开了1100公里 算下来百公里7.45个油，二百公里的省道 平均时速五六十迈吧，其他都是市区开的，也没省着开 好多次都是油门踩到底 这样的油耗确实让人很满意 之前都加93的油 今天一算这么省油以后磨合期就加97的了 反正差…
卡佳	2017-07-10 发表	优点：确实挺省油的，这点是公认的吧，虽然现在油耗并不低，那是因为市区道路实在是不好走，能这样也不错了，知足了。。缺点：不知道是不是后悬挂系统，反正目前就是感觉在不平坦的路上震感很明显，脚放在油门或者刹车上面能明显感受到震动。。外观：外观很大气。内饰：黑色内饰非常耐看，有种商务车的感觉。。空间：后排不怎么坐人，但是五个普通人在一起不挤。配置：还好吧，中配的还行，总比高配的划算，赶时髦，装了无钥匙进入和一键启动，很爽，基本上钥匙就“没什么用”了。。动力：动力TSI的很有力，前段后段加速也很充沛，只要给油，就能体验推背的感觉，重申 安全第一哦。只是电子油门的延迟略不满意，这个也没有办法，因为现在基本没有拉线的车，电子油门都会有些延迟。不过也好，让大家有一个思考的时间是否要真的加速。。操控：一开始挺肉的，磨合好了很轻。油耗：目前油耗稳定在5.8左右，3500公里，速度在80码左右最省油，最低可以…
春来燕归	2017-07-10 发表	优点：13款的风格偏向于成熟，但这只是大众风格带来的感受而已，总体适合家用。。缺点：1.异响：严重的异响，主要是四门。磨合期4S送的保养是去维修过，没跑多久又响了。2.空调感觉没有大众车应有的水准，一般要开2档风才能有老款的一些车型如捷达，帕萨特的1档冷。。外观：选择朗逸就是被它的外观说吸引了，时尚有活力！。内饰：内饰很大众，大众车的内饰基本一样，时间长了视觉疲劳，既没有很满意的地方，也没有很不满意的地方，总体感觉很中庸。。空间：空间一般，好在我后排基本不坐人。配置：比较高，家用的话全国销量放在那里。动力：加速在同级别车中能排前五吧，就是涡轮迟滞，起步动力较软，后段加速还不错，s档比较给力，就是油耗又起来了。操控：转向一般，后扭力梁舒适谈不上，走烂路很颠簸，高速过弯倾侧较大，座椅包裹性不太好，买菜车谈啥操控。油耗：经常是市区经常是40码一下，所以油耗8-9个吧，高速6个多。舒适：只能说一…
GUO GUO	2017-07-10 发表	优点：空间还是挺让我满意的，虽说后排座椅变小但是空间大了利大于弊，油耗也不错一直在市里跑时速很少超过60，就一个新手来说7.5油耗知足了。。缺点：稍有一点点异响，胎躁有一点点大。。外观：最不满意就是后排气消音器漏着，能跟速腾一样包起来了？要不就只接跟宝来一样隐藏起来，在后面看，总有一直消音器掉下来的感觉。内饰：内饰基本全是硬塑的， 没什么好评价的， 太廉价了，而且还不耐脏 不好擦，。空间：很满意。配置：这款车优惠以后，性价比挺高的，特别是配置了胎压监控，我觉得很实用。其他的如车身稳定系统都是标配，在同级车里都是比较厚道。。动力：1.4T发动机不知道是EA111还是EA211反正给油就持续的推背感，现在还在磨合没敢猛加油。。操控：这个价位的车谈不上操控，虽然是电子助力转向，但方向盘在低速比较重，开起来还好，转向指向不虚，容易上手。。油耗：DSG就是省油，全程乡村公路油耗6.4左右，高速5.…
siyang11	2017-07-10 发表	优点：最满意的地方是这款1.4带T的发动机和dsg变速箱省油效率，低转速可以爆发，特别红绿灯起步秒杀同级车型。还是省油，省油，省油，省油，省油，重要的事说五遍!。缺点：异响，特别是刹车和中控。外观：真心漂亮，为什么不买宝来就是因为外形。内饰：借用一句话“可远观而不可亵玩焉”，就是看看觉得不错，千万不能摸，太硬了，没法用手感。。空间：一般家庭够用。配置：10W出头的车,安全系数很高,已经很不错了。动力：动力很满意，只是起步比较肉。。操控：当初买车之前一直想买一款手动挡的车，感觉男人么还是手动挡开着有激情（额……说白了，还是舍不得那多出的1W5大洋和增加的油耗。。。囧~ ~ ~~）不过经过我大舅子的劝导和想着以后老婆开车省点心还是入手了自动挡，买了之后才发现……这真是懒人的福音啊，估计现在手动挡我都不会开了.......。油耗：10月份去无锡加满油跑了800多公里（高速加快速路）再加满只花了…
农民领主	2017-07-10 发表	优点：油耗低，动力好。涡轮介入后动力杠杠的。德系车底盘稳重，跑高速给人信心满满的。开车门和关车门感觉很厚重。没有后悔买朗逸。缺点：最不满意的可能就是后排乘坐的舒适性了，感觉不管是上海大众还是一汽大众，后悬都比较偏硬，尤其是稍微带一点速度过减速带的时候比较明显，不过家用车，后排坐的机会也不较少，这个也无所谓了。外观：买这车主要看上去这着色，大爱，枣红色，到现在还是觉得好看！。内饰：一般了，做工一般。。空间：空间比较大，储物空间也大。配置：价位比同级车高，动力比同级别好，内饰品质比同级别差，油耗表现出众，真的没有方方面面完美的车，买车必须有所取舍。个人对准车主几个意见，要动力选大众涡轮系列没问题，要省心买卡罗拉等日系。图为一年前购车当天，最近没拍，抱歉。。动力：买的是13款DSG款的，1.4的动力还行吧，不过感觉如果以后有钱的话还是上自然吸气，动力的输入有时感觉不是很线性。操控：没试出来，不…
风倦云舒	2017-07-10 发表	优点：油耗低，空间大！。缺点：内饰是黑色的 这里灰尘大 易脏。外观：偏老气，没速腾好看，我就不知道老婆为啥喜欢这车，没办法，结婚老丈人拿钱买车，自己没多少话语权，老婆喜欢就好。内饰：中控全是硬塑料极度不满意。空间：家用还是过的去的，正常座5个人也还凑合。。配置：性价比确实比较高，如家用是个好车，商务接待还过得去，。动力：不要听其他人乱说起步肉，只是我前面提到的在你不给油门的情况下(记住是不给油门的情况），起步和倒档的时候变速箱有点延时，如果你想快，只要轻点油门，基本没几个车能起步超过我的；后期加速相当有力，线性，无任何顿挫；120以上还有劲；运动档相当暴力，但跟300马力的车的极限爆发力比是差一点，但在100马以内任何时候的加速都令人激动。强调一下我是老司机。。操控：指向挺好的，感觉很灵活。悬挂适中，适合日常驾驶。。油耗：比同等级别的车低。舒适：舒适性还可以，就是座椅调节不是电动的，调后…
love☆猪猪	2017-07-10 发表	优点：动力很不错，1.4t加速很迅猛，可以说有推背感，不像一台买菜车。非常省油，和日本车有得一拼，特别是高速，得益于缸内直喷技术及发动机与双离合完美调效，可以说目前涡轮配双离合搭配的最好的还是大众，当然是相对于同价位，保时捷及跑车的双离合只是名字相同罢了。。缺点：车内饰不够科技化，千篇一律，座椅手摇呆板极其不方便。外观：外观绝对好看，车身线条硬朗，有气质，符合现在大部分年轻人的眼光，外观年轻，充满活力，辨识度高，一看就知道这是朗逸，虽然外观年轻，但也不失稳重的，你值得拥有哦。。改款后的更有味道哦。。内饰：普普通通，无亮点，也没什么大毛病。。空间：空间很大，后备箱空间也很大，非常适合家用。配置：价格还算可以吧个人观点。动力：动力个人感觉还可以，起步反应挺快，好多时候红绿灯起步的时候，我开出去了好多车才刚动，老家在农村，回家县道超车的时候感觉加速不够，但问题也不大，不纠结。。操控：过弯转向信…
jingxindecehua	2017-07-10 发表	优点：油耗算很低的了，在市区跑7.4左右的油耗，还是比较堵的路段。外观也很不错，符合大多数人的审美观，车身外观很大气，后排空间也很不错，尾箱的空间也很大，很适合家用。。缺点：发动机声音有点儿大，隔音效果不是很好、手套箱空间比较小、眼镜盒竟然设计在手套箱里能挤死、顶部的位置没有利用起来、！。外观：外观中规中矩吧，车头不错，和帕萨特长的差不多。内饰：一贯的大众风格，要是塑料的操作台能软点就好了。。空间：在同级车里面算比较大的了。。配置：个人认为新朗性价比还是比较高的！有美系车的沉稳安全，又有日系车的节能减排，动力充足，外观经久耐看，内部空间和后备箱都很大，非常适合一个顾家，偶尔又需要一点小激情的小资青年或小夫妻！。动力：1.4T没有让我失望，只是初段起步有些迟缓。操控：这点很满意，无论倒车还是左右超车时候，方向盘很轻便。油耗：气温不冷不热的时候油耗平均在5.5-6.5之间，天气冷的话在7以下…
尜桀	2017-07-10 发表	优点：可以说对这台车整体都十分满意，因为这是本人第一辆车，感觉很棒。无论是外形、动力还是操作方便都很满意，白色简洁大方，这车买的不后悔。最满意的一点应该还是外观吧，高端大气上档次哇，选白色，不后悔。。缺点：噪音：发动机的噪音比较大，不过我一开车就把音乐打开来个耳不听心不烦，既然已经选择了，就只有凑合开了，谁让口袋里票子不足。中控台：放盒纸巾，不放在防滑垫上就一会一掉。但一想要是中控台大了，空间就会小了。减震：跟没有一样。稍微坏一点的路就咯噔的很。。外观：满意。内饰：内饰比较中庸吧，自己加了个导航，档次瞬间提高了好多；大众车内饰有待提高，大部分硬塑料，同价位其他车内饰比这高档多了。。空间：头部空间不错，前后空间够用，后备箱不小。。动力：强！提速快，超车爽！。操控：操控可以，地盘比较扎实，跑高速120方向盘不斗。变线信心足。城市开起来也很舒适，就是男人女人开都可以的样子。。油耗：不错，跑高速…
k@iopp	2017-07-10 发表	优点：1.4T朗逸的油耗非常令人满意，我是加（95#）的，从2月份提车到现在，行驶7900多公里，花费4000元，油箱还有一半油，这个油耗个人觉得非常给力，毕竟是拿工资的，该算的还得算算。。缺点：售后不咋地。。外观：外观是我选车的前提，家人也说要大气店，同价位的看过新宝来和新速腾，新桑塔纳和新捷达，标致408，科鲁兹，c4l，马6等，但是都没有新朗逸看起来漂亮，大气！大众套娃不错！。内饰：内饰和同价位车比较还是有一定差别，车内塑料质感太强，会有异响的情况。空间：在同级车里面算比较大的了。。配置：相比于这个价位1.4T的动力加DSG双离合的变速箱还是能让我接受，只是其他的的配置确实有点寒碜了，但我还是看重发动机和变速箱这一块的。。动力：加速好，推背感强，这样的加速超车时较为安全。。操控：操控一般，方向指向性不能算精准，有点虚位日常驾驶富富有余，米其林轮胎抓地力不错胎躁较小。。油耗：较低，还…
车音乐	2017-07-10 发表	优点：空间，朗逸的空间确实不小，操控方面也比较灵便，因为是新车，估计还有一些优点没发现，哈哈。。缺点：中控台塑料感太强了，后排没有出风口遗憾。外观：中庸，外观很符合我的审美，就感觉车身有点窄，要是在手上再多两三万就直接迈腾了。做工车漆：车漆做工很好，门也很有质感，比同档次日系车好太多车灯设计：车灯够用，但是感觉还是不够亮，准备改装大灯，但是怕破坏电路。。内饰：做工不错，但有微小的共振声音。。空间：一般够家用.。配置：看之家论坛一位车友说过一句话，记忆特别深刻，朗逸这款车从单一方面与其他车辆对比是谁也不如，但是按综合性价的话他说当之无愧的第一。当然 第一不敢说，但性价比还是很高的！。动力：动力还不错。操控：本人没开过其他的车，就体验而言，还可以。油耗：4.8左右吧，开2档空调大约需要5.5个左右，真心省油，1800多公里了，想想加了1000块钱的油了，现在还到3/4格那，差不多5毛一公里吧…
厚德载物1999	2017-07-10 发表	优点：后备箱大和油耗低，动力足！。缺点：不知道是不是后悬挂系统，反正目前就是感觉在不平坦的路上震感很明显，脚放在油门或者刹车上面能明显感受到震动。。外观：一眼就相中，越看越耐看。内饰：中控台样式新颖，用料高档，做工精细。空间：一般 本人身高1.78 表示有些拥挤 后排长途较难受。配置：价格相比同款有点高，不过看看保有量，也就没什么了。。动力：1.4的排量，感觉起步不输给比如别克凯越、K5之类的，每每红绿灯起步都很顺。操控：转向清晰，指向精准。油耗：油耗我今天好好的算了一下 600元开了1100公里 算下来百公里7.45个油，二百公里的省道 平均时速五六十迈吧，其他都是市区开的，也没省着开 好多次都是油门踩到底 这样的油耗确实让人很满意 之前都加93的油 今天一算这么省油以后磨合期就加97的了 反正差不了多少钱 97的毕竟杂质比较少。舒适：不错，没有异味，开起来比较的得劲，旁边的人坐着时间…
lsr-007	2017-07-10 发表	优点：空间大，一般家用足够了，后备箱还可以放很多东西，如娃娃的推车等。缺点：中控台有时异响，减震硬、后排坐窄、内饰全塑料，车上部太窄太小气，油门与刹车距离不协调。外观：个人感觉挺好，侧面很修长，要是车身再宽一点更好。。内饰：内饰很大众，大众车的内饰基本一样，时间长了视觉疲劳，既没有很满意的地方，也没有很不满意的地方，总体感觉很中庸。。空间：还可以，比一般的A级车空间大。配置：性价比的话还是可以的，毕竟销量放在哪，要是再降一点性价比会很高。动力：改款1.4TSI换了EA211的全铝发动机。涡轮在1400转就介入工作，油门随便踩踩轻松的超车。而且这款发动机有个最大的特点，就是在中高转速表现的动力输出要比EA111的发动机好了很多，一扫小排量涡轮增压在高转速上面的颓废。。操控：家用车，不操控。。油耗：5.0-7.5。舒适：真皮座椅包裹非常好，座椅柔软，摸着也很舒服。综合来说在座椅舒适度上乘，车…
他山之石*	2017-07-10 发表	优点：油耗、空间。缺点：硬塑料成分较多,仪表盘上那块也是硬塑料的.。内饰：我要的是黑色内饰，第一比较耐脏，第二比较有运动范，内饰还是比较不错的，就是中控的硬塑料感很掉档次，对于国产十万出头的车都用上了软材料了。。空间：空间比较大,后排腿部和头顶比较好.正常坐4个人是最舒服的,后排中央扶手放下来很是舒服,并且后排还能放倒座椅,联通后备箱可以做小床使用.。配置：性价比在同类型车中为上等的，安全性配置基本上都有。。动力：动力表现得分时候看，满员情况下起步有点肉，但跑起来就好多了，在涡轮增压介入后，加速超车很轻松。。操控：操控表现满意，方向盘很沉稳，转向清晰，指哪打哪。。油耗：油耗这个动力非常满意了，前几天在高速试了一下70马时，切换到手动模式7挡显示3.8/100KM左右 不知道是不是看错了 反正是非常省油了。舒适：还行吧，都说朗逸悬挂偏软，但是我怎么觉得很硬了咧，路感很清晰。可能说偏软是在刹…
auto1314	2017-07-10 发表	优点：如果从整车情况来说，最满意的一点应该是油耗了吧，自从购车后一直使用手机软件计算油耗，目前行驶20600公里，平均油耗7.89，最高的一箱油耗发生在14年1月份，达到9.84，最低的一箱油耗发生在14年10月份，达到5.78.目前90%行驶在市内，而且基本都是拥堵路段，说实话，达到这个油耗个人感觉很满意。。缺点：内饰。外观：给人一种很沉稳的感觉，不是很适合年轻人（20左右），要是设计的再运动一点会很不错.。内饰：一般吧，之前觉得很好，后来一哥们说了下，才注意到塑料感确实明显了点。。空间：满意，空间比较大。。配置：不高，在云南这边还加价销售，然后再给你点优惠，实际买下来就是厂家的指导价。。动力：动力没的说，提速推背感真心爽。不过对于一款十万的买菜车来说追求什么动力、操控有点太为难人家车企了！。操控：还行，毕竟要求不高。。油耗：较经济，可惜是新手、又在市区开，还未体验到省油的快感。。舒适…
shirely667	2017-07-10 发表	优点：如果从整车情况来说，最满意的一点应该是油耗了吧，自从购车后一直使用手机软件计算油耗，目前行驶20600公里，平均油耗7.89，最高的一箱油耗发生在14年1月份，达到9.84，最低的一箱油耗发生在14年10月份，达到5.78.目前90%行驶在市内，而且基本都是拥堵路段，说实话，达到这个油耗个人感觉很满意。。缺点：配置真心低，内饰做工太一般，不过空间设计还好。。外观：外观很喜欢，和有霸气。。内饰：舒适版 做工一般中控台是硬塑料好郁闷啊，有点不解的是副驾驶手套箱下面怎么就用了块泡沫遮挡里面的东西啊好寒酸啊。空间：家庭用的，大小足够用。配置：虽然我买贵了，但是性价比还算不错啊！什么车身稳定啊！都有，要说和国产的比那就没得比了咯！国产的这个价什么配置都来了！呵呵！。动力：动力出色，随叫随到，偶尔飙车超车得心应手。操控：一般，路面反馈很好。油耗：5.2L/100GL,是我最满意的。舒适：还可以…
jjm5749	2017-07-10 发表	优点：发动机的动力表现，以及DSG应有的表现。。缺点：内饰中控硬塑料感太强，手感不好，显得很廉价，感觉一下子就掉价了，想起我之前开过的五菱微面，那中控的材质和朗逸有的一拼了啊。速度上来之后胎噪很明显，特别是在高速上面，听的很不舒服。朗逸的后悬挂有点硬，这个大家都有吐槽的，走路况不好的路面特别的不爽，颠的屁屁受不了。后排中间位置的小凸起太影响乘坐感，能再低点吗？整车的配置不够高，和其他品牌的同级车比，配置拉下一大截了。。外观：属于那种中上吧。内饰：内饰塑料感太强，不过不能指望大众在这方面有太大的改进。前排扶手太靠后了，而且储物格太小。。空间：一个普通家庭的话，朗逸的这个空间够用了；。配置：同级别车感觉不错，从油耗方面，品牌认知，地盘方面。。动力：新车处于磨合阶段，油门不敢深踩，即使这样，80以内的提速很轻松，脚下无需用力即可到8、90。动力很满意。操控：还可以。。油耗：非常低，很满意。。舒…
bora929	2017-07-10 发表	优点：车辆的外观，车辆空间；。缺点：我的车是1.4TDSG，动力是可以，但是我的车在22000公里左右的时候发现有异响，在低速转弯或爬坡时点油门有咯咯咯咯的响声，速度起来了又没得声音，只在低速时才有。去找老师傅试车听响声，说估计是DSG变速离合间隙偏大，去4S店维修，都没试车，一听症状就直接答复，这种响声是正常现象，也调不了离合间隙，然后就让我走了，但是开起来这种声音真的很烦人。要我重选绝对不选DSG的，太容易出问题了。。外观：漂亮。内饰：大众中规中矩，耐看。空间：整车空间较大，在同类车型中为佼佼者，我1.72米，感觉非常舒适，朋友中有1.85米的坐在后排也不感觉到很挤。后备箱较大，二个大的行李箱放进去轻松。。配置：价格还算可以吧个人观点。动力：最满意的其中一点，超车超爽，特别是S档，那感觉谁用谁知道。。操控：家用车，不操控。。油耗：经常是市区经常是40码一下，所以油耗8-9个吧，高速6…
zhchh1996	2017-07-10 发表	优点：外观设计圆滑，大气5分。缺点：买车的时候4S店强制配的所谓原厂导航，目前为止说还不能够加装倒车影像，说什么还要等待厂家升级，这点很不爽。。外观：外观大众化，不新潮也不落伍。内饰：做工还好，用料就一般。。空间：大空间是卖点也是买点，毕竟是家轿还是紧凑型，所以凑合着过吧。配置：性价比略差，大众神车的牌子摆着....。不过该有的功能都有了，能满足我日常及出行的要求，也够面。。动力：还行吧，不肉，超车什么的都还可以。操控：方向盘转动时有些抖动（据4S店工作人员说这是设计的问题），操控性还可以（我的车是液压转向的），但如果是女性朋友开可能就有点重！。油耗：目前根据提车之后所加的油和所走的总量程计算出来的平均油耗是6.3。平时在快速干道上跑的时候表1的瞬时油耗经常显示在4.X，最低一次显示是在跑完了25公里之后显示油耗为4.0.油耗方面来看，朗逸还是很省油的，相信这点也是广大车友选择它的一个着…
小jimye	2017-07-10 发表	优点：国道上80-90公里左右速度夜间，油耗表显示百公里耗油4.7，这个真是让我叹为观止了，当时车上3个成年人呢哟。外观：朗逸的外观就比较中庸，但是看习惯会发现大众在车头设计方面还是比较用功的。。内饰：一般，有些地方还要加强。空间：空间还是蛮够用的，特别是后排，基本能够满足舒适的要求，背箱空间中规中矩。。配置：性价比方面，在10多万价格的车子来说还算是挺不错的。个人对此还是比较满意的。从2013年国庆时提车到现在为止已经跑了过1万公里的里程了。整体来说还是很满意这朗逸这款车的。如果在保养方面可以再降低一些费用，跟L系统的看齐那就更加完美了。。动力：强！提速快，超车爽！。操控：觉得路不平的时候，避震效果不太好。。油耗：对油耗很满意，市区+郊区综合6个油，纯市区7.5个油。。舒适：满意
wlqweqwe	2017-07-10 发表	优点：1.4T搭配DSG 动力好又省油。缺点：硬塑料太多，车门中控异。响。外观：大众脸，有啥外观。内饰：不说了，你懂的，好硬。。空间：不论是前排还是后排空间都比较宽敞。坐5个人很轻松，6个人也没问题。175cm调到最高头部空间有一拳。。配置：总的来说。很不错的车，有朋友买的话，第一推荐了，真心不错！。动力：动力TSI的很有力，前段后段加速也很充沛，只要给油，就能体验推背的感觉，重申 安全第一哦。只是电子油门的延迟略不满意，这个也没有办法，因为现在基本没有拉线的车，电子油门都会有些延迟。不过也好，让大家有一个思考的时间是否要真的加速。。操控：总体感觉比较满意～全系标配esp在北方下雪天还是很让人放心的，这点大众还比较厚道～高速跑过160车子不飘很稳。油耗：都说6点几，你们天天跑高速？反正市区夏天空调8/9.5左右。高速均速100的确能达到5点几，曾经80元跑了240公里，97号油6.25一…
汽车音响发烧友	2017-07-10 发表	优点：空间，朗逸的空间确实不小，操控方面也比较灵便，因为是新车，估计还有一些优点没发现，哈哈。。缺点：中控台塑料感太强了，后排没有出风口遗憾。外观：一般够家用.。内饰：动力还不错。空间：本人没开过其他的车，就体验而言，还可以。配置：4.8左右吧，开2档空调大约需要5.5个左右，真心省油，1800多公里了，想想加了1000块钱的油了，现在还到3/4格那，差不多5毛一公里吧。动力：还行。操控：中庸，外观很符合我的审美，就感觉车身有点窄，要是在手上再多两三万就直接迈腾了。做工车漆：车漆做工很好，门也很有质感，比同档次日系车好太多车灯设计：车灯够用，但是感觉还是不够亮，准备改装大灯，但是怕破坏电路。。油耗：做工不错，但有微小的共振声音。。舒适：看之家论坛一位车友说过一句话，记忆特别深刻，朗逸这款车从单一方面与其他车辆对比是谁也不如，但是按综合性价的话他说当之无愧的第一。当然 第一不敢说，但性价比…
人力拖拉机	2017-07-10 发表	优点：空间大，一般家用足够了，后备箱还可以放很多东西，如娃娃的推车等。缺点：中控台有时异响，减震硬、后排坐窄、内饰全塑料，车上部太窄太小气，油门与刹车距离不协调。外观：还可以，比一般的A级车空间大。内饰：改款1.4TSI换了EA211的全铝发动机。涡轮在1400转就介入工作，油门随便踩踩轻松的超车。而且这款发动机有个最大的特点，就是在中高转速表现的动力输出要比EA111的发动机好了很多，一扫小排量涡轮增压在高转速上面的颓废。。空间：家用车，不操控。。配置：5.0-7.5。动力：真皮座椅包裹非常好，座椅柔软，摸着也很舒服。综合来说在座椅舒适度上乘，车内无噪音。。操控：个人感觉挺好，侧面很修长，要是车身再宽一点更好。。油耗：内饰很大众，大众车的内饰基本一样，时间长了视觉疲劳，既没有很满意的地方，也没有很不满意的地方，总体感觉很中庸。。舒适：性价比的话还是可以的，毕竟销量放在哪，要是再降一点性…
雨若淋漓	2017-07-10 发表	优点：做工好，底盘沉稳，钣金厚实，不论是外观还是内饰，接缝处都处理的非常的紧密，符合大众车的品质。。缺点：大众通病就是中控很差，全是硬塑料做的太差了，大家都说有异响，我没有发现，管他的有了在说，还有就是黔西县华都汽车有点坑人，买车的时候说暗接划算，利息比银行便宜，我就相信了就暗接，把字签了才发现三年来 要多花24000元的利息和手术费，都说是只多1万多利息，吗的坑人还要收1万多的手术费，吗的给他买药吃，为什么买车前部说清楚，多花1万多 对我一位老百姓老说真是受不了，真后悔应该买宝骏730算了，合适我老百姓用，价钱合适我这种经济差的人玩。。外观：还可以吧，说不上好看，但是能接受，运动款的确实不错。内饰：内饰做工明显比同级别的国产要好，最起码第一眼看上去就比较舒服。。空间：后备箱，后排都很满意！。配置：很满意咯。动力：动力挺充沛，起步慢，加起油来之后。就不错了。操控：好用,指向也很好.开灯还…
ES5550	2017-07-10 发表	优点：油耗，油耗非常满意。缺点：我的车是1.4TDSG，动力是可以，但是我的车在22000公里左右的时候发现有异响，在低速转弯或爬坡时点油门有咯咯咯咯的响声，速度起来了又没得声音，只在低速时才有。去找老师傅试车听响声，说估计是DSG变速离合间隙偏大，去4S店维修，都没试车，一听症状就直接答复，这种响声是正常现象，也调不了离合间隙，然后就让我走了，但是开起来这种声音真的很烦人。要我重选绝对不选DSG的，太容易出问题了。。外观：白色小狼还是挺好看的，比较沉稳。当然其他颜色也都挺好看，这个主要看个人喜好！。内饰：内饰都是硬塑料，桃木装饰板太老气了。后排也不带出风口。。空间：空间不错，后排做3个大人无压力，要是地板跟卡罗拉一样平就好了，嘿嘿。配置：很好。动力：动力我感觉很给力，不过我除了开过教练车没开过其他的车，也不敢妄言有多强劲。总之，符合网上的评测，低转速高扭矩，起步比较快，城市开很爽，毕竟…
xigua2004	2017-07-10 发表	优点：动力非常好，有推背感。缺点：异响，开到2500公里的时候，松油门副驾驶位置有异响，不过不明显，只有在清晨低速开车时能听到，现在3000公里了，加油门时也有声音了，不知道什么情况，还得吐槽下发动机启动和加速声音比较大，难道是隔音的问题？电瓶底部发白又是怎么回事？。外观：外观不多说我觉得大多数人都看了都满意。。内饰：新增加的黑色内饰，低调而端庄，同时不会让人觉得那么压抑。。空间：对于我这个1米7的人来说，空间是绰绰有余了，1米8几的人坐在车里也不见得打挤，特别是后备箱空间比其他轿车都大，无论是购物或是旅游等藏物都非常方便。。配置：不错，性比价挺高的，同价位里面比起日韩系来说配置差了点，不过比起一汽大众来说好多了，所以选择了朗逸，没选速腾。动力：比较满意，尤其是涡轮介入后，动力很强劲。操控：在我驾驶过的车型中，朗逸给我的感觉是转向清晰，指向精准、。油耗：油耗买新车的时候就加了300块7.…
webchao	2017-07-10 发表	优点：我最喜欢的是这车的发动机，1.4T，后期动力杠杠的。缺点：保养了，因为带T的嘛，保养比想象的贵，第三次保养都1500了，感觉没比1.8T便宜多少。外观：比较商务，和同级别车比显大气。内饰：我的是全黑色内饰，但是都是硬塑料。皮革座椅材质一般。全系手动调节。中控还是比较简约的，按键操作方便。。空间：空间上只能说够用，后面中间凸起较高，后排坐3人情况下中间人比较难受。配置：一般，大众车真不算好，我的电动门有时开不了，把钥匙趴出来再开又好了，真差劲。。动力：211发动机就是减配，说是参数大，实际开起来不去111动力来的好！。操控：转向清晰，指向精准。油耗：选车之前就很在意油耗，咱不是土豪，呵呵，平时代步用车，油耗不能太高吧，太高的话还不如打车呢，所以当时选择的是1.4的，这个排量小点，带T的话，动力不会太肉。开朗逸这段时间以来，感觉还不错，油耗不高，动力不小，动力的黄金组合就是不错。目前油…
无奈ADSL	2017-07-10 发表	优点：外观 轮胎。缺点：定价太高，性价比太低。外观：外观高端大气上档次，一般人很难认出这是十几万的车，车头霸气，车尾犀利。整体造型流畅，硬朗。。内饰：准大众风，没有上手难度。硬面材质覆盖面积较多，换成搪塑的就好了。最关键的，内饰有异响，30迈时副驾前响，咋拍都治不好，车友有什么高招？。配置：个人认为新朗性价比还是比较高的！有美系车的沉稳安全，又有日系车的节能减排，动力充足，外观经久耐看，内部空间和后备箱都很大，非常适合一个顾家，偶尔又需要一点小激情的小资青年或小夫妻！。动力：可能我习惯开快车吧，红灯头档起步后一脚猛油就把别的车丢好远。超车时，提速快，利于产生速度差用于超车变道。。操控：方向盘可上下调节， 自带上坡辅助，车身稳定系统，转急弯，或者猛甩盘子，车子还是很稳的，乘客也不觉得离心力很大。 在低速时 刹车有点硬， 高速时刹车很舒服。油门也是根据档位有深浅， 最不喜欢就是 舒适版的座椅…
久尾灵狐	2017-07-10 发表	优点：整车可靠性强、安全系数高。乘坐空间大，尤其是后备箱更是不错。油耗纯属意外的低于预期，目前平均油耗在7个左右。。缺点：最不满意的就是异响，副驾驶没人的时候就会有弹簧碰撞的声音。后备箱也要从主驾驶门的按钮才能开启，很不方便。。外观：外观没的说，一个字“好”，大气、上档次。我单位从30多岁到50多岁的人都有这种车，适合多年龄层的人。。内饰：内饰很一般，硬塑料太多 ，看上去没档次。。空间：同级算大的。配置：当时因为杭州限牌的原因。南京最多只优惠3千，我记得13年的时候最多优惠1.3万多。现在应该让的多点了。动力：1.4t 不是盖的 很不错。操控：方向盘稍微有点重，这应该是大众车的特点吧。但是开起来之后就没什么感觉了。。油耗：夏天6.5冬天7.5平时路况不错，不堵车。。舒适：家用普通车 家用没问题 驾驶位有腰脱 不过手动的 座椅调节也是手动 所以不太好找到合适位置 如果只有自己一人开 还是能…
中国浪子	2017-07-10 发表	优点：肯定是外观和油耗了，很漂亮的小白狼，还算满意。。外观：用“高端大气上档次”来形容一点都不过份，个人眼光吧。当然不能和豪华车相提并论啦。。。。内饰：做工还好，用料就一般。。空间：空间在这个级别的车里面还算可以，我172CM坐驾驶位头顶距车顶有1拳多的位置，我驾驶位座位调好后坐后排膝盖距前排还有2拳左右距离。不过跟我同事的C4L比，还是小多了，C4L坐后排可以跷二郎腿。。配置：不高，在云南这边还加价销售，然后再给你点优惠，实际买下来就是厂家的指导价。。动力：除去起步肉，动力表现很满意。。操控：方向盘稍微有点重，这应该是大众车的特点吧。但是开起来之后就没什么感觉了。。油耗：选中它就是因为它的油耗比较不错。。舒适：整体的舒适性一般，感觉没有日韩系的车舒服。隔音效果良好，坐在车里都听不到发动机的声音，有时候会再启动车子，呵呵。前排座椅有点向下凹陷，后排座椅对腿部支撑不够，中间的凸起部分影响乘…
股市迷童	2017-07-10 发表	优点：说起来最满意的一点还是动力和油耗。作为一个1.3吨的“大家伙”（相对而言）来说，新车新手（之前就没怎么开过车）能跑出综合油耗7.0的成绩（450公里高速、350公里国道，其他基本都是市区），感觉确实不错，VW经常说的TSI+DSG的黄金动力组合动力也确实不错（没开过好车）提速推背感挺爽，只是目前还没用过S档 毕竟车才不到2000公里，不敢乱来。。缺点：异响比较严重3000公里开始两个前车门都有异响中控位置有共振异响～拆门板修过一次效果不明显～再就是倒车时刹车异响4s店说是朗逸刹车片太硬的原因。外观：十个赞，符合我的审美口味。个人感觉小帕萨特 当之无愧，明显跟上了时代的步伐。。内饰：简洁明了，只是硬内饰。。空间：空间没有说的全5分。配置：一般，大众车在国内卖得太贵。动力：1.4t加七速双离合非常完美，就是有顿挫感，这个好像除了2.0t的就没有了，但1.4t不烧机油，我三年了一点都不烧…
1268-大禹	2017-07-10 发表	优点：动力。缺点：14W的车没有定速巡航和蓝牙电话！！！ 不可理解啊！！！还有这个DSG变速箱以及传说中的4T 211发动机的烧机油问题让我心惊胆站，不过目前没发现什么情况，说实在的，感觉DSG变速箱这个问题也没真正解决掉，只是把1-2-3档的换档转速1800推迟到2000转而已，不过我只是在县城开开，拥堵程度肯定达不到我们伟大的帝都，估计DSG不会有太大问题。。外观：大气.老脸。。内饰：内饰千遍一律的大众套路，没有科技感和运动范，给人一种沉稳的感觉。。空间：空间还算不错，后备箱大，装的东西多，就是后排凳子有点短，车身窄了点，坐满后排比较拥挤。配置：一般。动力：同级别车，想超谁超谁，应对B级车也是从容不迫，但安全第一，为了家人及自己，拒绝危险驾驶，不会超速行驶！。操控：操控表现满意，方向盘很沉稳，转向清晰，指哪打哪。。油耗：最近高速没少跑，表1的油耗已经降了不少。按加油枪的计数和里程计算…
gxlirong	2017-07-10 发表	优点：最满意的地方在于油耗，确实很省油，高速上油耗基本在5-5.5L/KM。缺点：后尾箱空间不够，因为经常要车小朋友的东西，比如BB车，三轮车去外面的时候后备箱就非常难放进去，所以当时没有选择朗行还是比较后悔。。外观：小PASST。内饰：内饰用料还可以，一般吧。空间：空间挺满意的，后排及后备箱空间都很大，家用车空间够用了。。配置：一般，大众车在国内卖得太贵。动力：1.4T在日常或上高速都够用了 反正高速最快只能120不然你就吃罚单 D3降时D2时明显有顿挫感 给人好像有气无力一样。操控：操控性好，档位清晰，转弯时因有ESP所以向外甩的感觉不明显，比没有此设置的车强很多，只是在起步时有1-2秒的顿挫感，后又突然加速，不知是这类机器的通病吗？。油耗：这款车最大的优点就是油耗低，均速跑的话基本保持在5.5升每百公里，市区内的话也能保持8到9升每百公里的油耗。。舒适：之前试驾对比日系座椅确实偏硬…
huazhonga	2017-07-10 发表	优点：整车可靠性强、安全系数高。乘坐空间大，尤其是后备箱更是不错。油耗纯属意外的低于预期，目前平均油耗在7个左右。。缺点：非要说不满意的地方的话，那就是内饰，内饰显得有点单调，但是对于家用很足够了。外观：外观经久耐看，很喜欢。内饰：做工还是可以的，现在感觉黑内比米内好。空间：后排坐三个成年人有点挤作为平时上下班开已经可以了～本人183cm坐在后排有点顶，前排还可以。配置：个人觉得比较高，。动力：1.4TSI+DSG还是很好的，不是盖的。 日常所需的动力足够了，反正也不会去飙车什么的，上下班，接送老婆，觉得够用了，快速超车什么的也是杠杠的，油门随踩随到，当然狠踩油门之后会有一定的涡轮迟缓的副作嘎嘎，爆发力还是很好的，当然不能和1.8或更高的带T的比，那是没法比的，毕竟一分钱一分货，对吧，要求不能太高，过得去就可以了。对于动力还是相当满意的了。。操控：操控我这个只开过几个车的新手实在说不出什…
xjm781208	2017-07-10 发表	优点：动力强劲，油耗优秀。缺点：后尾箱空间不够，因为经常要车小朋友的东西，比如BB车，三轮车去外面的时候后备箱就非常难放进去，所以当时没有选择朗行还是比较后悔。。外观：本人很喜欢，有很多人说大众的都一样没有新意，但是大部分买大众车的还是比较接受这种外形的吧。不张扬，大气稳重，毕竟不是出去飙车，要那么炫干嘛呢。反正开出去不会让你觉得掉面子了。还是很漂亮滴，也比较耐看。。内饰：做工可以 材质比较差 总体还是可以的 因为个人比较喜欢大众的中控简洁的设计。空间：还可以。配置：总体来说性价比不错，我优惠了1万6.。动力：比较强劲，特别是高速的时候，想超就超。。操控：很好。没有定速巡航，高速高架开久了比较累。2015款应该新增了定速巡航功能，故此条没太大参考价值了。。油耗：70~90迈4.5~5.0升，90~120迈5.0~7.5升，120~140，基本就是8.5~8.9升，百公里综合油耗，我们这有…
成功上限	2017-07-10 发表	优点：动力不错，操控很稳、质量德系的真没话说！正！！！。缺点：小毛病多 买车十几天就发现副驾驶车窗有问题，一键升降，让他升时，他升一点然后就下降到底，4s店说是放夹功能的原因，说帕萨特都会有，我说怎么解决，他们告诉我意思是只能这样解决不了，我很生气。。外观：买它就是看中他的外观。。内饰：做工有待加强，粗糙，但我不是特别在意。空间：空间还是非常不错的，不过没我同事的轩逸大。配置：看之家论坛一位车友说过一句话，记忆特别深刻，朗逸这款车从单一方面与其他车辆对比是谁也不如，但是按综合性价的话他说当之无愧的第一。当然 第一不敢说，但性价比还是很高的！。动力：1.4T的动力拉朗逸，城市跑跑足够了，关键时刻超车也算不错的。油门踩下去有那种轰轰的声音，不错，很有感觉滴。。操控：操控给三星，因为这车怎么看也感觉不像操控的车，还是差那么一点点....。油耗：不知道为什么 头三天油耗有12个 你相信吗 ?? …
中国加油	2017-07-10 发表	优点：就朗逸本车来说外观大气，耐看，虽然不能和帕萨特、迈腾大众的中级车媲美，但是在紧凑型车中也算是不错的。油耗方面到现在为止行驶了不到1000公里在6.5个左右，就是不知道夏天开空调如何，还有就是全系标配ESP，车身硬朗提速快怠速声音小。。缺点：内饰做工廉价，大面积采用硬塑料材质，容易产生异响，太容易产生异响了。。外观：外观中庸，大气沉稳，大众家族脸谱，开出去不失面子，别人见到都以为是帕萨特嘿嘿。。内饰：我要的是黑色内饰，第一比较耐脏，第二比较有运动范，内饰还是比较不错的，就是中控的硬塑料感很掉档次，对于国产十万出头的车都用上了软材料了。。空间：对于我这个1米7的人来说，空间是绰绰有余了，1米8几的人坐在车里也不见得打挤，特别是后备箱空间比其他轿车都大，无论是购物或是旅游等藏物都非常方便。。配置：这个打8分，价格稍微有点高。动力：很好，这个1.4T的发动机表现非常好咯。操控：说不出好赖，…
千辛万苦	2017-07-10 发表	优点：动力强劲，非常省油，推背感明显，外观高上大。。缺点：发动机声音有点儿大，隔音效果不是很好、手套箱空间比较小、眼镜盒竟然设计在手套箱里能挤死、顶部的位置没有利用起来、！。外观：嫣然一个小帕萨特么！就是对拍平了的屁股不是太感冒，双喷大爱！。内饰：内饰真心的简陋，硬塑没一点质感，不过设计是储物箱和车门储物的还算是个亮点，很实用也很方便。。空间：一般 本人身高1.78 表示有些拥挤 后排长途较难受。配置：一般吧，大多数的4s店，都很难讲价的，我的是4s搞活动，优惠6000元，果断出手。。动力：不到2千专就能进入涡轮增压，动力家用够用，超车轻松。25号刚跑了趟长途路程也不远150KM左右，车开到130感觉很轻松，丝毫没有后劲不足的感觉，特别提一点的是瞬间超车还是蛮爽的。。操控：虽然没有试驾福克斯那么感觉 但最近开下来 感觉相当灵敏 指那打那 电子助力 不错 没试过高速 但听说不错 不像有些车…
jinjgilkg	2017-07-10 发表	优点：1.油耗：朗逸的油耗确实给了我很大的惊喜，目前油耗基本在5.5以下（少开空调和多走郊区的境况下），比老婆的F0还省油（PS：个人认为BYD的车还真不省油，F0在不开空调的情况下走市区和郊区各半油耗在6L左右...）。2.空间：虽然朗逸的轴距并没有主流，当时后排的空间还是可以的，本人172cm，后排的乘客还是不会很挤，但是后面的座椅有点投机取巧，个人感觉没有新福克斯的后排座椅厚实和宽大。。缺点：中控的材质差，有轻微的异响。外观：LP比较喜欢。内饰：古典。空间：目前来说很满意，也可能是第一部车的缘故，全家乘坐够用，后备箱挺大，坐飞机的行李箱子都够放。。配置：一般。动力：1.4T的动力拉朗逸，城市跑跑足够了，关键时刻超车也算不错的。油门踩下去有那种轰轰的声音，不错，很有感觉滴。。操控：方向盘重，底盘硬。油耗：平均油耗：6.23升/百公里，平均油费：0.45元/公里，这样的油耗还有什么不满…
caojingyi	2017-07-10 发表	优点：1、油耗比较低，购车一个月，开始几次加的97号油，7.09元每升。加油400，跑了700公里，大部分在城区里面跑，还有一点油，估计还能跑20公里。2、空间比较大，感觉后排也有足够空间。尾箱真心能装东西。。缺点：异响比较多，路面不好的时候减震会有摩擦的声音。。外观：喜欢。内饰：内饰一样的中庸典型的大众风格，用料都是硬塑料异响较多，这个级别的车也就这个水平了，不要奢求别的了。空间：空间够大，驾驶位置我调好位置后头顶大约有一拳零一指的空间（本人身高175）。后排腿部大概有一拳零两指，头顶也有一拳吧大概，反正觉得朗逸的空间绝对不是吹出来的。。配置：家用推荐。动力：1.4涡轮，初段提速，转速刷刷就上来了，速度响应还是有时间差，在市内跑，还是觉得有点不怎么占优势、跑高速，后期提速还是很不错，超车还算是轻松自如，高速表现很平稳。。操控：操控符合自己预期。。油耗：我跑高速不着急 一般最多5个油 跑…
gan668	2017-07-10 发表	优点：最满意的就是油耗了，在我的预期内。纯拥挤道路得9.5个油，市区（拥挤+高架+各时段）差不多在7.5个左右。高速的话在5个多点吧。。缺点：DSG变速箱在1-3档变化时顿挫感很明显，以前用得4档手动的车也没有那样的顿挫；但是也就仅仅在起步的时候，跑起来的平顺性堪比无级变速（本人不是很敏感的人）。外观：大众的脸，就是牙缝比速腾大些，符合中国的审美观点。内饰：真皮方向盘加真皮座椅真心不错，高速长途不觉得累，方向盘握感也很好，省心!。空间：空间家庭用够大。配置：物有所值、总之选择了小狼一句话不后悔。。动力：动力还不错。操控：转弯感觉只能说很一般，倾斜明显，城市里够用。。油耗：本人开车习惯很好，城区低的时候5.7左右，高的时候7.1左右（城区）。高速差不多就4角钱一公里。。舒适：舒适性也很不错，我买的舒适版是真皮座椅，自己订做了一套坐垫，坐上去还是蛮舒服，加上有天窗，家人还有同事都说比较舒适，…
loveages	2017-07-10 发表	优点：空间和外观。。缺点：有异响，可能是硬塑内饰的缘故，跑高速的时候，副驾驶门有类似虫子掉进去扑腾翅膀的异响，这可能是朗逸车系的通病。。内饰：车窗-无法正常工作。空间：乘坐空间在同级别的车型里面也是数一数二的了，和一些中型车 有的一比，后备箱空间也很大，后排又支持4 6 放倒，家用完全够。。配置：性价比来说的话我觉得完全没有，买到的就是个神车品牌而已。动力：1.4T没有让我失望，只是初段起步有些迟缓。操控：稳重。油耗：10月份去无锡加满油跑了800多公里（高速加快速路）再加满只花了360元。舒适：车子的隔音做得不错，就导致车内的异响比较影响人的心情。而且异响源比较多，目前能够确认的是安全带的卷收器。其他还有几个异响，时而有时而没有，很烦人。悬挂还是比较硬的，但硬一点不容易晕车。另外，有人提过后排座椅的长度问题，就是后排座椅实际上比较短，理论上腿部会有一种悬空和缺乏支撑的感觉。但我自己坐下…
hzxiebin2007	2017-07-10 发表	优点：目前来说，最满意的一点就是油耗真的很低，也有可能是我三分之二路段走的是高速，当然，如果碰到高速堵车，那就闹心了！。缺点：异响，特别是刹车和中控。外观：“白狼”真的很美，有的时候讲，什么奥迪A4也就和我一样。内饰：内饰质感比较好，感觉可以用好多年。。空间：空间就不要再去纠结了，朗逸的空间绝对是够用了，朗逸是针对中国市场开发的，他们知道中国百姓最需要的是什么！！对，就是实用！。配置：只能算中上吧，毕竟大众的减配有点严重，如日间行车灯没有、座椅调节功能落后，后排功能缺失。。动力：带T动力强，推背感很强。操控：方向盘很精确。没有误差。不错。油耗：油耗很满意呀，高速最低开过4.2啊，但是就那么一次，正常高速都在4.7网上。市区我不想说了，上海这破交通，我已无力吐槽，不开空调差不多8左右，夏天差不多10左右，我已经不想对此吐槽了！这交通简直就是浪费人类资源啊，多修点路，做点让老百姓过好日子的事…
tympirlo	2017-07-10 发表	优点：1、油耗，本来第一辆车的购买使用就是用于日常的上下班及平时出去近郊的自驾游，目前的平均油耗5.9，大部分是市内高架。以前在市区堵车表一显示最多有12。缺点：起步较肉，新车提车没几天方向盘下面有油漏出，后经检查说是新车润滑油，遇高温后会有少量的滴漏，不知道各位车位有没有遇到过。。外观：帅气。内饰：我的是全黑色内饰，但是都是硬塑料。皮革座椅材质一般。全系手动调节。中控还是比较简约的，按键操作方便。。空间：前面没什么.够大.后面坐三个人有点挤.。配置：性价比还是不错地，个人感觉啊，因为相信大众的品牌和德国人的品德，呵呵！。动力：磨合期还没舍得用力踩，0-60公里加速还是很给力的，1400转以后动力输出澎湃。如果喜欢，可以用手动模式驾驶，2000转前后推背感会如约而至。时速100以后，发动机转速2000，深踩油门超车自如，如果降为6档，效果更佳。。操控：灵敏。油耗：很好。在同事之间聊油耗的…
flenky	2017-07-10 发表	优点：当时的价格，去年7月中旬，还有油耗，和方向盘沉稳，这是德国车的好处，别的还真说不上来.......。缺点：舒适性。外观：外观最受不了的就是中网，自己贴碳纤维后感觉美多了，其他角度，无论怎么看都喜欢。。内饰：简单。空间：家里人个子都不高，身材也不胖，168CM的我感觉很大，后排腿部空间足足有两拳。。配置：性价比略差，大众神车的牌子摆着....。不过该有的功能都有了，能满足我日常及出行的要求，也够面。。动力：市区使用足够 高速140之内够用 低速有顿挫 能接受 涡轮介入有迟缓 如果60迈正常行驶 需要突然提速 一脚油门下 去 转速上了3000 迟缓一秒 发动机感觉才如梦初醒 不过对于小排量家用车 还是可以接受的。操控：这点很满意，无论倒车还是左右超车时候，方向盘很轻便。油耗：很省油高速4 5升这样，市区也8个这样。舒适：非扭力梁后悬挂是把双刃剑，平直路面舒适，坑洼路面受罪。别人所说的不…
Catking909	2017-07-10 发表	优点：宽敞充裕实用的空间，家用足够了。话说现在的大众车系的安全系数挺好的，试驾的时候，特意试了下，加速90KM，手松开方向盘，急刹车不会跑偏，真心不错。缺点：刚拿到车没多久，暂时还没有发现什么问题，现在看来主要是仪表盘最不满意了，太简单啦！。外观：总体行，。内饰：内饰方面，最不足的就是天窗上没有一个眼睛盒；。空间：空间在这个级别的车里面还算可以，我172CM坐驾驶位头顶距车顶有1拳多的位置，我驾驶位座位调好后坐后排膝盖距前排还有2拳左右距离。不过跟我同事的C4L比，还是小多了，C4L坐后排可以跷二郎腿。。配置：一般。。动力：1.4t的加速超车，还是比较有信心的，对于我来说1.4足够用了。。操控：很稳定，高速过弯的时候有点信心不足，但是也没有出现侧滑的现象，通过网站的测评，朗逸同级别车里是唯一通过60码弯道测试的，就足以说明问题了。平常开就是感觉方向盘有点重，不像是电子助力的，可能是觉得重…
马记梁	2017-07-10 发表	优点：原本计划在装修之后再买车，可是装修一拖再拖，最终还是在9月份下订单订车。当时也没有约定多久提车，不过一个星期之后销售说可以来提车了，白外米内+米其林轮胎。其实这车满意的一点就是1。改款的样子成为大众脸谱。这个是我比较满意的。比上款要时尚不少。尤其是灯的改动和前机盖的棱角更加分明。2。1.4t直喷发动机。虽然到国内减了可变技术，但是直喷的小排量符合家用车。其实家用就够了。省油。这才是王道。EA211发动机全铝机身比EA111轻了许多。3。经典5MT变速箱。4。新版朗逸虽如大家所说有很多小毛病。但是从进入车的那一刻你就会被那厚实而又沉稳的内饰所吸引。缺点：噪音有点大有时候还异响。外观：家用基本够了，后备箱超大。内饰：家用足够。空间：灵敏度较好，急刹车时稍有延缓表现（是否ABS的特性，本人不得而知）。配置：比较不错，算是省油了，跟驾驶方式关系很大。动力：还行吧。操控：比较大气，帕萨特的缩…
BMW指挥中心	2017-07-10 发表	优点：油耗特别满意，适合我这种上班族，新车刚提回来时，从上班地方跑回家，有10公里市区加30公里郊区，不开空调综合油耗才6.1，第二趟开空调6.0，第三趟不开空调居然才4.7，然后再跑开空调基本都是5.1左右，这还是磨合期。还有就是大众车的沉稳，特别让人放心。缺点：科技感不强。。内饰：同事和哥们都说这车要空间有空间，要动力有动力，要油耗有油耗，听他们这么夸自己的车，前所未有的自豪感。。空间：不错。配置：450块跑1060这是最好的记录，现在平均6.2。动力：一般，座椅太平板，没有雪铁龙的座椅设计的好。操控：非常喜欢，高端大气上档次！。油耗：真皮座椅显得有调，包裹性还是蛮强的又容易打理，中控设计简单明了，本人不太喜欢哪种很多按钮的中控台比如雅阁，用料差全硬塑料，不过这也是大众减配的一贯作风，好在设计和做工还算精致，比其他同级车车精致得多弥补了材料问题。。舒适：一般，说实话，这个价位都快能买…
可可猫猫	2017-07-10 发表	外观：一家三口刚好用！。内饰：起步有点慢，其实舍得使劲加大油门的话还算可以的，跑起来后动力很足，这是1.6的，1.4T的不知如何。。空间：手动操作杆强。配置：很节油 特别是跑高速。动力：因为我一般是在开车，就前排舒适而言，还是很不错的，座椅的包裹性很好即使我是一个很瘦很瘦的瘦子，感觉前排座椅很深让人觉得很舒服，后排嘛，就像之前提到的减短了座椅长度可能多多少收都会影响一点点后排的舒适性，不过还好座椅很软做上去也比较贴合。。操控：内饰没有特点，外表没有特色。。。。。。。。为什么选你，因为你够大众。。。。。。。油耗：用料不敢恭维。。舒适：性价比我觉得怎么说呢，老百姓买一辆上下班的代步车这已经算的上高配了。很让人满意。如果想多花几万就能拿到帕萨特或者迈腾。我觉得那个级别的车更是有的选择，怎么说呢，朗逸这车比10来万的车高档很多。但是和20万的比却显得价位不是那么合适。这个现在作为车主的我不考虑了…
rosse	2017-07-10 发表	优点：动力超给力。缺点：手套箱太小，基本用不上。坑爹的是眼镜盒还内置在里边。很不方便。。外观：买朗逸就是冲着他的外观买的，个人很喜欢。。内饰：耐看，适合咱大叔级。。空间：朗逸的空间不能算大，但家用那是杠杠的，我老爸将近一米八的个子，坐进去都不会挤，后备箱也蛮大的，以后回老家就方便很多了！。配置：只能给4星，这个价对得起这么多配置，很多实用配置，等以后再慢慢加装想要的配置。15.59W的1.4T DSG豪华版，送个破脚垫和挡泥板╮(╯▽╰)╭。动力：超车什么的用英语来说SO EASY ，进入S档之后转速瞬间飙升4000以上，给油上过5~6千转，确实像疯子一般的暴力输出。（但是S档听说不能乱用，容易坏发动机的，我也不知道真假，反正基本是不用的）。操控：操控方面表现良好，也没有什么特别要说明的地方！。油耗：目前跑了7300KM 油耗6.8L。。舒适：应该说还算不错，坐在里面挺舒适的，隔音效果也…
小溪游鱼	2017-07-10 发表	优点：整车可靠性强、安全系数高。乘坐空间大，尤其是后备箱更是不错。油耗纯属意外的低于预期，目前平均油耗在7个左右。。缺点：塑料感太强。外观：个人觉得外观偏向于沉稳但还不显老气，车子买来是来用的不是看的，外观也没必要太在意了吧。。内饰：塑料感很强，但做工精细，接缝较小。空间：后备箱很大，满足家用绝对没有问题。后座坐3个人也不觉得很挤，总体来说满足家用或者上班族肯定是足够了。。配置：性价比挺高的，虽然提车优惠没啥，现在提车两年了。综合油耗也不高，空间足够用，动力充足，家庭用用还是很给力的，当然其他一些小瑕疵也是有的，都说任务完人，车当然也无完车咯，总体还是可以的。。动力：每次红灯转绿灯后冲到最前面的基本都是我，除非不想给太多油。超车也是随心所欲，基本没有超不了的车，不过一想到“安全第一”的原则还是能不超则不超了，毕竟安全抵达才是硬道理。。操控：操控性还算精准，基本上是指哪打哪。。油耗：比同等…
akhuangyi	2017-07-10 发表	优点：外观不错、车身很漂亮、动力十足、推背感很强、超车没有问题！。缺点：DSG有异响，4S店里人说是一个叫惰轮的东西在响，正常现象。外观：白色的，很好看，看上去很大。内饰：到处是塑料，没什么档次，简单装饰了一下，还看的过去。空间：非常大，后排乘客感觉良好，前排头部空间也不错。非常满意。。配置：相对于合资车的地位来说比较不错。。动力：动力足够用，1.4T在高速上挂S档超车，推背感很足！。操控：操控非常有质感，感觉和二十多万的差不多。。油耗：目前在磨合期，城市1-2灯通过的路况驾驶，平均油耗在7.2左右，高速公路100巡航油耗在4.6左右。综合油耗5.8（70%是高速公路驾驶）。舒适：就我个人而言，舒适性只能算一般了，感觉整个座椅和我的坐姿就是调整不到合理最佳状态，腰部的调节支撑感觉不是很明显，开长途会觉得累，大卖场也买过腰托和颈托，可能是质量原因，也不舒服，拿掉了，改天去特力屋看看有没有更…
代步汽车	2017-07-10 发表	优点：提速快,很省油。缺点：车内异响，内饰风格，1.4舒适居然还是手动空调，我有点呵呵了，座椅调节敢在反人类点么？节省成本到这种程度了。再次鄙视上海大众。。外观：大众都一个样。内饰：还可以就是觉得塑料太多了。空间：空间很适合家用，同级车里面算大的,尤其是后排空间，很大，后备箱也是很大，很实用的。。配置：性价比高，esp良心配置，不然也不会每年都成为销量冠军了，不过没氙灯配置和日间行车灯，有的话可能提示档次，总得来说买朗逸不后悔!。动力：1.4T 动力够强劲，加速有力，比1.6的要强不少。特别是涡轮介入后的推背感，很给力。起步只要舍得给油，直接秒杀那些自然吸气的发动机。操控：中规中矩，指向精准。油耗：油耗很满意，目前400来公里路，基本都在市区开的，时速偶尔达到过80，其它基本在40至60之间。目前油耗7.5至7.9，估计过首保还能再低点，相当的满意。。舒适：一般般，毕竟是这个级别的车，座…
汽车伊兰特王	2017-07-10 发表	优点：省油，大众车高品质的口碑。缺点：避震偏硬。外观：大众车 都是一个样啊 萝卜白菜吧。内饰：内饰一般，我感觉大众的车都差不多。。空间：满意 对于紧凑型车 这个空间还是比较满意的。配置：性价比高。。动力：之前是新手感觉还行，动力够用，开了一年了，虽然不算老手，但是加速感觉还是有些迟缓，有可能是我的要求太高了吧。经常受到各种加三，有些力不从心。操控：方向盘虚位很少，不会反应迟钝也不会神经质；方向盘偏移，高速开起来比较明显，影响心情；朗逸本身方向盘比一般车重，但喜欢这种感觉，会位还算比较及时，但有时也得自己往回拽；底盘和悬挂的调教时速40KM/H转弯信心不足！。油耗：油耗是相当的满意，也是当时选择小狼的原因，速度在75迈匀速行驶是最省的，表上显示3.8个油，本人怕是车表不准，下载了个小熊油耗，每次加油都记录，一般的200元能跑四百三四十公里。所以算下来，实际油耗没那么低，但也不高，在5个油左…
石宪	2017-07-10 发表	优点：涡轮发动机，换挡平顺。缺点：1、外观不是很上档次，大众车长着一张大众化的脸，从前面看比较好看，后面不怎么好看。2、最不满的还是坡道辅助，陡坡往后溜，刹车不能一次性松完，慢放，坡道陡还要用到手刹辅助，不然必定往后溜10cm左右。。外观：外观稳重，比较适合我的个人风格，稳重大气不过时，值得拥有（貌似有广告的嫌疑，其实只是表达个人喜爱之情，不喜勿喷哈）。内饰：塑料感强了点，。空间：空间比较大，比我以前买的f0大了很多很多。后排比较宽敞，长途不累。。配置：一般，大众车在国内卖得太贵。动力：低俗比较不错，基本在100公里时速以内提速明显，但是在三档以内应该是涡轮的缘故，段挫感比自然吸气的要明显不少。操控：还行，方向有点重。。油耗：冬季市区上下班油耗10个以上12个以下，外环7个，夏天高速90KM/H最低4.9升，120KM/H6升，冬天高速油耗也有增加，增加不到1升，目前表2综合油耗8.5个…
YorkFeng	2017-07-10 发表	优点：肯定是外观和油耗了，很漂亮的小白狼，还算满意。。缺点：舒适度不满意，特别是为了保证后排空间，采用的后悬挂是半悬，过凹凸路面的时候，我的神，车子哐哐哐，噼里啪啦的整个车一起晃动，受不了。 而且现在已经多出出现异响，右边的中控台，左后门的门板内衬，异响不断，解决不了。。外观：个人感觉挺好，侧面很修长，要是车身再宽一点更好。。内饰：我的是桃木的。感觉比灰色的好看，上档次。其他的没什么说的，大众车都差不多。。空间：驾驶空间和乘坐空间都是令人满意的。。配置：还算凑合，10几万的车，买德系就是想稳一些，安全系数高一些，高速较稳。动力：提速很快，1.4T足够够用，上高速速度提升会很快。操控：还行，方向有点重。。油耗：相当满意，第一次早上发动在10 开了一会儿就在6.9，非常不错。。舒适：前排的舒适性还不错，真皮座椅包裹性也很好，后排就没有坐过应该也还好，不过减震效果的确不怎么好，特别是过减速带和…
非常大菜鸟	2017-07-10 发表	优点：油耗低，5毛一公里。缺点：不满意的不止一点吧，胎噪有点大，冬天冷车的时候启动刚开始会有车门异响，后排坐垫长度确实是有点短，中央扶手箱有点短。外观：外观啊外观，刚买车的时候好多朋友指着路上的帕萨特说：你看，和你的车一样诶。我瞬间就瓦塔了，哥哥，人家是帕萨特啊。。。当然后来也有被认为是捷达桑塔纳的时候，出来混迟早要还的，这就说明了大众车的外观真是很大众啊。。内饰：一般化，整车除了座椅极个别的地方，其余全部都是硬质材料，有些让人失望。空间：空间小，就是车窄，前后空间还可以，正常4个成年人还不错，最多坐过6个大人一个小孩。配置：性价比一般,因为我们这有区域指导价,基本上没有优惠,不像北上广,所以显示不出性价比.。动力：满意，给力。。操控：还不错，应付一般路况没问题。油耗：油耗前面说过了，那就一个字，省！两个字真省！三个字相当省！四个字。。。大家接上。。。。舒适：路况好的时候，舒服性真不错，…
王希贵	2017-07-10 发表	优点：省油，空间大，身高178cm坐在车里很宽松，不知道是不是因为瘦了些，动力家用很足。缺点：内饰过于简单，比较老气，可以适当的把内饰做的时尚一点。外观：白色的外观挺大气的，老爸当时不喜欢（老观念），但我觉得她年轻朝气，至少不会让我们这种老气的人更老气、沉稳，反而会充满活力、青春感。我们都要有颗年轻的心！。内饰：内饰还可以，谈不上十分精细也没看见什么毛边什么的，仪表板是硬塑料，不太好，观后镜太小，cd机一般。空间：空间是没得说，我个子虽然不高（才170，老婆称我为三块豆腐），但身架挺大的（其实就是胖了），感觉不到压力，上面有天窗，也还有近一拳的空间。。配置：较高。动力：动力不用说了，最满意 上面也说过了。操控：一般般，提速一般。油耗：上下班平均6.2左右。舒适：座椅包裹性不错，很舒服。就是前后排坐垫都比同级别要短一点，腿部支撑不是很到位。悬架偏软，细小的坑洼路段不是很明显，但是过减速带的…
NJCDY8866	2017-07-10 发表	优点：原本计划在装修之后再买车，可是装修一拖再拖，最终还是在9月份下订单订车。当时也没有约定多久提车，不过一个星期之后销售说可以来提车了，白外米内+米其林轮胎。其实这车满意的一点就是1。改款的样子成为大众脸谱。这个是我比较满意的。比上款要时尚不少。尤其是灯的改动和前机盖的棱角更加分明。2。1.4t直喷发动机。虽然到国内减了可变技术，但是直喷的小排量符合家用车。其实家用就够了。省油。这才是王道。EA211发动机全铝机身比EA111轻了许多。3。经典5MT变速箱。4。新版朗逸虽如大家所说有很多小毛病。但是从进入车的那一刻你就会被那厚实而又沉稳的内饰所吸引。缺点：噪音有点大有时候还异响。外观：比较大气，帕萨特的缩小版。内饰：内饰还比较满意。只是中央通道不怎么好，一看就是低端车。。空间：家用基本够了，后备箱超大。配置：还过得去 只能算60分吧。动力：家用足够。操控：灵敏度较好，急刹车时稍有延缓表…
小雅？不错	2017-07-10 发表	优点：坡起辅助超赞，再也不用紧张油离配合了。狠踩刹车，完全放开，2秒内加油门，车动即可。。缺点：后面不太好看，好像还不如老款的好看呢，不过还行吧。。外观：不说了，大气耐看，顺便鄙视下棒子车，头一眼看起来拉风看久了越看越不耐看。内饰：内饰一般，属于皮实类的。。空间：还可以，家用足够。配置：至于性价比，这就看自己的口袋了，有钱了自然就无所谓了。同价位合资车标配ESP很少，况且几十年的老牌子了，但就这个牌子就值不少钱。后期想转手更是比较容易，而且会很保值！性价比较高！。动力：动力这块家用非常棒，只要你肯给油，随叫随到有种推背的感觉。。操控：电子电动助力很轻松，路面回馈还可以。油耗：很满意 每公里5毛钱。舒适：舒适性一般，短途还行，长途就感觉很累，加之坐椅后背调节是旋转的，调节一次很麻烦，减震不是很好，过坑洼地颠簸的比较厉害。但音响、隔音效果还是不错的。
萤石头	2017-07-10 发表	优点：售价对于工薪阶层可以接受，油耗很省，不开空调基本5.6L/100公里，夏天开空调也就6.5L/百公里。。缺点：噪音的处理不算太乐观，也可能和路况有关系，总之目前最不满意的一部分就是噪音的处理，建议配置米胖子轮胎，应该能减少胎燥。。外观：当初选车的时候先看外观么直接相中朗逸了，尤其是前脸，新朗逸绝对够霸气。内饰：内饰一般，都是硬塑料，座椅是真皮座椅，但舒适性不是很好，座椅偏硬，皮质也不是很好。。空间：前后排均不错，尤其是后排空间！，后备箱空间很大，比较喜欢！。配置：这是一款没有很大优点但是说不出缺点的车，性价比高，就是优惠少。动力：还算很给力吧。起步时较快。。操控：适中，现在开车不像刚买车时那样渴望速度，安全第一。。油耗：真心满意，加第二箱油时计算的6.3。舒适：因为我一般是在开车，就前排舒适而言，还是很不错的，座椅的包裹性很好即使我是一个很瘦很瘦的瘦子，感觉前排座椅很深让人觉得很舒…
表个态335	2017-07-10 发表	优点：：动力，1.4的排量，动力表现超乎想象，只要舍得给油，秒杀2.0以下自然吸气的车车。。缺点：噪音的处理不算太乐观，也可能和路况有关系，总之目前最不满意的一部分就是噪音的处理，建议配置米胖子轮胎，应该能减少胎燥。。外观：新朗逸的外观，我个人认为是很好的，每个人的看法、审美观点不一样。。内饰：商务型，看着舒服，我不喜欢奇形怪状的。空间：对于同级车来讲，空间方面属于中上等，后排表现最为出众。后备箱空间挺大的，家用足以胜任了。。配置：个人感觉性价比还是不错的，。动力：1.2档有顿挫感，3.4档提速不错。。操控：总体不错 刹车稍微有点软。油耗：目前一直加的是93#汽油，总共加了600元，目前公里数是1150Km，提示还可以跑250Km；磨合期内，综合油耗应该在5.7L/100Km吧，过磨合期应该更少吧？希望如此，这也是我的另外一个满意的地方。。舒适：一开始非常安静，在高速上基本上听不到外面风…
luoxuan71	2017-07-10 发表	优点：1、1.4T手动小狼动力没得说。有的时候带着朋友装逼体验动力。自己都被推背感顶晕。但是朋友们什么也不懂。不知道什么叫推背感。。缺点：噪音的处理不算太乐观，也可能和路况有关系，总之目前最不满意的一部分就是噪音的处理，建议配置米胖子轮胎，应该能减少胎燥。。外观：大众脸。内饰：布局考究，颜色搭配完美。给我的感觉物超所值。拉丝工艺，黑色内饰，缺点就是对于灰尘比较明显。。空间：同级别里不是最大 也是比较大的。配置：高，就是冲性价比去的。。。。动力：1.4手动的很给力，没有觉得肉。跑高速很爽，就是手动塞车的话真的有点累。操控：这个车一般！本来不是性能车！。油耗：油耗总体来说是这辆车最满意的地方了，上下班开的路程比较远，来回五十公里吧，拥堵和内环都有，基本行车电脑的显示都在6L左右，开了空调也不会多，很满意这1.4T的EA211发动机油耗，和官方给出的综合油耗5.7差不多。。舒适：真皮座椅很舒适…
qel38800881	2017-07-10 发表	优点：首先一点，我的小狼购于2013年12月份，小狼从业两个月，尚未走出磨合期，油耗情况能达到百公里6个油，比预期要省不少。所以最满意的还是小狼的油耗。。缺点：噪音的处理不算太乐观，也可能和路况有关系，总之目前最不满意的一部分就是噪音的处理，建议配置米胖子轮胎，应该能减少胎燥。。外观：比较满意。内饰：我还是比较喜欢低调的东东，感觉没什么突出的就是优点，塑料就塑料吧，价位和成本控制着，别要求太高，如果真要那么好的真皮的，那就加钱买豪华车，买的千八百万的，看看内饰满意不，这车不合适那种花10万多，要百万的内饰的土豪们。空间：空间是我感觉特备喜欢的地方之一，紧凑车型跟中级也不同，能有这么可观的空间已经足以。。动力：动力这块家用非常棒，只要你肯给油，随叫随到有种推背的感觉。。操控：没开过什么好车，感觉还是不错的。油耗：1.4T的油耗表现和其动力一样，表现很好，今年四月至宁波高速公路，平均油耗5.…
jx2488959	2017-07-10 发表	外观：内饰没有特点，外表没有特色。。。。。。。。为什么选你，因为你够大众。。。。。。。内饰：用料不敢恭维。。空间：一家三口刚好用！。配置：性价比我觉得怎么说呢，老百姓买一辆上下班的代步车这已经算的上高配了。很让人满意。如果想多花几万就能拿到帕萨特或者迈腾。我觉得那个级别的车更是有的选择，怎么说呢，朗逸这车比10来万的车高档很多。但是和20万的比却显得价位不是那么合适。这个现在作为车主的我不考虑了。如果你们能接受的话 他是很好的选择。真的不错。。动力：起步有点慢，其实舍得使劲加大油门的话还算可以的，跑起来后动力很足，这是1.6的，1.4T的不知如何。。操控：手动操作杆强。油耗：很节油 特别是跑高速。舒适：因为我一般是在开车，就前排舒适而言，还是很不错的，座椅的包裹性很好即使我是一个很瘦很瘦的瘦子，感觉前排座椅很深让人觉得很舒服，后排嘛，就像之前提到的减短了座椅长度可能多多少收都会影响一点点…
songyang801114	2017-07-10 发表	优点：外观大气 舒适性很好 比同级别的车对比的话 感觉都没这个好。缺点：涡轮增压有点喷油出来。外观：很漂亮，我的是白色的，看着也很大气。内饰：相比于大众的外观而言，朗逸的内饰也是高度继承了大众车的传统，各种相似雷同。。。问题是我的车还采用了硬塑料的中控，后来的各种异响啊，还好做工相当不错，弥补了不少遗憾。。空间：空间对付一家子人是足足有余，后备储物空间也足够大。配置：首先看外观之后看性价比，不然不能选啊，哈哈，性价比没啥说，保值率还不低。动力：1.4手动的很给力，没有觉得肉。跑高速很爽，就是手动塞车的话真的有点累。操控：手动操作杆强。油耗：高速一箱油跑过900 很满意。舒适：路况好的时候，舒服性真不错，很顺滑，过滤小颠簸很到位。但避震器似乎韧性欠缺，过减速带的时候，如果不减速，屁股不太舒服。。发动机声音可以接受，速度稳定后，基本听不见什么声音。我的小狼没中奖，给的邓禄普轮胎，过100以后…
叁仟里	2017-07-10 发表	优点：空间，动力。。缺点：内饰板硬材质，车门，中控台颠簸路面偶尔会有响声，中央扶手后段无出风口暂且不说，凸出部分简直鸡肋！发动机舱密封不够好，灰尘多。。外观：大众套娃技术做的比较到位，中规中矩，自己小改一下外观。觉得还挺漂亮的！。内饰：还是那句话，仁者见仁智者见智。空间：同级别车型中，朗逸的空间算是佼佼者了，至于后排空间是牺牲座椅长度换来的，这个倒不怎么在意，因为家里就我一个是大个子（本人1.84），其他人坐在后排也不会难受。。配置：性价比还是很高的哦，一般基本的功能都有的，并且比较便利。。动力：动力，怎么说呢，因为之前开0.99排量的长安之星，也够用。1.4T也还好。。操控：这个么，没试过多少车，还不错，挺好的，拐弯方向回得很靓。油耗：油耗我还是很满意，我跑的高速多，也不常去市里，经常就郊区嘛，所以算下来就五角都没。。舒适：舒适性因为座椅便短的原因不宜长途驾驶，座椅偏硬但能提供很好的支…
yy.66	2017-07-10 发表	优点：上下班、家用、跑长途非常适用，省油！。缺点：低档位太没劲了，不加油门还会抖，后排中间坐的不爽。。外观：外观那就是大众的风了，基本都差不多速腾朗逸帕萨特，兄弟姊妹车，一般不怎么懂的人不看后面的标记都认不太清，朗逸，树藤，傻傻分不清楚。。内饰：全皮座椅，没有异味，比飞度车好几条街。。空间：后背箱真的挺大的，同级别也只有朗逸能装好多东西，虽然轴距很小。只有2610，但得益于空间的合力布局，后排空间依然很大。配置：性价比相当高，也可能是我第一辆车的感觉吧，有时候车门会有一些异响，不过不是太明显，哪款车应该多少都会有点，毕竟价位在那摆着呢。动力：超车无压力，只要给油门轻松超车。操控：悬架有点硬啦，看人喜欢吧。油耗：在接受范围内，城区大油门，急加速超车油耗7L/100KM。市郊均速60KM/H油耗6L.高速均速110KM/H油耗5L。舒适：：空间大，舒适性很强！人坐里面很舒服的，特别像空调什么…
車來車往	2017-07-10 发表	优点：：整个品牌的信任度以及售后服务等因素。另外对于朗逸这款车来说整个的外观、油耗、动力方面比较满意。。缺点：内饰过于简单，比较老气，可以适当的把内饰做的时尚一点。外观：本人1.76前后排都很宽敞，后排做过两个大人和三个孩子，他们都不觉得挤。。内饰：毕竟是涡轮增压的发动机，而且是缸内直喷。家用是有富余的。超车感觉很轻松。就是起步时感觉稍微慢点。空间：灵敏度较好，急刹车时稍有延缓表现（是否ABS的特性，本人不得而知）。配置：比较满意，本人上班族一个，平时基本上就在城市里面跑，对于其他同级别车来说一个月省下来的油钱，早餐的牛肉面我能吃10天半个月，呵呵！。动力：舒适性别叫差，减震特别硬，过个减速带就是‘吭吭’这种感觉。操控：比较简单大气，后尾灯还是很漂亮的，做工对于合资车来说一般。。油耗：内饰做工良好，有时右后门处有异响。。舒适：分2个方面，与那些动辄优惠2万开外的车相比，大众的优惠真的..…
老赔	2017-07-10 发表	优点：小排量大功率低油耗，这也是看中朗逸的主要原因，后排空间让我把新福给干掉了，实际体验中对油耗相当的满意，80-90KM/h的路况只有4.5以下。还有就是空间，十一回家时4个大人加2个小孩，新手加新车9个小时的行程，坐的不挤，行李可以放的超多。。缺点：内饰板硬材质，车门，中控台颠簸路面偶尔会有响声，中央扶手后段无出风口暂且不说，凸出部分简直鸡肋！发动机舱密封不够好，灰尘多。。外观：宽敞。内饰：1.4T的对于我家来说很够用了，本人开车倾向稳重，偶尔也会体验刺激，嘿嘿，对于我的驾驶习惯非常适合。。空间：操控方面还是不错的，精准，手动变速箱也没有什么虚位，不像福特吉利那样，但在2档和3档齿位上有一定的顿挫感，只有通过油门减少这种感觉。。配置：比较合理。动力：座椅有点硬，长时间坐太累，而且靠背调节居然是螺旋的，太掉当了，做成高低调节那样的就完美了。就是储物空间太少了，有点不够用的。。操控：外观…
zsll36	2017-07-10 发表	优点：最满意当然是油耗和空间啦，之前看过福克斯和东风雪铁龙新世嘉等车型，发现他们的空间（尤其是后排空间）实在是不敢恭维，新朗逸在油耗方面也在同级别车里面也是前列的，对于我们这种上班和要开车出差的人来说，省油那就是赚钱啊~~。缺点：时常会出现不明异响，主驾玻璃升降器会突然失灵让人很苦恼。外观：空间是没得说，我个子虽然不高（才170，老婆称我为三块豆腐），但身架挺大的（其实就是胖了），感觉不到压力，上面有天窗，也还有近一拳的空间。。内饰：1.4T加上手动挡，起步没感觉肉，1挡起步，换到2挡踩一半油门，推背感就来了，超车基本没什么问题。升到5挡后动力还是很充沛，只要舍得给油，依旧能感受到推背感。。空间：方向比较重，老司机都说好。配置：还行，不高不低。动力：舒适性别叫差，减震特别硬，过个减速带就是‘吭吭’这种感觉。操控：这个车外观还是挺时尚的，不过时尚中还有有一点商务的感觉。。油耗：真皮座椅比较…
龙在商海1379	2017-07-10 发表	优点：油耗和动力完美结合，超越同级的后备箱。缺点：后排没有空调 不是电子助力方向盘太沉 车太窄显得车不上档次。外观：空间还不错。除了后排中间的座位真心不爽外，整体感觉还是实用的。一家五口的话够用（后排2个成年人一个和一个小孩够用舒适）后排如果3个成年人就要被挤得透不过气。更不要高矮胖瘦等类型的乘客了。。内饰：中等 、跑高速时候还可以，就是噪音大发动机像咆哮似的，不能忍受。还不如国产自主的优秀。。空间：电子助力的方向，速度慢是挺轻，速度高时有点重，很有感觉，别的车不知道，因为是新手。配置：我是新手 目前7.5个，我觉得够用了，再开个一两个月熟悉后我相信在6.5个油耗以下 甚至达到更省的油耗，这个我很有信心，新朗逸没问题。。动力：座椅比较适合我这种不太胖的车主，坐进去整个人有种嵌进去的感觉，所以感觉最大的问题还是在噪音控制上，发动机声音倒不是太明显，个我的感觉主要还是胎燥。。操控：比较满意。…
44525128	2017-07-10 发表	优点：新车新手刚跑不到三百，小测平均油耗4.8，感到很吃惊。。缺点：隔音不好，走也不算很烂路也真的很吵。。外观：车内空间很大，腿部空间宽敞，头部空间不是很充裕，我175身高，只有半拳左右的空隙，储物空间不是很多，后备箱容量很大。。内饰：1.4T的动力没问题，起步稍嫌肉点，跑起来绝对轻松，1500多转跑80没问题，开过朋友1.6的真心感觉肉点，尤其是开空调。。空间：比起驾校烂桑塔纳，那是指哪儿打哪儿，独立悬架还是在期待中，板车悬架，那是可以估计的。。配置：油耗表现要比我的预期低，磨合期的平均油耗为5.3左右，最低平均油耗达到了3.7。。动力：舒适度还行，那个腰部支撑还挺有用的。。操控：说到外观，本人感觉是非常不错的一点，本人大爱的就是朗逸的外形，素有小帕萨特之称，刚提车回来时，车旁边有个帕萨特，朋友竟然分不清，本来是上我的车，但是她跑到帕萨特副驾驶位置去开门，哈哈。我觉得朗逸的外观设计很成…
黑色马六	2017-07-10 发表	优点：油耗比较低。缺点：内饰异响相当严重。外观：空间不错，适合家用。储物空间很足，放杯子，票据，手机充电线等都很够用。最大的亮点就是后备箱，可放的东西真是不少。。空间：平时上下班代步用，不是赛车，所以操控性是可以的，标配车身稳定，这点要给赞！。配置：车车开了快2800KM了，其中高速跑了约1300KM，其他的大都是上海跑的，按目前所有加的油计算总共是6.3L/百公里，一直加97#，后来上海没有97#了，现在加95#，算下来平均5毛左右，要是单算路面的话可能要6毛多一点了。。动力：家用完全能够满足，如果5个人的话，也不至于特别拥挤，适合中等身材的成年人，如果微胖的同志，那就会相当别扭了。操控：比较简单大气，后尾灯还是很漂亮的，做工对于合资车来说一般。。油耗：真皮座椅显得有调，包裹性还是蛮强的又容易打理，中控设计简单明了，本人不太喜欢哪种很多按钮的中控台比如雅阁，用料差全硬塑料，不过这也是大…
davidtenna	2017-07-10 发表	优点：简洁大方的内饰＋宽敞的空间＋低油耗＋安全配置＋出色的动力和操控。缺点：内饰异响相当严重。外观：这也是我最满意的地方，全家人都比较满意。我们将来每年都要回家跑长途，如果空间拥挤回趟家就会很累。享受不到有车的幸福。坐过奥迪A6以及别克君越，享受它们超大的后排空间，很是羡慕，不过朗逸的空间也还不错，毕竟是紧凑型车，满足中国人居家的要求。唯独后排座椅为了后部空间缩短了座椅的长度，长途旅行可能不舒服吧。。内饰：1.4T 市区跑还不是多明显。上了高速，跑到100多之后，油门一踩，速度就马上涨起来了，超个车嗷嗷的。3000转跑个140真心随意，比家里以前1.4L的车爽多了。空间：底盘比较扎实，指向性也不错。。配置：作为1.4T的车来说，比我理想的还要节油，在均速80的时候最节油，能跑到3.6个的油，平时本人城市道路居多，高速差不多一个月一次，平均油在6.5的样子。。动力：座椅的包裹性还好，刚开始…
davis521	2017-07-10 发表	优点：朗逸的空间是我最满意的地方。缺点：涡轮增压有点喷油出来。外观：相对于紧凑车型来说，我觉得空间还可以了…。内饰：1-2挡肉啊（2挡你肯给油还是不错的！1挡给油也没用）！3挡速度起来还是不错的！。空间：本人开过不少车，从不相信这个级别的车会有什么操控性，稍微走运动路线的车，其实无非就是底盘调教的风格不同罢了，都是前驱车小排量车，你能拿它玩出什么大动作来？朗逸底盘偏软，侧向支撑欠缺，高速并线或入弯侧倾比较明显，但方向盘指向性，路感回馈都相当不错。而我最喜欢的，是大众的5速手动变速箱，行程短，清晰，吸入感强，相信我，绝对是同级别中最好的，没有之一。这也是我选择手动，而没选DSG的原因。如果换成其他品牌的车，我肯定会买自动档，开着舒服- -。。配置：由于是新手，油耗偏高。估计过了首保就要好点了。动力：一般，不知道同价位车型如何.城区道路高速情况都可以，悬架支撑性不错，唯独郊区乡镇后排颠簸太强…
wwqj	2017-07-10 发表	优点：动力很好！外观大气！。缺点：：我是1.4T手动挡车型，相对于中年人来说，我们80后对于动力的要求比较在意，因此在2档前期转速不高，动力输出的时候会比较肉，这个是很苦恼的事情。。外观：还是很满意的，同极车里面表现不错。2610的轴距，空间表现还是不错的。。内饰：动力方面非常满意，提速较快，跑长途超大车刚刚的。空间：操控方面还是不错的，精准，手动变速箱也没有什么虚位，不像福特吉利那样，但在2档和3档齿位上有一定的顿挫感，只有通过油门减少这种感觉。。配置：正常行驶不超过7升，满意。动力：尚可。操控：白色的真心很好看，买白色不后悔，本来选金色的，金色的没有车，全江苏省就3辆库存，选了白色的，外观漂亮，夏天还不会很热，还好没有选黑色的，黑色的夏天要蒸桑拿了，黑色的还显小。油耗：灰色内饰，看着比较舒服。面板什么的塑料感太强了。。舒适：综合来说朗逸这款车是为了中国人儿设计的一款好车，不论是安全性…
liang-liang-com	2017-07-10 发表	优点：大众老牌车特别信赖 油耗 操控了。缺点：120以后噪音有点大，减震有点硬。外观：后排放倒后，装下了幼儿园小朋友的午睡床。内饰：1.4t，起步肉，得踩油门，但是跑起来动力好，车轻，“给油就跑”。空间：操控中规中矩，方向盘不是很轻，据说改款换电子助力了，试过途观，新朗逸比途观要沉一点。刹车灵敏，一点就有。这里要说一下油门，不知道是带T的通病还是怎的，有时候在市区塞车的时候，降档后踩油有3秒左右才能反应，不知道是怎么个情况。。配置：能让人比较满意，市区不碰上堵车时8个左右，长途4个左右。动力：还不错，就是后排过坎有避震不好，板车，不好要求那么高。。操控：很好。油耗：德国车的内饰做工还是可以的，很细致，只是在用料上及人性化设计方面确实不如日系车，全是硬塑料，这就导致遇到颠簸路面时，车子会莫名的异响。。舒适：从目前国产车的进步程度来看，大众车已经没有性价比可言，打算过两年卖了换哈弗H7，别跟…
测工	2017-07-10 发表	优点：空间比同类车型要大，后备箱空间一般所需够用。缺点：外观中庸。外观：一般，后排座椅短了，长时间乘坐容易疲劳，车内储物空间太小，后备箱储物空间很不错。内饰：我的是1.4T 带T动力很好，我开车不会时常狠踩油门，但是遇到需要超车，小狼每次都完成任务。。空间：操控感十分强，方向盘指哪到哪，指向快狠准，刹车嘛。目前磨合期需要踩得比较死，估计磨合后应该会反应比较强；档位间隔好，但是冷车挂倒档不易进档，且挂档声音比较大，明显能感觉到挂入之后 “铛”的一声，也许是新车缘故吧~。配置：我的车还没有出磨合期，在用车过程中感觉油耗还算一般吧，跟日本车是没法比，但是我绝对不会因为油耗而选择日本车，这是个人原因，希望其他日系车主勿怪。朗逸车在市内油耗基本在9个油以上，而且不开空调，现在天冷估计接近10个。但是高速行驶中确实很省油，基本不超过5个油，本人上班路程较近，可能是车总是凉车过程，所以油耗大一点，整体…
fengaimiao6864	2017-07-10 发表	优点：第一：提速超快，绿灯亮起起步的那瞬间，轻踩油门绝对第一个冲出去，不过偶尔试一下就可以了哈哈，每个绿灯都这么样会挨别人骂装逼的。第二：就是省油从济宁开到桂林1500 KM 就用了不到500块钱油93号。缺点：有点小毛病，对于我这种比较注重视觉的人，确实有点揪心~。外观：空间总体感觉比较大，特别是宽度，感觉比同级别的要宽些，但是后排坐位比较窄，中间隆起比较高，可能是比较大的后背厢占用了部分后排空间；车内的储物空间不错，车门储物箱、手套箱、扶手箱都挺大的。。内饰：同事和哥们都说这车要空间有空间，要动力有动力，要油耗有油耗，听他们这么夸自己的车，前所未有的自豪感。。空间：自我感觉操控性能不错，路感清晰，只是我买的时候还是机械液压助力，低速打方向稍显沉重。。配置：不常急加速的话，油耗还算满意，比1.6省油。城市路段表现：起步还是不行，不要说，没有肉车只是肉人，排量在哪，，，，。动力：家用完全…
rogerlawroyJJ	2017-07-10 发表	优点：空间在这个级别的车里够大，外观虽然说是套娃，但也是套帕萨特的脸，总体来说很好了，动力充沛，加速有一定推背感，本来定的1.6，后来没有了才上的1.4T，不得不说大众的小排量涡轮发动机做的还是真心不错，油耗很好，看中就是大众的好口碑和后期的维护保养，神车还是有实力，不然也不会有4儿子的牛逼。。缺点：内饰塑料感太强。外观：家用够了！。内饰：是该车的亮点，1.4T发动机动力彭拜，加速自如，无可挑剔。。空间：要说操控。觉得还是可以了。反正指那能打那。方向盘会跟着时速越来越重，觉得挺好。本屌不是专业人士。所以只能这样形容。起码比开公司面包强多啦。。配置：比较满意 自己上班市区都是6点多 跑远一点就在6点以下。动力：座椅包裹性很好，舒服，但是好歹你也换成个电动调节吧，还是手动，目的为了让司机锻炼关节吗？。操控：很好。油耗：相比于大众的外观而言，朗逸的内饰也是高度继承了大众车的传统，各种相似雷同。…
zgw_yw	2017-07-10 发表	优点：空间在这个级别的车里够大，外观虽然说是套娃，但也是套帕萨特的脸，总体来说很好了，动力充沛，加速有一定推背感，本来定的1.6，后来没有了才上的1.4T，不得不说大众的小排量涡轮发动机做的还是真心不错，油耗很好，看中就是大众的好口碑和后期的维护保养，神车还是有实力，不然也不会有4儿子的牛逼。。缺点：最不满意的是后悬挂，很硬啊！还有整个中控台面、车门全是硬塑料增加异响机率。。外观：前排空间很宽，后排在座椅缩短后的情况下，普通大个子没有任何压力。内饰：我1.4T的，超车还是很随意哦，也不会很耗油，整体来说对于家用这个动力足够，偶尔还可以小小刺激一把。。空间：方向准确性好，方向有点重，长时间开有点累。配置：不常急加速的话，油耗还算满意，比1.6省油。城市路段表现：起步还是不行，不要说，没有肉车只是肉人，排量在哪，，，，。动力：一般，地盘硬，，过减速带震动较大，座椅坐垫较短，舒适性不好，。操控…
zhouzhiqi	2017-07-10 发表	优点：大众老牌车特别信赖 油耗 操控了。缺点：轮胎噪音!。外观：180身高主副驾驶无压力。原位置再去后排座稍显拥挤。毕竟是紧凑车。不要要求那么多。还有.我觉得后排空间可以再大那么一点点。因为中间的地板梁太占地了。放上一包手纸可以和后排座持平，成为4座车。后备箱不的不说真的很大。比past笑了那么点点。数据说明一切。。内饰：加速有力！毕竟是1、4T的！。空间：操控不能说是指那打那吧，还是可以的。。配置：非常满意，百公里5个油左右（和本人的行车道路状况有很大关系，其次驾驶习惯、车本身设计）。喜欢德系车的油门深度设计，安全合理还省油，当然，该车还有很多其他省油的设计，由本人不知道，就不一一赘述了（哈哈。。。）。动力：胎噪较大，30速度以上拐弯，车倾斜厉害，刹车容易点头。操控：很漂亮，我的是白色的，看着也很大气。油耗：用料太古老，太抠门。这点可以多向别的汽车学习。舒适：性价比很高 ESP 胎压监…
amitia	2017-07-10 发表	优点：外观我很大气。真皮的坐椅的颜色我很喜欢，平时出去 进点货，我的东西体积都比较小，都可以塞的下。本人在乡镇上路的两边都是农田，女儿每天去学校的路上都喜欢开着天窗。景色很美 空气清新。。缺点：离合器太沉。外观：拉过长度3000的货，后备箱储物空间不错。。内饰：起步稍微肉了点，不过2000以后超车没问题，够用了。跑高速动力基本达到了预期标准。。空间：我目前也没开过别的车，我感觉这车挺好操控。配置：还是比较省油的，平均在6-7之间，平常也都是加的93#油，97的加过一次，没感觉出来有什么不同。第一个油耗那么高是因为第一次开，新手。动力：一般，总体还行。操控：小朗的外观还是比较高大上的，这个不用我多说了，前脸刚毅，后尾稳重，相信这也是大家选择朗逸的重要原因。油耗：还是那，不想说了，硬塑料就算了，能接受，但唯一老气的就是桃木，还是假的，真心不喜欢！大家有改动作业没，分享借鉴借鉴！。舒适：很高 …
飞机神探	2017-07-10 发表	优点：总体来说朗逸值得入手，轿车拉货能力真的不错！。缺点：车顶没有眼镜盒，座椅不能一键放倒，有时有点异响。。外观：要是和同等级比那是第一，我是这么认为的。。内饰：1.4t的动力，1档比较肉，2档以后那是杠杠的。。空间：不错。配置：目前一直加97号油，只加过1次100块钱的93号油，感觉加速没有97来的快，燃烧效果也没97的好！一箱97号油，380块钱左右，跑个900公里很轻松，个人感觉可以跑1000+公里！本人最高纪录3.9升，仪表盘综合油耗！夏季市区5.6升 郊区4.5升 冬季市区6.5-7.2升郊区5.8升-6.2升 高速120匀速6-7升左右。。动力：座椅包裹性不错 后排座三个人也富裕 地盘硬朗。操控：外观没得说啊，从10年我就看上了朗逸，在13年的平安夜也是我女儿一周岁那天，买了，朗逸属于耐看型，不是优美型。。油耗：只可远观，看着不错，手摸上去硬质塑料真的有点多了。。舒适：性价比…
pololife	2017-07-10 发表	优点：空间，动力。。缺点：内饰板硬材质，车门，中控台颠簸路面偶尔会有响声，中央扶手后段无出风口暂且不说，凸出部分简直鸡肋！发动机舱密封不够好，灰尘多。。外观：同级别车型中，朗逸的空间算是佼佼者了，至于后排空间是牺牲座椅长度换来的，这个倒不怎么在意，因为家里就我一个是大个子（本人1.84），其他人坐在后排也不会难受。。内饰：动力，怎么说呢，因为之前开0.99排量的长安之星，也够用。1.4T也还好。。空间：这个么，没试过多少车，还不错，挺好的，拐弯方向回得很靓。配置：油耗我还是很满意，我跑的高速多，也不常去市里，经常就郊区嘛，所以算下来就五角都没。。动力：舒适性因为座椅便短的原因不宜长途驾驶，座椅偏硬但能提供很好的支撑。噪音控制得一般，只是在能容忍范围内，希望以后能增强隔音效果。。操控：大众套娃技术做的比较到位，中规中矩，自己小改一下外观。觉得还挺漂亮的！。油耗：还是那句话，仁者见仁智者见智…
黄伟鹏hd	2017-07-10 发表	优点：油耗低，5毛一公里。缺点：不满意的不止一点吧，胎噪有点大，冬天冷车的时候启动刚开始会有车门异响，后排坐垫长度确实是有点短，中央扶手箱有点短。外观：空间小，就是车窄，前后空间还可以，正常4个成年人还不错，最多坐过6个大人一个小孩。内饰：满意，给力。。空间：还不错，应付一般路况没问题。配置：油耗前面说过了，那就一个字，省！两个字真省！三个字相当省！四个字。。。大家接上。。。。动力：路况好的时候，舒服性真不错，很顺滑。但避震器似乎韧性欠缺，过减速带的时候，比较硬。。操控：外观啊外观，刚买车的时候好多朋友指着路上的帕萨特说：你看，和你的车一样诶。我瞬间就瓦塔了，哥哥，人家是帕萨特啊。。。当然后来也有被认为是捷达桑塔纳的时候，出来混迟早要还的，这就说明了大众车的外观真是很大众啊。。油耗：一般化，整车除了座椅极个别的地方，其余全部都是硬质材料，有些让人失望。舒适：性价比一般,因为我们这有区域指…
jbl826	2017-07-10 发表	优点：省油，空间大，身高178cm坐在车里很宽松，不知道是不是因为瘦了些，动力家用很足。缺点：内饰过于简单，比较老气，可以适当的把内饰做的时尚一点。外观：空间是没得说，我个子虽然不高（才170，老婆称我为三块豆腐），但身架挺大的（其实就是胖了），感觉不到压力，上面有天窗，也还有近一拳的空间。。内饰：动力不用说了，最满意 上面也说过了。空间：一般般，提速一般。配置：上下班平均6.2左右。动力：座椅包裹性不错，很舒服。就是前后排坐垫都比同级别要短一点，腿部支撑不是很到位。悬架偏软，细小的坑洼路段不是很明显，但是过减速带的时候会让后排乘客感觉不舒服。板车还是和独立区别很大的。。操控：白色的外观挺大气的，老爸当时不喜欢（老观念），但我觉得她年轻朝气，至少不会让我们这种老气的人更老气、沉稳，反而会充满活力、青春感。我们都要有颗年轻的心！。油耗：内饰还可以，谈不上十分精细也没看见什么毛边什么的，仪表…
allenzphl	2017-07-10 发表	优点：外观大气 舒适性很好 比同级别的车对比的话 感觉都没这个好。缺点：涡轮增压有点喷油出来。外观：空间对付一家子人是足足有余，后备储物空间也足够大。内饰：1.4手动的很给力，没有觉得肉。跑高速很爽，就是手动塞车的话真的有点累。空间：手动操作杆强。配置：高速一箱油跑过900 很满意。动力：路况好的时候，舒服性真不错，很顺滑，过滤小颠簸很到位。但避震器似乎韧性欠缺，过减速带的时候，如果不减速，屁股不太舒服。。发动机声音可以接受，速度稳定后，基本听不见什么声音。我的小狼没中奖，给的邓禄普轮胎，过100以后，胎噪还是比较明显，但开上音乐也不是很影响。如果讲究的朋友，可以加装四门隔音和四轮吸音。。操控：很漂亮，我的是白色的，看着也很大气。油耗：相比于大众的外观而言，朗逸的内饰也是高度继承了大众车的传统，各种相似雷同。。。问题是我的车还采用了硬塑料的中控，后来的各种异响啊，还好做工相当不错，弥补了…
Θ鹤飘Θ	2017-07-10 发表	优点：1、1.4T手动小狼动力没得说。有的时候带着朋友装逼体验动力。自己都被推背感顶晕。但是朋友们什么也不懂。不知道什么叫推背感。。缺点：噪音的处理不算太乐观，也可能和路况有关系，总之目前最不满意的一部分就是噪音的处理，建议配置米胖子轮胎，应该能减少胎燥。。外观：同级别里不是最大 也是比较大的。内饰：1.4手动的很给力，没有觉得肉。跑高速很爽，就是手动塞车的话真的有点累。空间：这个车一般！本来不是性能车！。配置：油耗总体来说是这辆车最满意的地方了，上下班开的路程比较远，来回五十公里吧，拥堵和内环都有，基本行车电脑的显示都在6L左右，开了空调也不会多，很满意这1.4T的EA211发动机油耗，和官方给出的综合油耗5.7差不多。。动力：真皮座椅很舒适，包裹性很好，还带腰部支撑，就是要是电动调节就好了。操控：大众脸。油耗：布局考究，颜色搭配完美。给我的感觉物超所值。拉丝工艺，黑色内饰，缺点就是对…
weertt_2005	2017-07-10 发表	优点：坡起辅助超赞，再也不用紧张油离配合了。狠踩刹车，完全放开，2秒内加油门，车动即可。。缺点：后面不太好看，好像还不如老款的好看呢，不过还行吧。。外观：还可以，家用足够。内饰：动力这块家用非常棒，只要你肯给油，随叫随到有种推背的感觉。。空间：电子电动助力很轻松，路面回馈还可以。配置：很满意 每公里5毛钱。动力：舒适性一般，短途还行，长途就感觉很累，加之坐椅后背调节是旋转的，调节一次很麻烦，减震不是很好，过坑洼地颠簸的比较厉害。但音响、隔音效果还是不错的。。操控：不说了，大气耐看，顺便鄙视下棒子车，头一眼看起来拉风看久了越看越不耐看。油耗：内饰一般，属于皮实类的。。舒适：至于性价比，这就看自己的口袋了，有钱了自然就无所谓了。同价位合资车标配ESP很少，况且几十年的老牌子了，但就这个牌子就值不少钱。后期想转手更是比较容易，而且会很保值！性价比较高！
xxs6xx	2017-07-10 发表	优点：超车有力，省油，外观沉稳大气。缺点：内饰的用料和后桥悬挂，内饰的话都知道，塑料感太强，而且还有咯吱咯吱声，尤其是坐进车里关门时的拉拉手时，咯吱咯吱的像要塑料要掉下来似得，作为合资车真的不应该。后悬挂走烂路的时候，整个车一蹦一蹦的，很不舒服，希望以后都有所改进。外观：2600多点的轴距因为设计师的合理利用和布局使得前后空间都不晓得局促，本人除驾驶外其余时候还比较喜欢后排，对于178个头的我后排已经能舒展得开要想像b级那样翘二郎腿还是不行的，经常等老婆下班的时候就爱往后排钻，尤其喜欢坐中间把双腿往中控扶手一放，那感觉倍爽。。内饰：没二话，绝对杠杠的，。空间：买车目的就是上下班接送小孩，偶尔出去玩下，对操控要求不高。。配置：很满意。。动力：底盘略显得硬。。操控：很好看。。油耗：内饰有提升空间，基本满意吧。舒适：性价比尚可，安全配置到位，ABS、刹车辅助、主、副驾驶气囊，防侧滑系统、坡道控…
石宪	2017-07-10 发表	优点：外观和油耗。真心不错。1.4T高速真节油。缺点：内饰做工一般，厂家能省就省，按键上的镀铬条都要省，还有门框上的扶手，几块钱的阻尼都不装。悬架太硬。。外观：说到空间必须还是给赞的，暂且不管他后排座椅是否减短已达到提高后排乘坐空间的做法而论，朗逸的空间还是挺不错的，前排、后排、后备箱的空间都挺宽敞的，不说秒杀了同级对手，至少可以拿得出手来抗衡对手。。内饰：够用，在路上3000转起步有不错的推背感跟轮胎尖叫声。空间：还好吧，非独立悬挂系统，操控就那样吧，还有高速上还是比较稳的。配置：1.4T的油耗表现和其动力一样，表现很好，今年四月至宁波高速公路，平均油耗5.3升，上下班走中环、南北高架油耗6.7升。。动力：时间长了，腰疼，隔音效果稍微差点。操控：新朗逸的外观，我个人认为是很好的，每个人的看法、审美观点不一样。。油耗：塑料件质量一般，厂家成本控制的很严重，按键和手刹把上的镀铬条就几厘米都…
黄毛小子414	2017-07-10 发表	优点：首先一点，我的小狼购于2013年12月份，小狼从业两个月，尚未走出磨合期，油耗情况能达到百公里6个油，比预期要省不少。所以最满意的还是小狼的油耗。。缺点：噪音的处理不算太乐观，也可能和路况有关系，总之目前最不满意的一部分就是噪音的处理，建议配置米胖子轮胎，应该能减少胎燥。。外观：空间是我感觉特备喜欢的地方之一，紧凑车型跟中级也不同，能有这么可观的空间已经足以。。内饰：动力这块家用非常棒，只要你肯给油，随叫随到有种推背的感觉。。空间：没开过什么好车，感觉还是不错的。配置：1.4T的油耗表现和其动力一样，表现很好，今年四月至宁波高速公路，平均油耗5.3升，上下班走中环、南北高架油耗6.7升。。动力：底盘略显得硬。。操控：比较满意。油耗：我还是比较喜欢低调的东东，感觉没什么突出的就是优点，塑料就塑料吧，价位和成本控制着，别要求太高，如果真要那么好的真皮的，那就加钱买豪华车，买的千八百万的…
chuvic	2017-07-10 发表	优点：：整个品牌的信任度以及售后服务等因素。另外对于朗逸这款车来说整个的外观、油耗、动力方面比较满意。。缺点：中控硬塑料材质，方向盘木有真皮包裹。。外观：在紧凑型里面 算大了 不错。内饰：动力，怎么说呢，因为之前开0.99排量的长安之星，也够用。1.4T也还好。。空间：以前的车是江淮同悦比那车好多了！。配置：提车时是从上海提的，全程100迈高速开回来，360公里的路程，计算下来油耗不到四毛钱一公里，当时惊呆了N多的小伙伴，现在主要上下班用，单程2.5公里，期间4个转弯路口，1个红绿灯，车子刚热就到公司了，均速好像不超过20公里，算了下油耗8个。相对来说油耗还是很给力的。。动力：主架座椅坐姿调节有限，长时间有点难受。操控：所实话还满意这个外观，新款不太喜欢，像一个模子做出来的。油耗：内饰一般，属于皮实类的。。舒适：同级别安全配置不错，都是些主要用到的配置。上坡辅助很给力，在上坡道起步的时候…
帝临	2017-07-10 发表	优点：售价对于工薪阶层可以接受，油耗很省，不开空调基本5.6L/100公里，夏天开空调也就6.5L/百公里。。缺点：噪音的处理不算太乐观，也可能和路况有关系，总之目前最不满意的一部分就是噪音的处理，建议配置米胖子轮胎，应该能减少胎燥。。外观：前后排均不错，尤其是后排空间！，后备箱空间很大，比较喜欢！。内饰：还算很给力吧。起步时较快。。空间：适中，现在开车不像刚买车时那样渴望速度，安全第一。。配置：真心满意，加第二箱油时计算的6.3。动力：因为我一般是在开车，就前排舒适而言，还是很不错的，座椅的包裹性很好即使我是一个很瘦很瘦的瘦子，感觉前排座椅很深让人觉得很舒服，后排嘛，就像之前提到的减短了座椅长度可能多多少收都会影响一点点后排的舒适性，不过还好座椅很软做上去也比较贴合。。操控：当初选车的时候先看外观么直接相中朗逸了，尤其是前脸，新朗逸绝对够霸气。油耗：内饰一般，都是硬塑料，座椅是真皮座椅…
wellcon	2017-07-10 发表	优点：：动力，1.4的排量，动力表现超乎想象，只要舍得给油，秒杀2.0以下自然吸气的车车。。缺点：噪音的处理不算太乐观，也可能和路况有关系，总之目前最不满意的一部分就是噪音的处理，建议配置米胖子轮胎，应该能减少胎燥。。外观：对于同级车来讲，空间方面属于中上等，后排表现最为出众。后备箱空间挺大的，家用足以胜任了。。内饰：1.2档有顿挫感，3.4档提速不错。。空间：总体不错 刹车稍微有点软。配置：目前一直加的是93#汽油，总共加了600元，目前公里数是1150Km，提示还可以跑250Km；磨合期内，综合油耗应该在5.7L/100Km吧，过磨合期应该更少吧？希望如此，这也是我的另外一个满意的地方。。动力：一开始非常安静，在高速上基本上听不到外面风燥，现在感觉没那么好了，不知道为何，后排还可以，就是走烂路，颠簸比较硬。操控：新朗逸的外观，我个人认为是很好的，每个人的看法、审美观点不一样。。油耗：…
404434972	2017-07-10 发表	优点：油耗经济。缺点：最不满意是四S店强制买在店内买保险，一点不打折，好坑！。外观：外观漂亮大气，银色的更显得漂亮，以前对宝来很感兴趣，就是屁股有点不好看，现在看看我的老狼，非常的大气，我知道我没选错！。内饰：内饰一般，毕竟是低配车型，但大众的简约质朴还是符合我的胃口的，感觉还是大气上档次的。。空间：空间够大，我两个小孩，经常是两人坐在后面地板上玩游戏。。配置：大众车保值高 以前这车最低配都要12W多 现在10W 现在买这车很划算。动力：我的是1.6的动力，1.6手动，单人开开还好，加速性还算好。满员的话动力输力很无力，没办法，米不多吗。操控：指向性很好，操控不错，只要不是开赛车的就行，方向虽是液压助力的，但对于我来说不是很重，开起来也比较舒服，太轻的方向反而不好控制。。。。。。。。油耗：油耗是我对这车最满意的一点，赞一个！。舒适：老狼坐进去还是比较舒适的，虽不能和高级车比，但还是很好的…
中原股民	2017-07-10 发表	优点：跟了我6年，没有什么大毛病。。缺点：cfn发动机冷车启动异响。外观：外观中规中举，相比日韩车来说没有那么时尚，不过老朗逸的外观虽然不能给人一种时尚且上档次的视觉，但是绝对能给人带来一种安全感，一种稳重踏实的感觉，用人的性格来讲就是这个人看起来，不骄不躁，踏实稳重的实在人。内饰：米色的，很好啊。空间：空间较大，车内储物空间也很多，可以放很多瓶水，同事坐过我车后座后，都说比斯柯达舒服很多。。配置：性价比一般，10万左右可以有很多车型可以选，而且相对配置也很高，而大众配置比较低。。动力：舍得油基本够用，一二档没啥劲，三档就有劲了。当然还是要舍得踩油门，转速高点再换挡。操控：还可以，拐弯什么的，还不错。车内人员的摇摆幅度不大。。油耗：自己测试过多次哦，综合7.2，我经常跑高速，在90左右边看风景边开车，那是最省油的，肯定在6个以下。在加200元的油从秦皇岛跑回石家庄还剩1格。喜欢飞车的请飞…
『Francis』	2017-07-10 发表	优点：大众老牌车特别信赖 油耗 操控了。缺点：轮胎噪音!。外观：很漂亮，我的是白色的，看着也很大气。内饰：用料太古老，太抠门。这点可以多向别的汽车学习。空间：180身高主副驾驶无压力。原位置再去后排座稍显拥挤。毕竟是紧凑车。不要要求那么多。还有.我觉得后排空间可以再大那么一点点。因为中间的地板梁太占地了。放上一包手纸可以和后排座持平，成为4座车。后备箱不的不说真的很大。比past笑了那么点点。数据说明一切。。配置：性价比很高 ESP 胎压监测 坡道辅助 大众品牌。动力：加速有力！毕竟是1、4T的！。操控：操控不能说是指那打那吧，还是可以的。。油耗：非常满意，百公里5个油左右（和本人的行车道路状况有很大关系，其次驾驶习惯、车本身设计）。喜欢德系车的油门深度设计，安全合理还省油，当然，该车还有很多其他省油的设计，由本人不知道，就不一一赘述了（哈哈。。。）。舒适：胎噪较大，30速度以上拐弯，车…
shixiaojun2008	2017-07-10 发表	优点：外观我很大气。真皮的坐椅的颜色我很喜欢，平时出去 进点货，我的东西体积都比较小，都可以塞的下。本人在乡镇上路的两边都是农田，女儿每天去学校的路上都喜欢开着天窗。景色很美 空气清新。。缺点：离合器太沉。外观：小朗的外观还是比较高大上的，这个不用我多说了，前脸刚毅，后尾稳重，相信这也是大家选择朗逸的重要原因。内饰：还是那，不想说了，硬塑料就算了，能接受，但唯一老气的就是桃木，还是假的，真心不喜欢！大家有改动作业没，分享借鉴借鉴！。空间：拉过长度3000的货，后备箱储物空间不错。。配置：很高 目前二手市场 保值率很高。动力：起步稍微肉了点，不过2000以后超车没问题，够用了。跑高速动力基本达到了预期标准。。操控：我目前也没开过别的车，我感觉这车挺好操控。油耗：还是比较省油的，平均在6-7之间，平常也都是加的93#油，97的加过一次，没感觉出来有什么不同。第一个油耗那么高是因为第一次开，新…
如果没遇见	2017-07-10 发表	优点：超车有力，省油，外观沉稳大气。缺点：内饰的用料和后桥悬挂，内饰的话都知道，塑料感太强，而且还有咯吱咯吱声，尤其是坐进车里关门时的拉拉手时，咯吱咯吱的像要塑料要掉下来似得，作为合资车真的不应该。后悬挂走烂路的时候，整个车一蹦一蹦的，很不舒服，希望以后都有所改进。外观：很好看。。内饰：内饰有提升空间，基本满意吧。空间：2600多点的轴距因为设计师的合理利用和布局使得前后空间都不晓得局促，本人除驾驶外其余时候还比较喜欢后排，对于178个头的我后排已经能舒展得开要想像b级那样翘二郎腿还是不行的，经常等老婆下班的时候就爱往后排钻，尤其喜欢坐中间把双腿往中控扶手一放，那感觉倍爽。。配置：性价比尚可，安全配置到位，ABS、刹车辅助、主、副驾驶气囊，防侧滑系统、坡道控制系统、上坡辅助、制动力分配都很实用。。动力：没二话，绝对杠杠的，。操控：买车目的就是上下班接送小孩，偶尔出去玩下，对操控要求不高。…
ququboat	2017-07-10 发表	优点：总体来说朗逸值得入手，轿车拉货能力真的不错！。缺点：车顶没有眼镜盒，座椅不能一键放倒，有时有点异响。。外观：外观没得说啊，从10年我就看上了朗逸，在13年的平安夜也是我女儿一周岁那天，买了，朗逸属于耐看型，不是优美型。。内饰：只可远观，看着不错，手摸上去硬质塑料真的有点多了。。空间：要是和同等级比那是第一，我是这么认为的。。配置：性价比，一般般吧。。动力：1.4t的动力，1档比较肉，2档以后那是杠杠的。。操控：不错。油耗：目前一直加97号油，只加过1次100块钱的93号油，感觉加速没有97来的快，燃烧效果也没97的好！一箱97号油，380块钱左右，跑个900公里很轻松，个人感觉可以跑1000+公里！本人最高纪录3.9升，仪表盘综合油耗！夏季市区5.6升 郊区4.5升 冬季市区6.5-7.2升郊区5.8升-6.2升 高速120匀速6-7升左右。。舒适：座椅包裹性不错 后排座三个人也富…
黑POLO	2017-07-10 发表	优点：上下班、家用、跑长途非常适用，省油！。缺点：低档位太没劲了，不加油门还会抖，后排中间坐的不爽。。外观：后背箱真的挺大的，同级别也只有朗逸能装好多东西，虽然轴距很小。只有2610，但得益于空间的合力布局，后排空间依然很大。内饰：超车无压力，只要给油门轻松超车。空间：悬架有点硬啦，看人喜欢吧。配置：在接受范围内，城区大油门，急加速超车油耗7L/100KM。市郊均速60KM/H油耗6L.高速均速110KM/H油耗5L。动力：：空间大，舒适性很强！人坐里面很舒服的，特别像空调什么的也给力的。。操控：外观那就是大众的风了，基本都差不多速腾朗逸帕萨特，兄弟姊妹车，一般不怎么懂的人不看后面的标记都认不太清，朗逸，树藤，傻傻分不清楚。。油耗：全皮座椅，没有异味，比飞度车好几条街。。舒适：性价比相当高，也可能是我第一辆车的感觉吧，有时候车门会有一些异响，不过不是太明显，哪款车应该多少都会有点，毕竟价…
hanzton	2017-07-10 发表	优点：新车新手刚跑不到三百，小测平均油耗4.8，感到很吃惊。。缺点：隔音不好，走也不算很烂路也真的很吵。。外观：说到外观，本人感觉是非常不错的一点，本人大爱的就是朗逸的外形，素有小帕萨特之称，刚提车回来时，车旁边有个帕萨特，朋友竟然分不清，本来是上我的车，但是她跑到帕萨特副驾驶位置去开门，哈哈。我觉得朗逸的外观设计很成功，这点我觉得是朗逸大卖的重点，十几万买的是二十来万的感受。。内饰：大众内饰都差不多。。空间：车内空间很大，腿部空间宽敞，头部空间不是很充裕，我175身高，只有半拳左右的空隙，储物空间不是很多，后备箱容量很大。。配置：就是冲着1.4T去买的，当时在速腾很朗逸中纠结。最后速腾减配，而且还贵，就选择朗逸。。动力：1.4T的动力没问题，起步稍嫌肉点，跑起来绝对轻松，1500多转跑80没问题，开过朋友1.6的真心感觉肉点，尤其是开空调。。操控：比起驾校烂桑塔纳，那是指哪儿打哪儿，独…
egogo	2017-07-10 发表	优点：空间在这个级别的车里够大，外观虽然说是套娃，但也是套帕萨特的脸，总体来说很好了，动力充沛，加速有一定推背感，本来定的1.6，后来没有了才上的1.4T，不得不说大众的小排量涡轮发动机做的还是真心不错，油耗很好，看中就是大众的好口碑和后期的维护保养，神车还是有实力，不然也不会有4儿子的牛逼。。缺点：内饰塑料感太强。外观：很好。内饰：相比于大众的外观而言，朗逸的内饰也是高度继承了大众车的传统，各种相似雷同。。。问题是我的车还采用了硬塑料的中控，后来的各种异响啊，还好做工相当不错，弥补了不少遗憾。。空间：家用够了！。配置：在目前市场上1.4T，同样配置的车来说，性价比还不错。。动力：是该车的亮点，1.4T发动机动力彭拜，加速自如，无可挑剔。。操控：要说操控。觉得还是可以了。反正指那能打那。方向盘会跟着时速越来越重，觉得挺好。本屌不是专业人士。所以只能这样形容。起码比开公司面包强多啦。。油耗…
老李书记	2017-07-10 发表	优点：油耗和动力完美结合，超越同级的后备箱。缺点：后排没有空调 不是电子助力方向盘太沉 车太窄显得车不上档次。外观：比较满意。内饰：真皮座椅，没得说的，但是中控都是硬塑料，太不上档次啊，还有黑色内饰一到夏天，烫屁股啊。空间：空间还不错。除了后排中间的座位真心不爽外，整体感觉还是实用的。一家五口的话够用（后排2个成年人一个和一个小孩够用舒适）后排如果3个成年人就要被挤得透不过气。更不要高矮胖瘦等类型的乘客了。。配置：就这个价格的紧凑型车来说，个人觉得物有所值。。动力：中等 、跑高速时候还可以，就是噪音大发动机像咆哮似的，不能忍受。还不如国产自主的优秀。。操控：电子助力的方向，速度慢是挺轻，速度高时有点重，很有感觉，别的车不知道，因为是新手。油耗：我是新手 目前7.5个，我觉得够用了，再开个一两个月熟悉后我相信在6.5个油耗以下 甚至达到更省的油耗，这个我很有信心，新朗逸没问题。。舒适：座椅…
说不出的疼	2017-07-10 发表	优点：简洁大方的内饰＋宽敞的空间＋低油耗＋安全配置＋出色的动力和操控。缺点：内饰异响相当严重。外观：大众化，没什么新意，，街车，，，，。内饰：真的一般，谈不上评价。空间：这也是我最满意的地方，全家人都比较满意。我们将来每年都要回家跑长途，如果空间拥挤回趟家就会很累。享受不到有车的幸福。坐过奥迪A6以及别克君越，享受它们超大的后排空间，很是羡慕，不过朗逸的空间也还不错，毕竟是紧凑型车，满足中国人居家的要求。唯独后排座椅为了后部空间缩短了座椅的长度，长途旅行可能不舒服吧。。配置：性价比还是很高的哦，一般基本的功能都有的，并且比较便利。。动力：1.4T 市区跑还不是多明显。上了高速，跑到100多之后，油门一踩，速度就马上涨起来了，超个车嗷嗷的。3000转跑个140真心随意，比家里以前1.4L的车爽多了。操控：底盘比较扎实，指向性也不错。。油耗：作为1.4T的车来说，比我理想的还要节油，在均速8…
婷儿不哭	2017-07-10 发表	优点：朗逸的空间是我最满意的地方。缺点：涡轮增压有点喷油出来。外观：可以，比老款激进，帕萨特的脸。。内饰：喜欢米色内饰，但是后来发现太难打扫了。而且内饰过于老气。唯独cd机亮条银色搭配黑色更加显得年轻，富有激情。。空间：相对于紧凑车型来说，我觉得空间还可以了…。动力：1-2挡肉啊（2挡你肯给油还是不错的！1挡给油也没用）！3挡速度起来还是不错的！。操控：本人开过不少车，从不相信这个级别的车会有什么操控性，稍微走运动路线的车，其实无非就是底盘调教的风格不同罢了，都是前驱车小排量车，你能拿它玩出什么大动作来？朗逸底盘偏软，侧向支撑欠缺，高速并线或入弯侧倾比较明显，但方向盘指向性，路感回馈都相当不错。而我最喜欢的，是大众的5速手动变速箱，行程短，清晰，吸入感强，相信我，绝对是同级别中最好的，没有之一。这也是我选择手动，而没选DSG的原因。如果换成其他品牌的车，我肯定会买自动档，开着舒服- -。…
钱要够用	2017-07-10 发表	优点：动力很好！外观大气！。缺点：：我是1.4T手动挡车型，相对于中年人来说，我们80后对于动力的要求比较在意，因此在2档前期转速不高，动力输出的时候会比较肉，这个是很苦恼的事情。。外观：白色的真心很好看，买白色不后悔，本来选金色的，金色的没有车，全江苏省就3辆库存，选了白色的，外观漂亮，夏天还不会很热，还好没有选黑色的，黑色的夏天要蒸桑拿了，黑色的还显小。内饰：灰色内饰，看着比较舒服。面板什么的塑料感太强了。。空间：还是很满意的，同极车里面表现不错。2610的轴距，空间表现还是不错的。。配置：综合来说朗逸这款车是为了中国人儿设计的一款好车，不论是安全性、实用性、外观及配置方面，该有的都有了，在所有紧凑型车中性价比绝对算的上前3名，比速腾强不少，速腾太贵，顶配都可以买passat了。。动力：动力方面非常满意，提速较快，跑长途超大车刚刚的。操控：操控方面还是不错的，精准，手动变速箱也没有什…
cp4791	2017-07-10 发表	优点：最满意当然是油耗和空间啦，之前看过福克斯和东风雪铁龙新世嘉等车型，发现他们的空间（尤其是后排空间）实在是不敢恭维，新朗逸在油耗方面也在同级别车里面也是前列的，对于我们这种上班和要开车出差的人来说，省油那就是赚钱啊~~。缺点：时常会出现不明异响，主驾玻璃升降器会突然失灵让人很苦恼。外观：这个车外观还是挺时尚的，不过时尚中还有有一点商务的感觉。。内饰：真皮座椅比较占优势，中控台太硬了，总体来说大众这个价位的车只能这样了，可以接受。。空间：空间是没得说，我个子虽然不高（才170，老婆称我为三块豆腐），但身架挺大的（其实就是胖了），感觉不到压力，上面有天窗，也还有近一拳的空间。。配置：首先看外观之后看性价比，不然不能选啊，哈哈，性价比没啥说，保值率还不低。动力：1.4T加上手动挡，起步没感觉肉，1挡起步，换到2挡踩一半油门，推背感就来了，超车基本没什么问题。升到5挡后动力还是很充沛，只要舍…
プ熊出没注意ズ	2017-07-10 发表	优点：大众老牌车特别信赖 油耗 操控了。缺点：120以后噪音有点大，减震有点硬。外观：很好。内饰：德国车的内饰做工还是可以的，很细致，只是在用料上及人性化设计方面确实不如日系车，全是硬塑料，这就导致遇到颠簸路面时，车子会莫名的异响。。空间：后排放倒后，装下了幼儿园小朋友的午睡床。配置：从目前国产车的进步程度来看，大众车已经没有性价比可言，打算过两年卖了换哈弗H7，别跟我说什么国产车发动机变速箱这不好那不好的，我同事吉利远景开了4年了10多万公里，不照样好的很吗？希望大众在中国好好的生产老百姓想要的车，不要偷工减料！否则只会被抛弃！。动力：1.4t，起步肉，得踩油门，但是跑起来动力好，车轻，“给油就跑”。操控：操控中规中矩，方向盘不是很轻，据说改款换电子助力了，试过途观，新朗逸比途观要沉一点。刹车灵敏，一点就有。这里要说一下油门，不知道是带T的通病还是怎的，有时候在市区塞车的时候，降档后踩…
家有汤圆	2017-07-10 发表	优点：第一：提速超快，绿灯亮起起步的那瞬间，轻踩油门绝对第一个冲出去，不过偶尔试一下就可以了哈哈，每个绿灯都这么样会挨别人骂装逼的。第二：就是省油从济宁开到桂林1500 KM 就用了不到500块钱油93号。缺点：有点小毛病，对于我这种比较注重视觉的人，确实有点揪心~。外观：大众家族化，很喜欢，有逼格。内饰：一般，塑料感强。空间：空间总体感觉比较大，特别是宽度，感觉比同级别的要宽些，但是后排坐位比较窄，中间隆起比较高，可能是比较大的后背厢占用了部分后排空间；车内的储物空间不错，车门储物箱、手套箱、扶手箱都挺大的。。配置：较高。动力：同事和哥们都说这车要空间有空间，要动力有动力，要油耗有油耗，听他们这么夸自己的车，前所未有的自豪感。。操控：自我感觉操控性能不错，路感清晰，只是我买的时候还是机械液压助力，低速打方向稍显沉重。。油耗：不常急加速的话，油耗还算满意，比1.6省油。城市路段表现：起步…
raowuhua	2017-07-10 发表	优点：空间在这个级别的车里够大，外观虽然说是套娃，但也是套帕萨特的脸，总体来说很好了，动力充沛，加速有一定推背感，本来定的1.6，后来没有了才上的1.4T，不得不说大众的小排量涡轮发动机做的还是真心不错，油耗很好，看中就是大众的好口碑和后期的维护保养，神车还是有实力，不然也不会有4儿子的牛逼。。缺点：最不满意的是后悬挂，很硬啊！还有整个中控台面、车门全是硬塑料增加异响机率。。外观：时尚大气稳重，还是算的上 高、大、上吧。内饰：黑色内饰陪金属拉丝，很符合我的审美观，外表选择白色漆，白加黑的搭配真的太完美了，。空间：前排空间很宽，后排在座椅缩短后的情况下，普通大个子没有任何压力。配置：还过得去 只能算60分吧。动力：我1.4T的，超车还是很随意哦，也不会很耗油，整体来说对于家用这个动力足够，偶尔还可以小小刺激一把。。操控：方向准确性好，方向有点重，长时间开有点累。油耗：不常急加速的话，油耗还…
迷茫中寻车	2017-07-10 发表	优点：小排量大功率低油耗，这也是看中朗逸的主要原因，后排空间让我把新福给干掉了，实际体验中对油耗相当的满意，80-90KM/h的路况只有4.5以下。还有就是空间，十一回家时4个大人加2个小孩，新手加新车9个小时的行程，坐的不挤，行李可以放的超多。。缺点：内饰板硬材质，车门，中控台颠簸路面偶尔会有响声，中央扶手后段无出风口暂且不说，凸出部分简直鸡肋！发动机舱密封不够好，灰尘多。。外观：外观时尚大器，再加个透镜更好。。内饰：内饰对比了下新福和索纳塔，还算可以吧不夸张也不陈旧，黑色的经脏。空间：宽敞。配置：在目前市场上1.4T，同样配置的车来说，性价比还不错。。动力：1.4T的对于我家来说很够用了，本人开车倾向稳重，偶尔也会体验刺激，嘿嘿，对于我的驾驶习惯非常适合。。操控：操控方面还是不错的，精准，手动变速箱也没有什么虚位，不像福特吉利那样，但在2档和3档齿位上有一定的顿挫感，只有通过油门减少…
[truncated: 5,581 more rows]
